# Supplementary material for: Core transcriptional regulatory circuitry molecule ZNF217 promotes AML cell proliferation by up-regulating MYB
Source: Int J Biol Sci. 2025 Feb 18;21(5):1966–83. doi: 10.7150/ijbs.103211 (PMC11900805; doi:10.7150/ijbs.103211)
Supplement: Supplementary file 1 — Supplementary figures and tables. [file ijbsv21p1966s1.zip]

Archive with 44 entries (43 files):
- Supplementary/
- Supplementary/Figure S1.tif
- Supplementary/Figure S10.tif
- Supplementary/Figure S11.tif
- Supplementary/Figure S12.tif
- Supplementary/Figure S13.tif
- Supplementary/Figure S14.tif
- Supplementary/Figure S15.tif
- Supplementary/Figure S2.tif
- Supplementary/Figure S3.tif
- Supplementary/Figure S4.tif
- Supplementary/Figure S5.tif
- Supplementary/Figure S6.tif
- Supplementary/Figure S7.tif
- Supplementary/Figure S8.tif
- Supplementary/Figure S9.tif
- Supplementary/Table S1.xlsx
- Supplementary/Table S10.xlsx
- Supplementary/Table S11.xlsx
- Supplementary/Table S12.xlsx
- Supplementary/Table S13.xlsx
- Supplementary/Table S14.xlsx
- Supplementary/Table S15.xlsx
- Supplementary/Table S16.xlsx
- Supplementary/Table S17.xlsx
- Supplementary/Table S18.xlsx
- Supplementary/Table S19.xls
- Supplementary/Table S2.xlsx
- Supplementary/Table S20.xlsx
- Supplementary/Table S21.xls
- Supplementary/Table S22.xls
- Supplementary/Table S23.xls
- Supplementary/Table S24.xls
- Supplementary/Table S25.xls
- Supplementary/Table S26.xls
- Supplementary/Table S27.xls
- Supplementary/Table S28.xls
- Supplementary/Table S3.xlsx
- Supplementary/Table S4.xlsx
- Supplementary/Table S5.xlsx
- Supplementary/Table S6.xlsx
- Supplementary/Table S7.xlsx
- Supplementary/Table S8.xlsx
- Supplementary/Table S9.xlsx
