# Supplementary material for: Core transcriptional regulatory circuitry molecule ZNF217 promotes AML cell proliferation by up-regulating MYB
Source: Int J Biol Sci. 2025 Feb 18;21(5):1966–83. doi: 10.7150/ijbs.103211 (PMC11900805; doi:10.7150/ijbs.103211)
Supplement: Supplementary file 1 — Supplementary figures and tables. [file ijbsv21p1966s1.zip › Supplementary/Table S1.xlsx]

## Sheet: Sheet1
The sequences of shRNA/sgRNA
shZNF217
S1		AGTGTTGATATGACACAGGCC
S2		ATTAAGGTCTTCTGAATGTGT
shELF1		GCCACTTCAAATAGGAATCAA
shMEF2D		GGTCTCCCAGTCTACTCATTC
shRUNX2		GTGGTCCTATGACCAGTCTTA
shFOXP1		GCAGGTTGTACAGCAGTTAGA
sgNC		CGACGATTCGAGTTCCGAGA
sgZNF217		CGCTTCCGCGGCCCGTTCAA
shLDB1		CCGGGGACAGAGGAGTGTGACAATCCTCGAGGATTGTCACACTCCTCTGTCCTTTTTGAATT
