# Supplementary material for: Core transcriptional regulatory circuitry molecule ZNF217 promotes AML cell proliferation by up-regulating MYB
Source: Int J Biol Sci. 2025 Feb 18;21(5):1966–83. doi: 10.7150/ijbs.103211 (PMC11900805; doi:10.7150/ijbs.103211)
Supplement: Supplementary file 1 — Supplementary figures and tables. [file ijbsv21p1966s1.zip › Supplementary/Table S10.xlsx]

## Sheet: AML3-mergeCRC_CRC_SCORES
['ERG', 'ETV6', 'RREB1', 'IRF1', 'RARA', 'ZBTB7A', 'FOXC1', 'SPI1', 'IKZF1', 'RUNX1', 'FOXP1', 'RXRA', 'HOXA1', 'SOX4', 'BCL11A']	212.667	15
['ERG', 'ETV6', 'RREB1', 'IRF1', 'RARA', 'ZBTB7A', 'FOXC1', 'SPI1', 'IKZF1', 'RUNX1', 'FOXP1', 'RXRA', 'LYL1', 'NFIX', 'HIVEP1', 'SOX4']	212.625	16
['ERG', 'ETV6', 'RREB1', 'IRF1', 'RARA', 'ZBTB7A', 'FOXC1', 'SPI1', 'IKZF1', 'RUNX1', 'FOXP1', 'RXRA', 'LYL1', 'BCL11A', 'FOXO3', 'TEF']	211.25	16
['ERG', 'ETV6', 'RREB1', 'IRF1', 'RARA', 'ZBTB7A', 'FOXC1', 'SPI1', 'IKZF1', 'RUNX1', 'FOXP1', 'RXRA', 'LYL1', 'BCL11A', 'HIVEP1', 'SOX4']	210.75	16
['ERG', 'ETV6', 'RREB1', 'IRF1', 'RARA', 'ZBTB7A', 'FOXC1', 'SPI1', 'IKZF1', 'RUNX1', 'FOXP1', 'RXRA', 'LYL1', 'NFIX', 'HIVEP1', 'RFX1']	210.562	16
['ERG', 'ETV6', 'RREB1', 'IRF1', 'RARA', 'ZBTB7A', 'FOXC1', 'SPI1', 'IKZF1', 'RUNX1', 'FOXP1', 'MEF2D', 'BCL11A', 'FOXO3', 'LYL1', 'TEF']	210.562	16
['ERG', 'ETV6', 'RREB1', 'IRF1', 'RARA', 'ZBTB7A', 'FOXC1', 'SPI1', 'IKZF1', 'RUNX1', 'FOXP1', 'HIVEP1', 'SATB1', 'SOX4', 'NFIX', 'LYL1']	210.5	16
['ERG', 'ETV6', 'RREB1', 'IRF1', 'RARA', 'ZBTB7A', 'FOXC1', 'SPI1', 'IKZF1', 'RUNX1', 'FOXP1', 'RXRA', 'HOXA1', 'RFX1', 'BCL11A']	210.467	15
['ERG', 'ETV6', 'RREB1', 'IRF1', 'RARA', 'ZBTB7A', 'FOXC1', 'SPI1', 'ETS2', 'FOXP1', 'RUNX1', 'PBX3', 'SATB1', 'LYL1', 'SOX4']	210.067	15
['ERG', 'ETV6', 'RREB1', 'IRF1', 'RARA', 'ZBTB7A', 'FOXC1', 'SPI1', 'IKZF1', 'RUNX1', 'FOXP1', 'RXRA', 'LYL1', 'TEF', 'NFE2', 'FOXO3']	209.938	16
['ERG', 'ETV6', 'RREB1', 'IRF1', 'RARA', 'ZBTB7A', 'FOXC1', 'SPI1', 'IKZF1', 'RUNX1', 'FOXP1', 'MEF2D', 'BCL11A', 'HOXA1', 'RFX1']	209.733	15
['ERG', 'ETV6', 'RREB1', 'IRF1', 'RARA', 'ZBTB7A', 'FOXC1', 'SPI1', 'IKZF1', 'RUNX1', 'FOXP1', 'MEF2D', 'TEF', 'NFE2', 'LYL1', 'FOXO3']	209.25	16
['ERG', 'ETV6', 'RREB1', 'IRF1', 'RARA', 'ZBTB7A', 'FOXC1', 'SPI1', 'IKZF1', 'RUNX1', 'FOXP1', 'RXRA', 'LYL1', 'BCL11A', 'HIVEP1', 'RFX1']	208.688	16
['ERG', 'ETV6', 'RREB1', 'IRF1', 'RARA', 'ZBTB7A', 'FOXC1', 'SPI1', 'IKZF1', 'RUNX1', 'FOXP1', 'HIVEP1', 'SATB1', 'SOX4', 'BCL11A', 'LYL1']	208.625	16
['ERG', 'ETV6', 'RREB1', 'IRF1', 'RARA', 'ZBTB7A', 'FOXC1', 'SPI1', 'ETS2', 'FOXP1', 'RUNX1', 'BCL11A', 'SOX4', 'SATB1', 'LYL1']	207.733	15
['ERG', 'ETV6', 'RREB1', 'IRF1', 'RARA', 'ZBTB7A', 'FOXC1', 'SPI1', 'IKZF1', 'RUNX1', 'FOXP1', 'RXRA', 'LYL1', 'BCL11A', 'FOXO3', 'ZNF429', 'CEBPA', 'SOX4']	207.444	18
['ERG', 'ETV6', 'RREB1', 'IRF1', 'RARA', 'ZBTB7A', 'FOXC1', 'SPI1', 'IKZF1', 'RUNX1', 'FOXP1', 'RXRA', 'BCL6', 'ZNF217', 'TEF']	207.267	15
['ERG', 'ETV6', 'RREB1', 'IRF1', 'RARA', 'ZBTB7A', 'FOXC1', 'SPI1', 'IKZF1', 'RUNX1', 'FOXP1', 'MEF2D', 'BCL11A', 'FOXO3', 'LYL1', 'ZNF429', 'CEBPA', 'SOX4']	206.833	18
['ERG', 'ETV6', 'RREB1', 'IRF1', 'RARA', 'ZBTB7A', 'FOXC1', 'SPI1', 'IKZF1', 'RUNX1', 'FOXP1', 'MEF2D', 'BCL11A', 'SATB1', 'CIC', 'LYL1', 'ZNF429']	206.647	17
['ERG', 'ETV6', 'RREB1', 'IRF1', 'RARA', 'ZBTB7A', 'FOXC1', 'SPI1', 'ETS2', 'FOXP1', 'RUNX1', 'PBX3', 'FOXO3', 'SOX4', 'LYL1', 'RXRA']	206.625	16
['ERG', 'ETV6', 'RREB1', 'IRF1', 'RARA', 'ZBTB7A', 'FOXC1', 'SPI1', 'IKZF1', 'RUNX1', 'FOXP1', 'MEF2D', 'TEF', 'BCL6', 'ZNF217']	206.533	15
['ERG', 'ETV6', 'RREB1', 'IRF1', 'RARA', 'ZBTB7A', 'FOXC1', 'SPI1', 'ETS2', 'FOXP1', 'RUNX1', 'PBX3', 'SATB1', 'LYL1', 'CIC']	206.467	15
['ERG', 'ETV6', 'RREB1', 'IRF1', 'RARA', 'ZBTB7A', 'FOXC1', 'SPI1', 'IKZF1', 'RUNX1', 'HIVEP2', 'BCL11A', 'RXRA', 'LYL1', 'SOX4', 'CEBPA']	206	16
['ERG', 'ETV6', 'RREB1', 'IRF1', 'RARA', 'ZBTB7A', 'FOXC1', 'SPI1', 'IKZF1', 'RUNX1', 'FOXP1', 'RXRA', 'BCL6', 'HIVEP1', 'NFIX', 'SOX4']	206	16
['ERG', 'ETV6', 'RREB1', 'IRF1', 'RARA', 'ZBTB7A', 'FOXC1', 'SPI1', 'IKZF1', 'RUNX1', 'XBP1', 'LYL1', 'BCL11A', 'RXRA', 'FOXO3', 'ZNF429', 'CEBPA']	205.941	17
['ERG', 'ETV6', 'RREB1', 'IRF1', 'RARA', 'ZBTB7A', 'FOXC1', 'HOXB4', 'CEBPA', 'LYL1', 'RUNX1', 'ZNF429', 'IKZF1', 'BCL11A', 'RXRA', 'FOXP1']	205.625	16
['ERG', 'ETV6', 'RREB1', 'IRF1', 'RARA', 'ZBTB7A', 'FOXC1', 'SPI1', 'IKZF1', 'RUNX1', 'XBP1', 'LYL1', 'BCL11A', 'MEF2D', 'FOXO3', 'ZNF429', 'CEBPA']	205.294	17
['ERG', 'ETV6', 'RREB1', 'IRF1', 'RARA', 'ZBTB7A', 'FOXC1', 'SPI1', 'IKZF1', 'RUNX1', 'FOXP1', 'RXRA', 'BCL6', 'FOXO3', 'ZNF429', 'RFX1', 'BCL11A']	205.118	17
['ERG', 'ETV6', 'RREB1', 'IRF1', 'RARA', 'ZBTB7A', 'FOXC1', 'SPI1', 'IKZF1', 'RUNX1', 'HIVEP2', 'GFI1', 'RXRA', 'LYL1', 'SOX4', 'CEBPA']	204.938	16
['ERG', 'ETV6', 'RREB1', 'IRF1', 'RARA', 'ZBTB7A', 'FOXC1', 'SPI1', 'IKZF1', 'RUNX1', 'FOXP1', 'RXRA', 'BCL6', 'FOXO3', 'TEF', 'BCL11A']	204.625	16
['ERG', 'ETV6', 'RREB1', 'IRF1', 'RARA', 'ZBTB7A', 'FOXC1', 'SPI1', 'ETS2', 'FOXP1', 'RUNX1', 'BCL11A', 'SOX4', 'FOXO3', 'LYL1', 'RXRA']	204.438	16
['ERG', 'ETV6', 'RREB1', 'IRF1', 'RARA', 'ZBTB7A', 'FOXC1', 'SPI1', 'IKZF1', 'RUNX1', 'FOXP1', 'MEF2D', 'BCL11A', 'FOXO3', 'LYL1', 'HOXA9', 'SOX4']	204.176	17
['ERG', 'ETV6', 'RREB1', 'IRF1', 'RARA', 'ZBTB7A', 'FOXC1', 'SPI1', 'IKZF1', 'RUNX1', 'FOXP1', 'MEF2D', 'BCL11A', 'SATB1', 'SOX4', 'CEBPA', 'ZNF429', 'LYL1']	204.167	18
['ERG', 'ETV6', 'RREB1', 'IRF1', 'RARA', 'ZBTB7A', 'FOXC1', 'SPI1', 'ETS2', 'FOXP1', 'RUNX1', 'BCL11A', 'CIC', 'SATB1', 'LYL1']	204.133	15
['ERG', 'ETV6', 'RREB1', 'IRF1', 'RARA', 'ZBTB7A', 'FOXC1', 'SPI1', 'IKZF1', 'RUNX1', 'FOXP1', 'RXRA', 'BCL6', 'HIVEP1', 'BCL11A', 'SOX4']	204.125	16
['ERG', 'ETV6', 'RREB1', 'IRF1', 'RARA', 'ZBTB7A', 'FOXC1', 'SPI1', 'IKZF1', 'RUNX1', 'FOXP1', 'RXRA', 'BCL6', 'HIVEP1', 'NFIX', 'RFX1']	203.938	16
['ERG', 'ETV6', 'RREB1', 'IRF1', 'RARA', 'ZBTB7A', 'FOXC1', 'SPI1', 'IKZF1', 'RUNX1', 'FOXP1', 'MEF2D', 'BCL11A', 'FOXO3', 'BCL6', 'TEF']	203.938	16
['ERG', 'ETV6', 'RREB1', 'IRF1', 'RARA', 'ZBTB7A', 'FOXC1', 'SPI1', 'IKZF1', 'RUNX1', 'HIVEP2', 'BCL11A', 'SATB1', 'SOX4', 'CEBPA', 'LYL1']	203.875	16
['ERG', 'ETV6', 'RREB1', 'IRF1', 'RARA', 'ZBTB7A', 'FOXC1', 'SPI1', 'IKZF1', 'RUNX1', 'FOXP1', 'HIVEP1', 'SATB1', 'SOX4', 'NFIX', 'BCL6']	203.875	16
['ERG', 'ETV6', 'RREB1', 'IRF1', 'RARA', 'ZBTB7A', 'FOXC1', 'HOXB4', 'CEBPA', 'LYL1', 'RUNX1', 'ZNF429', 'IKZF1', 'BCL11A', 'SATB1', 'FOXP1']	203.5	16
['ERG', 'ETV6', 'RREB1', 'IRF1', 'RARA', 'ZBTB7A', 'FOXC1', 'SPI1', 'IKZF1', 'RUNX1', 'XBP1', 'LYL1', 'BCL11A', 'RXRA', 'FOXO3', 'TEF']	203.375	16
['ERG', 'ETV6', 'RREB1', 'IRF1', 'RARA', 'ZBTB7A', 'FOXC1', 'SPI1', 'IKZF1', 'RUNX1', 'FOXP1', 'MEF2D', 'BCL11A', 'SATB1', 'SOX4', 'HOXA1']	203.25	16
['ERG', 'ETV6', 'RREB1', 'IRF1', 'RARA', 'ZBTB7A', 'FOXC1', 'SPI1', 'ETS2', 'FOXP1', 'RUNX1', 'PBX3', 'SATB1', 'BCL6', 'SOX4']	203	15
['ERG', 'ETV6', 'RREB1', 'IRF1', 'RARA', 'ZBTB7A', 'FOXC1', 'SPI1', 'IKZF1', 'RUNX1', 'XBP1', 'LYL1', 'BCL11A', 'RXRA', 'HIVEP2', 'CEBPA']	202.938	16
['ERG', 'ETV6', 'RREB1', 'IRF1', 'RARA', 'ZBTB7A', 'FOXC1', 'SPI1', 'IKZF1', 'IRF2', 'RXRA', 'FOXP1', 'FOXO3', 'SOX4', 'BCL11A']	202.867	15
['ERG', 'ETV6', 'RREB1', 'IRF1', 'RARA', 'ZBTB7A', 'FOXC1', 'SPI1', 'IKZF1', 'RUNX1', 'HIVEP2', 'GFI1', 'SATB1', 'SOX4', 'CEBPA', 'LYL1']	202.812	16
['ERG', 'ETV6', 'RREB1', 'IRF1', 'RARA', 'ZBTB7A', 'FOXC1', 'SPI1', 'IKZF1', 'RUNX1', 'XBP1', 'LYL1', 'BCL11A', 'MEF2D', 'FOXO3', 'TEF']	202.688	16
['ERG', 'ETV6', 'RREB1', 'IRF1', 'RARA', 'ZBTB7A', 'FOXC1', 'SPI1', 'IKZF1', 'RUNX1', 'FOXP1', 'RXRA', 'LYL1', 'BCL11A', 'FOXO3', 'ZNF429', 'RFX1', 'CIC']	202.556	18
['ERG', 'ETV6', 'RREB1', 'IRF1', 'RARA', 'ZBTB7A', 'FOXC1', 'SPI1', 'IKZF1', 'RUNX1', 'XBP1', 'LYL1', 'BCL11A', 'MEF2D', 'SATB1', 'ZNF429', 'CEBPA']	202.471	17
['ERG', 'ETV6', 'RREB1', 'IRF1', 'RARA', 'ZBTB7A', 'FOXC1', 'SPI1', 'IKZF1', 'JUN', 'RXRA', 'FOXP1', 'NFIX', 'RFX1', 'FOXO3']	202.2	15
['ERG', 'ETV6', 'RREB1', 'IRF1', 'RARA', 'ZBTB7A', 'FOXC1', 'SPI1', 'IKZF1', 'RUNX1', 'FOXP1', 'RXRA', 'HOXA1', 'SOX4', 'GFI1', 'ZNF217']	202.188	16
['ERG', 'ETV6', 'RREB1', 'IRF1', 'RARA', 'ZBTB7A', 'FOXC1', 'SPI1', 'IKZF1', 'RUNX1', 'HIVEP2', 'GFI1', 'RXRA', 'BCL6', 'RFX1']	202.133	15
['ERG', 'ETV6', 'RREB1', 'IRF1', 'RARA', 'ZBTB7A', 'FOXC1', 'SPI1', 'IKZF1', 'RUNX1', 'XBP1', 'LYL1', 'NFE2', 'TEF', 'RXRA', 'FOXO3']	202.062	16
['ERG', 'ETV6', 'RREB1', 'IRF1', 'RARA', 'ZBTB7A', 'FOXC1', 'SPI1', 'IKZF1', 'RUNX1', 'FOXP1', 'RXRA', 'BCL6', 'HIVEP1', 'BCL11A', 'RFX1']	202.062	16
['ERG', 'ETV6', 'RREB1', 'IRF1', 'RARA', 'ZBTB7A', 'FOXC1', 'SPI1', 'IKZF1', 'RUNX1', 'FOXP1', 'HIVEP1', 'SATB1', 'SOX4', 'BCL11A', 'BCL6']	202	16
['ERG', 'ETV6', 'RREB1', 'IRF1', 'RARA', 'ZBTB7A', 'FOXC1', 'SPI1', 'IKZF1', 'RUNX1', 'FOXP1', 'MEF2D', 'BCL11A', 'FOXO3', 'LYL1', 'ZNF429', 'RFX1', 'CIC']	201.944	18
['ERG', 'ETV6', 'RREB1', 'IRF1', 'RARA', 'ZBTB7A', 'FOXC1', 'SPI1', 'IKZF1', 'RUNX1', 'XBP1', 'LYL1', 'HIVEP2', 'GFI1', 'RXRA', 'CEBPA']	201.875	16
['ERG', 'ETV6', 'RREB1', 'IRF1', 'RARA', 'ZBTB7A', 'FOXC1', 'SPI1', 'IKZF1', 'RUNX1', 'FOXP1', 'RXRA', 'BCL6', 'FOXO3', 'ZNF429', 'SOX4', 'CEBPA', 'BCL11A']	201.556	18
['ERG', 'ETV6', 'RREB1', 'IRF1', 'RARA', 'ZBTB7A', 'FOXC1', 'SPI1', 'IKZF1', 'RUNX1', 'XBP1', 'LYL1', 'NFE2', 'TEF', 'MEF2D', 'FOXO3']	201.375	16
['ERG', 'ETV6', 'RREB1', 'IRF1', 'RARA', 'IRX3', 'FOXC1', 'IKZF1', 'RUNX1', 'LYL1', 'BCL11A', 'FOXP1', 'SOX4', 'SPI1', 'FOXO3', 'CEBPA', 'ZNF429']	201.118	17
['ERG', 'ETV6', 'RREB1', 'IRF1', 'RARA', 'ZBTB7A', 'FOXC1', 'SPI1', 'IKZF1', 'RUNX1', 'XBP1', 'LYL1', 'BCL11A', 'HIVEP2', 'SATB1', 'CEBPA']	200.812	16
['ERG', 'ETV6', 'RREB1', 'IRF1', 'RARA', 'ZBTB7A', 'FOXC1', 'SPI1', 'ETS2', 'FOXP1', 'RUNX1', 'PBX3', 'FOXO3', 'SOX4', 'LYL1', 'HOXA9']	200.75	16
['ERG', 'ETV6', 'RREB1', 'IRF1', 'RARA', 'ZBTB7A', 'FOXC1', 'SPI1', 'IKZF1', 'RUNX1', 'HIVEP2', 'BCL11A', 'RXRA', 'LYL1', 'HIVEP1', 'SOX4']	200.75	16
['ERG', 'ETV6', 'RREB1', 'IRF1', 'RARA', 'ZBTB7A', 'FOXC1', 'SPI1', 'ETS2', 'FOXP1', 'RUNX1', 'BCL11A', 'SOX4', 'SATB1', 'BCL6']	200.667	15
['ERG', 'ETV6', 'RREB1', 'IRF1', 'RARA', 'ZBTB7A', 'FOXC1', 'SPI1', 'IKZF1', 'RUNX1', 'FOXP1', 'RXRA', 'HOXA1', 'RFX1', 'GFI1', 'ZNF217']	200.125	16
['ERG', 'ETV6', 'RREB1', 'IRF1', 'RARA', 'ZBTB7A', 'FOXC1', 'SPI1', 'ETS2', 'FOXP1', 'RUNX1', 'PBX3', 'FOXO3', 'SOX4', 'BCL6', 'RXRA']	200	16
['ERG', 'ETV6', 'RREB1', 'IRF1', 'RARA', 'ZBTB7A', 'FOXC1', 'SPI1', 'IKZF1', 'RUNX1', 'XBP1', 'LYL1', 'HIVEP2', 'GFI1', 'SATB1', 'CEBPA']	199.75	16
['ERG', 'ETV6', 'RREB1', 'IRF1', 'RARA', 'ZBTB7A', 'FOXC1', 'SPI1', 'IKZF1', 'RUNX1', 'FOXP1', 'RXRA', 'LYL1', 'NFIX', 'PBX3', 'GFI1', 'ZNF429', 'SOX4', 'CEBPA', 'FOXO3']	199.7	20
['ERG', 'ETV6', 'RREB1', 'IRF1', 'RARA', 'ZBTB7A', 'FOXC1', 'SPI1', 'ETS2', 'FOXP1', 'RUNX1', 'BCL11A', 'SOX4', 'HOXA1', 'RXRA']	199.467	15
['ERG', 'ETV6', 'RREB1', 'IRF1', 'RARA', 'ZBTB7A', 'FOXC1', 'SPI1', 'IKZF1', 'RUNX1', 'FOXP1', 'MEF2D', 'HOXA1', 'ZNF217', 'GFI1', 'RFX1']	199.438	16
['ERG', 'ETV6', 'RREB1', 'IRF1', 'RARA', 'ZBTB7A', 'FOXC1', 'SPI1', 'IKZF1', 'RUNX1', 'HIVEP2', 'BCL11A', 'RXRA', 'BCL6', 'CEBPA', 'SOX4']	199.375	16
['ERG', 'ETV6', 'RREB1', 'IRF1', 'RARA', 'ZBTB7A', 'FOXC1', 'SPI1', 'IKZF1', 'RUNX1', 'XBP1', 'LYL1', 'BCL11A', 'MEF2D', 'SATB1', 'ZNF429', 'CIC']	199.235	17
['ERG', 'ETV6', 'RREB1', 'IRF1', 'RARA', 'ZBTB7A', 'FOXC1', 'SPI1', 'IKZF1', 'RUNX1', 'FOXP1', 'MEF2D', 'PBX3', 'NFIX', 'GFI1', 'LYL1', 'ZNF429', 'SOX4', 'CEBPA', 'FOXO3']	199.15	20
['ERG', 'ETV6', 'RREB1', 'IRF1', 'RARA', 'IRX3', 'FOXC1', 'IKZF1', 'RUNX1', 'LYL1', 'BCL11A', 'XBP1', 'CEBPA', 'ZNF429', 'FOXO3', 'SPI1']	199.125	16
['ERG', 'ETV6', 'RREB1', 'IRF1', 'RARA', 'ZBTB7A', 'FOXC1', 'SPI1', 'IKZF1', 'RUNX1', 'HIVEP2', 'BCL11A', 'RXRA', 'LYL1', 'HIVEP1', 'RFX1']	198.688	16
['ERG', 'ETV6', 'RREB1', 'IRF1', 'RARA', 'ZBTB7A', 'FOXC1', 'SPI1', 'IKZF1', 'RUNX1', 'HIVEP2', 'BCL11A', 'SATB1', 'SOX4', 'HIVEP1', 'LYL1']	198.625	16
['ERG', 'ETV6', 'RREB1', 'IRF1', 'RARA', 'ZBTB7A', 'FOXC1', 'SPI1', 'IKZF1', 'RUNX1', 'FOXP1', 'RXRA', 'LYL1', 'NFIX', 'PBX3', 'GFI1', 'ZNF429', 'NFE2', 'FOXO3', 'CEBPA']	198.6	20
['ERG', 'ETV6', 'RREB1', 'IRF1', 'HOXB3', 'FOXP1', 'FOXC1', 'ZBTB7A', 'RUNX1', 'SOX4', 'SPI1', 'FOXO3', 'BCL11A', 'LYL1', 'RXRA', 'ZNF429', 'IKZF1']	198.588	17
['ERG', 'ETV6', 'RREB1', 'IRF1', 'RARA', 'ZBTB7A', 'FOXC1', 'SPI1', 'ETS2', 'FOXP1', 'RUNX1', 'BCL11A', 'SOX4', 'FOXO3', 'LYL1', 'HOXA9']	198.562	16
['ERG', 'ETV6', 'RREB1', 'IRF1', 'RARA', 'ZBTB7A', 'FOXC1', 'SPI1', 'IKZF1', 'RUNX1', 'HIVEP2', 'GFI1', 'RXRA', 'BCL6', 'CEBPA', 'SOX4']	198.312	16
['ERG', 'ETV6', 'RREB1', 'IRF1', 'RARA', 'IRX3', 'FOXC1', 'IKZF1', 'RUNX1', 'LYL1', 'BCL11A', 'FOXP1', 'SOX4', 'SPI1', 'SATB1', 'ZNF429', 'CEBPA']	198.294	17
['ERG', 'ETV6', 'RREB1', 'IRF1', 'RARA', 'ZBTB7A', 'FOXC1', 'SPI1', 'IKZF1', 'RUNX1', 'FOXP1', 'MEF2D', 'BCL11A', 'SATB1', 'SOX4', 'CEBPA', 'ZNF429', 'BCL6']	198.278	18
['ERG', 'ETV6', 'RREB1', 'IRF1', 'RARA', 'ZBTB7A', 'FOXC1', 'SPI1', 'IKZF1', 'RUNX1', 'FOXP1', 'MEF2D', 'PBX3', 'NFIX', 'GFI1', 'LYL1', 'ZNF429', 'NFE2', 'FOXO3', 'CEBPA']	198.05	20
['ERG', 'ETV6', 'RREB1', 'IRF1', 'RARA', 'ZBTB7A', 'FOXC1', 'SPI1', 'IKZF1', 'RUNX1', 'FOXP1', 'MEF2D', 'BCL11A', 'FOXO3', 'BCL6', 'HOXA9', 'SOX4']	197.941	17
['ERG', 'ETV6', 'RREB1', 'IRF1', 'HOXB3', 'FOXP1', 'FOXC1', 'ZBTB7A', 'RUNX1', 'SOX4', 'SPI1', 'FOXO3', 'BCL11A', 'LYL1', 'MEF2D', 'ZNF429', 'IKZF1']	197.941	17
['ERG', 'ETV6', 'RREB1', 'IRF1', 'RARA', 'IRX3', 'FOXC1', 'IKZF1', 'RUNX1', 'LYL1', 'BCL11A', 'FOXP1', 'SOX4', 'SPI1', 'FOXO3', 'HOXA9']	197.938	16
['ERG', 'ETV6', 'RREB1', 'IRF1', 'RARA', 'ZBTB7A', 'FOXC1', 'SPI1', 'ETS2', 'FOXP1', 'RUNX1', 'PBX3', 'FOXO3', 'RFX1', 'RXRA', 'BCL6']	197.938	16
['ERG', 'ETV6', 'RREB1', 'IRF1', 'RARA', 'ZBTB7A', 'FOXC1', 'SPI1', 'IKZF1', 'IRF2', 'RXRA', 'FOXP1', 'SNAI3', 'NFIX', 'GFI1']	197.933	15
['ERG', 'ETV6', 'RREB1', 'IRF1', 'RARA', 'ZBTB7A', 'FOXC1', 'SPI1', 'ETS2', 'FOXP1', 'RUNX1', 'BCL11A', 'SOX4', 'FOXO3', 'BCL6', 'RXRA']	197.812	16
['ERG', 'ETV6', 'RREB1', 'IRF1', 'RARA', 'ZBTB7A', 'FOXC1', 'SPI1', 'IKZF1', 'RUNX1', 'XBP1', 'CUX1', 'MEF2D', 'BCL11A', 'FOXO3', 'ZNF429', 'CEBPA']	197.765	17
['ERG', 'ETV6', 'RREB1', 'IRF1', 'RARA', 'ZBTB7A', 'FOXC1', 'HOXB4', 'CEBPA', 'LYL1', 'RUNX1', 'ZNF429', 'IKZF1', 'BCL11A', 'RXRA', 'XBP1']	197.75	16
['ERG', 'ETV6', 'RREB1', 'IRF1', 'RARA', 'ZBTB7A', 'FOXC1', 'SPI1', 'IKZF1', 'IRF2', 'RXRA', 'FOXP1', 'FOXO3', 'SOX4', 'GFI1', 'NFIX']	197.625	16
['ERG', 'ETV6', 'RREB1', 'IRF1', 'RARA', 'IRX3', 'FOXC1', 'IKZF1', 'RUNX1', 'LYL1', 'NFIX', 'HIVEP1', 'SATB1', 'SPI1', 'SOX4', 'FOXP1']	197.5	16
['ERG', 'ETV6', 'RREB1', 'IRF1', 'RARA', 'ZBTB7A', 'FOXC1', 'SPI1', 'IKZF1', 'RUNX1', 'XBP1', 'LYL1', 'BCL11A', 'HIVEP2', 'SATB1', 'CIC']	197.375	16
['ERG', 'ETV6', 'RREB1', 'IRF1', 'RARA', 'ZBTB7A', 'FOXC1', 'SPI1', 'IKZF1', 'IRF2', 'RXRA', 'FOXP1', 'SNAI3', 'TEF']	197.286	14
['ERG', 'ETV6', 'RREB1', 'IRF1', 'RARA', 'ZBTB7A', 'FOXC1', 'SPI1', 'ETS2', 'FOXP1', 'RUNX1', 'BCL11A', 'RFX1', 'HOXA1', 'RXRA']	197.267	15
['ERG', 'ETV6', 'RREB1', 'IRF1', 'RARA', 'ZBTB7A', 'FOXC1', 'SPI1', 'IKZF1', 'RUNX1', 'HIVEP2', 'BCL11A', 'SATB1', 'SOX4', 'CEBPA', 'BCL6']	197.25	16
['ERG', 'ETV6', 'RREB1', 'IRF1', 'RARA', 'ZBTB7A', 'FOXC1', 'SPI1', 'IKZF1', 'RUNX1', 'FOXP1', 'RXRA', 'BCL6', 'FOXO3', 'ZNF429', 'RFX1', 'GFI1', 'NFIX', 'PBX3']	197.211	19
['ERG', 'ETV6', 'RREB1', 'IRF1', 'RARA', 'ZBTB7A', 'FOXC1', 'SPI1', 'ETS2', 'FOXP1', 'RUNX1', 'BCL11A', 'SOX4', 'SATB1', 'HOXA1']	197.2	15
['ERG', 'ETV6', 'RREB1', 'IRF1', 'RARA', 'ZBTB7A', 'FOXC1', 'SPI1', 'IKZF1', 'RUNX1', 'FOXP1', 'MEF2D', 'PBX3', 'NFIX', 'CUX1', 'ZNF429', 'FOXO3', 'NFE2', 'CEBPA']	197.053	19
['ERG', 'ETV6', 'RREB1', 'IRF1', 'RARA', 'ZBTB7A', 'FOXC1', 'SPI1', 'IKZF1', 'IRF2', 'RXRA', 'FOXP1', 'FOXO3', 'TEF', 'BCL11A']	196.933	15
['ERG', 'ETV6', 'RREB1', 'IRF1', 'RARA', 'ZBTB7A', 'FOXC1', 'SPI1', 'IKZF1', 'RUNX1', 'FOXP1', 'RXRA', 'LYL1', 'NFIX', 'PBX3', 'GFI1', 'ZNF429', 'SOX4', 'CEBPA', 'ZNF217']	196.75	20
['ERG', 'ETV6', 'RREB1', 'IRF1', 'RARA', 'ZBTB7A', 'FOXC1', 'SPI1', 'IKZF1', 'RUNX1', 'XBP1', 'LYL1', 'NFE2', 'TEF', 'RXRA', 'SNAI3']	196.688	16
['ERG', 'ETV6', 'RREB1', 'IRF1', 'RARA', 'ZBTB7A', 'FOXC1', 'SPI1', 'IKZF1', 'RUNX1', 'FOXP1', 'MEF2D', 'PBX3', 'NFIX', 'GFI1', 'BCL6', 'RFX1', 'ZNF429', 'FOXO3']	196.632	19
['ERG', 'ETV6', 'RREB1', 'IRF1', 'RARA', 'ZBTB7A', 'FOXC1', 'SPI1', 'IKZF1', 'JUN', 'RXRA', 'FOXP1', 'NFIX', 'RFX1', 'SNAI3']	196.467	15
['ERG', 'ETV6', 'RREB1', 'IRF1', 'RARA', 'ZBTB7A', 'FOXC1', 'SPI1', 'IKZF1', 'RUNX1', 'FOXP1', 'MEF2D', 'PBX3', 'NFIX', 'GFI1', 'LYL1', 'HOXA9', 'FOXO3', 'SOX4']	196.368	19
['ERG', 'ETV6', 'RREB1', 'IRF1', 'RARA', 'ZBTB7A', 'FOXC1', 'SPI1', 'IKZF1', 'RUNX1', 'XBP1', 'LYL1', 'HIVEP2', 'GFI1', 'SATB1', 'CIC']	196.312	16
['ERG', 'ETV6', 'RREB1', 'IRF1', 'RARA', 'ZBTB7A', 'FOXC1', 'SPI1', 'IKZF1', 'RUNX1', 'HIVEP2', 'GFI1', 'SATB1', 'SOX4', 'CEBPA', 'BCL6']	196.188	16
['ERG', 'ETV6', 'RREB1', 'IRF1', 'RARA', 'ZBTB7A', 'FOXC1', 'SPI1', 'IKZF1', 'RUNX1', 'FOXP1', 'RXRA', 'LYL1', 'TEF', 'NFE2', 'SNAI3', 'ZNF217']	196.176	17
['ERG', 'ETV6', 'RREB1', 'IRF1', 'RARA', 'IRX3', 'FOXC1', 'IKZF1', 'RUNX1', 'LYL1', 'BCL11A', 'XBP1', 'CEBPA', 'ZNF429', 'SATB1', 'SPI1']	196.125	16
['ERG', 'ETV6', 'RREB1', 'IRF1', 'RARA', 'ZBTB7A', 'FOXC1', 'SPI1', 'IKZF1', 'RUNX1', 'XBP1', 'LYL1', 'NFE2', 'TEF', 'MEF2D', 'SNAI3']	196	16
['ERG', 'ETV6', 'RREB1', 'IRF1', 'RARA', 'ZBTB7A', 'FOXC1', 'SPI1', 'ETS2', 'FOXP1', 'RUNX1', 'PBX3', 'FOXO3', 'SOX4', 'BCL6', 'CUX1']	195.875	16
['ERG', 'ETV6', 'RREB1', 'IRF1', 'RARA', 'ZBTB7A', 'FOXC1', 'SPI1', 'ETS2', 'FOXP1', 'IRF2', 'RXRA', 'SNAI3']	195.846	13
['ERG', 'ETV6', 'RREB1', 'IRF1', 'RARA', 'ZBTB7A', 'FOXC1', 'SPI1', 'ETS2', 'FOXP1', 'RUNX1', 'BCL11A', 'RFX1', 'FOXO3', 'RXRA', 'BCL6']	195.75	16
['ERG', 'ETV6', 'RREB1', 'IRF1', 'RARA', 'ZBTB7A', 'FOXC1', 'SPI1', 'ETS2', 'FOXP1', 'RUNX1', 'PBX3', 'FOXO3', 'RFX1', 'RXRA', 'LYL1', 'CIC']	195.647	17
['ERG', 'ETV6', 'RREB1', 'IRF1', 'RARA', 'IRX3', 'FOXC1', 'IKZF1', 'RUNX1', 'LYL1', 'BCL11A', 'FOXP1', 'SOX4', 'SPI1', 'SATB1', 'HIVEP1']	195.625	16
['ERG', 'ETV6', 'RREB1', 'IRF1', 'RARA', 'ZBTB7A', 'FOXC1', 'HOXB4', 'CEBPA', 'LYL1', 'RUNX1', 'ZNF429', 'IKZF1', 'BCL11A', 'SATB1', 'XBP1']	195.625	16
['ERG', 'ETV6', 'RREB1', 'IRF1', 'RARA', 'ZBTB7A', 'FOXC1', 'SPI1', 'IKZF1', 'RUNX1', 'XBP1', 'LYL1', 'BCL11A', 'RXRA', 'FOXO3', 'ZNF429', 'RFX1', 'CIC']	195.556	18
['ERG', 'ETV6', 'RREB1', 'IRF1', 'RARA', 'ZBTB7A', 'FOXC1', 'SPI1', 'IKZF1', 'RUNX1', 'FOXP1', 'MEF2D', 'TEF', 'NFE2', 'LYL1', 'SNAI3', 'ZNF217']	195.529	17
['ERG', 'ETV6', 'RREB1', 'IRF1', 'HOXB3', 'FOXP1', 'FOXC1', 'ZBTB7A', 'RUNX1', 'HOXB4', 'LYL1', 'ZNF429', 'IKZF1', 'BCL11A', 'RXRA']	195.467	15
['ERG', 'ETV6', 'RREB1', 'IRF1', 'RARA', 'ZBTB7A', 'FOXC1', 'SPI1', 'IKZF1', 'RUNX1', 'FOXP1', 'MEF2D', 'BCL11A', 'FOXO3', 'CUX1', 'ZNF429', 'BCL6', 'RFX1']	195.389	18
['ERG', 'ETV6', 'RREB1', 'IRF1', 'HOXB3', 'FOXP1', 'FOXC1', 'ZBTB7A', 'RUNX1', 'SOX4', 'SPI1', 'SATB1', 'LYL1', 'MEF2D', 'ZNF429', 'IKZF1', 'BCL11A']	195.118	17
['ERG', 'ETV6', 'RREB1', 'IRF1', 'RARA', 'ZBTB7A', 'FOXC1', 'SPI1', 'IKZF1', 'RUNX1', 'XBP1', 'LYL1', 'BCL11A', 'MEF2D', 'FOXO3', 'ZNF429', 'RFX1', 'CIC']	194.944	18
['ERG', 'ETV6', 'RREB1', 'IRF1', 'RARA', 'IRX3', 'FOXC1', 'IKZF1', 'RUNX1', 'BCL6', 'SOX4', 'FOXP1', 'SPI1', 'BCL11A', 'FOXO3', 'CEBPA', 'ZNF429']	194.882	17
['ERG', 'ETV6', 'RREB1', 'IRF1', 'RARA', 'ZBTB7A', 'FOXC1', 'SPI1', 'IKZF1', 'RUNX1', 'FOXP1', 'MEF2D', 'BCL11A', 'FOXO3', 'CUX1', 'ZNF429', 'CIC', 'RFX1']	194.833	18
['ERG', 'ETV6', 'RREB1', 'IRF1', 'RARA', 'ZBTB7A', 'FOXC1', 'SPI1', 'IKZF1', 'RUNX1', 'FOXP1', 'RXRA', 'BCL6', 'FOXO3', 'ZNF429', 'SOX4', 'CEBPA', 'GFI1', 'NFIX', 'PBX3']	194.4	20
['ERG', 'ETV6', 'RREB1', 'IRF1', 'RARA', 'ZBTB7A', 'FOXC1', 'SPI1', 'ETS2', 'FOXP1', 'RUNX1', 'PBX3', 'FOXO3', 'SOX4', 'BCL6', 'HOXA9']	194.125	16
['ERG', 'ETV6', 'RREB1', 'IRF1', 'RARA', 'ZBTB7A', 'FOXC1', 'SPI1', 'IKZF1', 'RUNX1', 'HIVEP2', 'BCL11A', 'RXRA', 'BCL6', 'HIVEP1', 'SOX4']	194.125	16
['ERG', 'ETV6', 'RREB1', 'IRF1', 'RARA', 'ZBTB7A', 'FOXC1', 'SPI1', 'IKZF1', 'RUNX1', 'FOXP1', 'RXRA', 'BCL6', 'ZNF217', 'PBX3', 'NFIX', 'GFI1', 'ZNF429', 'RFX1']	194.105	19
['ERG', 'ETV6', 'RREB1', 'IRF1', 'RARA', 'ZBTB7A', 'FOXC1', 'SPI1', 'IKZF1', 'RUNX1', 'FOXP1', 'MEF2D', 'PBX3', 'NFIX', 'CUX1', 'ZNF429', 'FOXO3', 'BCL6', 'RFX1']	194.105	19
['ERG', 'ETV6', 'RREB1', 'IRF1', 'RARA', 'ZBTB7A', 'FOXC1', 'SPI1', 'IKZF1', 'RUNX1', 'FOXP1', 'MEF2D', 'HOXA1', 'ZNF217', 'GFI1', 'SATB1', 'SOX4']	193.941	17
['ERG', 'ETV6', 'RREB1', 'IRF1', 'RARA', 'ZBTB7A', 'FOXC1', 'SPI1', 'IKZF1', 'RUNX1', 'FOXP1', 'MEF2D', 'PBX3', 'NFIX', 'GFI1', 'BCL6', 'SOX4', 'CEBPA', 'ZNF429', 'FOXO3']	193.85	20
['ERG', 'ETV6', 'RREB1', 'IRF1', 'RARA', 'ZBTB7A', 'FOXC1', 'JUNB', 'IKZF1', 'NFIX', 'NFE2', 'PBX3', 'RUNX1', 'ZNF429', 'RXRA', 'LYL1', 'FOXO3', 'CEBPA', 'FOXP1']	193.842	19
['ERG', 'ETV6', 'RREB1', 'IRF1', 'RARA', 'ZBTB7A', 'FOXC1', 'SPI1', 'ETS2', 'FOXP1', 'RUNX1', 'PBX3', 'FOXO3', 'RFX1', 'CUX1', 'BCL6']	193.812	16
['ERG', 'ETV6', 'RREB1', 'IRF1', 'RARA', 'ZBTB7A', 'FOXC1', 'SPI1', 'ETS2', 'FOXP1', 'RUNX1', 'BCL11A', 'SOX4', 'FOXO3', 'BCL6', 'CUX1']	193.688	16
['ERG', 'ETV6', 'RREB1', 'IRF1', 'RARA', 'IRX3', 'FOXC1', 'IKZF1', 'RUNX1', 'LYL1', 'NFIX', 'PBX3', 'CEBPA', 'ZNF429', 'GFI1', 'SPI1', 'SOX4', 'FOXO3', 'FOXP1']	193.632	19
['ERG', 'ETV6', 'RREB1', 'IRF1', 'RARA', 'ZBTB7A', 'FOXC1', 'SPI1', 'ETS2', 'FOXP1', 'RUNX1', 'BCL11A', 'RFX1', 'FOXO3', 'RXRA', 'LYL1', 'CIC']	193.588	17
['ERG', 'ETV6', 'RREB1', 'IRF1', 'RARA', 'ZBTB7A', 'FOXC1', 'SPI1', 'IKZF1', 'RUNX1', 'FOXP1', 'MEF2D', 'PBX3', 'NFIX', 'GFI1', 'BCL6', 'RFX1', 'ZNF429', 'ZNF217']	193.526	19
['ERG', 'ETV6', 'RREB1', 'IRF1', 'HOXB3', 'FOXP1', 'FOXC1', 'ZBTB7A', 'RUNX1', 'SOX4', 'SPI1', 'SATB1', 'LYL1', 'ETS2', 'PBX3']	193.4	15
['ERG', 'ETV6', 'RREB1', 'IRF1', 'RARA', 'ZBTB7A', 'FOXC1', 'JUNB', 'IKZF1', 'NFIX', 'NFE2', 'PBX3', 'RUNX1', 'ZNF429', 'MEF2D', 'CEBPA', 'LYL1', 'FOXO3', 'FOXP1']	193.263	19
['ERG', 'ETV6', 'RREB1', 'IRF1', 'HOXB3', 'FOXP1', 'FOXC1', 'ZBTB7A', 'RUNX1', 'HOXB4', 'LYL1', 'ZNF429', 'IKZF1', 'BCL11A', 'SATB1']	193.2	15
['ERG', 'ETV6', 'RREB1', 'IRF1', 'RARA', 'ZBTB7A', 'FOXC1', 'SPI1', 'ETS2', 'FOXP1', 'RUNX1', 'PBX3', 'FOXO3', 'RFX1', 'CUX1', 'CIC']	193.188	16
['ERG', 'ETV6', 'RREB1', 'IRF1', 'RARA', 'ZBTB7A', 'FOXC1', 'SPI1', 'IKZF1', 'RUNX1', 'FOSL2', 'PBX3', 'NFIX', 'ZNF429', 'SOX4', 'CEBPA', 'RXRA', 'GFI1', 'LYL1', 'FOXO3']	193.15	20
['ERG', 'ETV6', 'RREB1', 'POU2F1', 'FOXO3', 'SOX4', 'BCL11A', 'RXRA', 'FOXP1', 'FOXC1', 'ZBTB7A', 'RARA', 'SPI1', 'IKZF1', 'RUNX1', 'BCL6']	192.812	16
['ERG', 'ETV6', 'RREB1', 'IRF1', 'RARA', 'ZBTB7A', 'FOXC1', 'SPI1', 'IKZF1', 'RUNX1', 'FOSL2', 'PBX3', 'NFIX', 'ZNF429', 'SOX4', 'CEBPA', 'MEF2D', 'FOXO3', 'GFI1', 'LYL1']	192.6	20
['ERG', 'ETV6', 'RREB1', 'IRF1', 'RARA', 'ZBTB7A', 'FOXC1', 'SPI1', 'IKZF1', 'RUNX1', 'FOXP1', 'MEF2D', 'BCL11A', 'FOXO3', 'CUX1', 'ZNF429', 'BCL6', 'CEBPA', 'SOX4']	192.526	19
['ERG', 'ETV6', 'RREB1', 'IRF1', 'RARA', 'IRX3', 'FOXC1', 'IKZF1', 'RUNX1', 'LYL1', 'NFIX', 'PBX3', 'CEBPA', 'ZNF429', 'GFI1', 'SPI1', 'NFE2', 'FOXP1', 'FOXO3']	192.474	19
['ERG', 'ETV6', 'RREB1', 'IRF1', 'RARA', 'ZBTB7A', 'FOXC1', 'SPI1', 'IKZF1', 'RUNX1', 'XBP1', 'LYL1', 'BCL11A', 'RXRA', 'HIVEP2', 'RFX1', 'CIC']	192.118	17
['ERG', 'ETV6', 'RREB1', 'IRF1', 'RARA', 'ZBTB7A', 'FOXC1', 'SPI1', 'IKZF1', 'RUNX1', 'HIVEP2', 'BCL11A', 'RXRA', 'BCL6', 'HIVEP1', 'RFX1']	192.062	16
['ERG', 'ETV6', 'RREB1', 'IRF1', 'RARA', 'IRX3', 'FOXC1', 'IKZF1', 'RUNX1', 'BCL6', 'SOX4', 'FOXP1', 'SPI1', 'BCL11A', 'SATB1', 'ZNF429', 'CEBPA']	192.059	17
['ERG', 'ETV6', 'RREB1', 'IRF1', 'RARA', 'ZBTB7A', 'FOXC1', 'SPI1', 'IKZF1', 'RUNX1', 'HIVEP2', 'BCL11A', 'SATB1', 'SOX4', 'HIVEP1', 'BCL6']	192	16
['ERG', 'ETV6', 'RREB1', 'IRF1', 'RARA', 'ZBTB7A', 'FOXC1', 'SPI1', 'ETS2', 'FOXP1', 'RUNX1', 'BCL11A', 'SOX4', 'FOXO3', 'BCL6', 'HOXA9']	191.938	16
['ERG', 'ETV6', 'RREB1', 'IRF1', 'RARA', 'ZBTB7A', 'FOXC1', 'SPI1', 'ETS2', 'FOXP1', 'RUNX1', 'BCL11A', 'RFX1', 'FOXO3', 'CUX1', 'BCL6']	191.625	16
['ERG', 'ETV6', 'RREB1', 'IRF1', 'RARA', 'ZBTB7A', 'FOXC1', 'SPI1', 'IKZF1', 'RUNX1', 'FOXP1', 'RXRA', 'BCL6', 'ZNF217', 'PBX3', 'NFIX', 'GFI1', 'ZNF429', 'CEBPA', 'SOX4']	191.45	20
['ERG', 'ETV6', 'RREB1', 'IRF1', 'RARA', 'ZBTB7A', 'FOXC1', 'SPI1', 'IKZF1', 'RUNX1', 'FOXP1', 'MEF2D', 'PBX3', 'NFIX', 'CUX1', 'ZNF429', 'FOXO3', 'SOX4', 'CEBPA', 'BCL6']	191.45	20
['ERG', 'ETV6', 'RREB1', 'IRF1', 'HOXB3', 'FOXP1', 'FOXC1', 'ZBTB7A', 'RUNX1', 'SOX4', 'SPI1', 'FOXO3', 'PBX3', 'NFIX', 'ZNF429', 'IKZF1', 'RXRA', 'GFI1', 'LYL1']	191.368	19
['ERG', 'ETV6', 'RREB1', 'IRF1', 'RARA', 'ZBTB7A', 'FOXC1', 'SPI1', 'IKZF1', 'RUNX1', 'FOSL2', 'PBX3', 'NFIX', 'ZNF429', 'SOX4', 'CEBPA', 'MEF2D', 'FOXO3', 'CUX1']	191.316	19
['ERG', 'ETV6', 'RREB1', 'IRF1', 'RARA', 'IRX3', 'FOXC1', 'IKZF1', 'RUNX1', 'BCL6', 'SOX4', 'FOXP1', 'SPI1', 'BCL11A', 'FOXO3', 'HOXA9']	191.312	16
['ERG', 'ETV6', 'RREB1', 'IRF1', 'RARA', 'ZBTB7A', 'FOXC1', 'SPI1', 'HOXA10', 'SOX4', 'FOXO3', 'BCL11A', 'FOXP1', 'RUNX1', 'BCL6', 'CUX1']	191.188	16
['ERG', 'ETV6', 'RREB1', 'IRF1', 'RARA', 'ZBTB7A', 'FOXC1', 'SPI1', 'IKZF1', 'RUNX1', 'XBP1', 'LYL1', 'HIVEP2', 'GFI1', 'RXRA', 'RFX1', 'CIC']	191.118	17
['ERG', 'ETV6', 'RREB1', 'IRF1', 'HOXB3', 'FOXP1', 'FOXC1', 'ZBTB7A', 'RUNX1', 'SOX4', 'SPI1', 'SATB1', 'LYL1', 'ETS2', 'BCL11A']	191.067	15
['ERG', 'ETV6', 'RREB1', 'IRF1', 'RARA', 'ZBTB7A', 'FOXC1', 'SPI1', 'ETS2', 'FOXP1', 'RUNX1', 'BCL11A', 'RFX1', 'FOXO3', 'CUX1', 'CIC']	191	16
['ERG', 'ETV6', 'RREB1', 'IRF1', 'RARA', 'ZBTB7A', 'FOXC1', 'SPI1', 'IKZF1', 'RUNX1', 'FOXP1', 'MEF2D', 'PBX3', 'NFIX', 'CUX1', 'ZNF429', 'ZNF217', 'BCL6', 'RFX1']	191	19
['ERG', 'ETV6', 'RREB1', 'IRF1', 'HOXB3', 'FOXP1', 'FOXC1', 'ZBTB7A', 'RUNX1', 'SOX4', 'SPI1', 'FOXO3', 'PBX3', 'ETS2', 'LYL1', 'RXRA']	191	16
['ERG', 'ETV6', 'RREB1', 'IRF1', 'RARA', 'IRX3', 'FOXC1', 'IKZF1', 'RUNX1', 'BCL6', 'SOX4', 'FOXP1', 'SPI1', 'NFIX', 'HIVEP1', 'SATB1']	190.875	16
['ERG', 'ETV6', 'RREB1', 'IRF1', 'RARA', 'ZBTB7A', 'RUNX2', 'RXRA', 'RFX1', 'BCL6', 'SPI1', 'IKZF1', 'BCL11A']	190.846	13
['ERG', 'ETV6', 'RREB1', 'IRF1', 'RARA', 'ZBTB7A', 'FOXC1', 'SPI1', 'IKZF1', 'RUNX1', 'FOXP1', 'MEF2D', 'PBX3', 'NFIX', 'GFI1', 'BCL6', 'SOX4', 'HOXA9', 'FOXO3']	190.789	19
['ERG', 'ETV6', 'RREB1', 'IRF1', 'HOXB3', 'FOXP1', 'FOXC1', 'ZBTB7A', 'RUNX1', 'SOX4', 'SPI1', 'FOXO3', 'PBX3', 'NFIX', 'ZNF429', 'IKZF1', 'MEF2D', 'GFI1', 'LYL1']	190.789	19
['ERG', 'ETV6', 'RREB1', 'IRF1', 'RARA', 'ZBTB7A', 'FOXC1', 'JUNB', 'IKZF1', 'NFIX', 'NFE2', 'PBX3', 'RUNX1', 'ZNF429', 'RXRA', 'LYL1', 'ZNF217', 'CEBPA', 'FOXP1']	190.737	19
['ERG', 'ETV6', 'RREB1', 'IRF1', 'RARA', 'ZBTB7A', 'FOXC1', 'SPI1', 'ETS2', 'FOXP1', 'RUNX1', 'PBX3', 'SNAI3', 'CIC', 'RFX1', 'LYL1', 'RXRA']	190.588	17
['ERG', 'ETV6', 'RREB1', 'IRF1', 'RARA', 'IRX3', 'FOXC1', 'IKZF1', 'RUNX1', 'LYL1', 'BCL11A', 'FOXP1', 'HOXB4', 'SATB1', 'CEBPA', 'ZNF429']	190.5	16
['ERG', 'ETV6', 'RREB1', 'IRF1', 'HOXB3', 'FOXP1', 'FOXC1', 'ZBTB7A', 'RUNX1', 'SOX4', 'SPI1', 'FOXO3', 'BCL11A', 'CUX1', 'ZNF429', 'MEF2D', 'IKZF1']	190.412	17
['ERG', 'ETV6', 'RREB1', 'IRF1', 'RARA', 'IRX3', 'FOXC1', 'IKZF1', 'RUNX1', 'LYL1', 'NFIX', 'PBX3', 'HOXA9', 'FOXO3', 'GFI1', 'SPI1', 'SOX4', 'FOXP1']	190.389	18
['ERG', 'ETV6', 'RREB1', 'IRF1', 'RARA', 'ZBTB7A', 'FOXC1', 'SPI1', 'IKZF1', 'RUNX1', 'FOXP1', 'MEF2D', 'PBX3', 'NFIX', 'GFI1', 'LYL1', 'ZNF429', 'SOX4', 'CEBPA', 'SATB1', 'ZNF217']	190.333	21
['ERG', 'ETV6', 'RREB1', 'IRF1', 'RARA', 'ZBTB7A', 'FOXC1', 'SPI1', 'IKZF1', 'RUNX1', 'FOSL2', 'PBX3', 'NFIX', 'ZNF429', 'SOX4', 'CEBPA', 'RXRA', 'GFI1', 'LYL1', 'ZNF217']	190.2	20
['ERG', 'ETV6', 'RREB1', 'IRF1', 'RARA', 'ZBTB7A', 'FOXC1', 'SPI1', 'IKZF1', 'RUNX1', 'FOXP1', 'RXRA', 'LYL1', 'NFIX', 'PBX3', 'GFI1', 'ZNF429', 'NFE2', 'FOXO3', 'RFX1', 'CIC']	190.048	21
['ERG', 'ETV6', 'RREB1', 'IRF1', 'RARA', 'ZBTB7A', 'FOXC1', 'SPI1', 'ETS2', 'FOXP1', 'IRF2', 'RXRA', 'BCL11A', 'FOXO3', 'SOX4']	189.667	15
['ERG', 'ETV6', 'RREB1', 'IRF1', 'RARA', 'ZBTB7A', 'RUNX2', 'RXRA', 'RFX1', 'BCL6', 'SPI1', 'IKZF1', 'GFI1']	189.538	13
['ERG', 'ETV6', 'RREB1', 'IRF1', 'RARA', 'ZBTB7A', 'FOXC1', 'SPI1', 'IKZF1', 'RUNX1', 'FOXP1', 'MEF2D', 'PBX3', 'NFIX', 'GFI1', 'LYL1', 'ZNF429', 'NFE2', 'FOXO3', 'RFX1', 'CIC']	189.524	21
['ERG', 'ETV6', 'RREB1', 'IRF1', 'RARA', 'ZBTB7A', 'FOXC1', 'SPI1', 'HOXA10', 'SOX4', 'FOXO3', 'BCL11A', 'FOXP1', 'RUNX1', 'BCL6', 'HOXA9']	189.438	16
['ERG', 'ETV6', 'RREB1', 'IRF1', 'HOXB3', 'FOXP1', 'FOXC1', 'ZBTB7A', 'RUNX1', 'SOX4', 'SPI1', 'FOXO3', 'PBX3', 'NFIX', 'ZNF429', 'IKZF1', 'MEF2D', 'CUX1']	189.333	18
['ERG', 'ETV6', 'RREB1', 'IRF1', 'RARA', 'ZBTB7A', 'FOXC1', 'SPI1', 'IKZF1', 'RUNX1', 'FOXP1', 'MEF2D', 'PBX3', 'NFIX', 'GFI1', 'LYL1', 'ZNF429', 'NFE2', 'ZNF217', 'SATB1', 'CEBPA']	189.286	21
['ERG', 'ETV6', 'RREB1', 'IRF1', 'RARA', 'IRX3', 'FOXC1', 'IKZF1', 'RUNX1', 'BCL6', 'SOX4', 'FOXP1', 'SPI1', 'BCL11A', 'SATB1', 'HIVEP1']	189	16
['ERG', 'ETV6', 'RREB1', 'IRF1', 'RARA', 'ZBTB7A', 'FOXC1', 'JUNB', 'IKZF1', 'NFIX', 'JUN', 'RFX1', 'RXRA', 'FOXO3', 'FOXP1']	188.867	15
['ERG', 'ETV6', 'RREB1', 'IRF1', 'HOXB3', 'FOXP1', 'FOXC1', 'ZBTB7A', 'RUNX1', 'SOX4', 'SPI1', 'FOXO3', 'BCL11A', 'LYL1', 'RXRA', 'ETS2']	188.812	16
['ERG', 'ETV6', 'RREB1', 'IRF1', 'RARA', 'ZBTB7A', 'FOXC1', 'SPI1', 'IKZF1', 'RUNX1', 'FOXP1', 'MEF2D', 'PBX3', 'NFIX', 'CUX1', 'ZNF429', 'ZNF217', 'SOX4', 'CEBPA', 'BCL6']	188.5	20
['ERG', 'ETV6', 'RREB1', 'IRF1', 'RARA', 'ZBTB7A', 'FOXC1', 'HOXB4', 'CEBPA', 'LYL1', 'RUNX1', 'ZNF429', 'IKZF1', 'PBX3', 'NFIX', 'GFI1', 'SATB1', 'XBP1']	188.333	18
['ERG', 'ETV6', 'RREB1', 'IRF1', 'RARA', 'ZBTB7A', 'FOXC1', 'HOXB4', 'CEBPA', 'LYL1', 'RUNX1', 'ZNF429', 'IKZF1', 'PBX3', 'NFIX', 'GFI1', 'SATB1', 'ZNF217', 'FOXP1']	188.316	19
['ERG', 'ETV6', 'RREB1', 'IRF1', 'HOXB3', 'FOXP1', 'FOXC1', 'ZBTB7A', 'RUNX1', 'SOX4', 'SPI1', 'SATB1', 'LYL1', 'MEF2D', 'ZNF429', 'IKZF1', 'GFI1', 'NFIX', 'PBX3']	188.263	19
['ERG', 'ETV6', 'RREB1', 'IRF1', 'RARA', 'ZBTB7A', 'FOXC1', 'SPI1', 'IKZF1', 'RUNX1', 'FOSL2', 'PBX3', 'NFIX', 'ZNF429', 'SOX4', 'CEBPA', 'MEF2D', 'ZNF217', 'CUX1']	188.211	19
['ERG', 'ETV6', 'RREB1', 'IRF1', 'RARA', 'ZBTB7A', 'FOXC1', 'SPI1', 'IKZF1', 'RUNX1', 'FOXP1', 'MEF2D', 'PBX3', 'NFIX', 'CUX1', 'ZNF429', 'FOXO3', 'NFE2', 'RFX1', 'CIC']	188.15	20
['ERG', 'ETV6', 'RREB1', 'IRF1', 'HOXB3', 'FOXP1', 'FOXC1', 'ZBTB7A', 'RUNX1', 'SOX4', 'SPI1', 'FOXO3', 'PBX3', 'ETS2', 'CUX1']	188.067	15
['ERG', 'ETV6', 'RREB1', 'IRF1', 'RARA', 'IRX3', 'FOXC1', 'IKZF1', 'RUNX1', 'BCL6', 'SOX4', 'FOXP1', 'SPI1', 'NFIX', 'PBX3', 'GFI1', 'CEBPA', 'ZNF429', 'FOXO3']	188.053	19
['ERG', 'ETV6', 'RREB1', 'IRF1', 'RARA', 'ZBTB7A', 'FOXC1', 'SPI1', 'IKZF1', 'RUNX1', 'FOXP1', 'RXRA', 'LYL1', 'NFIX', 'PBX3', 'GFI1', 'ZNF429', 'NFE2', 'SNAI3', 'ZNF217', 'CEBPA']	188	21
['ERG', 'ETV6', 'RREB1', 'IRF1', 'RARA', 'ZBTB7A', 'FOXC1', 'SPI1', 'IKZF1', 'RUNX1', 'XBP1', 'CUX1', 'MEF2D', 'BCL11A', 'FOXO3', 'ZNF429', 'RFX1', 'CIC']	187.833	18
['ERG', 'ETV6', 'RREB1', 'IRF1', 'RARA', 'ZBTB7A', 'FOXC1', 'SPI1', 'ETS2', 'FOXP1', 'RUNX1', 'PBX3', 'SNAI3', 'CIC', 'RFX1', 'CUX1']	187.812	16
['ERG', 'ETV6', 'RREB1', 'IRF1', 'HOXB3', 'FOXP1', 'FOXC1', 'ZBTB7A', 'RUNX1', 'HOXB4', 'LYL1', 'ZNF429', 'IKZF1', 'PBX3', 'GFI1', 'NFIX', 'RXRA']	187.765	17
['ERG', 'ETV6', 'RREB1', 'IRF1', 'RARA', 'ZBTB7A', 'FOXC1', 'SPI1', 'IKZF1', 'RUNX1', 'FOXP1', 'MEF2D', 'PBX3', 'NFIX', 'GFI1', 'LYL1', 'ZNF429', 'NFE2', 'ZNF217', 'SNAI3', 'CEBPA']	187.476	21
['ERG', 'ETV6', 'RREB1', 'IRF1', 'RARA', 'IRX3', 'FOXC1', 'IKZF1', 'RUNX1', 'LYL1', 'NFIX', 'PBX3', 'CEBPA', 'ZNF429', 'JUNB', 'NFE2', 'FOXO3', 'FOXP1']	187.111	18
['ERG', 'ETV6', 'RREB1', 'IRF1', 'RARA', 'IRX3', 'FOXC1', 'IKZF1', 'RUNX1', 'LYL1', 'NFIX', 'PBX3', 'CEBPA', 'ZNF429', 'GFI1', 'SPI1', 'SOX4', 'FOXO3', 'FOSL2']	186.737	19
['ERG', 'ETV6', 'RREB1', 'IRF1', 'RARA', 'ZBTB7A', 'FOXC1', 'SPI1', 'IKZF1', 'RUNX1', 'FOXP1', 'MEF2D', 'PBX3', 'NFIX', 'GFI1', 'LYL1', 'ZNF429', 'NFE2', 'ZNF217', 'SATB1', 'CIC']	186.667	21
['ERG', 'ETV6', 'RREB1', 'IRF1', 'RARA', 'ZBTB7A', 'FOXC1', 'JUNB', 'IKZF1', 'NFIX', 'NFE2', 'PBX3', 'RUNX1', 'ZNF429', 'MEF2D', 'CEBPA', 'CUX1', 'FOXO3', 'FOXP1']	186.526	19
['ERG', 'ETV6', 'RREB1', 'IRF1', 'RARA', 'ZBTB7A', 'FOXC1', 'SPI1', 'IKZF1', 'RUNX1', 'FOXP1', 'MEF2D', 'PBX3', 'NFIX', 'CUX1', 'ZNF429', 'ZNF217', 'NFE2', 'SNAI3', 'CEBPA']	186	20
['ERG', 'ETV6', 'RREB1', 'IRF1', 'HOXB3', 'FOXP1', 'FOXC1', 'ZBTB7A', 'RUNX1', 'HOXB4', 'LYL1', 'ZNF429', 'IKZF1', 'PBX3', 'GFI1', 'NFIX', 'SATB1']	185.765	17
['ERG', 'ETV6', 'RREB1', 'IRF1', 'HOXB3', 'FOXP1', 'FOXC1', 'ZBTB7A', 'RUNX1', 'SOX4', 'SPI1', 'FOXO3', 'BCL11A', 'CUX1', 'ETS2']	185.733	15
['ERG', 'ETV6', 'RREB1', 'IRF1', 'RARA', 'ZBTB7A', 'FOXC1', 'SPI1', 'IKZF1', 'RUNX1', 'FOSL2', 'PBX3', 'NFIX', 'ZNF429', 'NFE2', 'RXRA', 'LYL1', 'GFI1', 'FOXO3', 'XBP1', 'CEBPA']	185.667	21
['ERG', 'ETV6', 'RREB1', 'IRF1', 'RARA', 'ZBTB7A', 'FOXC1', 'SPI1', 'IKZF1', 'RUNX1', 'FOXP1', 'MEF2D', 'PBX3', 'NFIX', 'GFI1', 'BCL6', 'SOX4', 'CEBPA', 'ZNF429', 'SATB1', 'ZNF217']	185.286	21
['ERG', 'ETV6', 'RREB1', 'IRF1', 'RARA', 'ZBTB7A', 'FOXC1', 'SPI1', 'IKZF1', 'RUNX1', 'FOSL2', 'PBX3', 'NFIX', 'ZNF429', 'NFE2', 'MEF2D', 'CEBPA', 'LYL1', 'GFI1', 'XBP1', 'FOXO3']	185.143	21
['ERG', 'ETV6', 'RREB1', 'IRF1', 'RARA', 'ZBTB7A', 'FOXC1', 'JUNB', 'IKZF1', 'NFIX', 'NFE2', 'PBX3', 'RUNX1', 'ZNF429', 'RXRA', 'LYL1', 'FOXO3', 'CIC', 'RFX1', 'FOXP1']	185.1	20
['ERG', 'ETV6', 'RREB1', 'IRF1', 'RARA', 'IRX3', 'FOXC1', 'IKZF1', 'RUNX1', 'LYL1', 'NFIX', 'PBX3', 'CEBPA', 'ZNF429', 'GFI1', 'SPI1', 'SOX4', 'ZNF217', 'SATB1', 'FOXP1']	184.65	20
['ERG', 'ETV6', 'RREB1', 'IRF1', 'RARA', 'ZBTB7A', 'FOXC1', 'JUNB', 'IKZF1', 'NFIX', 'NFE2', 'PBX3', 'RUNX1', 'ZNF429', 'MEF2D', 'CIC', 'LYL1', 'FOXP1', 'RFX1', 'FOXO3']	184.55	20
['ERG', 'ETV6', 'RREB1', 'IRF1', 'RARA', 'IRX3', 'FOXC1', 'IKZF1', 'RUNX1', 'BCL6', 'SOX4', 'FOXP1', 'SPI1', 'NFIX', 'PBX3', 'GFI1', 'HOXA9', 'FOXO3']	184.5	18
['ERG', 'ETV6', 'RREB1', 'POU2F1', 'FOXO3', 'SOX4', 'BCL11A', 'RXRA', 'FOXP1', 'FOXC1', 'ZBTB7A', 'RARA', 'SPI1', 'IKZF1', 'IRF2']	184.333	15
['ERG', 'ETV6', 'RREB1', 'IRF1', 'RARA', 'ZBTB7A', 'FOXC1', 'JUNB', 'IKZF1', 'NFIX', 'NFE2', 'PBX3', 'RUNX1', 'ZNF429', 'MEF2D', 'CEBPA', 'LYL1', 'SATB1', 'FOXP1', 'ZNF217']	184.3	20
['ERG', 'ETV6', 'RREB1', 'IRF1', 'RARA', 'ZBTB7A', 'FOXC1', 'SPI1', 'IKZF1', 'RUNX1', 'FOSL2', 'PBX3', 'NFIX', 'ZNF429', 'SOX4', 'CEBPA', 'MEF2D', 'ZNF217', 'SATB1', 'GFI1', 'LYL1']	184.095	21
['ERG', 'ETV6', 'RREB1', 'IRF1', 'RARA', 'ZBTB7A', 'FOXC1', 'JUNB', 'IKZF1', 'NFIX', 'NFE2', 'PBX3', 'RUNX1', 'ZNF429', 'RXRA', 'LYL1', 'ZNF217', 'CEBPA', 'FOSL2']	183.842	19
['ERG', 'ETV6', 'RREB1', 'IRF1', 'RARA', 'IRX3', 'FOXC1', 'IKZF1', 'RUNX1', 'LYL1', 'NFIX', 'PBX3', 'CEBPA', 'ZNF429', 'GFI1', 'SPI1', 'NFE2', 'FOXP1', 'ZNF217', 'SATB1']	183.55	20
['ERG', 'ETV6', 'RREB1', 'IRF1', 'RARA', 'ZBTB7A', 'FOXC1', 'SPI1', 'IKZF1', 'RUNX1', 'FOSL2', 'PBX3', 'NFIX', 'ZNF429', 'NFE2', 'MEF2D', 'CEBPA', 'CUX1', 'FOXO3', 'XBP1']	183.55	20
['ERG', 'ETV6', 'RREB1', 'IRF1', 'RARA', 'ZBTB7A', 'FOXC1', 'JUNB', 'IKZF1', 'NFIX', 'NFE2', 'PBX3', 'RUNX1', 'ZNF429', 'MEF2D', 'CEBPA', 'CUX1', 'ZNF217', 'FOXP1']	183.421	19
['ERG', 'ETV6', 'RREB1', 'IRF1', 'RARA', 'ZBTB7A', 'FOXC1', 'SPI1', 'IKZF1', 'RUNX1', 'FOSL2', 'PBX3', 'NFIX', 'ZNF429', 'NFE2', 'MEF2D', 'CEBPA', 'LYL1', 'GFI1', 'ZNF217', 'SATB1']	183.048	21
['ERG', 'ETV6', 'RREB1', 'IRF1', 'RARA', 'ZBTB7A', 'FOXC1', 'SPI1', 'IKZF1', 'RUNX1', 'FOSL2', 'PBX3', 'NFIX', 'ZNF429', 'NFE2', 'MEF2D', 'CEBPA', 'LYL1', 'GFI1', 'XBP1', 'SATB1']	182.857	21
['ERG', 'ETV6', 'RREB1', 'IRF1', 'RARA', 'ZBTB7A', 'SP3', 'RXRA', 'SPI1', 'BCL11A', 'FOXP1', 'HIVEP1', 'LYL1', 'RFX1']	182.714	14
['ERG', 'ETV6', 'RREB1', 'IRF1', 'RARA', 'IRX3', 'FOXC1', 'IKZF1', 'RUNX1', 'LYL1', 'BCL11A', 'XBP1', 'CEBPA', 'ZNF429', 'SATB1', 'HOXB4']	182.625	16
['ERG', 'ETV6', 'RREB1', 'IRF1', 'RARA', 'ZBTB7A', 'FOXC1', 'HOXB4', 'CEBPA', 'LYL1', 'RUNX1', 'ZNF429', 'IKZF1', 'PBX3', 'NFIX', 'GFI1', 'RXRA', 'SNAI3', 'ZNF217', 'FOXP1']	182.35	20
['ERG', 'ETV6', 'RREB1', 'IRF1', 'RARA', 'ZBTB7A', 'FOXC1', 'JUNB', 'IKZF1', 'NFIX', 'NFE2', 'PBX3', 'RUNX1', 'ZNF429', 'RXRA', 'LYL1', 'ZNF217', 'CIC', 'RFX1', 'FOXP1']	182.15	20
['ERG', 'ETV6', 'RREB1', 'IRF1', 'RARA', 'ZBTB7A', 'SP3', 'RXRA', 'SPI1', 'PBX3', 'ETS2', 'RFX1', 'LYL1', 'FOXO3', 'FOXP1']	182.133	15
['ERG', 'ETV6', 'RREB1', 'IRF1', 'RARA', 'ZBTB7A', 'FOXC1', 'HOXB4', 'CEBPA', 'LYL1', 'RUNX1', 'ZNF429', 'IKZF1', 'PBX3', 'NFIX', 'GFI1', 'RXRA', 'SNAI3', 'XBP1']	182.053	19
['ERG', 'ETV6', 'RREB1', 'IRF1', 'RARA', 'ZBTB7A', 'FOXC1', 'SPI1', 'IKZF1', 'RUNX1', 'FOSL2', 'PBX3', 'NFIX', 'ZNF429', 'NFE2', 'RXRA', 'LYL1', 'GFI1', 'SNAI3', 'ZNF217', 'CEBPA']	181.762	21
['ERG', 'ETV6', 'RREB1', 'IRF1', 'RARA', 'IRX3', 'FOXC1', 'IKZF1', 'RUNX1', 'LYL1', 'NFIX', 'PBX3', 'CEBPA', 'ZNF429', 'GFI1', 'SPI1', 'NFE2', 'FOXP1', 'ZNF217', 'SNAI3']	181.65	20
['ERG', 'ETV6', 'RREB1', 'IRF1', 'RARA', 'ZBTB7A', 'FOXC1', 'JUNB', 'IKZF1', 'NFIX', 'NFE2', 'PBX3', 'RUNX1', 'ZNF429', 'MEF2D', 'CIC', 'LYL1', 'FOXP1', 'RFX1', 'ZNF217']	181.6	20
['ERG', 'ETV6', 'RREB1', 'IRF1', 'RARA', 'ZBTB7A', 'FOXC1', 'SPI1', 'IKZF1', 'RUNX1', 'FOSL2', 'PBX3', 'NFIX', 'ZNF429', 'NFE2', 'RXRA', 'LYL1', 'GFI1', 'SNAI3', 'XBP1', 'CEBPA']	181.571	21
['ERG', 'ETV6', 'RREB1', 'IRF1', 'RARA', 'ZBTB7A', 'FOXC1', 'JUNB', 'IKZF1', 'NFIX', 'NFE2', 'PBX3', 'RUNX1', 'ZNF429', 'MEF2D', 'CIC', 'LYL1', 'FOXP1', 'SATB1', 'ZNF217']	181.55	20
['ERG', 'ETV6', 'RREB1', 'IRF1', 'RARA', 'ZBTB7A', 'FOXC1', 'SPI1', 'IKZF1', 'RUNX1', 'FOSL2', 'PBX3', 'NFIX', 'ZNF429', 'NFE2', 'MEF2D', 'CEBPA', 'LYL1', 'GFI1', 'ZNF217', 'SNAI3']	181.238	21
['ERG', 'ETV6', 'RREB1', 'IRF1', 'RARA', 'ZBTB7A', 'FOXC1', 'SPI1', 'IKZF1', 'RUNX1', 'FOSL2', 'PBX3', 'NFIX', 'ZNF429', 'NFE2', 'MEF2D', 'CEBPA', 'LYL1', 'GFI1', 'XBP1', 'SNAI3']	181.048	21
['ERG', 'ETV6', 'RREB1', 'IRF1', 'RARA', 'ZBTB7A', 'FOXC1', 'JUNB', 'IKZF1', 'NFIX', 'NFE2', 'PBX3', 'RUNX1', 'ZNF429', 'RXRA', 'LYL1', 'FOXO3', 'CEBPA', 'FOSL2', 'XBP1']	180.5	20
['ERG', 'ETV6', 'RREB1', 'POU2F1', 'FOXO3', 'SOX4', 'BCL11A', 'RXRA', 'FOXP1', 'FOXC1', 'ZBTB7A', 'RARA', 'SPI1', 'ETS2', 'RUNX1', 'BCL6']	180.438	16
['ERG', 'ETV6', 'RREB1', 'IRF1', 'RARA', 'ZBTB7A', 'FOXC1', 'SPI1', 'IKZF1', 'RUNX1', 'FOSL2', 'PBX3', 'NFIX', 'ZNF429', 'NFE2', 'MEF2D', 'CIC', 'LYL1', 'GFI1', 'ZNF217', 'SATB1']	180.429	21
['ERG', 'ETV6', 'RREB1', 'IRF1', 'RARA', 'ZBTB7A', 'FOXC1', 'SPI1', 'IKZF1', 'RUNX1', 'FOXP1', 'RXRA', 'LYL1', 'NFIX', 'PBX3', 'GFI1', 'ZNF429', 'NFE2', 'SNAI3', 'ZNF217', 'RFX1', 'CIC']	180.318	22
['ERG', 'ETV6', 'RREB1', 'IRF1', 'RARA', 'ZBTB7A', 'FOXC1', 'SPI1', 'IKZF1', 'RUNX1', 'FOSL2', 'PBX3', 'NFIX', 'ZNF429', 'NFE2', 'MEF2D', 'CIC', 'LYL1', 'GFI1', 'XBP1', 'SATB1']	180.238	21
['ERG', 'ETV6', 'RREB1', 'IRF1', 'RARA', 'ZBTB7A', 'FOXC1', 'JUNB', 'IKZF1', 'NFIX', 'NFE2', 'PBX3', 'RUNX1', 'ZNF429', 'MEF2D', 'CEBPA', 'LYL1', 'FOXO3', 'FOSL2', 'XBP1']	179.95	20
['ERG', 'ETV6', 'RREB1', 'IRF1', 'RARA', 'ZBTB7A', 'FOXC1', 'SPI1', 'IKZF1', 'RUNX1', 'FOXP1', 'MEF2D', 'PBX3', 'NFIX', 'GFI1', 'LYL1', 'ZNF429', 'NFE2', 'ZNF217', 'SNAI3', 'RFX1', 'CIC']	179.818	22
['ERG', 'ETV6', 'RREB1', 'IRF1', 'RARA', 'ZBTB7A', 'SP3', 'RXRA', 'SPI1', 'BCL11A', 'FOXP1', 'ETS2', 'FOXO3', 'LYL1', 'RFX1']	179.8	15
['ERG', 'ETV6', 'RREB1', 'IRF1', 'RARA', 'ZBTB7A', 'FOXC1', 'SPI1', 'IKZF1', 'RUNX1', 'FOSL2', 'PBX3', 'NFIX', 'ZNF429', 'NFE2', 'MEF2D', 'CEBPA', 'CUX1', 'SNAI3', 'ZNF217']	179.45	20
['ERG', 'ETV6', 'RREB1', 'IRF1', 'RARA', 'IRX3', 'FOXC1', 'IKZF1', 'RUNX1', 'BCL6', 'SOX4', 'FOXP1', 'SPI1', 'NFIX', 'PBX3', 'GFI1', 'CEBPA', 'ZNF429', 'SATB1', 'ZNF217']	179.35	20
['ERG', 'ETV6', 'RREB1', 'IRF1', 'RARA', 'ZBTB7A', 'FOXC1', 'SPI1', 'IKZF1', 'RUNX1', 'FOSL2', 'PBX3', 'NFIX', 'ZNF429', 'NFE2', 'MEF2D', 'CEBPA', 'CUX1', 'SNAI3', 'XBP1']	179.25	20
['ERG', 'ETV6', 'RREB1', 'IRF1', 'RARA', 'IRX3', 'FOXC1', 'IKZF1', 'RUNX1', 'LYL1', 'NFIX', 'PBX3', 'CEBPA', 'ZNF429', 'GFI1', 'SPI1', 'NFE2', 'FOSL2', 'XBP1', 'FOXO3']	179.2	20
['ERG', 'ETV6', 'RREB1', 'IRF1', 'RARA', 'ZBTB7A', 'FOXC1', 'JUNB', 'IKZF1', 'NFIX', 'NFE2', 'PBX3', 'RUNX1', 'ZNF429', 'MEF2D', 'CIC', 'CUX1', 'RFX1', 'FOXO3', 'FOXP1']	178.15	20
['ERG', 'ETV6', 'RREB1', 'IRF1', 'RARA', 'IRX3', 'FOXC1', 'IKZF1', 'RUNX1', 'LYL1', 'NFIX', 'PBX3', 'CEBPA', 'ZNF429', 'GFI1', 'SPI1', 'SOX4', 'ZNF217', 'SATB1', 'FOSL2']	178.1	20
['ERG', 'ETV6', 'RREB1', 'IRF1', 'RARA', 'ZBTB7A', 'FOXC1', 'SPI1', 'IKZF1', 'RUNX1', 'FOSL2', 'PBX3', 'NFIX', 'ZNF429', 'NFE2', 'RXRA', 'LYL1', 'GFI1', 'FOXO3', 'XBP1', 'RFX1', 'CIC']	178.091	22
['ERG', 'ETV6', 'RREB1', 'IRF1', 'RARA', 'ZBTB7A', 'FOXC1', 'SPI1', 'IKZF1', 'RUNX1', 'FOXP1', 'MEF2D', 'PBX3', 'NFIX', 'CUX1', 'ZNF429', 'ZNF217', 'NFE2', 'SNAI3', 'RFX1', 'CIC']	178.048	21
['ERG', 'ETV6', 'RREB1', 'IRF1', 'RARA', 'IRX3', 'FOXC1', 'IKZF1', 'RUNX1', 'LYL1', 'NFIX', 'PBX3', 'CEBPA', 'ZNF429', 'JUNB', 'NFE2', 'SATB1', 'FOXP1', 'ZNF217']	178	19
['ERG', 'ETV6', 'RREB1', 'IRF1', 'RARA', 'ZBTB7A', 'FOXC1', 'JUNB', 'IKZF1', 'NFIX', 'NFE2', 'PBX3', 'RUNX1', 'ZNF429', 'MEF2D', 'CEBPA', 'LYL1', 'SATB1', 'FOSL2', 'ZNF217']	177.75	20
['ERG', 'ETV6', 'RREB1', 'IRF1', 'RARA', 'ZBTB7A', 'FOXC1', 'SPI1', 'IKZF1', 'RUNX1', 'FOSL2', 'PBX3', 'NFIX', 'ZNF429', 'NFE2', 'MEF2D', 'CIC', 'LYL1', 'GFI1', 'XBP1', 'RFX1', 'FOXO3']	177.591	22
['ERG', 'ETV6', 'RREB1', 'IRF1', 'RARA', 'ZBTB7A', 'FOXC1', 'JUNB', 'IKZF1', 'NFIX', 'NFE2', 'PBX3', 'RUNX1', 'ZNF429', 'MEF2D', 'CEBPA', 'LYL1', 'SATB1', 'FOSL2', 'XBP1']	177.55	20
['ERG', 'ETV6', 'RREB1', 'IRF1', 'RARA', 'IRX3', 'FOXC1', 'IKZF1', 'RUNX1', 'LYL1', 'NFIX', 'PBX3', 'CEBPA', 'ZNF429', 'GFI1', 'HOXB4', 'SATB1', 'ZNF217', 'FOXP1']	177.368	19
['ERG', 'ETV6', 'RREB1', 'IRF1', 'RARA', 'IRX3', 'FOXC1', 'IKZF1', 'RUNX1', 'LYL1', 'NFIX', 'PBX3', 'CEBPA', 'ZNF429', 'GFI1', 'SPI1', 'NFE2', 'FOSL2', 'ZNF217', 'SATB1']	177	20
['ERG', 'ETV6', 'RREB1', 'IRF1', 'RARA', 'IRX3', 'FOXC1', 'IKZF1', 'RUNX1', 'LYL1', 'NFIX', 'PBX3', 'CEBPA', 'ZNF429', 'GFI1', 'SPI1', 'NFE2', 'FOSL2', 'XBP1', 'SATB1']	176.8	20
['ERG', 'ETV6', 'RREB1', 'IRF1', 'RARA', 'IRX3', 'FOXC1', 'IKZF1', 'RUNX1', 'LYL1', 'NFIX', 'PBX3', 'CEBPA', 'ZNF429', 'GFI1', 'HOXB4', 'SATB1', 'XBP1']	176.778	18
['ERG', 'ETV6', 'RREB1', 'IRF1', 'RARA', 'ZBTB7A', 'FOXC1', 'JUNB', 'IKZF1', 'NFIX', 'NFE2', 'PBX3', 'RUNX1', 'ZNF429', 'MEF2D', 'CEBPA', 'CUX1', 'ZNF217', 'FOSL2']	176.526	19
['ERG', 'ETV6', 'RREB1', 'IRF1', 'RARA', 'ZBTB7A', 'SP3', 'RXRA', 'SPI1', 'BCL11A', 'FOXP1', 'ETS2', 'FOXO3', 'IRF2']	176	14
['ERG', 'ETV6', 'RREB1', 'IRF1', 'RARA', 'ZBTB7A', 'FOXC1', 'SPI1', 'IKZF1', 'RUNX1', 'FOSL2', 'PBX3', 'NFIX', 'ZNF429', 'NFE2', 'MEF2D', 'CIC', 'CUX1', 'RFX1', 'FOXO3', 'XBP1']	175.714	21
['ERG', 'ETV6', 'RREB1', 'IRF1', 'RARA', 'ZBTB7A', 'FOXC1', 'JUNB', 'IKZF1', 'NFIX', 'NFE2', 'PBX3', 'RUNX1', 'ZNF429', 'RXRA', 'LYL1', 'ZNF217', 'CIC', 'RFX1', 'FOSL2']	175.6	20
['ERG', 'ETV6', 'RREB1', 'IRF1', 'RARA', 'IRX3', 'FOXC1', 'IKZF1', 'RUNX1', 'LYL1', 'NFIX', 'PBX3', 'CEBPA', 'ZNF429', 'GFI1', 'HOXB4', 'SNAI3', 'ZNF217', 'FOXP1']	175.368	19
['ERG', 'ETV6', 'RREB1', 'IRF1', 'RARA', 'ZBTB7A', 'FOXC1', 'JUNB', 'IKZF1', 'NFIX', 'NFE2', 'PBX3', 'RUNX1', 'ZNF429', 'MEF2D', 'CIC', 'CUX1', 'RFX1', 'ZNF217', 'FOXP1']	175.2	20
['ERG', 'ETV6', 'RREB1', 'IRF1', 'RARA', 'IRX3', 'FOXC1', 'IKZF1', 'RUNX1', 'LYL1', 'NFIX', 'PBX3', 'CEBPA', 'ZNF429', 'GFI1', 'SPI1', 'NFE2', 'FOSL2', 'ZNF217', 'SNAI3']	175.1	20
['ERG', 'ETV6', 'RREB1', 'IRF1', 'RARA', 'ZBTB7A', 'FOXC1', 'JUNB', 'IKZF1', 'NFIX', 'NFE2', 'PBX3', 'RUNX1', 'ZNF429', 'MEF2D', 'CIC', 'LYL1', 'FOSL2', 'RFX1', 'ZNF217']	175.05	20
['ERG', 'ETV6', 'RREB1', 'IRF1', 'RARA', 'ZBTB7A', 'FOXC1', 'JUNB', 'IKZF1', 'NFIX', 'NFE2', 'PBX3', 'RUNX1', 'ZNF429', 'MEF2D', 'CIC', 'LYL1', 'FOSL2', 'SATB1', 'ZNF217']	175	20
['ERG', 'ETV6', 'RREB1', 'IRF1', 'RARA', 'IRX3', 'FOXC1', 'IKZF1', 'RUNX1', 'LYL1', 'NFIX', 'PBX3', 'CEBPA', 'ZNF429', 'GFI1', 'SPI1', 'NFE2', 'FOSL2', 'XBP1', 'SNAI3']	174.9	20
['ERG', 'ETV6', 'RREB1', 'IRF1', 'RARA', 'ZBTB7A', 'FOXC1', 'JUNB', 'IKZF1', 'NFIX', 'NFE2', 'PBX3', 'RUNX1', 'ZNF429', 'MEF2D', 'CIC', 'LYL1', 'FOSL2', 'SATB1', 'XBP1']	174.8	20
['ERG', 'ETV6', 'RREB1', 'IRF1', 'RARA', 'IRX3', 'FOXC1', 'IKZF1', 'RUNX1', 'LYL1', 'NFIX', 'PBX3', 'CEBPA', 'ZNF429', 'GFI1', 'HOXB4', 'SNAI3', 'XBP1']	174.667	18
['ERG', 'ETV6', 'RREB1', 'IRF1', 'RARA', 'ZBTB7A', 'FOXC1', 'SPI1', 'IKZF1', 'RUNX1', 'FOSL2', 'PBX3', 'NFIX', 'ZNF429', 'NFE2', 'RXRA', 'LYL1', 'GFI1', 'SNAI3', 'ZNF217', 'RFX1', 'CIC']	174.364	22
['ERG', 'ETV6', 'RREB1', 'IRF1', 'RARA', 'ZBTB7A', 'FOXC1', 'SPI1', 'IKZF1', 'RUNX1', 'FOSL2', 'PBX3', 'NFIX', 'ZNF429', 'NFE2', 'RXRA', 'LYL1', 'GFI1', 'SNAI3', 'XBP1', 'RFX1', 'CIC']	174.182	22
['ERG', 'ETV6', 'RREB1', 'IRF1', 'RARA', 'ZBTB7A', 'FOXC1', 'SPI1', 'IKZF1', 'RUNX1', 'FOSL2', 'PBX3', 'NFIX', 'ZNF429', 'NFE2', 'MEF2D', 'CIC', 'LYL1', 'GFI1', 'ZNF217', 'SNAI3', 'RFX1']	173.864	22
['ERG', 'ETV6', 'RREB1', 'IRF1', 'RARA', 'ZBTB7A', 'FOXC1', 'SPI1', 'IKZF1', 'RUNX1', 'FOSL2', 'PBX3', 'NFIX', 'ZNF429', 'NFE2', 'MEF2D', 'CIC', 'LYL1', 'GFI1', 'XBP1', 'RFX1', 'SNAI3']	173.682	22
['ERG', 'ETV6', 'RREB1', 'IRF1', 'RARA', 'ZBTB7A', 'FOXC1', 'JUNB', 'IKZF1', 'NFIX', 'NFE2', 'PBX3', 'RUNX1', 'ZNF429', 'MEF2D', 'CEBPA', 'CUX1', 'FOXO3', 'FOSL2', 'XBP1']	173.55	20
['ERG', 'ETV6', 'RREB1', 'IRF1', 'RARA', 'IRX3', 'FOXC1', 'IKZF1', 'RUNX1', 'LYL1', 'NFIX', 'PBX3', 'CEBPA', 'ZNF429', 'JUNB', 'NFE2', 'FOXO3', 'FOSL2', 'XBP1']	173.421	19
['ERG', 'ETV6', 'RREB1', 'IRF1', 'RARA', 'ZBTB7A', 'FOXC1', 'JUNB', 'IKZF1', 'NFIX', 'NFE2', 'PBX3', 'RUNX1', 'ZNF429', 'RXRA', 'LYL1', 'FOXO3', 'CIC', 'RFX1', 'FOSL2', 'XBP1']	172.81	21
['ERG', 'ETV6', 'RREB1', 'IRF1', 'RARA', 'ZBTB7A', 'FOXC1', 'JUNB', 'IKZF1', 'NFIX', 'NFE2', 'PBX3', 'RUNX1', 'ZNF429', 'MEF2D', 'CIC', 'LYL1', 'FOSL2', 'RFX1', 'XBP1', 'FOXO3']	172.286	21
['ERG', 'ETV6', 'RREB1', 'IRF1', 'RARA', 'ZBTB7A', 'FOXC1', 'SPI1', 'IKZF1', 'RUNX1', 'FOSL2', 'PBX3', 'NFIX', 'ZNF429', 'NFE2', 'MEF2D', 'CIC', 'CUX1', 'RFX1', 'SNAI3', 'ZNF217']	171.81	21
['ERG', 'ETV6', 'RREB1', 'IRF1', 'RARA', 'ZBTB7A', 'FOXC1', 'SPI1', 'IKZF1', 'RUNX1', 'FOSL2', 'PBX3', 'NFIX', 'ZNF429', 'NFE2', 'MEF2D', 'CIC', 'CUX1', 'RFX1', 'SNAI3', 'XBP1']	171.619	21
['ERG', 'ETV6', 'RREB1', 'IRF1', 'RARA', 'ZBTB7A', 'SP3', 'RXRA', 'SPI1', 'BCL11A', 'HIVEP2', 'LYL1', 'HIVEP1', 'RFX1']	171.286	14
['ERG', 'ETV6', 'RREB1', 'POU2F1', 'FOXO3', 'SOX4', 'BCL11A', 'RXRA', 'FOXP1', 'FOXC1', 'ZBTB7A', 'RARA', 'SPI1', 'ETS2', 'IRF2']	171.133	15
['ERG', 'ETV6', 'RREB1', 'IRF1', 'RARA', 'IRX3', 'FOXC1', 'IKZF1', 'RUNX1', 'LYL1', 'NFIX', 'PBX3', 'CEBPA', 'ZNF429', 'JUNB', 'NFE2', 'SATB1', 'FOSL2', 'ZNF217']	171.105	19
['ERG', 'ETV6', 'RREB1', 'IRF1', 'RARA', 'IRX3', 'FOXC1', 'IKZF1', 'RUNX1', 'LYL1', 'NFIX', 'PBX3', 'CEBPA', 'ZNF429', 'JUNB', 'NFE2', 'SATB1', 'FOSL2', 'XBP1']	170.895	19
['ERG', 'ETV6', 'RREB1', 'IRF1', 'RARA', 'ZBTB7A', 'FOXC1', 'JUNB', 'IKZF1', 'NFIX', 'NFE2', 'PBX3', 'RUNX1', 'ZNF429', 'MEF2D', 'CIC', 'CUX1', 'RFX1', 'ZNF217', 'FOSL2']	168.65	20
['ERG', 'ETV6', 'RREB1', 'IRF1', 'RARA', 'ZBTB7A', 'FOXC1', 'JUNB', 'IKZF1', 'NFIX', 'NFE2', 'PBX3', 'RUNX1', 'ZNF429', 'MEF2D', 'CIC', 'CUX1', 'RFX1', 'FOXO3', 'FOSL2', 'XBP1']	166.19	21
