# Supplementary material for: Core transcriptional regulatory circuitry molecule ZNF217 promotes AML cell proliferation by up-regulating MYB
Source: Int J Biol Sci. 2025 Feb 18;21(5):1966–83. doi: 10.7150/ijbs.103211 (PMC11900805; doi:10.7150/ijbs.103211)
Supplement: Supplementary file 1 — Supplementary figures and tables. [file ijbsv21p1966s1.zip › Supplementary/Table S11.xlsx]

## Sheet: AML4-mergeCRC_CRC_SCORES
['KLF6', 'SMAD3', 'SPI1', 'IRF1', 'EGR3', 'RUNX1', 'ETS2', 'KLF2', 'ZBTB7A', 'RREB1', 'FOXO3', 'BHLHE40', 'IKZF1', 'MXD1', 'RXRA', 'MEF2D', 'RARA', 'HMGA1', 'HIVEP1', 'TCF3', 'NFATC1', 'KLF10', 'MAFK', 'FOXP1', 'CIC']	1384.2	25
['KLF6', 'SMAD3', 'SPI1', 'IRF1', 'EGR3', 'RUNX1', 'ETS2', 'KLF2', 'ZBTB7A', 'RREB1', 'FOXO3', 'BHLHE40', 'IKZF1', 'MXD1', 'RXRA', 'MEF2D', 'RARA', 'HMGA1', 'HIVEP1', 'TCF3', 'NFATC1', 'LYL1', 'MAFK', 'FOXP1', 'CIC']	1376.72	25
['KLF6', 'SMAD3', 'SPI1', 'IRF1', 'EGR3', 'RUNX1', 'ETS2', 'KLF2', 'ZBTB7A', 'RREB1', 'FOXO3', 'BHLHE40', 'IKZF1', 'MXD1', 'RXRA', 'MEF2D', 'RARA', 'HMGA1', 'HIVEP1', 'TCF3', 'NFATC1', 'KLF10', 'MAFK', 'JUND', 'CIC', 'ZBTB7B']	1374.23	26
['KLF6', 'SMAD3', 'SPI1', 'IRF1', 'EGR3', 'RUNX1', 'ETS2', 'KLF2', 'ZBTB7A', 'RREB1', 'FOXO3', 'BHLHE40', 'IKZF1', 'KLF9', 'ELF2', 'SP1', 'HMGA1', 'LYL1', 'MEF2D', 'MAFK', 'RARA', 'RXRA', 'FOXP1', 'HIVEP1', 'REL', 'NFATC1', 'CIC', 'TCF3']	1370.32	28
['KLF6', 'SMAD3', 'SPI1', 'IRF1', 'EGR3', 'RUNX1', 'ETS2', 'KLF2', 'ZBTB7A', 'RREB1', 'FOXO3', 'BHLHE40', 'IKZF1', 'MXD1', 'RXRA', 'MEF2D', 'RARA', 'HMGA1', 'HIVEP1', 'TCF3', 'NFATC1', 'KLF10', 'MAFK', 'JUND', 'NFKB2']	1368.2	25
['KLF6', 'SMAD3', 'SPI1', 'IRF1', 'EGR3', 'RUNX1', 'ETS2', 'KLF2', 'ZBTB7A', 'RREB1', 'FOXO3', 'BHLHE40', 'IKZF1', 'MXD1', 'RXRA', 'MEF2D', 'RARA', 'HMGA1', 'HIVEP1', 'TCF3', 'NFATC1', 'LYL1', 'MAFK', 'JUND', 'CIC', 'ZBTB7B']	1367.04	26
['KLF6', 'SMAD3', 'SPI1', 'IRF1', 'EGR3', 'RUNX1', 'ETS2', 'KLF2', 'ZBTB7A', 'RREB1', 'FOXO3', 'BHLHE40', 'IKZF1', 'MXD1', 'RXRA', 'MEF2D', 'RARA', 'HMGA1', 'HIVEP1', 'TCF3', 'NFATC1', 'LYL1', 'MAFK', 'JUND', 'NFKB2']	1360.72	25
['KLF6', 'SMAD3', 'SPI1', 'IRF1', 'EGR3', 'RUNX1', 'ETS2', 'KLF2', 'ZBTB7A', 'RREB1', 'FOXO3', 'BHLHE40', 'IKZF1', 'MXD1', 'RXRA', 'MEF2D', 'RARA', 'HMGA1', 'HIVEP1', 'TCF3', 'NFATC1', 'KLF10', 'MAFK', 'FOXP1', 'NFKB2']	1341.44	25
['KLF6', 'SMAD3', 'SPI1', 'IRF1', 'EGR3', 'RUNX1', 'ETS2', 'KLF2', 'ZBTB7A', 'RREB1', 'FOXO3', 'BHLHE40', 'IKZF1', 'KLF9', 'ELF2', 'SP1', 'HMGA1', 'LYL1', 'MEF2D', 'MAFK', 'RARA', 'RXRA', 'FOXP1', 'HIVEP1', 'REL', 'NFATC1', 'CIC', 'HOXB2']	1341.29	28
['KLF6', 'SMAD3', 'SPI1', 'IRF1', 'EGR3', 'RUNX1', 'ETS2', 'KLF2', 'ZBTB7A', 'RREB1', 'FOXO3', 'BHLHE40', 'IKZF1', 'KLF9', 'ELF2', 'SP1', 'HMGA1', 'KLF10', 'CIC', 'MEF2D', 'RARA', 'HIVEP1', 'RXRA', 'REL', 'NFATC1', 'TCF3', 'MAFK', 'JUND', 'ZBTB7B', 'FOS']	1338.3	30
['KLF6', 'SMAD3', 'SPI1', 'IRF1', 'EGR3', 'RUNX1', 'ETS2', 'KLF2', 'ZBTB7A', 'RREB1', 'FOXO3', 'BHLHE40', 'IKZF1', 'KLF9', 'ELF2', 'SP1', 'HMGA1', 'KLF10', 'CIC', 'MEF2D', 'RARA', 'HIVEP1', 'RXRA', 'REL', 'NFATC1', 'TCF3', 'MAFK', 'FOXP1', 'BCL6']	1337.28	29
['KLF6', 'SMAD3', 'SPI1', 'IRF1', 'EGR3', 'RUNX1', 'ETS2', 'KLF2', 'ZBTB7A', 'RREB1', 'FOXO3', 'BHLHE40', 'IKZF1', 'MXD1', 'RXRA', 'MEF2D', 'RARA', 'HMGA1', 'HIVEP1', 'TCF3', 'NFATC1', 'KLF10', 'NR4A3', 'ZBTB7B', 'CIC']	1335.32	25
['KLF6', 'SMAD3', 'SPI1', 'IRF1', 'EGR3', 'RUNX1', 'ETS2', 'KLF2', 'ZBTB7A', 'RREB1', 'FOXO3', 'BHLHE40', 'IKZF1', 'MXD1', 'RXRA', 'MEF2D', 'RARA', 'HMGA1', 'HIVEP1', 'TCF3', 'NFATC1', 'LYL1', 'MAFK', 'FOXP1', 'NFKB2']	1333.96	25
['KLF6', 'SMAD3', 'SPI1', 'IRF1', 'EGR3', 'RUNX1', 'ETS2', 'KLF2', 'ZBTB7A', 'RREB1', 'FOXO3', 'BHLHE40', 'IKZF1', 'KLF9', 'ELF2', 'SP1', 'HMGA1', 'KLF10', 'CIC', 'MEF2D', 'RARA', 'HIVEP1', 'RXRA', 'REL', 'NFATC1', 'TCF3', 'NR4A3', 'ZBTB7B']	1333.36	28
['KLF6', 'SMAD3', 'SPI1', 'IRF1', 'EGR3', 'RUNX1', 'ETS2', 'KLF2', 'ZBTB7A', 'RREB1', 'FOXO3', 'BHLHE40', 'IKZF1', 'MXD1', 'RXRA', 'MEF2D', 'RARA', 'HMGA1', 'HIVEP1', 'TCF3', 'NFATC1', 'KLF10', 'NR4A3', 'FOXP1', 'CIC']	1333.2	25
['KLF6', 'SMAD3', 'SPI1', 'IRF1', 'EGR3', 'RUNX1', 'ETS2', 'KLF2', 'ZBTB7A', 'RREB1', 'FOXO3', 'BHLHE40', 'IKZF1', 'KLF9', 'ELF2', 'SP1', 'HMGA1', 'LYL1', 'MEF2D', 'MAFK', 'RARA', 'RXRA', 'FOXP1', 'HIVEP1', 'REL', 'NFATC1', 'NFKB2', 'TCF3']	1332.14	28
['KLF6', 'SMAD3', 'SPI1', 'IRF1', 'EGR3', 'RUNX1', 'ETS2', 'KLF2', 'ZBTB7A', 'RREB1', 'FOXO3', 'BHLHE40', 'IKZF1', 'KLF9', 'ELF2', 'SP1', 'HMGA1', 'LYL1', 'MEF2D', 'MAFK', 'RARA', 'RXRA', 'JUND', 'HIVEP1', 'FOS', 'REL', 'NFATC1', 'TCF3', 'CIC', 'ZBTB7B']	1332.07	30
['KLF6', 'SMAD3', 'SPI1', 'IRF1', 'EGR3', 'RUNX1', 'ETS2', 'KLF2', 'ZBTB7A', 'RREB1', 'FOXO3', 'BHLHE40', 'IKZF1', 'KLF9', 'ELF2', 'SP1', 'HMGA1', 'KLF10', 'NFKB2', 'MEF2D', 'RARA', 'RXRA', 'MAFK', 'HIVEP1', 'TCF3', 'NFATC1', 'REL', 'FOS', 'JUND']	1331.86	29
['KLF6', 'SMAD3', 'SPI1', 'IRF1', 'EGR3', 'RUNX1', 'ETS2', 'KLF2', 'ZBTB7A', 'RREB1', 'FOXO3', 'BHLHE40', 'IKZF1', 'MXD1', 'RXRA', 'MEF2D', 'RARA', 'HMGA1', 'SREBF1', 'FOXP1', 'MAFK', 'CUX1', 'RUNX3', 'JUNB', 'KLF10', 'ZNF787', 'TEF', 'CEBPA', 'CIC', 'TCF3']	1330.3	30
['KLF6', 'SMAD3', 'SPI1', 'IRF1', 'EGR3', 'RUNX1', 'ETS2', 'KLF2', 'ZBTB7A', 'RREB1', 'FOXO3', 'BHLHE40', 'IKZF1', 'KLF9', 'ELF2', 'SP1', 'HMGA1', 'KLF10', 'CIC', 'MEF2D', 'RARA', 'ELF1', 'RXRA', 'TEF', 'FOXP1', 'RUNX3', 'CEBPA', 'SREBF1', 'CUX1', 'MAFK', 'JUNB', 'TCF3', 'ZNF787', 'ZNF267']	1327.76	34
['KLF6', 'SMAD3', 'SPI1', 'IRF1', 'EGR3', 'RUNX1', 'ETS2', 'KLF2', 'ZBTB7A', 'RREB1', 'FOXO3', 'BHLHE40', 'IKZF1', 'KLF9', 'ELF2', 'SP1', 'HMGA1', 'KLF10', 'CIC', 'MEF2D', 'RARA', 'ELF1', 'RXRA', 'TEF', 'FOXP1', 'RUNX3', 'CEBPA', 'SREBF1', 'CUX1', 'MAFK', 'JUNB', 'TCF3', 'ZNF787', 'MXI1']	1325.5	34
['KLF6', 'SMAD3', 'SPI1', 'IRF1', 'EGR3', 'RUNX1', 'ETS2', 'KLF2', 'ZBTB7A', 'RREB1', 'FOXO3', 'BHLHE40', 'IKZF1', 'KLF9', 'ELF2', 'SP1', 'HMGA1', 'LYL1', 'MEF2D', 'MAFK', 'RARA', 'RXRA', 'JUND', 'HIVEP1', 'FOS', 'REL', 'NFATC1', 'TCF3', 'NFKB2']	1325.41	29
['KLF6', 'SMAD3', 'SPI1', 'IRF1', 'EGR3', 'RUNX1', 'ETS2', 'KLF2', 'ZBTB7A', 'RREB1', 'FOXO3', 'BHLHE40', 'IKZF1', 'MXD1', 'RXRA', 'MEF2D', 'RARA', 'HMGA1', 'SREBF1', 'FOXP1', 'MAFK', 'CUX1', 'RUNX3', 'JUNB', 'LYL1', 'ZNF787', 'TEF', 'CEBPA', 'CIC', 'TCF3']	1324.07	30
['KLF6', 'SMAD3', 'SPI1', 'IRF1', 'EGR3', 'RUNX1', 'ETS2', 'KLF2', 'ZBTB7A', 'RREB1', 'FOXO3', 'BHLHE40', 'IKZF1', 'KLF9', 'ELF2', 'SP1', 'HMGA1', 'LYL1', 'MEF2D', 'MAFK', 'RARA', 'RXRA', 'FOXP1', 'SREBF1', 'CUX1', 'RUNX3', 'TEF', 'ELF1', 'CEBPA', 'CIC', 'JUNB', 'TCF3', 'ZNF787', 'ZNF267']	1322.26	34
['KLF6', 'SMAD3', 'SPI1', 'IRF1', 'EGR3', 'RUNX1', 'ETS2', 'KLF2', 'ZBTB7A', 'RREB1', 'FOXO3', 'BHLHE40', 'IKZF1', 'KLF9', 'HLX', 'MEF2D', 'SP1', 'RARA', 'RXRA', 'NFATC1', 'HMGA1', 'CIC', 'SREBF1', 'ZNF267', 'TEF', 'TCF3', 'RUNX3', 'MAFK', 'ATF4', 'ZNF217', 'KLF10']	1322	31
['KLF6', 'SMAD3', 'SPI1', 'IRF1', 'EGR3', 'RUNX1', 'ETS2', 'KLF2', 'ZBTB7A', 'KLF13', 'KLF10', 'TCF3', 'BHLHE40', 'KLF9', 'ELF2', 'SP1', 'ELF1', 'IKZF1', 'HMGA1', 'RARA', 'HIVEP2', 'BCL6', 'JUND', 'RXRA']	1321.71	24
['KLF6', 'SMAD3', 'SPI1', 'IRF1', 'EGR3', 'RUNX1', 'ETS2', 'KLF2', 'ZBTB7A', 'RREB1', 'FOXO3', 'BHLHE40', 'IKZF1', 'MXD1', 'RXRA', 'MEF2D', 'RARA', 'HMGA1', 'SREBF1', 'ZNF217', 'ATF4', 'NR4A3', 'TCF3', 'KLF10', 'NFATC1', 'RUNX2', 'CIC', 'ZNF787']	1321.25	28
['KLF6', 'SMAD3', 'SPI1', 'IRF1', 'EGR3', 'RUNX1', 'ETS2', 'KLF2', 'ZBTB7A', 'RREB1', 'FOXO3', 'BHLHE40', 'IKZF1', 'KLF9', 'ELF2', 'SP1', 'HMGA1', 'LYL1', 'MEF2D', 'MAFK', 'RARA', 'RXRA', 'FOXP1', 'SREBF1', 'CUX1', 'RUNX3', 'TEF', 'ELF1', 'CEBPA', 'CIC', 'JUNB', 'TCF3', 'ZNF787', 'MXI1']	1320	34
['KLF6', 'SMAD3', 'SPI1', 'IRF1', 'EGR3', 'RUNX1', 'ETS2', 'KLF2', 'ZBTB7A', 'RREB1', 'FOXO3', 'BHLHE40', 'IKZF1', 'KLF9', 'ELF2', 'SP1', 'ARID3A', 'NFATC1', 'GFI1', 'MEF2D', 'RARA', 'NFKB2', 'TCF3', 'RXRA', 'KLF10', 'ZNF787', 'MAFK', 'FOXP1', 'ZNF267']	1319	29
['KLF6', 'SMAD3', 'SPI1', 'IRF1', 'EGR3', 'RUNX1', 'ETS2', 'KLF2', 'ZBTB7A', 'KLF13', 'KLF10', 'TCF3', 'BHLHE40', 'KLF9', 'ELF2', 'SP1', 'ELF1', 'IKZF1', 'HMGA1', 'RARA', 'HIVEP2', 'ZNF787', 'JUND', 'RXRA', 'XBP1']	1318.08	25
['KLF6', 'SMAD3', 'SPI1', 'IRF1', 'EGR3', 'RUNX1', 'ETS2', 'KLF2', 'ZBTB7A', 'RREB1', 'FOXO3', 'BHLHE40', 'IKZF1', 'KLF9', 'ELF2', 'SP1', 'ARID3A', 'NFATC1', 'GFI1', 'MEF2D', 'RARA', 'NFKB2', 'TCF3', 'RXRA', 'KLF10', 'ZNF787', 'MAFK', 'JUND', 'ZNF217', 'MXI1']	1318	30
['KLF6', 'SMAD3', 'SPI1', 'IRF1', 'EGR3', 'RUNX1', 'ETS2', 'KLF2', 'ZBTB7A', 'RREB1', 'FOXO3', 'BHLHE40', 'IKZF1', 'KLF9', 'ELF2', 'SP1', 'HMGA1', 'KLF10', 'CIC', 'MEF2D', 'RARA', 'HIVEP1', 'RXRA', 'REL', 'NFATC1', 'TCF3', 'MAFK', 'JUND', 'HIVEP2', 'BCL6']	1317.77	30
['KLF6', 'SMAD3', 'SPI1', 'IRF1', 'EGR3', 'RUNX1', 'ETS2', 'KLF2', 'ZBTB7A', 'RREB1', 'FOXO3', 'BHLHE40', 'IKZF1', 'KLF9', 'ELF2', 'SP1', 'HMGA1', 'KLF10', 'CIC', 'MEF2D', 'RARA', 'ELF1', 'RXRA', 'NR4A3', 'RUNX2', 'SREBF1', 'ZNF217', 'ATF4', 'TCF3', 'NFATC1', 'ZNF787', 'MXI1']	1317.28	32
['KLF6', 'SMAD3', 'SPI1', 'IRF1', 'EGR3', 'RUNX1', 'ETS2', 'KLF2', 'ZBTB7A', 'RREB1', 'FOXO3', 'BHLHE40', 'IKZF1', 'KLF9', 'ELF2', 'NFIL3', 'MEF2D', 'ELF1', 'MAFK', 'RARA', 'CIC', 'IRF2', 'HOXB2', 'HIVEP2', 'ZNF787']	1316.64	25
['KLF6', 'SMAD3', 'SPI1', 'IRF1', 'EGR3', 'RUNX1', 'ETS2', 'KLF2', 'ZBTB7A', 'RREB1', 'FOXO3', 'BHLHE40', 'IKZF1', 'MXD1', 'RXRA', 'MEF2D', 'RARA', 'HMGA1', 'SREBF1', 'FOXP1', 'MAFK', 'CUX1', 'RUNX3', 'JUNB', 'KLF10', 'ZNF787', 'NR1D1', 'RUNX2', 'CEBPA', 'CIC', 'GFI1B', 'TCF3']	1316.41	32
['KLF6', 'SMAD3', 'SPI1', 'IRF1', 'EGR3', 'RUNX1', 'ETS2', 'KLF2', 'ZBTB7A', 'RREB1', 'FOXO3', 'BHLHE40', 'IKZF1', 'KLF9', 'ELF2', 'SP1', 'ARID3A', 'NFATC1', 'GFI1', 'MEF2D', 'RARA', 'NFKB2', 'TCF3', 'RXRA', 'KLF10', 'ZNF787', 'MAFK', 'FOXP1', 'MXI1']	1316.34	29
['KLF6', 'SMAD3', 'SPI1', 'IRF1', 'EGR3', 'RUNX1', 'ETS2', 'KLF2', 'ZBTB7A', 'RREB1', 'FOXO3', 'BHLHE40', 'IKZF1', 'KLF9', 'ELF2', 'NFIL3', 'MEF2D', 'ELF1', 'MAFK', 'RARA', 'CIC', 'NR1D1', 'RXRA', 'HIVEP2', 'CEBPA', 'ZNF787', 'HOXB2', 'REL']	1316.07	28
['KLF6', 'SMAD3', 'SPI1', 'IRF1', 'EGR3', 'RUNX1', 'ETS2', 'KLF2', 'ZBTB7A', 'RREB1', 'FOXO3', 'BHLHE40', 'IKZF1', 'KLF9', 'ELF2', 'SP1', 'HMGA1', 'KLF10', 'NFKB2', 'MEF2D', 'RARA', 'RXRA', 'MAFK', 'NR1D1', 'FOXP1', 'SREBF1', 'RUNX3', 'CUX1', 'GFI1B', 'JUNB', 'TCF3', 'ZNF787', 'MXI1']	1316	33
['KLF6', 'SMAD3', 'SPI1', 'IRF1', 'EGR3', 'RUNX1', 'ETS2', 'KLF2', 'ZBTB7A', 'RREB1', 'FOXO3', 'BHLHE40', 'IKZF1', 'KLF9', 'HLX', 'MEF2D', 'SP1', 'RARA', 'RXRA', 'NFATC1', 'HMGA1', 'CIC', 'SREBF1', 'ZNF267', 'TEF', 'TCF3', 'RUNX3', 'MAFK', 'ATF4', 'ZNF217', 'LYL1']	1315.97	31
['KLF6', 'SMAD3', 'SPI1', 'IRF1', 'EGR3', 'RUNX1', 'ETS2', 'KLF2', 'ZBTB7A', 'RREB1', 'FOXO3', 'BHLHE40', 'IKZF1', 'KLF9', 'ELF2', 'SP1', 'HMGA1', 'KLF10', 'CIC', 'MEF2D', 'RARA', 'HIVEP1', 'RXRA', 'REL', 'HOXB3', 'HOXB2', 'MAFK', 'FOS', 'JUND']	1314.66	29
['KLF6', 'SMAD3', 'SPI1', 'IRF1', 'EGR3', 'RUNX1', 'ETS2', 'KLF2', 'ZBTB7A', 'RREB1', 'FOXO3', 'BHLHE40', 'IKZF1', 'KLF9', 'ELF2', 'SP1', 'HMGA1', 'LYL1', 'MEF2D', 'MAFK', 'RARA', 'RXRA', 'FOXP1', 'HIVEP1', 'REL', 'HOXB3', 'HOXB2', 'CIC']	1314.32	28
['KLF6', 'SMAD3', 'SPI1', 'IRF1', 'EGR3', 'RUNX1', 'ETS2', 'KLF2', 'ZBTB7A', 'RREB1', 'FOXO3', 'BHLHE40', 'IKZF1', 'KLF9', 'ELF2', 'SP1', 'HMGA1', 'KLF10', 'NFKB2', 'MEF2D', 'RARA', 'RXRA', 'MAFK', 'NR1D1', 'FOXP1', 'SREBF1', 'RUNX3', 'CUX1', 'GFI1B', 'GFI1', 'NFATC1', 'TCF3', 'ZNF787', 'MXI1']	1314.26	34
['KLF6', 'SMAD3', 'SPI1', 'IRF1', 'EGR3', 'RUNX1', 'ETS2', 'KLF2', 'ZBTB7A', 'RREB1', 'FOXO3', 'BHLHE40', 'IKZF1', 'KLF9', 'ELF2', 'SP1', 'HMGA1', 'KLF10', 'CIC', 'MEF2D', 'RARA', 'ELF1', 'RXRA', 'NR1D1', 'FOXP1', 'RUNX2', 'CEBPA', 'RUNX3', 'SREBF1', 'CUX1', 'MAFK', 'JUNB', 'TCF3', 'GFI1B', 'ZNF787', 'MXI1']	1313.42	36
['KLF6', 'SMAD3', 'SPI1', 'IRF1', 'EGR3', 'RUNX1', 'ETS2', 'KLF2', 'ZBTB7A', 'RREB1', 'FOXO3', 'BHLHE40', 'IKZF1', 'MXD1', 'RXRA', 'MEF2D', 'RARA', 'ARID3A', 'GFI1', 'ZNF787', 'NFATC1', 'FOXP1', 'KLF10', 'CEBPB', 'CEBPA', 'MAFK']	1312.73	26
['KLF6', 'SMAD3', 'SPI1', 'IRF1', 'EGR3', 'RUNX1', 'ETS2', 'KLF2', 'ZBTB7A', 'RREB1', 'FOXO3', 'BHLHE40', 'IKZF1', 'MXD1', 'RXRA', 'MEF2D', 'RARA', 'ARID3A', 'GFI1', 'ZNF787', 'NFATC1', 'ZNF217', 'KLF10', 'TCF3', 'NFKB2', 'JUND', 'MAFK']	1312.56	27
['KLF6', 'SMAD3', 'SPI1', 'IRF1', 'EGR3', 'RUNX1', 'ETS2', 'KLF2', 'ZBTB7A', 'RREB1', 'FOXO3', 'BHLHE40', 'IKZF1', 'KLF9', 'ELF2', 'SP1', 'ARID3A', 'NFATC1', 'GFI1', 'MEF2D', 'RARA', 'NFKB2', 'TCF3', 'RXRA', 'LYL1', 'ZNF787', 'MAFK', 'FOXP1', 'ZNF267']	1312.55	29
['KLF6', 'SMAD3', 'SPI1', 'IRF1', 'EGR3', 'RUNX1', 'ETS2', 'KLF2', 'ZBTB7A', 'RREB1', 'FOXO3', 'BHLHE40', 'IKZF1', 'KLF9', 'ELF2', 'SP1', 'ARID3A', 'NFATC1', 'GFI1', 'MEF2D', 'RARA', 'ELF1', 'MAFK', 'CEBPA', 'RXRA', 'CEBPB', 'KLF10', 'ZNF787', 'FOXP1', 'ZNF267']	1312.2	30
['KLF6', 'SMAD3', 'SPI1', 'IRF1', 'EGR3', 'RUNX1', 'ETS2', 'KLF2', 'ZBTB7A', 'RREB1', 'FOXO3', 'BHLHE40', 'IKZF1', 'KLF9', 'ELF2', 'SP1', 'ARID3A', 'NFATC1', 'GFI1', 'MEF2D', 'RARA', 'NFKB2', 'TCF3', 'RXRA', 'LYL1', 'ZNF787', 'MAFK', 'JUND', 'ZNF217', 'MXI1']	1311.77	30
['KLF6', 'SMAD3', 'SPI1', 'IRF1', 'EGR3', 'RUNX1', 'ETS2', 'KLF2', 'ZBTB7A', 'RREB1', 'FOXO3', 'BHLHE40', 'IKZF1', 'MXD1', 'RXRA', 'MEF2D', 'RARA', 'HMGA1', 'SREBF1', 'FOXP1', 'MAFK', 'CUX1', 'RUNX3', 'JUNB', 'KLF10', 'ZNF787', 'NR1D1', 'RUNX2', 'CEBPA', 'CIC', 'CEBPB']	1311.55	31
['KLF6', 'SMAD3', 'SPI1', 'IRF1', 'EGR3', 'RUNX1', 'ETS2', 'KLF2', 'ZBTB7A', 'KLF13', 'KLF10', 'TCF3', 'BHLHE40', 'MXD1', 'RARA', 'ZNF787', 'IKZF1', 'RXRA', 'SREBF1', 'RUNX2', 'HMGA1', 'ATF4', 'JUND', 'RUNX3']	1311.46	24
['KLF6', 'SMAD3', 'SPI1', 'IRF1', 'EGR3', 'RUNX1', 'ETS2', 'KLF2', 'ZBTB7A', 'RREB1', 'FOXO3', 'BHLHE40', 'IKZF1', 'KLF9', 'ELF2', 'SP1', 'HMGA1', 'KLF10', 'CIC', 'MEF2D', 'RARA', 'HIVEP1', 'RXRA', 'REL', 'NFATC1', 'HOXB2', 'MAFK', 'JUND', 'ZBTB7B', 'FOS']	1311.2	30
['KLF6', 'SMAD3', 'SPI1', 'IRF1', 'EGR3', 'RUNX1', 'ETS2', 'KLF2', 'ZBTB7A', 'KLF13', 'KLF10', 'TCF3', 'BHLHE40', 'KLF9', 'ELF2', 'SP1', 'ELF1', 'IKZF1', 'HMGA1', 'RARA', 'SREBF1', 'RUNX2', 'RXRA', 'ZNF787', 'RUNX3', 'JUND', 'ATF4', 'ZNF267']	1311.07	28
['KLF6', 'SMAD3', 'SPI1', 'IRF1', 'EGR3', 'RUNX1', 'ETS2', 'KLF2', 'ZBTB7A', 'RREB1', 'FOXO3', 'BHLHE40', 'IKZF1', 'MXD1', 'RXRA', 'MEF2D', 'RARA', 'HMGA1', 'SREBF1', 'FOXP1', 'MAFK', 'CUX1', 'RUNX3', 'JUNB', 'KLF10', 'ZNF787', 'NR1D1', 'NFKB2', 'GFI1B', 'TCF3']	1310.9	30
['KLF6', 'SMAD3', 'SPI1', 'IRF1', 'EGR3', 'RUNX1', 'ETS2', 'KLF2', 'ZBTB7A', 'RREB1', 'FOXO3', 'BHLHE40', 'IKZF1', 'MXD1', 'RXRA', 'MEF2D', 'RARA', 'HMGA1', 'SREBF1', 'FOXP1', 'MAFK', 'CUX1', 'RUNX3', 'JUNB', 'LYL1', 'ZNF787', 'NR1D1', 'RUNX2', 'CEBPA', 'CIC', 'GFI1B', 'TCF3']	1310.56	32
['KLF6', 'SMAD3', 'SPI1', 'IRF1', 'EGR3', 'RUNX1', 'ETS2', 'KLF2', 'ZBTB7A', 'RREB1', 'FOXO3', 'BHLHE40', 'IKZF1', 'MXD1', 'RXRA', 'MEF2D', 'RARA', 'ARID3A', 'GFI1', 'ZNF787', 'NFATC1', 'FOXP1', 'KLF10', 'TCF3', 'NFKB2', 'MAFK']	1310.5	26
['KLF6', 'SMAD3', 'SPI1', 'IRF1', 'EGR3', 'RUNX1', 'ETS2', 'KLF2', 'ZBTB7A', 'RREB1', 'FOXO3', 'BHLHE40', 'IKZF1', 'KLF9', 'ELF2', 'SP1', 'ARID3A', 'NFATC1', 'GFI1', 'MEF2D', 'RARA', 'ELF1', 'MAFK', 'CEBPA', 'RXRA', 'TCF3', 'XBP1', 'ZNF787', 'JUND', 'KLF10', 'HIVEP2']	1310.45	31
['KLF6', 'SMAD3', 'SPI1', 'IRF1', 'EGR3', 'RUNX1', 'ETS2', 'KLF2', 'ZBTB7A', 'RREB1', 'FOXO3', 'BHLHE40', 'IKZF1', 'KLF9', 'ELF2', 'SP1', 'HMGA1', 'KLF10', 'NFKB2', 'MEF2D', 'RARA', 'RXRA', 'NR4A3', 'TCF3', 'NFATC1', 'SREBF1', 'ATF4', 'ZNF217', 'ZNF787', 'MXI1']	1310.4	30
['KLF6', 'SMAD3', 'SPI1', 'IRF1', 'EGR3', 'RUNX1', 'ETS2', 'KLF2', 'ZBTB7A', 'RREB1', 'FOXO3', 'BHLHE40', 'IKZF1', 'KLF9', 'ELF2', 'SP1', 'HMGA1', 'LYL1', 'MEF2D', 'MAFK', 'RARA', 'RXRA', 'FOXP1', 'SREBF1', 'CUX1', 'RUNX3', 'NR1D1', 'NFKB2', 'GFI1B', 'JUNB', 'TCF3', 'ZNF787', 'MXI1']	1310.33	33
['KLF6', 'SMAD3', 'SPI1', 'IRF1', 'EGR3', 'RUNX1', 'ETS2', 'KLF2', 'ZBTB7A', 'RREB1', 'FOXO3', 'BHLHE40', 'IKZF1', 'KLF9', 'ELF2', 'SP1', 'ARID3A', 'NFATC1', 'GFI1', 'MEF2D', 'RARA', 'NFKB2', 'TCF3', 'RXRA', 'LYL1', 'ZNF787', 'MAFK', 'FOXP1', 'MXI1']	1309.9	29
['KLF6', 'SMAD3', 'SPI1', 'IRF1', 'EGR3', 'RUNX1', 'ETS2', 'KLF2', 'ZBTB7A', 'RREB1', 'FOXO3', 'BHLHE40', 'IKZF1', 'MXD1', 'RXRA', 'MEF2D', 'RARA', 'HMGA1', 'SREBF1', 'FOXP1', 'MAFK', 'CUX1', 'RUNX3', 'GFI1', 'NFATC1', 'KLF10', 'ZNF787', 'NR1D1', 'RUNX2', 'CEBPA', 'CIC', 'CEBPB']	1309.84	32
['KLF6', 'SMAD3', 'SPI1', 'IRF1', 'EGR3', 'RUNX1', 'ETS2', 'KLF2', 'ZBTB7A', 'RREB1', 'FOXO3', 'BHLHE40', 'IKZF1', 'KLF9', 'ELF2', 'SP1', 'ARID3A', 'NFATC1', 'GFI1', 'MEF2D', 'RARA', 'ELF1', 'MAFK', 'CEBPA', 'RXRA', 'CEBPB', 'KLF10', 'ZNF787', 'FOXP1', 'MXI1']	1309.63	30
['KLF6', 'SMAD3', 'SPI1', 'IRF1', 'EGR3', 'RUNX1', 'ETS2', 'KLF2', 'ZBTB7A', 'RREB1', 'FOXO3', 'BHLHE40', 'IKZF1', 'KLF9', 'ELF2', 'SP1', 'HMGA1', 'KLF10', 'CIC', 'MEF2D', 'RARA', 'HIVEP1', 'RXRA', 'REL', 'NFATC1', 'HOXB2', 'MAFK', 'FOXP1', 'BCL6']	1309.24	29
['KLF6', 'SMAD3', 'SPI1', 'IRF1', 'EGR3', 'RUNX1', 'ETS2', 'KLF2', 'ZBTB7A', 'RREB1', 'FOXO3', 'BHLHE40', 'IKZF1', 'MXD1', 'RXRA', 'MEF2D', 'RARA', 'HMGA1', 'SREBF1', 'FOXP1', 'MAFK', 'CUX1', 'RUNX3', 'GFI1', 'NFATC1', 'KLF10', 'ZNF787', 'NR1D1', 'NFKB2', 'GFI1B', 'TCF3']	1309.16	31
['KLF6', 'SMAD3', 'SPI1', 'IRF1', 'EGR3', 'RUNX1', 'ETS2', 'KLF2', 'ZBTB7A', 'RREB1', 'FOXO3', 'BHLHE40', 'IKZF1', 'MXD1', 'RXRA', 'MEF2D', 'RARA', 'HMGA1', 'SREBF1', 'FOXP1', 'MAFK', 'CUX1', 'RUNX3', 'JUNB', 'KLF10', 'NR4A2', 'TCF3', 'TEF', 'CEBPA', 'CIC']	1308.87	30
['KLF6', 'SMAD3', 'SPI1', 'IRF1', 'EGR3', 'RUNX1', 'ETS2', 'KLF2', 'ZBTB7A', 'RREB1', 'FOXO3', 'BHLHE40', 'IKZF1', 'KLF9', 'ELF2', 'SP1', 'HMGA1', 'KLF10', 'CIC', 'MEF2D', 'RARA', 'ELF1', 'RXRA', 'TEF', 'FOXP1', 'RUNX3', 'CEBPA', 'SREBF1', 'CUX1', 'MAFK', 'JUNB', 'TCF3', 'NR4A2', 'ZNF267']	1308.85	34
['KLF6', 'SMAD3', 'SPI1', 'IRF1', 'EGR3', 'RUNX1', 'ETS2', 'KLF2', 'ZBTB7A', 'RREB1', 'FOXO3', 'BHLHE40', 'IKZF1', 'KLF9', 'ELF2', 'SP1', 'HMGA1', 'LYL1', 'MEF2D', 'MAFK', 'RARA', 'RXRA', 'FOXP1', 'SREBF1', 'CUX1', 'RUNX3', 'NR1D1', 'NFKB2', 'GFI1B', 'GFI1', 'NFATC1', 'TCF3', 'ZNF787', 'MXI1']	1308.76	34
['KLF6', 'SMAD3', 'SPI1', 'IRF1', 'EGR3', 'RUNX1', 'ETS2', 'KLF2', 'ZBTB7A', 'RREB1', 'FOXO3', 'BHLHE40', 'IKZF1', 'KLF9', 'ELF2', 'SP1', 'HMGA1', 'KLF10', 'CIC', 'MEF2D', 'RARA', 'ELF1', 'RXRA', 'TEF', 'FOXP1', 'RUNX3', 'CEBPA', 'SREBF1', 'CUX1', 'MAFK', 'JUNB', 'ZNF784', 'ZNF787', 'ZNF267']	1308.38	34
['KLF6', 'SMAD3', 'SPI1', 'IRF1', 'EGR3', 'RUNX1', 'ETS2', 'KLF2', 'ZBTB7A', 'RREB1', 'FOXO3', 'BHLHE40', 'IKZF1', 'MXD1', 'RXRA', 'MEF2D', 'RARA', 'HMGA1', 'SREBF1', 'FOXP1', 'MAFK', 'CUX1', 'RUNX3', 'JUNB', 'KLF10', 'ZNF787', 'TEF', 'CEBPA', 'CIC', 'ZNF784']	1308.33	30
['KLF6', 'SMAD3', 'SPI1', 'IRF1', 'EGR3', 'RUNX1', 'ETS2', 'KLF2', 'ZBTB7A', 'RREB1', 'FOXO3', 'BHLHE40', 'IKZF1', 'KLF9', 'ELF2', 'SP1', 'HMGA1', 'LYL1', 'MEF2D', 'MAFK', 'RARA', 'RXRA', 'FOXP1', 'SREBF1', 'CUX1', 'RUNX3', 'NR1D1', 'RUNX2', 'ELF1', 'CEBPA', 'CIC', 'JUNB', 'TCF3', 'GFI1B', 'ZNF787', 'MXI1']	1308.22	36
['KLF6', 'SMAD3', 'SPI1', 'IRF1', 'EGR3', 'RUNX1', 'ETS2', 'KLF2', 'ZBTB7A', 'RREB1', 'FOXO3', 'BHLHE40', 'IKZF1', 'KLF9', 'ELF2', 'SP1', 'HMGA1', 'LYL1', 'MEF2D', 'MAFK', 'RARA', 'RXRA', 'JUND', 'HIVEP1', 'FOS', 'REL', 'HOXB3', 'HOXB2', 'CIC']	1308.21	29
['KLF6', 'SMAD3', 'SPI1', 'IRF1', 'EGR3', 'RUNX1', 'ETS2', 'KLF2', 'ZBTB7A', 'RREB1', 'FOXO3', 'BHLHE40', 'IKZF1', 'KLF9', 'ELF2', 'SP1', 'ARID3A', 'NFATC1', 'GFI1', 'MEF2D', 'RARA', 'ELF1', 'MAFK', 'IRF2', 'KLF10', 'TCF3', 'ZNF787', 'HIVEP2']	1308.07	28
['KLF6', 'SMAD3', 'SPI1', 'IRF1', 'EGR3', 'RUNX1', 'ETS2', 'KLF2', 'ZBTB7A', 'RREB1', 'FOXO3', 'BHLHE40', 'IKZF1', 'KLF9', 'ELF2', 'SP1', 'HMGA1', 'KLF10', 'CIC', 'MEF2D', 'RARA', 'ELF1', 'RXRA', 'NR1D1', 'FOXP1', 'RUNX2', 'CEBPA', 'RUNX3', 'SREBF1', 'CUX1', 'MAFK', 'GFI1', 'NFATC1', 'CEBPB', 'ZNF787', 'MXI1']	1307.58	36
['KLF6', 'SMAD3', 'SPI1', 'IRF1', 'EGR3', 'RUNX1', 'ETS2', 'KLF2', 'ZBTB7A', 'RREB1', 'FOXO3', 'BHLHE40', 'IKZF1', 'KLF9', 'ELF2', 'SP1', 'HMGA1', 'KLF10', 'CIC', 'MEF2D', 'RARA', 'ELF1', 'IRF2', 'GFI1', 'NFATC1', 'HIVEP2', 'ARID5A', 'MAFK', 'TCF3', 'ZNF787', 'GFI1B']	1307.45	31
['KLF6', 'SMAD3', 'SPI1', 'IRF1', 'EGR3', 'RUNX1', 'ETS2', 'KLF2', 'ZBTB7A', 'RREB1', 'FOXO3', 'BHLHE40', 'IKZF1', 'KLF9', 'ELF2', 'SP1', 'ARID3A', 'NFATC1', 'GFI1', 'MEF2D', 'RARA', 'NFKB2', 'TCF3', 'RXRA', 'KLF10', 'ZNF787', 'MAFK', 'JUND', 'XBP1', 'MXI1']	1307.37	30
['KLF6', 'SMAD3', 'SPI1', 'IRF1', 'EGR3', 'RUNX1', 'ETS2', 'KLF2', 'ZBTB7A', 'RREB1', 'FOXO3', 'BHLHE40', 'IKZF1', 'KLF9', 'ELF2', 'SP1', 'HMGA1', 'KLF10', 'NFKB2', 'MEF2D', 'RARA', 'RXRA', 'NR4A3', 'TCF3', 'NFATC1', 'SREBF1', 'GFI1', 'GFI1B', 'ZNF217', 'MXI1', 'ZNF787']	1307.35	31
['KLF6', 'SMAD3', 'SPI1', 'IRF1', 'EGR3', 'RUNX1', 'ETS2', 'KLF2', 'ZBTB7A', 'RREB1', 'FOXO3', 'BHLHE40', 'IKZF1', 'KLF9', 'ELF2', 'SP1', 'ARID3A', 'NFATC1', 'GFI1', 'MEF2D', 'RARA', 'ELF1', 'MAFK', 'CEBPA', 'RXRA', 'TCF3', 'HOXA9', 'KLF10', 'ZNF787', 'JUND', 'HIVEP2']	1306.9	31
['KLF6', 'SMAD3', 'SPI1', 'IRF1', 'EGR3', 'RUNX1', 'ETS2', 'KLF2', 'ZBTB7A', 'RREB1', 'FOXO3', 'BHLHE40', 'IKZF1', 'KLF9', 'HLX', 'MEF2D', 'SP1', 'RARA', 'RXRA', 'NFATC1', 'HMGA1', 'CIC', 'SREBF1', 'ZNF267', 'RUNX2', 'REL', 'ATF4', 'ZNF217', 'TCF3', 'KLF10', 'RUNX3', 'MAFK']	1306.75	32
['KLF6', 'SMAD3', 'SPI1', 'IRF1', 'EGR3', 'RUNX1', 'ETS2', 'KLF2', 'ZBTB7A', 'RREB1', 'FOXO3', 'BHLHE40', 'IKZF1', 'KLF9', 'ELF2', 'SP1', 'HMGA1', 'KLF10', 'CIC', 'MEF2D', 'RARA', 'ELF1', 'RXRA', 'TEF', 'FOXP1', 'RUNX3', 'CEBPA', 'SREBF1', 'CUX1', 'MAFK', 'JUNB', 'TCF3', 'NR4A2', 'MXI1']	1306.59	34
['KLF6', 'SMAD3', 'SPI1', 'IRF1', 'EGR3', 'RUNX1', 'ETS2', 'KLF2', 'ZBTB7A', 'RREB1', 'FOXO3', 'BHLHE40', 'IKZF1', 'KLF9', 'ELF2', 'SP1', 'HMGA1', 'KLF10', 'CIC', 'MEF2D', 'RARA', 'ELF1', 'RXRA', 'TEF', 'FOXP1', 'RUNX3', 'CEBPA', 'SREBF1', 'CUX1', 'MAFK', 'JUNB', 'ZNF784', 'ZNF787', 'MXI1']	1306.12	34
['KLF6', 'SMAD3', 'SPI1', 'IRF1', 'EGR3', 'RUNX1', 'ETS2', 'KLF2', 'ZBTB7A', 'RREB1', 'FOXO3', 'BHLHE40', 'IKZF1', 'KLF9', 'ELF2', 'SP1', 'ARID3A', 'NFATC1', 'GFI1', 'MEF2D', 'RARA', 'ELF1', 'MAFK', 'CEBPA', 'RXRA', 'CEBPB', 'LYL1', 'ZNF787', 'FOXP1', 'ZNF267']	1305.97	30
['KLF6', 'SMAD3', 'SPI1', 'IRF1', 'EGR3', 'RUNX1', 'ETS2', 'KLF2', 'ZBTB7A', 'RREB1', 'FOXO3', 'BHLHE40', 'IKZF1', 'MXD1', 'RXRA', 'MEF2D', 'RARA', 'HMGA1', 'SREBF1', 'ZNF217', 'ATF4', 'JUND', 'MAFK', 'FOSL2', 'RUNX3', 'KLF10', 'TCF3', 'ZNF787', 'NR1D1', 'NKX2-3', 'NFATC1', 'CIC', 'RUNX2']	1305.73	33
['KLF6', 'SMAD3', 'SPI1', 'IRF1', 'EGR3', 'RUNX1', 'ETS2', 'KLF2', 'ZBTB7A', 'RREB1', 'FOXO3', 'BHLHE40', 'IKZF1', 'MXD1', 'RXRA', 'MEF2D', 'RARA', 'ARID3A', 'GFI1', 'ZNF787', 'NFATC1', 'ZNF217', 'LYL1', 'MAFK', 'JUND', 'TCF3', 'NFKB2']	1305.63	27
['KLF6', 'SMAD3', 'SPI1', 'IRF1', 'EGR3', 'RUNX1', 'ETS2', 'KLF2', 'ZBTB7A', 'RREB1', 'FOXO3', 'BHLHE40', 'IKZF1', 'MXD1', 'RXRA', 'MEF2D', 'RARA', 'ARID3A', 'GFI1', 'ZNF787', 'NFATC1', 'FOXP1', 'LYL1', 'MAFK', 'CEBPB', 'CEBPA']	1305.54	26
['KLF6', 'SMAD3', 'SPI1', 'IRF1', 'EGR3', 'RUNX1', 'ETS2', 'KLF2', 'ZBTB7A', 'RREB1', 'FOXO3', 'BHLHE40', 'IKZF1', 'MXD1', 'RXRA', 'MEF2D', 'RARA', 'HMGA1', 'SREBF1', 'FOXP1', 'MAFK', 'CUX1', 'RUNX3', 'JUNB', 'LYL1', 'ZNF787', 'NR1D1', 'RUNX2', 'CEBPA', 'CIC', 'CEBPB']	1305.52	31
['KLF6', 'SMAD3', 'SPI1', 'IRF1', 'EGR3', 'RUNX1', 'ETS2', 'KLF2', 'ZBTB7A', 'RREB1', 'FOXO3', 'BHLHE40', 'IKZF1', 'KLF9', 'ELF2', 'SP1', 'HMGA1', 'LYL1', 'MEF2D', 'MAFK', 'RARA', 'RXRA', 'JUND', 'HIVEP1', 'FOS', 'REL', 'NFATC1', 'HOXB2', 'ZBTB7B', 'CIC']	1304.97	30
['KLF6', 'SMAD3', 'SPI1', 'IRF1', 'EGR3', 'RUNX1', 'ETS2', 'KLF2', 'ZBTB7A', 'RREB1', 'FOXO3', 'BHLHE40', 'IKZF1', 'MXD1', 'RXRA', 'MEF2D', 'RARA', 'HMGA1', 'SREBF1', 'FOXP1', 'MAFK', 'CUX1', 'RUNX3', 'JUNB', 'LYL1', 'ZNF787', 'NR1D1', 'NFKB2', 'GFI1B', 'TCF3']	1304.67	30
['KLF6', 'SMAD3', 'SPI1', 'IRF1', 'EGR3', 'RUNX1', 'ETS2', 'KLF2', 'ZBTB7A', 'RREB1', 'FOXO3', 'BHLHE40', 'IKZF1', 'KLF9', 'ELF2', 'SP1', 'HMGA1', 'KLF10', 'CIC', 'MEF2D', 'RARA', 'ELF1', 'IRF2', 'GFI1', 'NFATC1', 'SREBF1', 'ZNF267', 'FOXP1', 'TCF3', 'ZNF787', 'CUX1', 'MAFK', 'GFI1B']	1304.52	33
['KLF6', 'SMAD3', 'SPI1', 'IRF1', 'EGR3', 'RUNX1', 'ETS2', 'KLF2', 'ZBTB7A', 'RREB1', 'FOXO3', 'BHLHE40', 'IKZF1', 'MXD1', 'RXRA', 'MEF2D', 'RARA', 'HMGA1', 'SREBF1', 'ZNF217', 'ATF4', 'NR4A3', 'TCF3', 'KLF10', 'NFATC1', 'NFKB2', 'ZNF787']	1304.11	27
['KLF6', 'SMAD3', 'SPI1', 'IRF1', 'EGR3', 'RUNX1', 'ETS2', 'KLF2', 'ZBTB7A', 'RREB1', 'FOXO3', 'BHLHE40', 'IKZF1', 'MXD1', 'RXRA', 'MEF2D', 'RARA', 'HMGA1', 'SREBF1', 'FOXP1', 'MAFK', 'CUX1', 'RUNX3', 'GFI1', 'NFATC1', 'LYL1', 'ZNF787', 'NR1D1', 'RUNX2', 'CEBPA', 'CIC', 'CEBPB']	1304	32
['KLF6', 'SMAD3', 'SPI1', 'IRF1', 'EGR3', 'RUNX1', 'ETS2', 'KLF2', 'ZBTB7A', 'RREB1', 'FOXO3', 'BHLHE40', 'IKZF1', 'KLF9', 'ELF2', 'SP1', 'ARID3A', 'NFATC1', 'GFI1', 'MEF2D', 'RARA', 'ELF1', 'MAFK', 'CEBPA', 'RXRA', 'CEBPB', 'LYL1', 'ZNF787', 'FOXP1', 'MXI1']	1303.4	30
['KLF6', 'SMAD3', 'SPI1', 'IRF1', 'EGR3', 'RUNX1', 'ETS2', 'KLF2', 'ZBTB7A', 'RREB1', 'FOXO3', 'BHLHE40', 'IKZF1', 'KLF9', 'ELF2', 'SP1', 'HMGA1', 'LYL1', 'MEF2D', 'MAFK', 'RARA', 'RXRA', 'FOXP1', 'SREBF1', 'CUX1', 'RUNX3', 'TEF', 'ELF1', 'CEBPA', 'CIC', 'JUNB', 'TCF3', 'NR4A2', 'ZNF267']	1303.35	34
['KLF6', 'SMAD3', 'SPI1', 'IRF1', 'EGR3', 'RUNX1', 'ETS2', 'KLF2', 'ZBTB7A', 'RREB1', 'FOXO3', 'BHLHE40', 'IKZF1', 'MXD1', 'RXRA', 'MEF2D', 'RARA', 'ARID3A', 'GFI1', 'ZNF787', 'NFATC1', 'FOXP1', 'LYL1', 'MAFK', 'TCF3', 'NFKB2']	1303.31	26
['KLF6', 'SMAD3', 'SPI1', 'IRF1', 'EGR3', 'RUNX1', 'ETS2', 'KLF2', 'ZBTB7A', 'RREB1', 'FOXO3', 'BHLHE40', 'IKZF1', 'KLF9', 'ELF2', 'SP1', 'HMGA1', 'KLF10', 'CIC', 'TGIF1', 'SREBF1', 'FOXP1', 'MAFK', 'JUNB', 'RUNX3', 'RXRA', 'CEBPA', 'TEF', 'TCF3', 'ZNF787', 'ZNF267']	1303.29	31
['KLF6', 'SMAD3', 'SPI1', 'IRF1', 'EGR3', 'RUNX1', 'ETS2', 'KLF2', 'ZBTB7A', 'RREB1', 'FOXO3', 'BHLHE40', 'IKZF1', 'KLF9', 'ELF2', 'SP1', 'ARID3A', 'NFATC1', 'GFI1', 'MEF2D', 'RARA', 'NFKB2', 'TCF3', 'RXRA', 'KLF10', 'ZNF787', 'MAFK', 'JUND', 'XBP1', 'NFE2']	1303.13	30
['KLF6', 'SMAD3', 'SPI1', 'IRF1', 'EGR3', 'RUNX1', 'ETS2', 'KLF2', 'ZBTB7A', 'RREB1', 'FOXO3', 'BHLHE40', 'IKZF1', 'MXD1', 'RXRA', 'MEF2D', 'RARA', 'HMGA1', 'SREBF1', 'FOXP1', 'MAFK', 'CUX1', 'RUNX3', 'GFI1', 'NFATC1', 'LYL1', 'ZNF787', 'NR1D1', 'NFKB2', 'GFI1B', 'TCF3']	1303.13	31
['KLF6', 'SMAD3', 'SPI1', 'IRF1', 'EGR3', 'RUNX1', 'ETS2', 'KLF2', 'ZBTB7A', 'KLF13', 'KLF10', 'TCF3', 'BHLHE40', 'KLF9', 'ELF2', 'SP1', 'ELF1', 'IKZF1', 'HMGA1', 'RARA', 'HIVEP2', 'ZNF787', 'IRF2']	1302.96	23
['KLF6', 'SMAD3', 'SPI1', 'IRF1', 'EGR3', 'RUNX1', 'ETS2', 'KLF2', 'ZBTB7A', 'RREB1', 'FOXO3', 'BHLHE40', 'IKZF1', 'KLF9', 'ELF2', 'SP1', 'HMGA1', 'LYL1', 'MEF2D', 'MAFK', 'RARA', 'RXRA', 'FOXP1', 'SREBF1', 'CUX1', 'RUNX3', 'TEF', 'ELF1', 'CEBPA', 'CIC', 'JUNB', 'ZNF784', 'ZNF787', 'ZNF267']	1302.88	34
['KLF6', 'SMAD3', 'SPI1', 'IRF1', 'EGR3', 'RUNX1', 'ETS2', 'KLF2', 'ZBTB7A', 'RREB1', 'FOXO3', 'BHLHE40', 'IKZF1', 'MXD1', 'RXRA', 'MEF2D', 'RARA', 'HMGA1', 'SREBF1', 'FOXP1', 'MAFK', 'CUX1', 'RUNX3', 'JUNB', 'LYL1', 'NR4A2', 'TCF3', 'TEF', 'CEBPA', 'CIC']	1302.63	30
['KLF6', 'SMAD3', 'SPI1', 'IRF1', 'EGR3', 'RUNX1', 'ETS2', 'KLF2', 'ZBTB7A', 'RREB1', 'FOXO3', 'BHLHE40', 'IKZF1', 'KLF9', 'ELF2', 'SP1', 'HMGA1', 'KLF10', 'CIC', 'MEF2D', 'RARA', 'ELF1', 'RXRA', 'TEF', 'FOXP1', 'RUNX3', 'CEBPA', 'SREBF1', 'CUX1', 'MAFK', 'GFI1', 'NFATC1', 'HOXB2', 'ZNF787', 'ZNF267']	1302.51	35
['KLF6', 'SMAD3', 'SPI1', 'IRF1', 'EGR3', 'RUNX1', 'ETS2', 'KLF2', 'ZBTB7A', 'RREB1', 'FOXO3', 'BHLHE40', 'IKZF1', 'KLF9', 'ELF2', 'SP1', 'HMGA1', 'LYL1', 'MEF2D', 'MAFK', 'RARA', 'RXRA', 'FOXP1', 'SREBF1', 'CUX1', 'RUNX3', 'NR1D1', 'RUNX2', 'ELF1', 'CEBPA', 'CIC', 'GFI1', 'ZNF787', 'NFATC1', 'CEBPB', 'MXI1']	1302.39	36
['KLF6', 'SMAD3', 'SPI1', 'IRF1', 'EGR3', 'RUNX1', 'ETS2', 'KLF2', 'ZBTB7A', 'RREB1', 'FOXO3', 'BHLHE40', 'IKZF1', 'MXD1', 'RXRA', 'MEF2D', 'RARA', 'HMGA1', 'SREBF1', 'FOXP1', 'MAFK', 'CUX1', 'RUNX3', 'JUNB', 'LYL1', 'ZNF787', 'TEF', 'CEBPA', 'CIC', 'ZNF784']	1302.1	30
['KLF6', 'SMAD3', 'SPI1', 'IRF1', 'EGR3', 'RUNX1', 'ETS2', 'KLF2', 'ZBTB7A', 'RREB1', 'FOXO3', 'BHLHE40', 'IKZF1', 'KLF9', 'ELF2', 'SP1', 'ARID3A', 'NFATC1', 'GFI1', 'MEF2D', 'RARA', 'ELF1', 'MAFK', 'CEBPA', 'RXRA', 'TCF3', 'HOXA9', 'KLF10', 'ZNF787', 'FOXP1', 'ZNF267']	1301.97	31
['KLF6', 'SMAD3', 'SPI1', 'IRF1', 'EGR3', 'RUNX1', 'ETS2', 'KLF2', 'ZBTB7A', 'RREB1', 'FOXO3', 'BHLHE40', 'IKZF1', 'KLF9', 'ELF2', 'SP1', 'HMGA1', 'KLF10', 'CIC', 'TGIF1', 'SREBF1', 'FOXP1', 'MAFK', 'GFI1', 'NFATC1', 'TCF3', 'RUNX3', 'RXRA', 'CEBPA', 'TEF', 'ZNF787', 'ZNF267']	1301.84	32
['KLF6', 'SMAD3', 'SPI1', 'IRF1', 'EGR3', 'RUNX1', 'ETS2', 'KLF2', 'ZBTB7A', 'RREB1', 'FOXO3', 'BHLHE40', 'IKZF1', 'KLF9', 'ELF2', 'SP1', 'ARID3A', 'NFATC1', 'GFI1', 'MEF2D', 'RARA', 'NFKB2', 'TCF3', 'RXRA', 'LYL1', 'ZNF787', 'MAFK', 'JUND', 'XBP1', 'MXI1']	1301.13	30
['KLF6', 'SMAD3', 'SPI1', 'IRF1', 'EGR3', 'RUNX1', 'ETS2', 'KLF2', 'ZBTB7A', 'RREB1', 'FOXO3', 'BHLHE40', 'IKZF1', 'KLF9', 'ELF2', 'SP1', 'HMGA1', 'LYL1', 'MEF2D', 'MAFK', 'RARA', 'RXRA', 'FOXP1', 'SREBF1', 'CUX1', 'RUNX3', 'TEF', 'ELF1', 'CEBPA', 'CIC', 'JUNB', 'TCF3', 'NR4A2', 'MXI1']	1301.09	34
['KLF6', 'SMAD3', 'SPI1', 'IRF1', 'EGR3', 'RUNX1', 'ETS2', 'KLF2', 'ZBTB7A', 'RREB1', 'FOXO3', 'BHLHE40', 'IKZF1', 'MXD1', 'RXRA', 'MEF2D', 'RARA', 'ARID3A', 'GFI1', 'ZNF787', 'NFATC1', 'FOXP1', 'KLF10', 'TCF3', 'HOXA9', 'CEBPA', 'MAFK']	1300.96	27
['KLF6', 'SMAD3', 'SPI1', 'IRF1', 'EGR3', 'RUNX1', 'ETS2', 'KLF2', 'ZBTB7A', 'RREB1', 'FOXO3', 'BHLHE40', 'IKZF1', 'KLF9', 'HLX', 'MEF2D', 'SP1', 'RARA', 'RXRA', 'NFATC1', 'HMGA1', 'CIC', 'SREBF1', 'ZNF267', 'RUNX2', 'REL', 'ATF4', 'ZNF217', 'TCF3', 'LYL1', 'RUNX3', 'MAFK']	1300.91	32
['KLF6', 'SMAD3', 'SPI1', 'IRF1', 'EGR3', 'RUNX1', 'ETS2', 'KLF2', 'ZBTB7A', 'RREB1', 'FOXO3', 'BHLHE40', 'IKZF1', 'KLF9', 'ELF2', 'SP1', 'HMGA1', 'KLF10', 'CIC', 'TGIF1', 'SREBF1', 'FOXP1', 'MAFK', 'JUNB', 'RUNX3', 'RXRA', 'CEBPA', 'TEF', 'TCF3', 'ZNF787', 'MXI1']	1300.81	31
['KLF6', 'SMAD3', 'SPI1', 'IRF1', 'EGR3', 'RUNX1', 'ETS2', 'KLF2', 'ZBTB7A', 'RREB1', 'FOXO3', 'BHLHE40', 'IKZF1', 'KLF9', 'ELF2', 'SP1', 'HMGA1', 'LYL1', 'MEF2D', 'MAFK', 'RARA', 'RXRA', 'FOXP1', 'SREBF1', 'CUX1', 'RUNX3', 'TEF', 'ELF1', 'CEBPA', 'CIC', 'JUNB', 'ZNF784', 'ZNF787', 'MXI1']	1300.62	34
['KLF6', 'SMAD3', 'SPI1', 'IRF1', 'EGR3', 'RUNX1', 'ETS2', 'KLF2', 'ZBTB7A', 'RREB1', 'FOXO3', 'BHLHE40', 'IKZF1', 'KLF9', 'ELF2', 'SP1', 'HMGA1', 'KLF10', 'NFKB2', 'MEF2D', 'RARA', 'RXRA', 'MAFK', 'HIVEP1', 'TCF3', 'NFATC1', 'REL', 'BCL6', 'FOXP1']	1300.41	29
['KLF6', 'SMAD3', 'SPI1', 'IRF1', 'EGR3', 'RUNX1', 'ETS2', 'KLF2', 'ZBTB7A', 'RREB1', 'FOXO3', 'BHLHE40', 'IKZF1', 'KLF9', 'ELF2', 'SP1', 'HMGA1', 'KLF10', 'CIC', 'MEF2D', 'RARA', 'ELF1', 'RXRA', 'TEF', 'FOXP1', 'RUNX3', 'CEBPA', 'SREBF1', 'CUX1', 'MAFK', 'GFI1', 'NFATC1', 'HOXB2', 'ZNF787', 'MXI1']	1300.31	35
['KLF6', 'SMAD3', 'SPI1', 'IRF1', 'EGR3', 'RUNX1', 'ETS2', 'KLF2', 'ZBTB7A', 'RREB1', 'FOXO3', 'BHLHE40', 'IKZF1', 'MXD1', 'RXRA', 'MEF2D', 'RARA', 'HMGA1', 'SREBF1', 'ZNF217', 'ATF4', 'JUND', 'MAFK', 'FOSL2', 'RUNX3', 'LYL1', 'TCF3', 'ZNF787', 'NR1D1', 'NKX2-3', 'NFATC1', 'CIC', 'RUNX2']	1300.06	33
['KLF6', 'SMAD3', 'SPI1', 'IRF1', 'EGR3', 'RUNX1', 'ETS2', 'KLF2', 'ZBTB7A', 'RREB1', 'FOXO3', 'BHLHE40', 'IKZF1', 'KLF9', 'ELF2', 'SP1', 'ARID3A', 'NFATC1', 'GFI1', 'MEF2D', 'RARA', 'ELF1', 'MAFK', 'CEBPA', 'RXRA', 'TCF3', 'HOXA9', 'KLF10', 'ZNF787', 'FOXP1', 'MXI1']	1299.48	31
['KLF6', 'SMAD3', 'SPI1', 'IRF1', 'EGR3', 'RUNX1', 'ETS2', 'KLF2', 'ZBTB7A', 'RREB1', 'FOXO3', 'BHLHE40', 'IKZF1', 'KLF9', 'ELF2', 'SP1', 'HMGA1', 'KLF10', 'CIC', 'TGIF1', 'SREBF1', 'FOXP1', 'MAFK', 'GFI1', 'NFATC1', 'TCF3', 'RUNX3', 'RXRA', 'CEBPA', 'TEF', 'ZNF787', 'MXI1']	1299.44	32
['KLF6', 'SMAD3', 'SPI1', 'IRF1', 'EGR3', 'RUNX1', 'ETS2', 'KLF2', 'ZBTB7A', 'RREB1', 'FOXO3', 'BHLHE40', 'IKZF1', 'KLF9', 'ELF2', 'NFIL3', 'MEF2D', 'ELF1', 'MAFK', 'RARA', 'CIC', 'NR1D1', 'RXRA', 'HIVEP2', 'CEBPA', 'ZNF787', 'CEBPB', 'NKX2-3', 'XBP1']	1298.83	29
['KLF6', 'SMAD3', 'SPI1', 'IRF1', 'EGR3', 'RUNX1', 'ETS2', 'KLF2', 'ZBTB7A', 'RREB1', 'FOXO3', 'BHLHE40', 'IKZF1', 'KLF9', 'ELF2', 'NFIL3', 'MEF2D', 'ELF1', 'MAFK', 'RARA', 'CIC', 'NR1D1', 'RXRA', 'HIVEP2', 'CEBPA', 'ZNF787', 'CEBPB', 'NKX2-3', 'REL']	1298.62	29
['KLF6', 'SMAD3', 'SPI1', 'IRF1', 'EGR3', 'RUNX1', 'ETS2', 'KLF2', 'ZBTB7A', 'RREB1', 'FOXO3', 'BHLHE40', 'IKZF1', 'KLF9', 'ELF2', 'SP1', 'HMGA1', 'KLF10', 'CIC', 'MEF2D', 'RARA', 'ELF1', 'RXRA', 'TEF', 'JUND', 'ARID5A', 'CEBPA', 'MAFK', 'HIVEP2', 'GFI1', 'NFATC1', 'HOXB2', 'ZNF787']	1298.52	33
['KLF6', 'SMAD3', 'SPI1', 'IRF1', 'EGR3', 'RUNX1', 'ETS2', 'KLF2', 'ZBTB7A', 'RREB1', 'FOXO3', 'BHLHE40', 'IKZF1', 'MXD1', 'RXRA', 'MEF2D', 'RARA', 'HMGA1', 'SREBF1', 'ZNF217', 'ATF4', 'NR4A3', 'TCF3', 'KLF10', 'NFATC1', 'RUNX2', 'CIC', 'NR4A2']	1298.29	28
['KLF6', 'SMAD3', 'SPI1', 'IRF1', 'EGR3', 'RUNX1', 'ETS2', 'KLF2', 'ZBTB7A', 'RREB1', 'FOXO3', 'BHLHE40', 'IKZF1', 'MXD1', 'RXRA', 'MEF2D', 'RARA', 'HMGA1', 'SREBF1', 'ZNF217', 'ATF4', 'JUND', 'MAFK', 'FOSL2', 'RUNX3', 'KLF10', 'TCF3', 'NR4A2', 'TEF', 'CIC', 'NFATC1']	1298.26	31
['KLF6', 'SMAD3', 'SPI1', 'IRF1', 'EGR3', 'RUNX1', 'ETS2', 'KLF2', 'ZBTB7A', 'RREB1', 'FOXO3', 'BHLHE40', 'IKZF1', 'KLF9', 'ELF2', 'SP1', 'HMGA1', 'KLF10', 'NFKB2', 'MEF2D', 'RARA', 'RXRA', 'NR4A3', 'TCF3', 'NFATC1', 'SREBF1', 'GFI1', 'GFI1B', 'FOXP1', 'ZNF787', 'MXI1']	1297.87	31
['KLF6', 'SMAD3', 'SPI1', 'IRF1', 'EGR3', 'RUNX1', 'ETS2', 'KLF2', 'ZBTB7A', 'RREB1', 'FOXO3', 'BHLHE40', 'IKZF1', 'KLF9', 'ELF2', 'SP1', 'HMGA1', 'KLF10', 'CIC', 'TGIF1', 'SREBF1', 'FOXP1', 'MAFK', 'JUNB', 'RUNX3', 'RXRA', 'CEBPA', 'RUNX2', 'TCF3', 'GFI1B', 'ZNF787', 'MXI1']	1297.72	32
['KLF6', 'SMAD3', 'SPI1', 'IRF1', 'EGR3', 'RUNX1', 'ETS2', 'KLF2', 'ZBTB7A', 'RREB1', 'FOXO3', 'BHLHE40', 'IKZF1', 'KLF9', 'ELF2', 'NFIL3', 'MEF2D', 'ELF1', 'MAFK', 'RARA', 'CIC', 'IRF2', 'HOXB2', 'SREBF1', 'ZNF217', 'ZNF267', 'CUX1', 'ZNF787']	1297.54	28
['KLF6', 'SMAD3', 'SPI1', 'IRF1', 'EGR3', 'RUNX1', 'ETS2', 'KLF2', 'ZBTB7A', 'RREB1', 'FOXO3', 'BHLHE40', 'IKZF1', 'KLF9', 'ELF2', 'SP1', 'ARID3A', 'NFATC1', 'GFI1', 'MEF2D', 'RARA', 'ELF1', 'MAFK', 'CEBPA', 'RXRA', 'TCF3', 'XBP1', 'ZNF787', 'JUND', 'KLF10', 'ZBTB7B', 'MXI1']	1297.47	32
['KLF6', 'SMAD3', 'SPI1', 'IRF1', 'EGR3', 'RUNX1', 'ETS2', 'KLF2', 'ZBTB7A', 'RREB1', 'FOXO3', 'BHLHE40', 'IKZF1', 'KLF9', 'ELF2', 'SP1', 'HMGA1', 'KLF10', 'CIC', 'MEF2D', 'RARA', 'ELF1', 'RXRA', 'TEF', 'JUND', 'ATF4', 'SREBF1', 'FOSL2', 'TCF3', 'RUNX3', 'MAFK', 'ZNF217', 'NR4A2', 'NFATC1', 'MXI1']	1297.26	35
['KLF6', 'SMAD3', 'SPI1', 'IRF1', 'EGR3', 'RUNX1', 'ETS2', 'KLF2', 'ZBTB7A', 'RREB1', 'FOXO3', 'BHLHE40', 'IKZF1', 'KLF9', 'ELF2', 'SP1', 'HMGA1', 'KLF10', 'CIC', 'MEF2D', 'RARA', 'ELF1', 'RXRA', 'NR4A3', 'RUNX2', 'SREBF1', 'ZNF217', 'ATF4', 'TCF3', 'NFATC1', 'NR4A2', 'MXI1']	1297.19	32
['KLF6', 'SMAD3', 'SPI1', 'IRF1', 'EGR3', 'RUNX1', 'ETS2', 'KLF2', 'ZBTB7A', 'RREB1', 'FOXO3', 'BHLHE40', 'IKZF1', 'KLF9', 'ELF2', 'SP1', 'HMGA1', 'LYL1', 'MEF2D', 'MAFK', 'RARA', 'RXRA', 'FOXP1', 'SREBF1', 'CUX1', 'RUNX3', 'TEF', 'ELF1', 'CEBPA', 'CIC', 'GFI1', 'NFATC1', 'ZNF787', 'HOXB2', 'ZNF267']	1297.17	35
['KLF6', 'SMAD3', 'SPI1', 'IRF1', 'EGR3', 'RUNX1', 'ETS2', 'KLF2', 'ZBTB7A', 'RREB1', 'FOXO3', 'BHLHE40', 'IKZF1', 'KLF9', 'ELF2', 'SP1', 'ARID3A', 'NFATC1', 'GFI1', 'MEF2D', 'RARA', 'NFKB2', 'TCF3', 'RXRA', 'LYL1', 'ZNF787', 'MAFK', 'JUND', 'XBP1', 'NFE2']	1296.9	30
['KLF6', 'SMAD3', 'SPI1', 'IRF1', 'EGR3', 'RUNX1', 'ETS2', 'KLF2', 'ZBTB7A', 'RREB1', 'FOXO3', 'BHLHE40', 'IKZF1', 'KLF9', 'ELF2', 'SP1', 'HMGA1', 'KLF10', 'NFKB2', 'MEF2D', 'RARA', 'RXRA', 'MAFK', 'NR1D1', 'FOXP1', 'SREBF1', 'RUNX3', 'CUX1', 'GFI1B', 'JUNB', 'TCF3', 'NR4A2', 'MXI1']	1296.52	33
['KLF6', 'SMAD3', 'SPI1', 'IRF1', 'EGR3', 'RUNX1', 'ETS2', 'KLF2', 'ZBTB7A', 'RREB1', 'FOXO3', 'BHLHE40', 'IKZF1', 'KLF9', 'ELF2', 'SP1', 'HMGA1', 'KLF10', 'CIC', 'TGIF1', 'SREBF1', 'FOXP1', 'MAFK', 'GFI1', 'NFATC1', 'TCF3', 'RUNX3', 'RXRA', 'CEBPA', 'RUNX2', 'GFI1B', 'ZNF787', 'MXI1']	1296.48	33
['KLF6', 'SMAD3', 'SPI1', 'IRF1', 'EGR3', 'RUNX1', 'ETS2', 'KLF2', 'ZBTB7A', 'RREB1', 'FOXO3', 'BHLHE40', 'IKZF1', 'KLF9', 'ELF2', 'SP1', 'HMGA1', 'KLF10', 'CIC', 'MEF2D', 'RARA', 'ELF1', 'RXRA', 'TEF', 'FOXP1', 'RUNX3', 'CEBPA', 'SREBF1', 'CUX1', 'MAFK', 'GFI1', 'NFATC1', 'HOXA9', 'TCF3', 'ZNF787', 'ZNF267']	1296.36	36
['KLF6', 'SMAD3', 'SPI1', 'IRF1', 'EGR3', 'RUNX1', 'ETS2', 'KLF2', 'ZBTB7A', 'RREB1', 'FOXO3', 'BHLHE40', 'IKZF1', 'MXD1', 'RXRA', 'MEF2D', 'RARA', 'HMGA1', 'SREBF1', 'FOXP1', 'MAFK', 'CUX1', 'RUNX3', 'JUNB', 'KLF10', 'NR4A2', 'TCF3', 'NR1D1', 'GFI1B', 'CEBPA', 'RUNX2', 'CIC']	1296.31	32
['KLF6', 'SMAD3', 'SPI1', 'IRF1', 'EGR3', 'RUNX1', 'ETS2', 'KLF2', 'ZBTB7A', 'RREB1', 'FOXO3', 'BHLHE40', 'IKZF1', 'KLF9', 'ELF2', 'SP1', 'HMGA1', 'KLF10', 'NFKB2', 'MEF2D', 'RARA', 'RXRA', 'MAFK', 'NR1D1', 'FOXP1', 'SREBF1', 'RUNX3', 'CUX1', 'GFI1B', 'JUNB', 'ZNF784', 'ZNF787', 'MXI1']	1296.03	33
['KLF6', 'SMAD3', 'SPI1', 'IRF1', 'EGR3', 'RUNX1', 'ETS2', 'KLF2', 'ZBTB7A', 'RREB1', 'FOXO3', 'BHLHE40', 'IKZF1', 'KLF9', 'ELF2', 'SP1', 'ARID3A', 'NFATC1', 'GFI1', 'MEF2D', 'RARA', 'ELF1', 'MAFK', 'CEBPA', 'RXRA', 'TCF3', 'HOXA9', 'LYL1', 'ZNF787', 'FOXP1', 'ZNF267']	1295.94	31
['KLF6', 'SMAD3', 'SPI1', 'IRF1', 'EGR3', 'RUNX1', 'ETS2', 'KLF2', 'ZBTB7A', 'RREB1', 'FOXO3', 'BHLHE40', 'IKZF1', 'MXD1', 'RXRA', 'MEF2D', 'RARA', 'HMGA1', 'SREBF1', 'FOXP1', 'MAFK', 'CUX1', 'RUNX3', 'JUNB', 'KLF10', 'ZNF787', 'NR1D1', 'RUNX2', 'CEBPA', 'CIC', 'GFI1B', 'ZNF784']	1295.81	32
['KLF6', 'SMAD3', 'SPI1', 'IRF1', 'EGR3', 'RUNX1', 'ETS2', 'KLF2', 'ZBTB7A', 'RREB1', 'FOXO3', 'BHLHE40', 'IKZF1', 'KLF9', 'ELF2', 'SP1', 'HMGA1', 'KLF10', 'CIC', 'MEF2D', 'RARA', 'ELF1', 'RXRA', 'NR1D1', 'FOXP1', 'RUNX2', 'CEBPA', 'RUNX3', 'SREBF1', 'CUX1', 'MAFK', 'JUNB', 'TCF3', 'GFI1B', 'NR4A2', 'MXI1']	1295.56	36
['KLF6', 'SMAD3', 'SPI1', 'IRF1', 'EGR3', 'RUNX1', 'ETS2', 'KLF2', 'ZBTB7A', 'RREB1', 'FOXO3', 'BHLHE40', 'IKZF1', 'KLF9', 'ELF2', 'SP1', 'HMGA1', 'KLF10', 'NFKB2', 'MEF2D', 'RARA', 'RXRA', 'MAFK', 'NR1D1', 'FOXP1', 'SREBF1', 'RUNX3', 'CUX1', 'GFI1B', 'GFI1', 'NFATC1', 'TCF3', 'NR4A2', 'MXI1']	1295.35	34
['KLF6', 'SMAD3', 'SPI1', 'IRF1', 'EGR3', 'RUNX1', 'ETS2', 'KLF2', 'ZBTB7A', 'RREB1', 'FOXO3', 'BHLHE40', 'IKZF1', 'KLF9', 'ELF2', 'SP1', 'HMGA1', 'KLF10', 'CIC', 'MEF2D', 'RARA', 'ELF1', 'RXRA', 'TEF', 'JUND', 'ARID5A', 'CEBPA', 'MAFK', 'HIVEP2', 'GFI1', 'NFATC1', 'TCF3', 'ZNF787', 'XBP1']	1295.35	34
['KLF6', 'SMAD3', 'SPI1', 'IRF1', 'EGR3', 'RUNX1', 'ETS2', 'KLF2', 'ZBTB7A', 'RREB1', 'FOXO3', 'BHLHE40', 'IKZF1', 'KLF9', 'ELF2', 'SP1', 'HMGA1', 'LYL1', 'MEF2D', 'MAFK', 'RARA', 'RXRA', 'FOXP1', 'SREBF1', 'CUX1', 'RUNX3', 'TEF', 'ELF1', 'CEBPA', 'CIC', 'GFI1', 'NFATC1', 'ZNF787', 'HOXB2', 'MXI1']	1294.97	35
['KLF6', 'SMAD3', 'SPI1', 'IRF1', 'EGR3', 'RUNX1', 'ETS2', 'KLF2', 'ZBTB7A', 'RREB1', 'FOXO3', 'BHLHE40', 'IKZF1', 'KLF9', 'ELF2', 'SP1', 'HMGA1', 'KLF10', 'NFKB2', 'MEF2D', 'RARA', 'RXRA', 'MAFK', 'NR1D1', 'FOXP1', 'SREBF1', 'RUNX3', 'CUX1', 'GFI1B', 'GFI1', 'NFATC1', 'ZNF784', 'ZNF787', 'MXI1']	1294.88	34
['KLF6', 'SMAD3', 'SPI1', 'IRF1', 'EGR3', 'RUNX1', 'ETS2', 'KLF2', 'ZBTB7A', 'RREB1', 'FOXO3', 'BHLHE40', 'IKZF1', 'KLF9', 'ELF2', 'SP1', 'ARID3A', 'NFATC1', 'GFI1', 'MEF2D', 'RARA', 'NFKB2', 'TCF3', 'RXRA', 'KLF10', 'BCL6', 'MAFK', 'JUND', 'HIVEP2']	1294.86	29
['KLF6', 'SMAD3', 'SPI1', 'IRF1', 'EGR3', 'RUNX1', 'ETS2', 'KLF2', 'ZBTB7A', 'RREB1', 'FOXO3', 'BHLHE40', 'IKZF1', 'MXD1', 'RXRA', 'MEF2D', 'RARA', 'HMGA1', 'SREBF1', 'FOXP1', 'MAFK', 'CUX1', 'RUNX3', 'GFI1', 'NFATC1', 'KLF10', 'ZNF787', 'TEF', 'HOXA9', 'CEBPA', 'CIC', 'TCF3']	1294.81	32
['KLF6', 'SMAD3', 'SPI1', 'IRF1', 'EGR3', 'RUNX1', 'ETS2', 'KLF2', 'ZBTB7A', 'RREB1', 'FOXO3', 'BHLHE40', 'IKZF1', 'KLF9', 'ELF2', 'SP1', 'ARID3A', 'NFATC1', 'GFI1', 'MEF2D', 'RARA', 'ELF1', 'MAFK', 'IRF2', 'KLF10', 'TCF3', 'ZNF787', 'ZNF267', 'FOXP1']	1294.66	29
['KLF6', 'SMAD3', 'SPI1', 'IRF1', 'EGR3', 'RUNX1', 'ETS2', 'KLF2', 'ZBTB7A', 'RREB1', 'FOXO3', 'DDIT3', 'IKZF1', 'ELF2', 'HMGA1', 'SP1', 'MAFK', 'RARA', 'NFATC1', 'CIC', 'HIVEP1', 'HOXB2', 'RXRA', 'JUND', 'ZBTB7B', 'KLF9', 'REL']	1294.44	27
['KLF6', 'SMAD3', 'SPI1', 'IRF1', 'EGR3', 'RUNX1', 'ETS2', 'KLF2', 'ZBTB7A', 'RREB1', 'FOXO3', 'BHLHE40', 'IKZF1', 'KLF9', 'ELF2', 'SP1', 'HMGA1', 'KLF10', 'CIC', 'MEF2D', 'RARA', 'ELF1', 'RXRA', 'TEF', 'FOXP1', 'RUNX3', 'CEBPA', 'SREBF1', 'CUX1', 'MAFK', 'GFI1', 'NFATC1', 'HOXA9', 'TCF3', 'ZNF787', 'MXI1']	1294.22	36
['KLF6', 'SMAD3', 'SPI1', 'IRF1', 'EGR3', 'RUNX1', 'ETS2', 'KLF2', 'ZBTB7A', 'RREB1', 'FOXO3', 'BHLHE40', 'IKZF1', 'MXD1', 'RXRA', 'MEF2D', 'RARA', 'ARID3A', 'GFI1', 'ZNF787', 'NFATC1', 'FOXP1', 'LYL1', 'MAFK', 'TCF3', 'CEBPA', 'HOXA9']	1294.04	27
['KLF6', 'SMAD3', 'SPI1', 'IRF1', 'EGR3', 'RUNX1', 'ETS2', 'KLF2', 'ZBTB7A', 'RREB1', 'FOXO3', 'BHLHE40', 'IKZF1', 'MXD1', 'RXRA', 'MEF2D', 'RARA', 'HMGA1', 'SREBF1', 'ZNF217', 'ATF4', 'JUND', 'MAFK', 'FOSL2', 'RUNX3', 'KLF10', 'TCF3', 'ZNF787', 'NR1D1', 'NKX2-3', 'NFATC1', 'CIC', 'ZBTB48']	1294.03	33
['KLF6', 'SMAD3', 'SPI1', 'IRF1', 'EGR3', 'RUNX1', 'ETS2', 'KLF2', 'ZBTB7A', 'RREB1', 'FOXO3', 'BHLHE40', 'IKZF1', 'MXD1', 'RXRA', 'TGIF1', 'KLF10', 'FOXP1', 'SREBF1', 'HMGA1', 'CIC', 'TEF', 'TCF3', 'RUNX3', 'CEBPA', 'MAFK', 'JUNB', 'ZNF787']	1293.71	28
['KLF6', 'SMAD3', 'SPI1', 'IRF1', 'EGR3', 'RUNX1', 'ETS2', 'KLF2', 'ZBTB7A', 'RREB1', 'FOXO3', 'BHLHE40', 'IKZF1', 'KLF9', 'ELF2', 'SP1', 'ARID3A', 'NFATC1', 'GFI1', 'TGIF1', 'KLF10', 'FOXP1', 'TCF3', 'ZNF787', 'RXRA', 'ZNF267', 'CEBPA', 'MAFK']	1293.64	28
['KLF6', 'SMAD3', 'SPI1', 'IRF1', 'EGR3', 'RUNX1', 'ETS2', 'KLF2', 'ZBTB7A', 'RREB1', 'FOXO3', 'BHLHE40', 'IKZF1', 'KLF9', 'ELF2', 'SP1', 'ARID3A', 'NFATC1', 'GFI1', 'MEF2D', 'RARA', 'ELF1', 'MAFK', 'CEBPA', 'RXRA', 'TCF3', 'XBP1', 'ZNF787', 'JUND', 'KLF10', 'ZBTB7B', 'NFE2']	1293.5	32
['KLF6', 'SMAD3', 'SPI1', 'IRF1', 'EGR3', 'RUNX1', 'ETS2', 'KLF2', 'ZBTB7A', 'RREB1', 'FOXO3', 'BHLHE40', 'IKZF1', 'KLF9', 'ELF2', 'SP1', 'ARID3A', 'NFATC1', 'GFI1', 'MEF2D', 'RARA', 'ELF1', 'MAFK', 'CEBPA', 'RXRA', 'TCF3', 'HOXA9', 'LYL1', 'ZNF787', 'FOXP1', 'MXI1']	1293.45	31
['KLF6', 'SMAD3', 'SPI1', 'IRF1', 'EGR3', 'RUNX1', 'ETS2', 'KLF2', 'ZBTB7A', 'RREB1', 'FOXO3', 'BHLHE40', 'IKZF1', 'KLF9', 'ELF2', 'SP1', 'HMGA1', 'KLF10', 'CIC', 'MEF2D', 'RARA', 'HIVEP1', 'RXRA', 'REL', 'NFATC1', 'TCF3', 'NR4A3', 'FOXP1', 'BCL6']	1293.31	29
['KLF6', 'SMAD3', 'SPI1', 'IRF1', 'EGR3', 'RUNX1', 'ETS2', 'KLF2', 'ZBTB7A', 'RREB1', 'FOXO3', 'BHLHE40', 'IKZF1', 'KLF9', 'ELF2', 'SP1', 'ARID3A', 'NFATC1', 'GFI1', 'MEF2D', 'RARA', 'NFKB2', 'TCF3', 'RXRA', 'KLF10', 'ZNF787', 'MAFK', 'JUND', 'HIVEP2', 'XBP1']	1292.73	30
['KLF6', 'SMAD3', 'SPI1', 'IRF1', 'EGR3', 'RUNX1', 'ETS2', 'KLF2', 'ZBTB7A', 'RREB1', 'FOXO3', 'BHLHE40', 'IKZF1', 'MXD1', 'RXRA', 'TGIF1', 'KLF10', 'FOXP1', 'SREBF1', 'HMGA1', 'CIC', 'TEF', 'TCF3', 'RUNX3', 'CEBPA', 'MAFK', 'GFI1', 'NFATC1', 'ZNF787']	1292.45	29
['KLF6', 'SMAD3', 'SPI1', 'IRF1', 'EGR3', 'RUNX1', 'ETS2', 'KLF2', 'ZBTB7A', 'RREB1', 'FOXO3', 'BHLHE40', 'IKZF1', 'KLF9', 'ELF2', 'SP1', 'HMGA1', 'KLF10', 'CIC', 'TGIF1', 'SREBF1', 'FOXP1', 'MAFK', 'JUNB', 'RUNX3', 'RXRA', 'CEBPA', 'RUNX2', 'CEBPB', 'ZNF787', 'MXI1']	1292.26	31
['KLF6', 'SMAD3', 'SPI1', 'IRF1', 'EGR3', 'RUNX1', 'ETS2', 'KLF2', 'ZBTB7A', 'RREB1', 'FOXO3', 'BHLHE40', 'IKZF1', 'MXD1', 'RXRA', 'MEF2D', 'RARA', 'HMGA1', 'SREBF1', 'ZNF217', 'ATF4', 'JUND', 'MAFK', 'FOSL2', 'RUNX3', 'LYL1', 'TCF3', 'NR4A2', 'TEF', 'CIC', 'NFATC1']	1292.23	31
['KLF6', 'SMAD3', 'SPI1', 'IRF1', 'EGR3', 'RUNX1', 'ETS2', 'KLF2', 'ZBTB7A', 'RREB1', 'FOXO3', 'BHLHE40', 'IKZF1', 'KLF9', 'ELF2', 'SP1', 'ARID3A', 'NFATC1', 'GFI1', 'MEF2D', 'RARA', 'NFKB2', 'TCF3', 'RXRA', 'KLF10', 'BCL6', 'MAFK', 'JUND', 'ZNF267', 'ZNF217']	1292.13	30
['KLF6', 'SMAD3', 'SPI1', 'IRF1', 'EGR3', 'RUNX1', 'ETS2', 'KLF2', 'ZBTB7A', 'RREB1', 'FOXO3', 'BHLHE40', 'IKZF1', 'KLF9', 'ELF2', 'SP1', 'HMGA1', 'KLF10', 'CIC', 'MEF2D', 'RARA', 'ELF1', 'RXRA', 'TEF', 'JUND', 'ARID5A', 'CEBPA', 'MAFK', 'HIVEP2', 'GFI1', 'NFATC1', 'TCF3', 'ZNF787', 'HOXA9']	1292.12	34
['KLF6', 'SMAD3', 'SPI1', 'IRF1', 'EGR3', 'RUNX1', 'ETS2', 'KLF2', 'ZBTB7A', 'RREB1', 'FOXO3', 'BHLHE40', 'IKZF1', 'KLF9', 'ELF2', 'SP1', 'HMGA1', 'LYL1', 'MEF2D', 'MAFK', 'RARA', 'RXRA', 'JUND', 'SREBF1', 'RUNX3', 'ZNF217', 'TEF', 'ELF1', 'CIC', 'ATF4', 'FOSL2', 'TCF3', 'NR4A2', 'NFATC1', 'MXI1']	1291.91	35
['KLF6', 'SMAD3', 'SPI1', 'IRF1', 'EGR3', 'RUNX1', 'ETS2', 'KLF2', 'ZBTB7A', 'RREB1', 'FOXO3', 'BHLHE40', 'IKZF1', 'KLF9', 'ELF2', 'SP1', 'HMGA1', 'KLF10', 'CIC', 'MEF2D', 'RARA', 'ELF1', 'IRF2', 'GFI1', 'NFATC1', 'HIVEP2', 'ARID5A', 'MAFK', 'TCF3', 'ZNF787', 'TEF']	1291.74	31
['KLF6', 'SMAD3', 'SPI1', 'IRF1', 'EGR3', 'RUNX1', 'ETS2', 'KLF2', 'ZBTB7A', 'RREB1', 'FOXO3', 'BHLHE40', 'IKZF1', 'KLF9', 'ELF2', 'SP1', 'ARID3A', 'NFATC1', 'GFI1', 'MEF2D', 'RARA', 'ELF1', 'MAFK', 'CEBPA', 'RXRA', 'TCF3', 'XBP1', 'ZNF787', 'JUND', 'LYL1', 'ZBTB7B', 'MXI1']	1291.62	32
['KLF6', 'SMAD3', 'SPI1', 'IRF1', 'EGR3', 'RUNX1', 'ETS2', 'KLF2', 'ZBTB7A', 'KLF13', 'KLF10', 'TCF3', 'BHLHE40', 'KLF9', 'ELF2', 'SP1', 'ELF1', 'IKZF1', 'ARID3A', 'RARA', 'ZNF787', 'RXRA', 'JUND', 'ZBTB7B', 'ZNF267']	1291.28	25
['KLF6', 'SMAD3', 'SPI1', 'IRF1', 'EGR3', 'RUNX1', 'ETS2', 'KLF2', 'ZBTB7A', 'KLF13', 'KLF10', 'TCF3', 'BHLHE40', 'KLF9', 'ELF2', 'SP1', 'ELF1', 'SP3', 'HMGA1', 'HIVEP2', 'ZNF787', 'RXRA']	1291.18	22
['KLF6', 'SMAD3', 'SPI1', 'IRF1', 'EGR3', 'RUNX1', 'ETS2', 'KLF2', 'ZBTB7A', 'RREB1', 'FOXO3', 'BHLHE40', 'IKZF1', 'KLF9', 'ELF2', 'SP1', 'HMGA1', 'LYL1', 'MEF2D', 'MAFK', 'RARA', 'RXRA', 'FOXP1', 'SREBF1', 'CUX1', 'RUNX3', 'TEF', 'ELF1', 'CEBPA', 'CIC', 'GFI1', 'NFATC1', 'ZNF787', 'HOXA9', 'TCF3', 'ZNF267']	1291.17	36
['KLF6', 'SMAD3', 'SPI1', 'IRF1', 'EGR3', 'RUNX1', 'ETS2', 'KLF2', 'ZBTB7A', 'RREB1', 'FOXO3', 'BHLHE40', 'IKZF1', 'KLF9', 'ELF2', 'SP1', 'HMGA1', 'KLF10', 'CIC', 'TGIF1', 'SREBF1', 'FOXP1', 'MAFK', 'GFI1', 'NFATC1', 'CEBPB', 'RUNX2', 'RUNX3', 'RXRA', 'CEBPA', 'ZNF787', 'MXI1']	1291.16	32
['KLF6', 'SMAD3', 'SPI1', 'IRF1', 'EGR3', 'RUNX1', 'ETS2', 'KLF2', 'ZBTB7A', 'RREB1', 'FOXO3', 'BHLHE40', 'IKZF1', 'KLF9', 'ELF2', 'SP1', 'HMGA1', 'KLF10', 'CIC', 'MEF2D', 'RARA', 'ELF1', 'RXRA', 'NR4A3', 'RUNX2', 'SREBF1', 'ZNF217', 'ATF4', 'TCF3', 'NFATC1', 'ZNF787', 'ZNF267', 'REL']	1290.97	33
['KLF6', 'SMAD3', 'SPI1', 'IRF1', 'EGR3', 'RUNX1', 'ETS2', 'KLF2', 'ZBTB7A', 'RREB1', 'FOXO3', 'BHLHE40', 'IKZF1', 'KLF9', 'ELF2', 'SP1', 'ARID3A', 'NFATC1', 'GFI1', 'TGIF1', 'KLF10', 'FOXP1', 'TCF3', 'ZNF787', 'RXRA', 'MXI1', 'CEBPA', 'MAFK']	1290.89	28
['KLF6', 'SMAD3', 'SPI1', 'IRF1', 'EGR3', 'RUNX1', 'ETS2', 'KLF2', 'ZBTB7A', 'RREB1', 'FOXO3', 'BHLHE40', 'IKZF1', 'KLF9', 'ELF2', 'SP1', 'HMGA1', 'LYL1', 'MEF2D', 'MAFK', 'RARA', 'RXRA', 'FOXP1', 'SREBF1', 'CUX1', 'RUNX3', 'NR1D1', 'NFKB2', 'GFI1B', 'JUNB', 'TCF3', 'NR4A2', 'MXI1']	1290.85	33
['KLF6', 'SMAD3', 'SPI1', 'IRF1', 'EGR3', 'RUNX1', 'ETS2', 'KLF2', 'ZBTB7A', 'RREB1', 'FOXO3', 'BHLHE40', 'IKZF1', 'MXD1', 'RXRA', 'MEF2D', 'RARA', 'HMGA1', 'SREBF1', 'FOXP1', 'MAFK', 'CUX1', 'RUNX3', 'JUNB', 'KLF10', 'NR4A2', 'CEBPB', 'NR1D1', 'CEBPA', 'RUNX2', 'CIC']	1290.81	31
['KLF6', 'SMAD3', 'SPI1', 'IRF1', 'EGR3', 'RUNX1', 'ETS2', 'KLF2', 'ZBTB7A', 'RREB1', 'FOXO3', 'BHLHE40', 'IKZF1', 'MXD1', 'RXRA', 'MEF2D', 'RARA', 'HMGA1', 'SREBF1', 'ZNF217', 'ATF4', 'JUND', 'MAFK', 'FOSL2', 'RUNX3', 'KLF10', 'TCF3', 'ZNF787', 'NR1D1', 'NKX2-3', 'NFATC1', 'NFKB2']	1290.78	32
['KLF6', 'SMAD3', 'SPI1', 'IRF1', 'EGR3', 'RUNX1', 'ETS2', 'KLF2', 'ZBTB7A', 'RREB1', 'FOXO3', 'BHLHE40', 'IKZF1', 'KLF9', 'ELF2', 'SP1', 'ARID3A', 'NFATC1', 'GFI1', 'MEF2D', 'RARA', 'NFKB2', 'TCF3', 'RXRA', 'KLF10', 'ZNF787', 'MAFK', 'JUND', 'ZNF217', 'ZNF267', 'NFE2']	1290.71	31
['KLF6', 'SMAD3', 'SPI1', 'IRF1', 'EGR3', 'RUNX1', 'ETS2', 'KLF2', 'ZBTB7A', 'RREB1', 'FOXO3', 'BHLHE40', 'IKZF1', 'KLF9', 'ELF2', 'SP1', 'HMGA1', 'KLF10', 'CIC', 'MEF2D', 'RARA', 'HIVEP1', 'RXRA', 'REL', 'NFATC1', 'HOXB2', 'MAFK', 'JUND', 'HIVEP2', 'BCL6']	1290.67	30
['KLF6', 'SMAD3', 'SPI1', 'IRF1', 'EGR3', 'RUNX1', 'ETS2', 'KLF2', 'ZBTB7A', 'RREB1', 'FOXO3', 'BHLHE40', 'IKZF1', 'MXD1', 'RXRA', 'TGIF1', 'KLF10', 'FOXP1', 'SREBF1', 'HMGA1', 'CIC', 'RUNX2', 'JUNB', 'RUNX3', 'CEBPA', 'MAFK', 'TCF3', 'GFI1B', 'ZNF787']	1290.55	29
['KLF6', 'SMAD3', 'SPI1', 'IRF1', 'EGR3', 'RUNX1', 'ETS2', 'KLF2', 'ZBTB7A', 'KLF13', 'KLF10', 'TCF3', 'BHLHE40', 'KLF9', 'ELF2', 'SP1', 'ELF1', 'IKZF1', 'ARID3A', 'RARA', 'BCL6', 'RXRA', 'JUND', 'ZNF267']	1290.54	24
['KLF6', 'SMAD3', 'SPI1', 'IRF1', 'EGR3', 'RUNX1', 'ETS2', 'KLF2', 'ZBTB7A', 'RREB1', 'FOXO3', 'BHLHE40', 'IKZF1', 'KLF9', 'ELF2', 'SP1', 'HMGA1', 'KLF10', 'NFKB2', 'MEF2D', 'RARA', 'RXRA', 'MAFK', 'NR1D1', 'FOXP1', 'SREBF1', 'RUNX3', 'CUX1', 'GFI1B', 'JUNB', 'TCF3', 'ZNF787', 'ZNF267', 'REL']	1290.5	34
['KLF6', 'SMAD3', 'SPI1', 'IRF1', 'EGR3', 'RUNX1', 'ETS2', 'KLF2', 'ZBTB7A', 'RREB1', 'FOXO3', 'BHLHE40', 'IKZF1', 'MXD1', 'RXRA', 'MEF2D', 'RARA', 'HMGA1', 'SREBF1', 'FOXP1', 'MAFK', 'CUX1', 'RUNX3', 'JUNB', 'LYL1', 'NR4A2', 'TCF3', 'NR1D1', 'GFI1B', 'CEBPA', 'RUNX2', 'CIC']	1290.47	32
['KLF6', 'SMAD3', 'SPI1', 'IRF1', 'EGR3', 'RUNX1', 'ETS2', 'KLF2', 'ZBTB7A', 'RREB1', 'FOXO3', 'BHLHE40', 'IKZF1', 'MXD1', 'RXRA', 'MEF2D', 'RARA', 'HMGA1', 'SREBF1', 'FOXP1', 'NR4A3', 'GFI1', 'TCF3', 'KLF10', 'NFATC1', 'GFI1B', 'NFKB2', 'ZNF787']	1290.46	28
['KLF6', 'SMAD3', 'SPI1', 'IRF1', 'EGR3', 'RUNX1', 'ETS2', 'KLF2', 'ZBTB7A', 'RREB1', 'FOXO3', 'BHLHE40', 'IKZF1', 'MXD1', 'RXRA', 'MEF2D', 'RARA', 'HMGA1', 'HIVEP1', 'TCF3', 'NFATC1', 'KLF10', 'NR4A3', 'FOXP1', 'NFKB2']	1290.44	25
['KLF6', 'SMAD3', 'SPI1', 'IRF1', 'EGR3', 'RUNX1', 'ETS2', 'KLF2', 'ZBTB7A', 'RREB1', 'FOXO3', 'BHLHE40', 'IKZF1', 'KLF9', 'ELF2', 'SP1', 'HMGA1', 'LYL1', 'MEF2D', 'MAFK', 'RARA', 'RXRA', 'FOXP1', 'SREBF1', 'CUX1', 'RUNX3', 'NR1D1', 'NFKB2', 'GFI1B', 'JUNB', 'ZNF784', 'ZNF787', 'MXI1']	1290.36	33
['KLF6', 'SMAD3', 'SPI1', 'IRF1', 'EGR3', 'RUNX1', 'ETS2', 'KLF2', 'ZBTB7A', 'RREB1', 'FOXO3', 'BHLHE40', 'IKZF1', 'KLF9', 'ELF2', 'SP1', 'HMGA1', 'LYL1', 'MEF2D', 'MAFK', 'RARA', 'RXRA', 'FOXP1', 'SREBF1', 'CUX1', 'RUNX3', 'NR1D1', 'RUNX2', 'ELF1', 'CEBPA', 'CIC', 'JUNB', 'TCF3', 'GFI1B', 'NR4A2', 'MXI1']	1290.36	36
['KLF6', 'SMAD3', 'SPI1', 'IRF1', 'EGR3', 'RUNX1', 'ETS2', 'KLF2', 'ZBTB7A', 'RREB1', 'FOXO3', 'BHLHE40', 'IKZF1', 'KLF9', 'ELF2', 'SP1', 'HMGA1', 'KLF10', 'CIC', 'MEF2D', 'RARA', 'ELF1', 'RXRA', 'NR1D1', 'FOXP1', 'RUNX2', 'CEBPA', 'RUNX3', 'SREBF1', 'CUX1', 'MAFK', 'JUNB', 'TCF3', 'GFI1B', 'ZNF787', 'ZNF267', 'REL']	1290.05	37
['KLF6', 'SMAD3', 'SPI1', 'IRF1', 'EGR3', 'RUNX1', 'ETS2', 'KLF2', 'ZBTB7A', 'RREB1', 'FOXO3', 'BHLHE40', 'IKZF1', 'MXD1', 'RXRA', 'MEF2D', 'RARA', 'HMGA1', 'SREBF1', 'FOXP1', 'MAFK', 'CUX1', 'RUNX3', 'JUNB', 'LYL1', 'ZNF787', 'NR1D1', 'RUNX2', 'CEBPA', 'CIC', 'GFI1B', 'ZNF784']	1289.97	32
['KLF6', 'SMAD3', 'SPI1', 'IRF1', 'EGR3', 'RUNX1', 'ETS2', 'KLF2', 'ZBTB7A', 'RREB1', 'FOXO3', 'BHLHE40', 'IKZF1', 'KLF9', 'ELF2', 'SP1', 'HMGA1', 'KLF10', 'CIC', 'MEF2D', 'RARA', 'ELF1', 'RXRA', 'NR1D1', 'FOXP1', 'RUNX2', 'CEBPA', 'RUNX3', 'SREBF1', 'CUX1', 'MAFK', 'GFI1', 'NFATC1', 'GFI1B', 'HOXB2', 'ZNF787', 'MXI1']	1289.92	37
['KLF6', 'SMAD3', 'SPI1', 'IRF1', 'EGR3', 'RUNX1', 'ETS2', 'KLF2', 'ZBTB7A', 'RREB1', 'FOXO3', 'BHLHE40', 'IKZF1', 'KLF9', 'ELF2', 'SP1', 'HMGA1', 'LYL1', 'MEF2D', 'MAFK', 'RARA', 'RXRA', 'FOXP1', 'SREBF1', 'CUX1', 'RUNX3', 'NR1D1', 'NFKB2', 'GFI1B', 'GFI1', 'NFATC1', 'TCF3', 'NR4A2', 'MXI1']	1289.85	34
['KLF6', 'SMAD3', 'SPI1', 'IRF1', 'EGR3', 'RUNX1', 'ETS2', 'KLF2', 'ZBTB7A', 'RREB1', 'FOXO3', 'BHLHE40', 'IKZF1', 'KLF9', 'ELF2', 'SP1', 'HMGA1', 'KLF10', 'CIC', 'MEF2D', 'RARA', 'ELF1', 'IRF2', 'GFI1', 'NFATC1', 'SREBF1', 'ZNF267', 'FOXP1', 'TCF3', 'ZNF787', 'CUX1', 'MAFK', 'TEF']	1289.76	33
['KLF6', 'SMAD3', 'SPI1', 'IRF1', 'EGR3', 'RUNX1', 'ETS2', 'KLF2', 'ZBTB7A', 'RREB1', 'FOXO3', 'BHLHE40', 'IKZF1', 'MXD1', 'RXRA', 'MEF2D', 'RARA', 'HMGA1', 'SREBF1', 'FOXP1', 'MAFK', 'CUX1', 'RUNX3', 'GFI1', 'NFATC1', 'KLF10', 'NR4A2', 'CEBPB', 'NR1D1', 'CEBPA', 'RUNX2', 'CIC']	1289.75	32
['KLF6', 'SMAD3', 'SPI1', 'IRF1', 'EGR3', 'RUNX1', 'ETS2', 'KLF2', 'ZBTB7A', 'RREB1', 'FOXO3', 'BHLHE40', 'IKZF1', 'KLF9', 'ELF2', 'SP1', 'HMGA1', 'KLF10', 'CIC', 'MEF2D', 'RARA', 'ELF1', 'RXRA', 'NR1D1', 'FOXP1', 'RUNX2', 'CEBPA', 'RUNX3', 'SREBF1', 'CUX1', 'MAFK', 'GFI1', 'NFATC1', 'CEBPB', 'NR4A2', 'MXI1']	1289.72	36
['KLF6', 'SMAD3', 'SPI1', 'IRF1', 'EGR3', 'RUNX1', 'ETS2', 'KLF2', 'ZBTB7A', 'RREB1', 'FOXO3', 'BHLHE40', 'IKZF1', 'KLF9', 'ELF2', 'SP1', 'ARID3A', 'NFATC1', 'GFI1', 'MEF2D', 'RARA', 'NFKB2', 'TCF3', 'RXRA', 'KLF10', 'BCL6', 'MAFK', 'FOXP1', 'ZNF267']	1289.59	29
['KLF6', 'SMAD3', 'SPI1', 'IRF1', 'EGR3', 'RUNX1', 'ETS2', 'KLF2', 'ZBTB7A', 'RREB1', 'FOXO3', 'BHLHE40', 'IKZF1', 'KLF9', 'ELF2', 'SP1', 'HMGA1', 'KLF10', 'NFKB2', 'MEF2D', 'RARA', 'RXRA', 'MAFK', 'NR1D1', 'FOXP1', 'SREBF1', 'RUNX3', 'CUX1', 'GFI1B', 'GFI1', 'NFATC1', 'TCF3', 'ZNF787', 'ZNF267', 'REL']	1289.54	35
['KLF6', 'SMAD3', 'SPI1', 'IRF1', 'EGR3', 'RUNX1', 'ETS2', 'KLF2', 'ZBTB7A', 'RREB1', 'FOXO3', 'BHLHE40', 'IKZF1', 'KLF9', 'HLX', 'MEF2D', 'SP1', 'RARA', 'RXRA', 'NFATC1', 'HMGA1', 'CIC', 'SREBF1', 'ZNF267', 'TEF', 'TCF3', 'RUNX3', 'MAFK', 'GFI1', 'HOXA9', 'CEBPA', 'ZNF217', 'LYL1']	1289.48	33
['KLF6', 'SMAD3', 'SPI1', 'IRF1', 'EGR3', 'RUNX1', 'ETS2', 'KLF2', 'ZBTB7A', 'RREB1', 'FOXO3', 'BHLHE40', 'IKZF1', 'MXD1', 'RXRA', 'MEF2D', 'RARA', 'HMGA1', 'SREBF1', 'FOXP1', 'MAFK', 'CUX1', 'RUNX3', 'JUNB', 'KLF10', 'NR4A2', 'TCF3', 'NR1D1', 'GFI1B', 'NFKB2']	1289.47	30
['KLF6', 'SMAD3', 'SPI1', 'IRF1', 'EGR3', 'RUNX1', 'ETS2', 'KLF2', 'ZBTB7A', 'RREB1', 'FOXO3', 'BHLHE40', 'IKZF1', 'MXD1', 'RXRA', 'TGIF1', 'KLF10', 'FOXP1', 'SREBF1', 'HMGA1', 'CIC', 'RUNX2', 'GFI1', 'NFATC1', 'TCF3', 'GFI1B', 'ZNF787', 'RUNX3', 'CEBPA', 'MAFK']	1289.43	30
['KLF6', 'SMAD3', 'SPI1', 'IRF1', 'EGR3', 'RUNX1', 'ETS2', 'KLF2', 'ZBTB7A', 'RREB1', 'FOXO3', 'BHLHE40', 'IKZF1', 'KLF9', 'ELF2', 'SP1', 'HMGA1', 'LYL1', 'MEF2D', 'MAFK', 'RARA', 'RXRA', 'FOXP1', 'SREBF1', 'CUX1', 'RUNX3', 'NR1D1', 'NFKB2', 'GFI1B', 'GFI1', 'NFATC1', 'ZNF784', 'ZNF787', 'MXI1']	1289.38	34
['KLF6', 'SMAD3', 'SPI1', 'IRF1', 'EGR3', 'RUNX1', 'ETS2', 'KLF2', 'ZBTB7A', 'RREB1', 'FOXO3', 'BHLHE40', 'IKZF1', 'KLF9', 'ELF2', 'SP1', 'HMGA1', 'LYL1', 'MEF2D', 'MAFK', 'RARA', 'RXRA', 'FOXP1', 'SREBF1', 'CUX1', 'RUNX3', 'TEF', 'ELF1', 'CEBPA', 'CIC', 'GFI1', 'NFATC1', 'ZNF787', 'HOXA9', 'TCF3', 'MXI1']	1289.03	36
['KLF6', 'SMAD3', 'SPI1', 'IRF1', 'EGR3', 'RUNX1', 'ETS2', 'KLF2', 'ZBTB7A', 'RREB1', 'FOXO3', 'BHLHE40', 'IKZF1', 'MXD1', 'RXRA', 'MEF2D', 'RARA', 'HMGA1', 'SREBF1', 'FOXP1', 'MAFK', 'CUX1', 'RUNX3', 'GFI1', 'NFATC1', 'LYL1', 'ZNF787', 'TEF', 'HOXA9', 'CEBPA', 'CIC', 'TCF3']	1288.97	32
['KLF6', 'SMAD3', 'SPI1', 'IRF1', 'EGR3', 'RUNX1', 'ETS2', 'KLF2', 'ZBTB7A', 'RREB1', 'FOXO3', 'BHLHE40', 'IKZF1', 'KLF9', 'ELF2', 'SP1', 'HMGA1', 'KLF10', 'NFKB2', 'MEF2D', 'RARA', 'RXRA', 'NR4A3', 'TCF3', 'NFATC1', 'SREBF1', 'ATF4', 'ZNF217', 'NR4A2', 'MXI1']	1288.97	30
['KLF6', 'SMAD3', 'SPI1', 'IRF1', 'EGR3', 'RUNX1', 'ETS2', 'KLF2', 'ZBTB7A', 'RREB1', 'FOXO3', 'BHLHE40', 'IKZF1', 'MXD1', 'RXRA', 'MEF2D', 'RARA', 'HMGA1', 'SREBF1', 'FOXP1', 'MAFK', 'CUX1', 'RUNX3', 'JUNB', 'KLF10', 'ZNF787', 'NR1D1', 'NFKB2', 'GFI1B', 'ZNF784']	1288.93	30
['KLF6', 'SMAD3', 'SPI1', 'IRF1', 'EGR3', 'RUNX1', 'ETS2', 'KLF2', 'ZBTB7A', 'RREB1', 'FOXO3', 'BHLHE40', 'IKZF1', 'KLF9', 'ELF2', 'SP1', 'ARID3A', 'NFATC1', 'GFI1', 'MEF2D', 'RARA', 'ELF1', 'MAFK', 'CEBPA', 'RXRA', 'CEBPB', 'KLF10', 'BCL6', 'JUND', 'HIVEP2']	1288.87	30
['KLF6', 'SMAD3', 'SPI1', 'IRF1', 'EGR3', 'RUNX1', 'ETS2', 'KLF2', 'ZBTB7A', 'RREB1', 'FOXO3', 'BHLHE40', 'IKZF1', 'KLF9', 'ELF2', 'NFIL3', 'MEF2D', 'ELF1', 'MAFK', 'RARA', 'CIC', 'NR1D1', 'RXRA', 'HIVEP2', 'CEBPA', 'BCL6', 'REL', 'CEBPB']	1288.68	28
['KLF6', 'SMAD3', 'SPI1', 'IRF1', 'EGR3', 'RUNX1', 'ETS2', 'KLF2', 'ZBTB7A', 'RREB1', 'FOXO3', 'BHLHE40', 'IKZF1', 'KLF9', 'ELF2', 'SP1', 'HMGA1', 'KLF10', 'NFKB2', 'MEF2D', 'RARA', 'RXRA', 'MAFK', 'NR1D1', 'JUND', 'HIVEP2', 'GFI1', 'TCF3', 'NFATC1', 'GFI1B', 'ZNF787', 'NKX2-3', 'XBP1']	1288.61	33
['KLF6', 'SMAD3', 'SPI1', 'IRF1', 'EGR3', 'RUNX1', 'ETS2', 'KLF2', 'ZBTB7A', 'RREB1', 'FOXO3', 'BHLHE40', 'IKZF1', 'KLF9', 'ELF2', 'SP1', 'HMGA1', 'KLF10', 'NFKB2', 'MEF2D', 'RARA', 'RXRA', 'MAFK', 'NR1D1', 'JUND', 'HIVEP2', 'GFI1', 'TCF3', 'NFATC1', 'GFI1B', 'ZNF787', 'NKX2-3', 'REL']	1288.42	33
['KLF6', 'SMAD3', 'SPI1', 'IRF1', 'EGR3', 'RUNX1', 'ETS2', 'KLF2', 'ZBTB7A', 'RREB1', 'FOXO3', 'BHLHE40', 'IKZF1', 'MXD1', 'RXRA', 'MEF2D', 'RARA', 'HMGA1', 'SREBF1', 'FOXP1', 'MAFK', 'CUX1', 'RUNX3', 'GFI1', 'NFATC1', 'KLF10', 'NR4A2', 'TCF3', 'NFKB2', 'GFI1B', 'NR1D1']	1288.42	31
['KLF6', 'SMAD3', 'SPI1', 'IRF1', 'EGR3', 'RUNX1', 'ETS2', 'KLF2', 'ZBTB7A', 'RREB1', 'FOXO3', 'BHLHE40', 'IKZF1', 'KLF9', 'ELF2', 'SP1', 'HMGA1', 'KLF10', 'CIC', 'MEF2D', 'RARA', 'ELF1', 'RXRA', 'TEF', 'FOXP1', 'RUNX3', 'CEBPA', 'SATB1', 'NFATC1', 'ZNF267', 'HOXB2', 'ZNF787']	1288.41	32
['KLF6', 'SMAD3', 'SPI1', 'IRF1', 'EGR3', 'RUNX1', 'ETS2', 'KLF2', 'ZBTB7A', 'RREB1', 'FOXO3', 'BHLHE40', 'IKZF1', 'MXD1', 'RXRA', 'MEF2D', 'RARA', 'HMGA1', 'SREBF1', 'ZNF217', 'ATF4', 'JUND', 'MAFK', 'FOSL2', 'RUNX3', 'LYL1', 'TCF3', 'ZNF787', 'NR1D1', 'NKX2-3', 'NFATC1', 'CIC', 'ZBTB48']	1288.36	33
['KLF6', 'SMAD3', 'SPI1', 'IRF1', 'EGR3', 'RUNX1', 'ETS2', 'KLF2', 'ZBTB7A', 'RREB1', 'FOXO3', 'BHLHE40', 'IKZF1', 'KLF9', 'ELF2', 'SP1', 'HMGA1', 'KLF10', 'CIC', 'MEF2D', 'RARA', 'ELF1', 'RXRA', 'TEF', 'JUND', 'ATF4', 'SREBF1', 'FOSL2', 'TCF3', 'RUNX3', 'MAFK', 'ZNF217', 'ZNF787', 'ZBTB48', 'NFATC1', 'MXI1']	1288.22	36
['KLF6', 'SMAD3', 'SPI1', 'IRF1', 'EGR3', 'RUNX1', 'ETS2', 'KLF2', 'ZBTB7A', 'RREB1', 'FOXO3', 'BHLHE40', 'IKZF1', 'KLF9', 'ELF2', 'SP1', 'HMGA1', 'KLF10', 'CIC', 'MEF2D', 'RARA', 'ELF1', 'RXRA', 'TEF', 'JUND', 'ATF4', 'SREBF1', 'FOSL2', 'TCF3', 'RUNX3', 'MAFK', 'XBP1', 'NR4A2', 'NFATC1', 'MXI1']	1288.14	35
['KLF6', 'SMAD3', 'SPI1', 'IRF1', 'EGR3', 'RUNX1', 'ETS2', 'KLF2', 'ZBTB7A', 'RREB1', 'FOXO3', 'BHLHE40', 'IKZF1', 'MXD1', 'RXRA', 'MEF2D', 'RARA', 'HMGA1', 'SREBF1', 'ZNF217', 'ATF4', 'JUND', 'MAFK', 'FOSL2', 'RUNX3', 'KLF10', 'TCF3', 'ZNF787', 'TEF', 'ZBTB48', 'CIC', 'NFATC1']	1288.06	32
['KLF6', 'SMAD3', 'SPI1', 'IRF1', 'EGR3', 'RUNX1', 'ETS2', 'KLF2', 'ZBTB7A', 'KLF13', 'KLF10', 'TCF3', 'BHLHE40', 'MXD1', 'RARA', 'ZNF787', 'IKZF1', 'RXRA', 'ARID3A', 'ZBTB7B', 'JUND']	1287.95	21
['KLF6', 'SMAD3', 'SPI1', 'IRF1', 'EGR3', 'RUNX1', 'ETS2', 'KLF2', 'ZBTB7A', 'RREB1', 'FOXO3', 'BHLHE40', 'IKZF1', 'KLF9', 'ELF2', 'SP1', 'HMGA1', 'KLF10', 'CIC', 'MEF2D', 'RARA', 'ELF1', 'RXRA', 'TEF', 'JUND', 'ARID5A', 'CEBPA', 'SATB1', 'RUNX3', 'NFATC1', 'ZNF267', 'HOXB2', 'ZNF787']	1287.91	33
['KLF6', 'SMAD3', 'SPI1', 'IRF1', 'EGR3', 'RUNX1', 'ETS2', 'KLF2', 'ZBTB7A', 'RREB1', 'FOXO3', 'BHLHE40', 'IKZF1', 'MXD1', 'RXRA', 'MEF2D', 'RARA', 'HMGA1', 'SREBF1', 'FOXP1', 'MAFK', 'CUX1', 'RUNX3', 'GFI1', 'NFATC1', 'KLF10', 'ZNF787', 'NR1D1', 'NFKB2', 'GFI1B', 'ZNF784']	1287.9	31
['KLF6', 'SMAD3', 'SPI1', 'IRF1', 'EGR3', 'RUNX1', 'ETS2', 'KLF2', 'ZBTB7A', 'RREB1', 'FOXO3', 'BHLHE40', 'IKZF1', 'KLF9', 'ELF2', 'SP1', 'ARID3A', 'NFATC1', 'GFI1', 'MEF2D', 'RARA', 'ELF1', 'MAFK', 'CEBPA', 'RXRA', 'TCF3', 'XBP1', 'ZNF787', 'JUND', 'LYL1', 'ZBTB7B', 'NFE2']	1287.66	32
['KLF6', 'SMAD3', 'SPI1', 'IRF1', 'EGR3', 'RUNX1', 'ETS2', 'KLF2', 'ZBTB7A', 'RREB1', 'FOXO3', 'BHLHE40', 'IKZF1', 'KLF9', 'ELF2', 'SP1', 'ARID3A', 'NFATC1', 'GFI1', 'MEF2D', 'RARA', 'ELF1', 'MAFK', 'CEBPA', 'RXRA', 'CEBPB', 'KLF10', 'ZNF787', 'JUND', 'HIVEP2', 'XBP1']	1287	31
['KLF6', 'SMAD3', 'SPI1', 'IRF1', 'EGR3', 'RUNX1', 'ETS2', 'KLF2', 'ZBTB7A', 'RREB1', 'FOXO3', 'BHLHE40', 'IKZF1', 'KLF9', 'ELF2', 'SP1', 'HMGA1', 'KLF10', 'NFKB2', 'MEF2D', 'RARA', 'RXRA', 'NR4A3', 'TCF3', 'NFATC1', 'SREBF1', 'GFI1', 'GFI1B', 'ZNF217', 'MXI1', 'NR4A2']	1286.61	31
['KLF6', 'SMAD3', 'SPI1', 'IRF1', 'EGR3', 'RUNX1', 'ETS2', 'KLF2', 'ZBTB7A', 'RREB1', 'FOXO3', 'BHLHE40', 'IKZF1', 'KLF9', 'ELF2', 'SP1', 'HMGA1', 'KLF10', 'CIC', 'MEF2D', 'RARA', 'ELF1', 'RXRA', 'NR1D1', 'FOXP1', 'RUNX2', 'CEBPA', 'RUNX3', 'SREBF1', 'CUX1', 'MAFK', 'GFI1', 'HOXB3', 'CEBPB', 'ZNF787', 'MXI1']	1286.61	36
['KLF6', 'SMAD3', 'SPI1', 'IRF1', 'EGR3', 'RUNX1', 'ETS2', 'KLF2', 'ZBTB7A', 'RREB1', 'FOXO3', 'BHLHE40', 'IKZF1', 'KLF9', 'ELF2', 'SP1', 'HMGA1', 'KLF10', 'CIC', 'MEF2D', 'RARA', 'ELF1', 'RXRA', 'NR1D1', 'JUND', 'ATF4', 'SREBF1', 'MAFK', 'NKX2-3', 'FOSL2', 'RUNX3', 'RUNX2', 'ZNF217', 'TCF3', 'NR4A2', 'NFATC1', 'MXI1']	1286.59	37
['KLF6', 'SMAD3', 'SPI1', 'IRF1', 'EGR3', 'RUNX1', 'ETS2', 'KLF2', 'ZBTB7A', 'RREB1', 'FOXO3', 'BHLHE40', 'IKZF1', 'KLF9', 'ELF2', 'SP1', 'ARID3A', 'NFATC1', 'GFI1', 'MEF2D', 'RARA', 'ELF1', 'MAFK', 'CEBPA', 'RXRA', 'CEBPB', 'KLF10', 'BCL6', 'JUND', 'ZNF267', 'ZNF217']	1286.42	31
['KLF6', 'SMAD3', 'SPI1', 'IRF1', 'EGR3', 'RUNX1', 'ETS2', 'KLF2', 'ZBTB7A', 'RREB1', 'FOXO3', 'BHLHE40', 'IKZF1', 'MXD1', 'RXRA', 'MEF2D', 'RARA', 'HMGA1', 'SREBF1', 'ZNF217', 'ATF4', 'JUND', 'MAFK', 'FOSL2', 'RUNX3', 'KLF10', 'TCF3', 'NR4A2', 'NR1D1', 'NKX2-3', 'RUNX2', 'CIC', 'NFATC1']	1286.24	33
['KLF6', 'SMAD3', 'SPI1', 'IRF1', 'EGR3', 'RUNX1', 'ETS2', 'KLF2', 'ZBTB7A', 'RREB1', 'FOXO3', 'BHLHE40', 'IKZF1', 'KLF9', 'ELF2', 'NFIL3', 'MEF2D', 'ELF1', 'MAFK', 'RARA', 'CIC', 'NR1D1', 'RXRA', 'HIVEP2', 'CEBPA', 'BCL6', 'REL', 'HOXB2']	1285.61	28
['KLF6', 'SMAD3', 'SPI1', 'IRF1', 'EGR3', 'RUNX1', 'ETS2', 'KLF2', 'ZBTB7A', 'KLF13', 'KLF10', 'TCF3', 'BHLHE40', 'KLF9', 'ELF2', 'SP1', 'ELF1', 'IKZF1', 'HMGA1', 'RARA', 'SREBF1', 'RUNX2', 'RXRA', 'ZNF787', 'RUNX3', 'JUND', 'ZBTB7B', 'ZNF267', 'NFIX']	1285.38	29
['KLF6', 'SMAD3', 'SPI1', 'IRF1', 'EGR3', 'RUNX1', 'ETS2', 'KLF2', 'ZBTB7A', 'RREB1', 'FOXO3', 'BHLHE40', 'IKZF1', 'KLF9', 'ELF2', 'SP1', 'HMGA1', 'KLF10', 'CIC', 'MEF2D', 'RARA', 'ELF1', 'RXRA', 'NR1D1', 'JUND', 'ARID5A', 'CEBPA', 'MAFK', 'HIVEP2', 'GFI1', 'ZNF787', 'NFATC1', 'GFI1B', 'TCF3', 'NKX2-3', 'XBP1']	1285.19	36
['KLF6', 'SMAD3', 'SPI1', 'IRF1', 'EGR3', 'RUNX1', 'ETS2', 'KLF2', 'ZBTB7A', 'RREB1', 'FOXO3', 'BHLHE40', 'IKZF1', 'KLF9', 'ELF2', 'SP1', 'ARID3A', 'NFATC1', 'GFI1', 'MEF2D', 'RARA', 'NFKB2', 'TCF3', 'RXRA', 'KLF10', 'ZNF787', 'NR4A3', 'ZNF217', 'ZNF267']	1285.17	29
['KLF6', 'SMAD3', 'SPI1', 'IRF1', 'EGR3', 'RUNX1', 'ETS2', 'KLF2', 'ZBTB7A', 'RREB1', 'FOXO3', 'BHLHE40', 'IKZF1', 'KLF9', 'ELF2', 'SP1', 'HMGA1', 'LYL1', 'MEF2D', 'MAFK', 'RARA', 'RXRA', 'FOXP1', 'SREBF1', 'CUX1', 'RUNX3', 'NR1D1', 'NFKB2', 'GFI1B', 'JUNB', 'TCF3', 'ZNF787', 'ZNF267', 'REL']	1285	34
['KLF6', 'SMAD3', 'SPI1', 'IRF1', 'EGR3', 'RUNX1', 'ETS2', 'KLF2', 'ZBTB7A', 'RREB1', 'FOXO3', 'BHLHE40', 'IKZF1', 'KLF9', 'ELF2', 'SP1', 'HMGA1', 'LYL1', 'MEF2D', 'MAFK', 'RARA', 'RXRA', 'FOXP1', 'SREBF1', 'CUX1', 'RUNX3', 'NR1D1', 'RUNX2', 'ELF1', 'CEBPA', 'CIC', 'JUNB', 'TCF3', 'GFI1B', 'ZNF787', 'ZNF267', 'REL']	1285	37
['KLF6', 'SMAD3', 'SPI1', 'IRF1', 'EGR3', 'RUNX1', 'ETS2', 'KLF2', 'ZBTB7A', 'RREB1', 'FOXO3', 'BHLHE40', 'IKZF1', 'MXD1', 'RXRA', 'MEF2D', 'RARA', 'HMGA1', 'SREBF1', 'ZNF217', 'ATF4', 'JUND', 'MAFK', 'FOSL2', 'RUNX3', 'LYL1', 'TCF3', 'ZNF787', 'NR1D1', 'NKX2-3', 'NFATC1', 'NFKB2']	1284.94	32
['KLF6', 'SMAD3', 'SPI1', 'IRF1', 'EGR3', 'RUNX1', 'ETS2', 'KLF2', 'ZBTB7A', 'RREB1', 'FOXO3', 'BHLHE40', 'IKZF1', 'KLF9', 'ELF2', 'SP1', 'HMGA1', 'LYL1', 'MEF2D', 'MAFK', 'RARA', 'RXRA', 'FOXP1', 'SREBF1', 'CUX1', 'RUNX3', 'NR1D1', 'RUNX2', 'ELF1', 'CEBPA', 'CIC', 'GFI1', 'ZNF787', 'NFATC1', 'GFI1B', 'HOXB2', 'MXI1']	1284.86	37
['KLF6', 'SMAD3', 'SPI1', 'IRF1', 'EGR3', 'RUNX1', 'ETS2', 'KLF2', 'ZBTB7A', 'RREB1', 'FOXO3', 'BHLHE40', 'IKZF1', 'MXD1', 'RXRA', 'MEF2D', 'RARA', 'HMGA1', 'SREBF1', 'FOXP1', 'MAFK', 'CUX1', 'RUNX3', 'JUNB', 'LYL1', 'NR4A2', 'CEBPB', 'NR1D1', 'CEBPA', 'RUNX2', 'CIC']	1284.77	31
['KLF6', 'SMAD3', 'SPI1', 'IRF1', 'EGR3', 'RUNX1', 'ETS2', 'KLF2', 'ZBTB7A', 'RREB1', 'FOXO3', 'BHLHE40', 'IKZF1', 'KLF9', 'ELF2', 'SP1', 'ARID3A', 'NFATC1', 'GFI1', 'MEF2D', 'RARA', 'ELF1', 'MAFK', 'CEBPA', 'RXRA', 'CEBPB', 'KLF10', 'ZNF787', 'JUND', 'ZBTB7B', 'ZNF217', 'MXI1']	1284.72	32
['KLF6', 'SMAD3', 'SPI1', 'IRF1', 'EGR3', 'RUNX1', 'ETS2', 'KLF2', 'ZBTB7A', 'RREB1', 'FOXO3', 'BHLHE40', 'IKZF1', 'KLF9', 'ELF2', 'SP1', 'ARID3A', 'NFATC1', 'GFI1', 'MEF2D', 'RARA', 'NFKB2', 'TCF3', 'RXRA', 'LYL1', 'ZNF787', 'MAFK', 'JUND', 'ZNF217', 'ZNF267', 'NFE2']	1284.68	31
['KLF6', 'SMAD3', 'SPI1', 'IRF1', 'EGR3', 'RUNX1', 'ETS2', 'KLF2', 'ZBTB7A', 'KLF13', 'KLF10', 'TCF3', 'BHLHE40', 'KLF9', 'ELF2', 'SP1', 'ELF1', 'IKZF1', 'HMGA1', 'RARA', 'SREBF1', 'RUNX2', 'RXRA', 'BCL6', 'NFIX', 'ZNF267', 'JUND', 'RUNX3']	1284.54	28
['KLF6', 'SMAD3', 'SPI1', 'IRF1', 'EGR3', 'RUNX1', 'ETS2', 'KLF2', 'ZBTB7A', 'RREB1', 'FOXO3', 'BHLHE40', 'IKZF1', 'KLF9', 'ELF2', 'SP1', 'HMGA1', 'LYL1', 'MEF2D', 'MAFK', 'RARA', 'RXRA', 'FOXP1', 'SREBF1', 'CUX1', 'RUNX3', 'NR1D1', 'RUNX2', 'ELF1', 'CEBPA', 'CIC', 'GFI1', 'NR4A2', 'NFATC1', 'CEBPB', 'MXI1']	1284.53	36
['KLF6', 'SMAD3', 'SPI1', 'IRF1', 'EGR3', 'RUNX1', 'ETS2', 'KLF2', 'ZBTB7A', 'RREB1', 'FOXO3', 'BHLHE40', 'IKZF1', 'KLF9', 'ELF2', 'SP1', 'HMGA1', 'KLF10', 'CIC', 'MEF2D', 'RARA', 'ELF1', 'RXRA', 'TEF', 'JUND', 'ATF4', 'SREBF1', 'FOSL2', 'TCF3', 'RUNX3', 'MAFK', 'XBP1', 'NR4A2', 'NFATC1', 'NFE2']	1284.51	35
['KLF6', 'SMAD3', 'SPI1', 'IRF1', 'EGR3', 'RUNX1', 'ETS2', 'KLF2', 'ZBTB7A', 'RREB1', 'FOXO3', 'BHLHE40', 'IKZF1', 'KLF9', 'ELF2', 'SP1', 'HMGA1', 'KLF10', 'CIC', 'MEF2D', 'RARA', 'ELF1', 'RXRA', 'NR1D1', 'FOXP1', 'RUNX2', 'CEBPA', 'RUNX3', 'SREBF1', 'CUX1', 'MAFK', 'GFI1', 'NFATC1', 'GFI1B', 'HOXA9', 'TCF3', 'ZNF787', 'MXI1']	1284.42	38
['KLF6', 'SMAD3', 'SPI1', 'IRF1', 'EGR3', 'RUNX1', 'ETS2', 'KLF2', 'ZBTB7A', 'RREB1', 'FOXO3', 'BHLHE40', 'IKZF1', 'KLF9', 'ELF2', 'SP1', 'HMGA1', 'KLF10', 'CIC', 'MEF2D', 'RARA', 'ELF1', 'RXRA', 'NR1D1', 'FOXP1', 'RUNX2', 'CEBPA', 'RUNX3', 'SREBF1', 'CUX1', 'MAFK', 'GFI1', 'NFATC1', 'CEBPB', 'ZNF787', 'ZNF267', 'REL']	1284.38	37
['KLF6', 'SMAD3', 'SPI1', 'IRF1', 'EGR3', 'RUNX1', 'ETS2', 'KLF2', 'ZBTB7A', 'RREB1', 'FOXO3', 'BHLHE40', 'IKZF1', 'MXD1', 'RXRA', 'TGIF1', 'KLF10', 'FOXP1', 'SREBF1', 'HMGA1', 'CIC', 'RUNX2', 'JUNB', 'RUNX3', 'CEBPA', 'MAFK', 'CEBPB', 'ZNF787']	1284.25	28
['KLF6', 'SMAD3', 'SPI1', 'IRF1', 'EGR3', 'RUNX1', 'ETS2', 'KLF2', 'ZBTB7A', 'RREB1', 'FOXO3', 'BHLHE40', 'IKZF1', 'BCL11B', 'NR1D1', 'MEF2D', 'LYL1', 'SREBF1', 'MAFK', 'RARA', 'ZNF787', 'RXRA', 'RUNX3', 'JUND', 'HMGA1', 'ATF4', 'TCF3', 'FOSL2', 'NKX2-3', 'CIC', 'RUNX2', 'MXD1', 'NFATC1']	1284.24	33
['KLF6', 'SMAD3', 'SPI1', 'IRF1', 'EGR3', 'RUNX1', 'ETS2', 'KLF2', 'ZBTB7A', 'RREB1', 'FOXO3', 'BHLHE40', 'IKZF1', 'KLF9', 'ELF2', 'SP1', 'HMGA1', 'LYL1', 'MEF2D', 'MAFK', 'RARA', 'RXRA', 'FOXP1', 'SREBF1', 'CUX1', 'RUNX3', 'NR1D1', 'NFKB2', 'GFI1B', 'GFI1', 'NFATC1', 'TCF3', 'ZNF787', 'ZNF267', 'REL']	1284.2	35
['KLF6', 'SMAD3', 'SPI1', 'IRF1', 'EGR3', 'RUNX1', 'ETS2', 'KLF2', 'ZBTB7A', 'RREB1', 'FOXO3', 'BHLHE40', 'IKZF1', 'MXD1', 'RXRA', 'MEF2D', 'RARA', 'ARID3A', 'GFI1', 'ZNF787', 'NFATC1', 'ZNF217', 'KLF10', 'CEBPB', 'JUND', 'ZBTB7B', 'CEBPA', 'MAFK']	1284.04	28
['KLF6', 'SMAD3', 'SPI1', 'IRF1', 'EGR3', 'RUNX1', 'ETS2', 'KLF2', 'ZBTB7A', 'RREB1', 'FOXO3', 'BHLHE40', 'IKZF1', 'KLF9', 'HLX', 'MEF2D', 'SP1', 'RARA', 'RXRA', 'NFATC1', 'HMGA1', 'CIC', 'SREBF1', 'ZNF267', 'RUNX2', 'REL', 'ATF4', 'ZNF217', 'CEBPB', 'RUNX3', 'MAFK', 'KLF10']	1284.03	32
['KLF6', 'SMAD3', 'SPI1', 'IRF1', 'EGR3', 'RUNX1', 'ETS2', 'KLF2', 'ZBTB7A', 'RREB1', 'FOXO3', 'BHLHE40', 'IKZF1', 'MXD1', 'RXRA', 'MEF2D', 'RARA', 'HMGA1', 'SREBF1', 'FOXP1', 'MAFK', 'CUX1', 'RUNX3', 'GFI1', 'NFATC1', 'LYL1', 'NR4A2', 'CEBPB', 'NR1D1', 'CEBPA', 'RUNX2', 'CIC']	1283.91	32
['KLF6', 'SMAD3', 'SPI1', 'IRF1', 'EGR3', 'RUNX1', 'ETS2', 'KLF2', 'ZBTB7A', 'RREB1', 'FOXO3', 'BHLHE40', 'IKZF1', 'MXD1', 'RXRA', 'MEF2D', 'RARA', 'HMGA1', 'SREBF1', 'FOXP1', 'MAFK', 'CUX1', 'RUNX3', 'GFI1', 'NFATC1', 'KLF10', 'ZNF787', 'NR1D1', 'RUNX2', 'CEBPA', 'CIC', 'HOXA9', 'GFI1B', 'TCF3']	1283.82	34
['KLF6', 'SMAD3', 'SPI1', 'IRF1', 'EGR3', 'RUNX1', 'ETS2', 'KLF2', 'ZBTB7A', 'RREB1', 'FOXO3', 'BHLHE40', 'IKZF1', 'KLF9', 'ELF2', 'SP1', 'ARID3A', 'NFATC1', 'GFI1', 'MEF2D', 'RARA', 'ELF1', 'MAFK', 'CEBPA', 'RXRA', 'CEBPB', 'KLF10', 'BCL6', 'FOXP1', 'ZNF267']	1283.77	30
['KLF6', 'SMAD3', 'SPI1', 'IRF1', 'EGR3', 'RUNX1', 'ETS2', 'KLF2', 'ZBTB7A', 'RREB1', 'FOXO3', 'BHLHE40', 'IKZF1', 'MXD1', 'RXRA', 'MEF2D', 'RARA', 'HMGA1', 'SREBF1', 'ZNF217', 'ATF4', 'JUND', 'MAFK', 'FOSL2', 'RUNX3', 'KLF10', 'CEBPB', 'RUNX2', 'NR1D1', 'NKX2-3', 'CIC', 'ZNF787', 'NFATC1']	1283.7	33
['KLF6', 'SMAD3', 'SPI1', 'IRF1', 'EGR3', 'RUNX1', 'ETS2', 'KLF2', 'ZBTB7A', 'RREB1', 'FOXO3', 'BHLHE40', 'IKZF1', 'MXD1', 'RXRA', 'TGIF1', 'KLF10', 'FOXP1', 'SREBF1', 'HMGA1', 'CIC', 'RUNX2', 'GFI1', 'NFATC1', 'CEBPB', 'RUNX3', 'CEBPA', 'MAFK', 'ZNF787']	1283.31	29
['KLF6', 'SMAD3', 'SPI1', 'IRF1', 'EGR3', 'RUNX1', 'ETS2', 'KLF2', 'ZBTB7A', 'RREB1', 'FOXO3', 'BHLHE40', 'IKZF1', 'MXD1', 'RXRA', 'MEF2D', 'RARA', 'HMGA1', 'SREBF1', 'FOXP1', 'MAFK', 'CUX1', 'RUNX3', 'JUNB', 'LYL1', 'NR4A2', 'TCF3', 'NR1D1', 'GFI1B', 'NFKB2']	1283.23	30
['KLF6', 'SMAD3', 'SPI1', 'IRF1', 'EGR3', 'RUNX1', 'ETS2', 'KLF2', 'ZBTB7A', 'RREB1', 'FOXO3', 'BHLHE40', 'IKZF1', 'KLF9', 'ELF2', 'SP1', 'HMGA1', 'KLF10', 'CIC', 'MEF2D', 'RARA', 'HIVEP1', 'RXRA', 'REL', 'HOXB3', 'HOXB2', 'MAFK', 'BCL6', 'FOXP1']	1283.21	29
['KLF6', 'SMAD3', 'SPI1', 'IRF1', 'EGR3', 'RUNX1', 'ETS2', 'KLF2', 'ZBTB7A', 'RREB1', 'FOXO3', 'ZNF429', 'IKZF1', 'NR1D1', 'MEF2D', 'SREBF1', 'HMGA1', 'MAFK', 'RARA', 'RXRA', 'RUNX3', 'CIC', 'RUNX2', 'FOXP1', 'CUX1', 'GFI1B', 'CEBPA', 'ELF2', 'ELF1', 'SP1', 'GFI1', 'BCL6', 'TCF3', 'NFATC1']	1283.21	34
['KLF6', 'SMAD3', 'SPI1', 'IRF1', 'EGR3', 'RUNX1', 'ETS2', 'KLF2', 'ZBTB7A', 'RREB1', 'FOXO3', 'BHLHE40', 'IKZF1', 'KLF9', 'ELF2', 'SP1', 'HMGA1', 'LYL1', 'MEF2D', 'MAFK', 'RARA', 'RXRA', 'JUND', 'SREBF1', 'RUNX3', 'ZNF217', 'TEF', 'ELF1', 'CIC', 'ATF4', 'FOSL2', 'TCF3', 'ZNF787', 'ZBTB48', 'NFATC1', 'MXI1']	1283.03	36
['KLF6', 'SMAD3', 'SPI1', 'IRF1', 'EGR3', 'RUNX1', 'ETS2', 'KLF2', 'ZBTB7A', 'RREB1', 'FOXO3', 'BHLHE40', 'IKZF1', 'KLF9', 'ELF2', 'SP1', 'HMGA1', 'LYL1', 'MEF2D', 'MAFK', 'RARA', 'RXRA', 'JUND', 'SREBF1', 'RUNX3', 'XBP1', 'TEF', 'ELF1', 'FOSL2', 'CIC', 'TCF3', 'NR4A2', 'ATF4', 'NFATC1', 'MXI1']	1282.8	35
['KLF6', 'SMAD3', 'SPI1', 'IRF1', 'EGR3', 'RUNX1', 'ETS2', 'KLF2', 'ZBTB7A', 'RREB1', 'FOXO3', 'BHLHE40', 'IKZF1', 'MXD1', 'RXRA', 'MEF2D', 'RARA', 'HMGA1', 'SREBF1', 'FOXP1', 'MAFK', 'CUX1', 'RUNX3', 'JUNB', 'LYL1', 'ZNF787', 'NR1D1', 'NFKB2', 'GFI1B', 'ZNF784']	1282.7	30
['KLF6', 'SMAD3', 'SPI1', 'IRF1', 'EGR3', 'RUNX1', 'ETS2', 'KLF2', 'ZBTB7A', 'RREB1', 'FOXO3', 'BHLHE40', 'IKZF1', 'KLF9', 'ELF2', 'SP1', 'HMGA1', 'KLF10', 'NFKB2', 'MEF2D', 'RARA', 'RXRA', 'NR4A3', 'TCF3', 'NFATC1', 'SREBF1', 'ATF4', 'ZNF217', 'ZNF787', 'ZNF267', 'REL']	1282.61	31
['KLF6', 'SMAD3', 'SPI1', 'IRF1', 'EGR3', 'RUNX1', 'ETS2', 'KLF2', 'ZBTB7A', 'RREB1', 'FOXO3', 'BHLHE40', 'IKZF1', 'KLF9', 'ELF2', 'SP1', 'HMGA1', 'KLF10', 'CIC', 'TGIF1', 'SREBF1', 'FOXP1', 'MAFK', 'JUNB', 'RUNX3', 'RXRA', 'CEBPA', 'TEF', 'TCF3', 'NR4A2', 'ZNF267']	1282.55	31
['KLF6', 'SMAD3', 'SPI1', 'IRF1', 'EGR3', 'RUNX1', 'ETS2', 'KLF2', 'ZBTB7A', 'RREB1', 'FOXO3', 'BHLHE40', 'IKZF1', 'KLF9', 'ELF2', 'NFIL3', 'MEF2D', 'ELF1', 'MAFK', 'RARA', 'CIC', 'IRF2', 'HOXB2', 'HIVEP2', 'BCL6']	1282.52	25
['KLF6', 'SMAD3', 'SPI1', 'IRF1', 'EGR3', 'RUNX1', 'ETS2', 'KLF2', 'ZBTB7A', 'RREB1', 'FOXO3', 'BHLHE40', 'IKZF1', 'KLF9', 'ELF2', 'SP1', 'ARID3A', 'NFATC1', 'GFI1', 'MEF2D', 'RARA', 'NFKB2', 'TCF3', 'RXRA', 'KLF10', 'ZNF787', 'NR4A3', 'ZNF217', 'MXI1']	1282.52	29
['KLF6', 'SMAD3', 'SPI1', 'IRF1', 'EGR3', 'RUNX1', 'ETS2', 'KLF2', 'ZBTB7A', 'RREB1', 'FOXO3', 'BHLHE40', 'IKZF1', 'MXD1', 'RXRA', 'MEF2D', 'RARA', 'HMGA1', 'SREBF1', 'FOXP1', 'MAFK', 'CUX1', 'RUNX3', 'GFI1', 'NFATC1', 'LYL1', 'NR4A2', 'TCF3', 'NFKB2', 'GFI1B', 'NR1D1']	1282.39	31
['KLF6', 'SMAD3', 'SPI1', 'IRF1', 'EGR3', 'RUNX1', 'ETS2', 'KLF2', 'ZBTB7A', 'KLF13', 'KLF10', 'TCF3', 'BHLHE40', 'KLF9', 'ELF2', 'SP1', 'ELF1', 'IKZF1', 'HMGA1', 'RARA', 'SREBF1', 'RUNX2', 'RXRA', 'ZNF787', 'NR4A3', 'ZBTB7B', 'MXI1']	1282.3	27
['KLF6', 'SMAD3', 'SPI1', 'IRF1', 'EGR3', 'RUNX1', 'ETS2', 'KLF2', 'ZBTB7A', 'RREB1', 'FOXO3', 'BHLHE40', 'IKZF1', 'MXD1', 'RXRA', 'MEF2D', 'RARA', 'HMGA1', 'SREBF1', 'ZNF217', 'ATF4', 'JUND', 'MAFK', 'FOSL2', 'RUNX3', 'LYL1', 'TCF3', 'ZNF787', 'TEF', 'ZBTB48', 'CIC', 'NFATC1']	1282.22	32
['KLF6', 'SMAD3', 'SPI1', 'IRF1', 'EGR3', 'RUNX1', 'ETS2', 'KLF2', 'ZBTB7A', 'KLF13', 'KLF10', 'TCF3', 'BHLHE40', 'KLF9', 'ELF2', 'SP1', 'ELF1', 'IKZF1', 'HMGA1', 'RARA', 'SREBF1', 'RUNX2', 'RXRA', 'ZNF787', 'RUNX3', 'JUND', 'ZBTB7B', 'XBP1', 'MXI1']	1282.21	29
['KLF6', 'SMAD3', 'SPI1', 'IRF1', 'EGR3', 'RUNX1', 'ETS2', 'KLF2', 'ZBTB7A', 'RREB1', 'FOXO3', 'BHLHE40', 'IKZF1', 'KLF9', 'ELF2', 'SP1', 'HMGA1', 'KLF10', 'NFKB2', 'MEF2D', 'RARA', 'RXRA', 'MAFK', 'HIVEP1', 'TCF3', 'NFATC1', 'REL', 'BCL6', 'JUND', 'HIVEP2']	1282.13	30
['KLF6', 'SMAD3', 'SPI1', 'IRF1', 'EGR3', 'RUNX1', 'ETS2', 'KLF2', 'ZBTB7A', 'RREB1', 'FOXO3', 'BHLHE40', 'IKZF1', 'KLF9', 'ELF2', 'SP1', 'HMGA1', 'KLF10', 'CIC', 'MEF2D', 'RARA', 'ELF1', 'RXRA', 'TEF', 'FOXP1', 'RUNX3', 'CEBPA', 'SATB1', 'NFATC1', 'ZNF267', 'HOXA9', 'TCF3', 'ZNF787']	1282.12	33
['KLF6', 'SMAD3', 'SPI1', 'IRF1', 'EGR3', 'RUNX1', 'ETS2', 'KLF2', 'ZBTB7A', 'RREB1', 'FOXO3', 'BHLHE40', 'IKZF1', 'KLF9', 'ELF2', 'SP1', 'HMGA1', 'KLF10', 'CIC', 'MEF2D', 'RARA', 'ELF1', 'RXRA', 'NR1D1', 'JUND', 'ATF4', 'SREBF1', 'MAFK', 'NKX2-3', 'FOSL2', 'RUNX3', 'RUNX2', 'ZNF217', 'TCF3', 'ZNF787', 'FOS', 'NFATC1', 'MXI1']	1281.97	38
['KLF6', 'SMAD3', 'SPI1', 'IRF1', 'EGR3', 'RUNX1', 'ETS2', 'KLF2', 'ZBTB7A', 'RREB1', 'FOXO3', 'BHLHE40', 'IKZF1', 'KLF9', 'ELF2', 'SP1', 'HMGA1', 'KLF10', 'CIC', 'MEF2D', 'RARA', 'ELF1', 'RXRA', 'TEF', 'FOXP1', 'RUNX3', 'CEBPA', 'SREBF1', 'CUX1', 'MAFK', 'GFI1', 'NFATC1', 'HOXB2', 'NR4A2', 'MXI1']	1281.94	35
['KLF6', 'SMAD3', 'SPI1', 'IRF1', 'EGR3', 'RUNX1', 'ETS2', 'KLF2', 'ZBTB7A', 'RREB1', 'FOXO3', 'BHLHE40', 'IKZF1', 'MXD1', 'RXRA', 'MEF2D', 'RARA', 'HMGA1', 'SREBF1', 'FOXP1', 'MAFK', 'CUX1', 'RUNX3', 'GFI1', 'NFATC1', 'LYL1', 'ZNF787', 'NR1D1', 'NFKB2', 'GFI1B', 'ZNF784']	1281.87	31
['KLF6', 'SMAD3', 'SPI1', 'IRF1', 'EGR3', 'RUNX1', 'ETS2', 'KLF2', 'ZBTB7A', 'RREB1', 'FOXO3', 'BHLHE40', 'IKZF1', 'MXD1', 'RXRA', 'TGIF1', 'KLF10', 'FOXP1', 'ARID3A', 'GFI1', 'ZNF787', 'NFATC1', 'TCF3', 'CEBPA', 'MAFK']	1281.76	25
['KLF6', 'SMAD3', 'SPI1', 'IRF1', 'EGR3', 'RUNX1', 'ETS2', 'KLF2', 'ZBTB7A', 'KLF13', 'KLF10', 'TCF3', 'BHLHE40', 'MXD1', 'RARA', 'ZNF787', 'IKZF1', 'RXRA', 'SREBF1', 'RUNX2', 'HMGA1', 'NFIX', 'ZBTB7B', 'JUND', 'RUNX3']	1281.64	25
['KLF6', 'SMAD3', 'SPI1', 'IRF1', 'EGR3', 'RUNX1', 'ETS2', 'KLF2', 'ZBTB7A', 'RREB1', 'FOXO3', 'BHLHE40', 'IKZF1', 'KLF9', 'ELF2', 'SP1', 'HMGA1', 'KLF10', 'CIC', 'YY1', 'TCF3', 'ELF1', 'NFATC1', 'GFI1B', 'ZNF267', 'IRF2', 'FOXP1']	1281.59	27
['KLF6', 'SMAD3', 'SPI1', 'IRF1', 'EGR3', 'RUNX1', 'ETS2', 'KLF2', 'ZBTB7A', 'RREB1', 'FOXO3', 'BHLHE40', 'IKZF1', 'KLF9', 'ELF2', 'SP1', 'HMGA1', 'LYL1', 'MEF2D', 'MAFK', 'RARA', 'RXRA', 'JUND', 'SREBF1', 'RUNX3', 'ZNF217', 'NR1D1', 'ELF1', 'CIC', 'RUNX2', 'ATF4', 'FOSL2', 'NKX2-3', 'TCF3', 'NR4A2', 'NFATC1', 'MXI1']	1281.54	37
['KLF6', 'SMAD3', 'SPI1', 'IRF1', 'EGR3', 'RUNX1', 'ETS2', 'KLF2', 'ZBTB7A', 'RREB1', 'FOXO3', 'BHLHE40', 'IKZF1', 'KLF9', 'ELF2', 'SP1', 'HMGA1', 'LYL1', 'MEF2D', 'MAFK', 'RARA', 'RXRA', 'FOXP1', 'SREBF1', 'CUX1', 'RUNX3', 'NR1D1', 'RUNX2', 'ELF1', 'CEBPA', 'CIC', 'GFI1', 'ZNF787', 'HOXB3', 'CEBPB', 'MXI1']	1281.42	36
['KLF6', 'SMAD3', 'SPI1', 'IRF1', 'EGR3', 'RUNX1', 'ETS2', 'KLF2', 'ZBTB7A', 'RREB1', 'FOXO3', 'BHLHE40', 'IKZF1', 'KLF9', 'ELF2', 'SP1', 'HMGA1', 'KLF10', 'CIC', 'MEF2D', 'RARA', 'ELF1', 'IRF2', 'GFI1', 'NFATC1', 'HIVEP2', 'ARID5A', 'MAFK', 'HOXB2', 'ZNF787', 'GFI1B']	1281.23	31
['KLF6', 'SMAD3', 'SPI1', 'IRF1', 'EGR3', 'RUNX1', 'ETS2', 'KLF2', 'ZBTB7A', 'RREB1', 'FOXO3', 'BHLHE40', 'IKZF1', 'MXD1', 'RXRA', 'MEF2D', 'RARA', 'HMGA1', 'SREBF1', 'ZNF217', 'ATF4', 'JUND', 'MAFK', 'FOSL2', 'RUNX3', 'LYL1', 'TCF3', 'NR4A2', 'NR1D1', 'NKX2-3', 'RUNX2', 'CIC', 'NFATC1']	1280.58	33
['KLF6', 'SMAD3', 'SPI1', 'IRF1', 'EGR3', 'RUNX1', 'ETS2', 'KLF2', 'ZBTB7A', 'RREB1', 'FOXO3', 'BHLHE40', 'IKZF1', 'KLF9', 'HLX', 'MEF2D', 'SP1', 'RARA', 'RXRA', 'NFATC1', 'HMGA1', 'CIC', 'SREBF1', 'ZNF267', 'TEF', 'TCF3', 'RUNX3', 'MAFK', 'GFI1', 'HOXA9', 'CEBPA', 'FOXP1', 'LYL1']	1280.58	33
['KLF6', 'SMAD3', 'SPI1', 'IRF1', 'EGR3', 'RUNX1', 'ETS2', 'KLF2', 'ZBTB7A', 'RREB1', 'FOXO3', 'BHLHE40', 'IKZF1', 'MXD1', 'RXRA', 'MEF2D', 'RARA', 'HMGA1', 'SREBF1', 'ZNF217', 'ATF4', 'NR4A3', 'TCF3', 'KLF10', 'NFATC1', 'NFKB2', 'NR4A2']	1280.3	27
['KLF6', 'SMAD3', 'SPI1', 'IRF1', 'EGR3', 'RUNX1', 'ETS2', 'KLF2', 'ZBTB7A', 'RREB1', 'FOXO3', 'BHLHE40', 'IKZF1', 'KLF9', 'ELF2', 'SP1', 'HMGA1', 'KLF10', 'CIC', 'TGIF1', 'SREBF1', 'FOXP1', 'MAFK', 'JUNB', 'RUNX3', 'RXRA', 'CEBPA', 'TEF', 'TCF3', 'NR4A2', 'MXI1']	1280.06	31
['KLF6', 'SMAD3', 'SPI1', 'IRF1', 'EGR3', 'RUNX1', 'ETS2', 'KLF2', 'ZBTB7A', 'RREB1', 'FOXO3', 'BHLHE40', 'IKZF1', 'KLF9', 'ELF2', 'SP1', 'HMGA1', 'KLF10', 'CIC', 'MEF2D', 'RARA', 'ELF1', 'RXRA', 'NR1D1', 'JUND', 'ARID5A', 'CEBPA', 'MAFK', 'HIVEP2', 'GFI1', 'ZNF787', 'NFATC1', 'CEBPB', 'NKX2-3', 'XBP1']	1280	35
['KLF6', 'SMAD3', 'SPI1', 'IRF1', 'EGR3', 'RUNX1', 'ETS2', 'KLF2', 'ZBTB7A', 'RREB1', 'FOXO3', 'BHLHE40', 'IKZF1', 'KLF9', 'ELF2', 'SP1', 'HMGA1', 'KLF10', 'CIC', 'MEF2D', 'RARA', 'ELF1', 'IRF2', 'GFI1', 'NFATC1', 'HIVEP2', 'ARID5A', 'MAFK', 'TCF3', 'BCL6', 'GFI1B']	1279.94	31
['KLF6', 'SMAD3', 'SPI1', 'IRF1', 'EGR3', 'RUNX1', 'ETS2', 'KLF2', 'ZBTB7A', 'RREB1', 'FOXO3', 'BHLHE40', 'IKZF1', 'KLF9', 'ELF2', 'SP1', 'HMGA1', 'KLF10', 'CIC', 'MEF2D', 'RARA', 'ELF1', 'IRF2', 'GFI1', 'NFATC1', 'SREBF1', 'ZNF267', 'FOXP1', 'HOXB2', 'CUX1', 'MAFK', 'ZNF787', 'GFI1B']	1279.88	33
['KLF6', 'SMAD3', 'SPI1', 'IRF1', 'EGR3', 'RUNX1', 'ETS2', 'KLF2', 'ZBTB7A', 'RREB1', 'FOXO3', 'BHLHE40', 'IKZF1', 'KLF9', 'ELF2', 'SP1', 'HMGA1', 'KLF10', 'CIC', 'MEF2D', 'RARA', 'ELF1', 'RXRA', 'NR1D1', 'JUND', 'ARID5A', 'CEBPA', 'MAFK', 'HIVEP2', 'GFI1', 'ZNF787', 'NFATC1', 'CEBPB', 'NKX2-3', 'REL']	1279.83	35
['KLF6', 'SMAD3', 'SPI1', 'IRF1', 'EGR3', 'RUNX1', 'ETS2', 'KLF2', 'ZBTB7A', 'RREB1', 'FOXO3', 'BHLHE40', 'IKZF1', 'KLF9', 'HLX', 'MEF2D', 'SP1', 'RARA', 'RXRA', 'NFATC1', 'ARID3A', 'GFI1', 'CEBPB', 'CEBPA', 'MAFK', 'LYL1', 'ZNF267', 'FOXP1']	1279.54	28
['KLF6', 'SMAD3', 'SPI1', 'IRF1', 'EGR3', 'RUNX1', 'ETS2', 'KLF2', 'ZBTB7A', 'RREB1', 'FOXO3', 'BHLHE40', 'IKZF1', 'KLF9', 'ELF2', 'SP1', 'HMGA1', 'LYL1', 'MEF2D', 'MAFK', 'RARA', 'RXRA', 'FOXP1', 'SREBF1', 'CUX1', 'RUNX3', 'NR1D1', 'RUNX2', 'ELF1', 'CEBPA', 'CIC', 'GFI1', 'ZNF787', 'NFATC1', 'GFI1B', 'HOXA9', 'TCF3', 'MXI1']	1279.5	38
['KLF6', 'SMAD3', 'SPI1', 'IRF1', 'EGR3', 'RUNX1', 'ETS2', 'KLF2', 'ZBTB7A', 'RREB1', 'FOXO3', 'BHLHE40', 'IKZF1', 'KLF9', 'ELF2', 'SP1', 'HMGA1', 'KLF10', 'NFKB2', 'MEF2D', 'RARA', 'RXRA', 'MAFK', 'NR1D1', 'JUND', 'HIVEP2', 'GFI1', 'TCF3', 'NFATC1', 'GFI1B', 'BCL6', 'REL']	1279.41	32
['KLF6', 'SMAD3', 'SPI1', 'IRF1', 'EGR3', 'RUNX1', 'ETS2', 'KLF2', 'ZBTB7A', 'RREB1', 'FOXO3', 'BHLHE40', 'IKZF1', 'KLF9', 'ELF2', 'SP1', 'ARID3A', 'NFATC1', 'GFI1', 'MEF2D', 'RARA', 'ELF1', 'MAFK', 'CEBPA', 'RXRA', 'TCF3', 'HOXA9', 'KLF10', 'BCL6', 'JUND', 'HIVEP2']	1279.39	31
['KLF6', 'SMAD3', 'SPI1', 'IRF1', 'EGR3', 'RUNX1', 'ETS2', 'KLF2', 'ZBTB7A', 'RREB1', 'FOXO3', 'BHLHE40', 'IKZF1', 'KLF9', 'ELF2', 'SP1', 'HMGA1', 'KLF10', 'CIC', 'MEF2D', 'RARA', 'ELF1', 'RXRA', 'TEF', 'JUND', 'ATF4', 'SREBF1', 'FOSL2', 'TCF3', 'RUNX3', 'MAFK', 'XBP1', 'ZNF787', 'ZBTB48', 'NFATC1', 'MXI1']	1279.36	36
['KLF6', 'SMAD3', 'SPI1', 'IRF1', 'EGR3', 'RUNX1', 'ETS2', 'KLF2', 'ZBTB7A', 'RREB1', 'FOXO3', 'BHLHE40', 'IKZF1', 'KLF9', 'ELF2', 'SP1', 'HMGA1', 'KLF10', 'CIC', 'TGIF1', 'SREBF1', 'FOXP1', 'MAFK', 'GFI1', 'NFATC1', 'TCF3', 'RUNX3', 'RXRA', 'CEBPA', 'TEF', 'NR4A2', 'MXI1']	1279.34	32
['KLF6', 'SMAD3', 'SPI1', 'IRF1', 'EGR3', 'RUNX1', 'ETS2', 'KLF2', 'ZBTB7A', 'RREB1', 'FOXO3', 'BHLHE40', 'IKZF1', 'KLF9', 'ELF2', 'SP1', 'HMGA1', 'LYL1', 'MEF2D', 'MAFK', 'RARA', 'RXRA', 'FOXP1', 'SREBF1', 'CUX1', 'RUNX3', 'NR1D1', 'RUNX2', 'ELF1', 'CEBPA', 'CIC', 'GFI1', 'ZNF787', 'NFATC1', 'CEBPB', 'ZNF267', 'REL']	1279.32	37
['KLF6', 'SMAD3', 'SPI1', 'IRF1', 'EGR3', 'RUNX1', 'ETS2', 'KLF2', 'ZBTB7A', 'RREB1', 'FOXO3', 'BHLHE40', 'IKZF1', 'KLF9', 'ELF2', 'SP1', 'HMGA1', 'LYL1', 'MEF2D', 'MAFK', 'RARA', 'RXRA', 'JUND', 'SREBF1', 'RUNX3', 'XBP1', 'TEF', 'ELF1', 'FOSL2', 'CIC', 'TCF3', 'NR4A2', 'ATF4', 'NFATC1', 'NFE2']	1279.17	35
['KLF6', 'SMAD3', 'SPI1', 'IRF1', 'EGR3', 'RUNX1', 'ETS2', 'KLF2', 'ZBTB7A', 'RREB1', 'FOXO3', 'BHLHE40', 'IKZF1', 'KLF9', 'ELF2', 'SP1', 'HMGA1', 'KLF10', 'CIC', 'MEF2D', 'RARA', 'ELF1', 'RXRA', 'NR1D1', 'FOXP1', 'RUNX2', 'CEBPA', 'RUNX3', 'SREBF1', 'CUX1', 'MAFK', 'JUNB', 'HOXB3', 'ZNF787', 'CEBPB', 'MXI1']	1278.97	36
['KLF6', 'SMAD3', 'SPI1', 'IRF1', 'EGR3', 'RUNX1', 'ETS2', 'KLF2', 'ZBTB7A', 'RREB1', 'FOXO3', 'BHLHE40', 'IKZF1', 'KLF9', 'ELF2', 'SP1', 'HMGA1', 'KLF10', 'NFKB2', 'MEF2D', 'RARA', 'RXRA', 'MAFK', 'NR1D1', 'JUND', 'SREBF1', 'RUNX3', 'ZNF217', 'MXI1', 'FOSL2', 'NKX2-3', 'TCF3', 'NR4A2', 'NFATC1', 'ATF4']	1278.94	35
['KLF6', 'SMAD3', 'SPI1', 'IRF1', 'EGR3', 'RUNX1', 'ETS2', 'KLF2', 'ZBTB7A', 'RREB1', 'FOXO3', 'BHLHE40', 'IKZF1', 'KLF9', 'ELF2', 'SP1', 'ARID3A', 'NFATC1', 'GFI1', 'MEF2D', 'RARA', 'ELF1', 'MAFK', 'CEBPA', 'RXRA', 'CEBPB', 'LYL1', 'ZNF787', 'JUND', 'ZBTB7B', 'ZNF217', 'MXI1']	1278.88	32
['KLF6', 'SMAD3', 'SPI1', 'IRF1', 'EGR3', 'RUNX1', 'ETS2', 'KLF2', 'ZBTB7A', 'RREB1', 'FOXO3', 'BHLHE40', 'IKZF1', 'KLF9', 'ELF2', 'SP1', 'HMGA1', 'LYL1', 'MEF2D', 'MAFK', 'RARA', 'RXRA', 'FOXP1', 'SREBF1', 'CUX1', 'RUNX3', 'TEF', 'ELF1', 'CEBPA', 'CIC', 'GFI1', 'NFATC1', 'NR4A2', 'HOXB2', 'ZNF267']	1278.8	35
['KLF6', 'SMAD3', 'SPI1', 'IRF1', 'EGR3', 'RUNX1', 'ETS2', 'KLF2', 'ZBTB7A', 'KLF13', 'KLF10', 'TCF3', 'BHLHE40', 'KLF9', 'ELF2', 'SP1', 'ELF1', 'IKZF1', 'HMGA1', 'RARA', 'SREBF1', 'RUNX2', 'RXRA', 'ZNF787', 'NR4A3', 'ATF4', 'ZNF267']	1278.74	27
['KLF6', 'SMAD3', 'SPI1', 'IRF1', 'EGR3', 'RUNX1', 'ETS2', 'KLF2', 'ZBTB7A', 'RREB1', 'FOXO3', 'BHLHE40', 'IKZF1', 'KLF9', 'ELF2', 'SP1', 'HMGA1', 'KLF10', 'CIC', 'MEF2D', 'RARA', 'ELF1', 'IRF2', 'GFI1', 'NFATC1', 'SREBF1', 'ZNF267', 'FOXP1', 'TCF3', 'BCL6', 'CUX1', 'MAFK', 'GFI1B']	1278.67	33
['KLF6', 'SMAD3', 'SPI1', 'IRF1', 'EGR3', 'RUNX1', 'ETS2', 'KLF2', 'ZBTB7A', 'RREB1', 'FOXO3', 'BHLHE40', 'IKZF1', 'MXD1', 'RXRA', 'MEF2D', 'RARA', 'HMGA1', 'SREBF1', 'FOXP1', 'MAFK', 'CUX1', 'RUNX3', 'GFI1', 'NFATC1', 'LYL1', 'ZNF787', 'NR1D1', 'RUNX2', 'CEBPA', 'CIC', 'HOXA9', 'GFI1B', 'TCF3']	1278.32	34
['KLF6', 'SMAD3', 'SPI1', 'IRF1', 'EGR3', 'RUNX1', 'ETS2', 'KLF2', 'ZBTB7A', 'RREB1', 'FOXO3', 'BHLHE40', 'IKZF1', 'KLF9', 'ELF2', 'SP1', 'HMGA1', 'KLF10', 'CIC', 'MEF2D', 'RARA', 'ELF1', 'IRF2', 'GFI1', 'NFATC1', 'SREBF1', 'ZNF267', 'FOXP1', 'TCF3', 'ZNF787', 'NR4A3', 'GFI1B']	1278.22	32
['KLF6', 'SMAD3', 'SPI1', 'IRF1', 'EGR3', 'RUNX1', 'ETS2', 'KLF2', 'ZBTB7A', 'RREB1', 'FOXO3', 'BHLHE40', 'IKZF1', 'KLF9', 'HLX', 'MEF2D', 'SP1', 'RARA', 'RXRA', 'NFATC1', 'HMGA1', 'CIC', 'SREBF1', 'ZNF267', 'RUNX2', 'REL', 'ATF4', 'ZNF217', 'CEBPB', 'RUNX3', 'MAFK', 'LYL1']	1278.19	32
['KLF6', 'SMAD3', 'SPI1', 'IRF1', 'EGR3', 'RUNX1', 'ETS2', 'KLF2', 'ZBTB7A', 'RREB1', 'FOXO3', 'BHLHE40', 'IKZF1', 'KLF9', 'ELF2', 'SP1', 'HMGA1', 'KLF10', 'CIC', 'MEF2D', 'RARA', 'ELF1', 'RXRA', 'TEF', 'FOXP1', 'RUNX3', 'CEBPA', 'SREBF1', 'CUX1', 'MAFK', 'GFI1', 'NFATC1', 'HOXA9', 'ZNF784', 'ZNF787', 'ZNF267']	1278.06	36
['KLF6', 'SMAD3', 'SPI1', 'IRF1', 'EGR3', 'RUNX1', 'ETS2', 'KLF2', 'ZBTB7A', 'RREB1', 'FOXO3', 'BHLHE40', 'IKZF1', 'MXD1', 'RXRA', 'MEF2D', 'RARA', 'HMGA1', 'SREBF1', 'ZNF217', 'ATF4', 'JUND', 'MAFK', 'FOSL2', 'RUNX3', 'LYL1', 'CEBPB', 'RUNX2', 'NR1D1', 'NKX2-3', 'CIC', 'ZNF787', 'NFATC1']	1278.03	33
['KLF6', 'SMAD3', 'SPI1', 'IRF1', 'EGR3', 'RUNX1', 'ETS2', 'KLF2', 'ZBTB7A', 'RREB1', 'FOXO3', 'BHLHE40', 'IKZF1', 'KLF9', 'ELF2', 'SP1', 'HMGA1', 'KLF10', 'CIC', 'MEF2D', 'RARA', 'ELF1', 'RXRA', 'NR1D1', 'JUND', 'ATF4', 'SREBF1', 'MAFK', 'NKX2-3', 'FOSL2', 'RUNX3', 'RUNX2', 'XBP1', 'TCF3', 'NR4A2', 'NFATC1', 'MXI1']	1277.97	37
['KLF6', 'SMAD3', 'SPI1', 'IRF1', 'EGR3', 'RUNX1', 'ETS2', 'KLF2', 'ZBTB7A', 'RREB1', 'FOXO3', 'BHLHE40', 'IKZF1', 'KLF9', 'ELF2', 'SP1', 'HMGA1', 'KLF10', 'CIC', 'MEF2D', 'RARA', 'HIVEP1', 'RXRA', 'REL', 'HOXB3', 'NR4A3', 'FOXP1', 'BCL6']	1277.89	28
['KLF6', 'SMAD3', 'SPI1', 'IRF1', 'EGR3', 'RUNX1', 'ETS2', 'KLF2', 'ZBTB7A', 'RREB1', 'FOXO3', 'BHLHE40', 'IKZF1', 'KLF9', 'ELF2', 'SP1', 'HMGA1', 'KLF10', 'CIC', 'MEF2D', 'RARA', 'ELF1', 'RXRA', 'NR1D1', 'JUND', 'ARID5A', 'CEBPA', 'MAFK', 'HIVEP2', 'GFI1', 'ZNF787', 'NFATC1', 'GFI1B', 'HOXB2', 'REL']	1277.83	35
['KLF6', 'SMAD3', 'SPI1', 'IRF1', 'EGR3', 'RUNX1', 'ETS2', 'KLF2', 'ZBTB7A', 'KLF13', 'KLF10', 'TCF3', 'BHLHE40', 'KLF9', 'ELF2', 'SP1', 'ELF1', 'IKZF1', 'HMGA1', 'RARA', 'SREBF1', 'RUNX2', 'RXRA', 'ZNF787', 'RUNX3', 'JUND', 'ZBTB7B', 'XBP1', 'NFIX']	1277.76	29
['KLF6', 'SMAD3', 'SPI1', 'IRF1', 'EGR3', 'RUNX1', 'ETS2', 'KLF2', 'ZBTB7A', 'RREB1', 'FOXO3', 'BHLHE40', 'IKZF1', 'KLF9', 'ELF2', 'SP1', 'HMGA1', 'KLF10', 'CIC', 'TGIF1', 'SREBF1', 'FOXP1', 'MAFK', 'JUNB', 'RUNX3', 'RXRA', 'CEBPA', 'RUNX2', 'TCF3', 'GFI1B', 'NR4A2', 'MXI1']	1277.62	32
['KLF6', 'SMAD3', 'SPI1', 'IRF1', 'EGR3', 'RUNX1', 'ETS2', 'KLF2', 'ZBTB7A', 'RREB1', 'FOXO3', 'BHLHE40', 'IKZF1', 'KLF9', 'ELF2', 'SP1', 'ARID3A', 'NFATC1', 'GFI1', 'MEF2D', 'RARA', 'ELF1', 'MAFK', 'IRF2', 'KLF10', 'TCF3', 'BCL6', 'HIVEP2']	1277.61	28
['KLF6', 'SMAD3', 'SPI1', 'IRF1', 'EGR3', 'RUNX1', 'ETS2', 'KLF2', 'ZBTB7A', 'RREB1', 'FOXO3', 'BHLHE40', 'IKZF1', 'MXD1', 'RXRA', 'MEF2D', 'RARA', 'ARID3A', 'GFI1', 'ZNF787', 'NFATC1', 'ZNF217', 'LYL1', 'MAFK', 'JUND', 'CEBPB', 'ZBTB7B', 'CEBPA']	1277.36	28
['KLF6', 'SMAD3', 'SPI1', 'IRF1', 'EGR3', 'RUNX1', 'ETS2', 'KLF2', 'ZBTB7A', 'RREB1', 'FOXO3', 'BHLHE40', 'IKZF1', 'KLF9', 'ELF2', 'SP1', 'ARID3A', 'NFATC1', 'GFI1', 'MEF2D', 'RARA', 'ELF1', 'MAFK', 'CEBPA', 'RXRA', 'TCF3', 'HOXA9', 'KLF10', 'BCL6', 'JUND', 'ZNF267', 'ZNF217']	1277.31	32
['KLF6', 'SMAD3', 'SPI1', 'IRF1', 'EGR3', 'RUNX1', 'ETS2', 'KLF2', 'ZBTB7A', 'RREB1', 'FOXO3', 'BHLHE40', 'IKZF1', 'KLF9', 'ELF2', 'SP1', 'HMGA1', 'KLF10', 'NFKB2', 'MEF2D', 'RARA', 'RXRA', 'NR4A3', 'TCF3', 'NFATC1', 'SREBF1', 'GFI1', 'GFI1B', 'FOXP1', 'NR4A2', 'MXI1']	1277.13	31
['KLF6', 'SMAD3', 'SPI1', 'IRF1', 'EGR3', 'RUNX1', 'ETS2', 'KLF2', 'ZBTB7A', 'RREB1', 'FOXO3', 'BHLHE40', 'IKZF1', 'KLF9', 'ELF2', 'SP1', 'HMGA1', 'LYL1', 'MEF2D', 'MAFK', 'RARA', 'RXRA', 'JUND', 'SREBF1', 'RUNX3', 'ZNF217', 'NR1D1', 'ELF1', 'CIC', 'RUNX2', 'ATF4', 'FOSL2', 'NKX2-3', 'TCF3', 'ZNF787', 'FOS', 'NFATC1', 'MXI1']	1277.05	38
['KLF6', 'SMAD3', 'SPI1', 'IRF1', 'EGR3', 'RUNX1', 'ETS2', 'KLF2', 'ZBTB7A', 'RREB1', 'FOXO3', 'BHLHE40', 'IKZF1', 'KLF9', 'ELF2', 'SP1', 'HMGA1', 'KLF10', 'CIC', 'TGIF1', 'SREBF1', 'FOXP1', 'MAFK', 'GFI1', 'NFATC1', 'TCF3', 'RUNX3', 'RXRA', 'CEBPA', 'RUNX2', 'GFI1B', 'NR4A2', 'MXI1']	1277	33
['KLF6', 'SMAD3', 'SPI1', 'IRF1', 'EGR3', 'RUNX1', 'ETS2', 'KLF2', 'ZBTB7A', 'RREB1', 'FOXO3', 'BHLHE40', 'IKZF1', 'KLF9', 'ELF2', 'SP1', 'HMGA1', 'KLF10', 'CIC', 'TGIF1', 'SREBF1', 'FOXP1', 'MAFK', 'GFI1', 'NFATC1', 'TCF3', 'IRF2', 'ZNF267', 'ZNF787', 'GFI1B']	1276.9	30
['KLF6', 'SMAD3', 'SPI1', 'IRF1', 'EGR3', 'RUNX1', 'ETS2', 'KLF2', 'ZBTB7A', 'RREB1', 'FOXO3', 'BHLHE40', 'IKZF1', 'KLF9', 'ELF2', 'SP1', 'HMGA1', 'LYL1', 'MEF2D', 'MAFK', 'RARA', 'RXRA', 'FOXP1', 'SREBF1', 'CUX1', 'RUNX3', 'TEF', 'ELF1', 'CEBPA', 'CIC', 'GFI1', 'NFATC1', 'NR4A2', 'HOXB2', 'MXI1']	1276.6	35
['KLF6', 'SMAD3', 'SPI1', 'IRF1', 'EGR3', 'RUNX1', 'ETS2', 'KLF2', 'ZBTB7A', 'RREB1', 'FOXO3', 'BHLHE40', 'IKZF1', 'KLF9', 'ELF2', 'SP1', 'ARID3A', 'NFATC1', 'GFI1', 'MEF2D', 'RARA', 'ELF1', 'MAFK', 'IRF2', 'KLF10', 'TCF3', 'ZNF787', 'ZNF267', 'ZBTB7B', 'ZNF217']	1276.5	30
['KLF6', 'SMAD3', 'SPI1', 'IRF1', 'EGR3', 'RUNX1', 'ETS2', 'KLF2', 'ZBTB7A', 'RREB1', 'FOXO3', 'BHLHE40', 'IKZF1', 'KLF9', 'ELF2', 'SP1', 'HMGA1', 'KLF10', 'CIC', 'MEF2D', 'RARA', 'ELF1', 'RXRA', 'TEF', 'FOXP1', 'RUNX3', 'CEBPA', 'SREBF1', 'CUX1', 'MAFK', 'GFI1', 'NFATC1', 'HOXA9', 'TCF3', 'NR4A2', 'MXI1']	1276.36	36
['KLF6', 'SMAD3', 'SPI1', 'IRF1', 'EGR3', 'RUNX1', 'ETS2', 'KLF2', 'ZBTB7A', 'KLF13', 'KLF10', 'TCF3', 'BHLHE40', 'KLF9', 'ELF2', 'SP1', 'ELF1', 'IKZF1', 'HMGA1', 'RARA', 'SREBF1', 'RUNX2', 'RXRA', 'ZNF787', 'RUNX3', 'JUND', 'ATF4', 'XBP1', 'MXI1']	1276.24	29
['KLF6', 'SMAD3', 'SPI1', 'IRF1', 'EGR3', 'RUNX1', 'ETS2', 'KLF2', 'ZBTB7A', 'RREB1', 'FOXO3', 'BHLHE40', 'IKZF1', 'KLF9', 'ELF2', 'SP1', 'ARID3A', 'NFATC1', 'GFI1', 'MEF2D', 'RARA', 'ELF1', 'MAFK', 'CEBPA', 'RXRA', 'TCF3', 'HOXA9', 'KLF10', 'ZNF787', 'JUND', 'ZNF217', 'ZBTB7B', 'MXI1']	1275.94	33
['KLF6', 'SMAD3', 'SPI1', 'IRF1', 'EGR3', 'RUNX1', 'ETS2', 'KLF2', 'ZBTB7A', 'RREB1', 'FOXO3', 'BHLHE40', 'IKZF1', 'KLF9', 'ELF2', 'SP1', 'HMGA1', 'KLF10', 'CIC', 'MEF2D', 'RARA', 'ELF1', 'RXRA', 'TEF', 'FOXP1', 'RUNX3', 'CEBPA', 'SREBF1', 'CUX1', 'MAFK', 'GFI1', 'NFATC1', 'HOXA9', 'ZNF784', 'ZNF787', 'MXI1']	1275.92	36
['KLF6', 'SMAD3', 'SPI1', 'IRF1', 'EGR3', 'RUNX1', 'ETS2', 'KLF2', 'ZBTB7A', 'KLF13', 'KLF10', 'TCF3', 'BHLHE40', 'KLF9', 'ELF2', 'SP1', 'ELF1', 'IKZF1', 'HMGA1', 'RARA', 'SREBF1', 'RUNX2', 'RXRA', 'ZNF787', 'NR4A3', 'ATF4', 'MXI1']	1275.89	27
['KLF6', 'SMAD3', 'SPI1', 'IRF1', 'EGR3', 'RUNX1', 'ETS2', 'KLF2', 'ZBTB7A', 'RREB1', 'FOXO3', 'BHLHE40', 'IKZF1', 'KLF9', 'ELF2', 'SP1', 'HMGA1', 'KLF10', 'CIC', 'MEF2D', 'RARA', 'ELF1', 'RXRA', 'TEF', 'JUND', 'ATF4', 'SREBF1', 'FOSL2', 'TCF3', 'RUNX3', 'MAFK', 'XBP1', 'ZNF787', 'ZBTB48', 'NFATC1', 'NFE2']	1275.83	36
['KLF6', 'SMAD3', 'SPI1', 'IRF1', 'EGR3', 'RUNX1', 'ETS2', 'KLF2', 'ZBTB7A', 'RREB1', 'FOXO3', 'BHLHE40', 'IKZF1', 'KLF9', 'HLX', 'MEF2D', 'SP1', 'RARA', 'RXRA', 'NFATC1', 'HMGA1', 'CIC', 'SREBF1', 'ZNF267', 'RUNX2', 'REL', 'GFI1', 'FOXP1', 'CEBPB', 'RUNX3', 'CEBPA', 'MAFK', 'LYL1']	1275.7	33
['KLF6', 'SMAD3', 'SPI1', 'IRF1', 'EGR3', 'RUNX1', 'ETS2', 'KLF2', 'ZBTB7A', 'RREB1', 'FOXO3', 'BHLHE40', 'IKZF1', 'KLF9', 'ELF2', 'SP1', 'ARID3A', 'NFATC1', 'GFI1', 'MEF2D', 'RARA', 'ELF1', 'MAFK', 'IRF2', 'KLF10', 'TCF3', 'BCL6', 'ZNF267', 'ZNF217']	1275.38	29
['KLF6', 'SMAD3', 'SPI1', 'IRF1', 'EGR3', 'RUNX1', 'ETS2', 'KLF2', 'ZBTB7A', 'RREB1', 'FOXO3', 'BHLHE40', 'IKZF1', 'MXD1', 'RXRA', 'MEF2D', 'RARA', 'HMGA1', 'SREBF1', 'ZNF217', 'ATF4', 'JUND', 'MAFK', 'FOSL2', 'RUNX3', 'KLF10', 'TCF3', 'ZNF787', 'NR1D1', 'NKX2-3', 'JUNB', 'NFKB2']	1275.22	32
['KLF6', 'SMAD3', 'SPI1', 'IRF1', 'EGR3', 'RUNX1', 'ETS2', 'KLF2', 'ZBTB7A', 'RREB1', 'FOXO3', 'BHLHE40', 'IKZF1', 'KLF9', 'HLX', 'MEF2D', 'SP1', 'RARA', 'RXRA', 'NFATC1', 'HMGA1', 'CIC', 'HIVEP2', 'GFI1', 'KLF10', 'CEBPA', 'BCL6', 'MAFK', 'CEBPB', 'REL']	1275.13	30
['KLF6', 'SMAD3', 'SPI1', 'IRF1', 'EGR3', 'RUNX1', 'ETS2', 'KLF2', 'ZBTB7A', 'RREB1', 'FOXO3', 'BHLHE40', 'IKZF1', 'KLF9', 'ELF2', 'SP1', 'ARID3A', 'NFATC1', 'GFI1', 'MEF2D', 'RARA', 'NFKB2', 'TCF3', 'RXRA', 'KLF10', 'ZNF787', 'NR4A3', 'FOXP1', 'ZNF267']	1275.03	29
['KLF6', 'SMAD3', 'SPI1', 'IRF1', 'EGR3', 'RUNX1', 'ETS2', 'KLF2', 'ZBTB7A', 'RREB1', 'FOXO3', 'BHLHE40', 'IKZF1', 'KLF9', 'ELF2', 'SP1', 'HMGA1', 'KLF10', 'CIC', 'MEF2D', 'RARA', 'ELF1', 'RXRA', 'NR1D1', 'FOXP1', 'RUNX2', 'CEBPA', 'RUNX3', 'SREBF1', 'CUX1', 'MAFK', 'JUNB', 'HOXB3', 'NR4A2', 'GFI1B', 'MXI1']	1274.92	36
['KLF6', 'SMAD3', 'SPI1', 'IRF1', 'EGR3', 'RUNX1', 'ETS2', 'KLF2', 'ZBTB7A', 'RREB1', 'FOXO3', 'BHLHE40', 'IKZF1', 'KLF9', 'ELF2', 'SP1', 'HMGA1', 'KLF10', 'CIC', 'MEF2D', 'RARA', 'ELF1', 'RXRA', 'NR4A3', 'RUNX2', 'SREBF1', 'FOXP1', 'GFI1', 'HOXA9', 'GFI1B', 'TCF3', 'NFATC1', 'ZNF787', 'MXI1']	1274.79	34
['KLF6', 'SMAD3', 'SPI1', 'IRF1', 'EGR3', 'RUNX1', 'ETS2', 'KLF2', 'ZBTB7A', 'RREB1', 'FOXO3', 'BHLHE40', 'IKZF1', 'KLF9', 'ELF2', 'SP1', 'ARID3A', 'NFATC1', 'GFI1', 'MEF2D', 'RARA', 'ELF1', 'MAFK', 'CEBPA', 'RXRA', 'CEBPB', 'KLF10', 'ZNF787', 'JUND', 'ZBTB7B', 'XBP1', 'MXI1']	1274.75	32
['KLF6', 'SMAD3', 'SPI1', 'IRF1', 'EGR3', 'RUNX1', 'ETS2', 'KLF2', 'ZBTB7A', 'RREB1', 'FOXO3', 'BHLHE40', 'IKZF1', 'MXD1', 'RXRA', 'MEF2D', 'RARA', 'HMGA1', 'SREBF1', 'FOXP1', 'MAFK', 'CUX1', 'RUNX3', 'GFI1', 'NFATC1', 'KLF10', 'NR4A2', 'TCF3', 'HOXA9', 'CEBPA', 'CIC', 'TEF']	1274.72	32
['KLF6', 'SMAD3', 'SPI1', 'IRF1', 'EGR3', 'RUNX1', 'ETS2', 'KLF2', 'ZBTB7A', 'RREB1', 'FOXO3', 'BHLHE40', 'IKZF1', 'KLF9', 'ELF2', 'SP1', 'HMGA1', 'KLF10', 'CIC', 'MEF2D', 'RARA', 'ELF1', 'RXRA', 'NR1D1', 'JUND', 'ATF4', 'SREBF1', 'MAFK', 'NKX2-3', 'FOSL2', 'RUNX3', 'RUNX2', 'XBP1', 'TCF3', 'NR4A2', 'NFATC1', 'NFE2']	1274.54	37
['KLF6', 'SMAD3', 'SPI1', 'IRF1', 'EGR3', 'RUNX1', 'ETS2', 'KLF2', 'ZBTB7A', 'RREB1', 'FOXO3', 'BHLHE40', 'IKZF1', 'KLF9', 'ELF2', 'SP1', 'ARID3A', 'NFATC1', 'GFI1', 'MEF2D', 'RARA', 'ELF1', 'MAFK', 'CEBPA', 'RXRA', 'TCF3', 'HOXA9', 'KLF10', 'BCL6', 'FOXP1', 'ZNF267']	1274.45	31
['KLF6', 'SMAD3', 'SPI1', 'IRF1', 'EGR3', 'RUNX1', 'ETS2', 'KLF2', 'ZBTB7A', 'RREB1', 'FOXO3', 'BHLHE40', 'IKZF1', 'KLF9', 'ELF2', 'SP1', 'HMGA1', 'KLF10', 'CIC', 'MEF2D', 'RARA', 'ELF1', 'RXRA', 'TEF', 'JUND', 'ATF4', 'SREBF1', 'FOSL2', 'TCF3', 'RUNX3', 'MAFK', 'ZNF217', 'NR4A2', 'NFATC1', 'ZNF267', 'NFE2']	1274.33	36
['KLF6', 'SMAD3', 'SPI1', 'IRF1', 'EGR3', 'RUNX1', 'ETS2', 'KLF2', 'ZBTB7A', 'RREB1', 'FOXO3', 'BHLHE40', 'IKZF1', 'KLF9', 'ELF2', 'SP1', 'HMGA1', 'KLF10', 'NFKB2', 'MEF2D', 'RARA', 'RXRA', 'MAFK', 'NR1D1', 'JUND', 'SREBF1', 'RUNX3', 'ZNF217', 'MXI1', 'FOSL2', 'NKX2-3', 'TCF3', 'ZNF787', 'FOS', 'NFATC1', 'ATF4']	1274.28	36
['KLF6', 'SMAD3', 'SPI1', 'IRF1', 'EGR3', 'RUNX1', 'ETS2', 'KLF2', 'ZBTB7A', 'RREB1', 'FOXO3', 'BHLHE40', 'IKZF1', 'MXD1', 'RXRA', 'MEF2D', 'RARA', 'HMGA1', 'SREBF1', 'FOXP1', 'MAFK', 'CUX1', 'RUNX3', 'GFI1', 'NFATC1', 'KLF10', 'ZNF787', 'TEF', 'HOXA9', 'CEBPA', 'CIC', 'ZNF784']	1274.22	32
['KLF6', 'SMAD3', 'SPI1', 'IRF1', 'EGR3', 'RUNX1', 'ETS2', 'KLF2', 'ZBTB7A', 'RREB1', 'FOXO3', 'BHLHE40', 'IKZF1', 'KLF9', 'ELF2', 'SP1', 'HMGA1', 'LYL1', 'MEF2D', 'MAFK', 'RARA', 'RXRA', 'JUND', 'SREBF1', 'RUNX3', 'XBP1', 'TEF', 'ELF1', 'FOSL2', 'CIC', 'TCF3', 'ZNF787', 'ZBTB48', 'ATF4', 'NFATC1', 'MXI1']	1274.17	36
['KLF6', 'SMAD3', 'SPI1', 'IRF1', 'EGR3', 'RUNX1', 'ETS2', 'KLF2', 'ZBTB7A', 'RREB1', 'FOXO3', 'BHLHE40', 'IKZF1', 'MXD1', 'RXRA', 'MEF2D', 'RARA', 'ARID3A', 'GFI1', 'ZNF787', 'NFATC1', 'ZNF217', 'KLF10', 'TCF3', 'HOXA9', 'ZBTB7B', 'JUND', 'CEBPA', 'MAFK']	1274.07	29
['KLF6', 'SMAD3', 'SPI1', 'IRF1', 'EGR3', 'RUNX1', 'ETS2', 'KLF2', 'ZBTB7A', 'RREB1', 'FOXO3', 'BHLHE40', 'IKZF1', 'KLF9', 'ELF2', 'SP1', 'HMGA1', 'LYL1', 'MEF2D', 'MAFK', 'RARA', 'RXRA', 'FOXP1', 'SREBF1', 'CUX1', 'RUNX3', 'NR1D1', 'RUNX2', 'ELF1', 'CEBPA', 'CIC', 'JUNB', 'HOXB3', 'ZNF787', 'CEBPB', 'MXI1']	1273.78	36
['KLF6', 'SMAD3', 'SPI1', 'IRF1', 'EGR3', 'RUNX1', 'ETS2', 'KLF2', 'ZBTB7A', 'RREB1', 'FOXO3', 'BHLHE40', 'IKZF1', 'KLF9', 'ELF2', 'SP1', 'HMGA1', 'LYL1', 'MEF2D', 'MAFK', 'RARA', 'RXRA', 'JUND', 'SREBF1', 'RUNX3', 'ZNF217', 'NR1D1', 'NFKB2', 'FOSL2', 'NKX2-3', 'TCF3', 'NR4A2', 'NFATC1', 'ATF4', 'MXI1']	1273.6	35
['KLF6', 'SMAD3', 'SPI1', 'IRF1', 'EGR3', 'RUNX1', 'ETS2', 'KLF2', 'ZBTB7A', 'RREB1', 'FOXO3', 'BHLHE40', 'IKZF1', 'KLF9', 'ELF2', 'SP1', 'HMGA1', 'KLF10', 'CIC', 'MEF2D', 'RARA', 'ELF1', 'RXRA', 'NR1D1', 'JUND', 'ATF4', 'SREBF1', 'MAFK', 'NKX2-3', 'FOSL2', 'RUNX3', 'RUNX2', 'XBP1', 'TCF3', 'ZNF787', 'FOS', 'NFATC1', 'MXI1']	1273.58	38
['KLF6', 'SMAD3', 'SPI1', 'IRF1', 'EGR3', 'RUNX1', 'ETS2', 'KLF2', 'ZBTB7A', 'KLF13', 'KLF10', 'TCF3', 'BHLHE40', 'MXD1', 'RARA', 'ZNF787', 'IKZF1', 'RXRA', 'SREBF1', 'RUNX2', 'HMGA1', 'ATF4', 'NR4A3']	1273.52	23
['KLF6', 'SMAD3', 'SPI1', 'IRF1', 'EGR3', 'RUNX1', 'ETS2', 'KLF2', 'ZBTB7A', 'RREB1', 'FOXO3', 'BHLHE40', 'IKZF1', 'KLF9', 'ELF2', 'SP1', 'HMGA1', 'LYL1', 'MEF2D', 'MAFK', 'RARA', 'RXRA', 'FOXP1', 'SREBF1', 'CUX1', 'RUNX3', 'TEF', 'ELF1', 'CEBPA', 'CIC', 'GFI1', 'NFATC1', 'NR4A2', 'HOXA9', 'TCF3', 'ZNF267']	1273.31	36
['KLF6', 'SMAD3', 'SPI1', 'IRF1', 'EGR3', 'RUNX1', 'ETS2', 'KLF2', 'ZBTB7A', 'RREB1', 'FOXO3', 'BHLHE40', 'IKZF1', 'KLF9', 'ELF2', 'SP1', 'HMGA1', 'LYL1', 'MEF2D', 'MAFK', 'RARA', 'RXRA', 'JUND', 'SREBF1', 'RUNX3', 'XBP1', 'NR1D1', 'NKX2-3', 'MXI1', 'ELF1', 'CIC', 'RUNX2', 'FOSL2', 'NR4A2', 'TCF3', 'ATF4', 'NFATC1']	1272.92	37
['KLF6', 'SMAD3', 'SPI1', 'IRF1', 'EGR3', 'RUNX1', 'ETS2', 'KLF2', 'ZBTB7A', 'RREB1', 'FOXO3', 'BHLHE40', 'IKZF1', 'KLF9', 'ELF2', 'SP1', 'HMGA1', 'LYL1', 'MEF2D', 'MAFK', 'RARA', 'RXRA', 'FOXP1', 'SREBF1', 'CUX1', 'RUNX3', 'TEF', 'ELF1', 'CEBPA', 'CIC', 'GFI1', 'NFATC1', 'ZNF787', 'HOXA9', 'ZNF784', 'ZNF267']	1272.86	36
['KLF6', 'SMAD3', 'SPI1', 'IRF1', 'EGR3', 'RUNX1', 'ETS2', 'KLF2', 'ZBTB7A', 'RREB1', 'FOXO3', 'BHLHE40', 'IKZF1', 'KLF9', 'ELF2', 'SP1', 'HMGA1', 'KLF10', 'CIC', 'MEF2D', 'RARA', 'ELF1', 'RXRA', 'TEF', 'JUND', 'ARID5A', 'CEBPA', 'MAFK', 'SREBF1', 'CUX1', 'RUNX3', 'MXI1', 'ZNF217', 'NR4A2', 'TCF3', 'FOSL2', 'NFATC1', 'GFI1']	1272.84	38
['KLF6', 'SMAD3', 'SPI1', 'IRF1', 'EGR3', 'RUNX1', 'ETS2', 'KLF2', 'ZBTB7A', 'RREB1', 'FOXO3', 'BHLHE40', 'IKZF1', 'MXD1', 'RXRA', 'MEF2D', 'RARA', 'HMGA1', 'SREBF1', 'FOXP1', 'NR4A3', 'GFI1', 'TCF3', 'KLF10', 'NFATC1', 'GFI1B', 'RUNX2', 'CIC', 'HOXA9', 'ZNF787']	1272.83	30
['KLF6', 'SMAD3', 'SPI1', 'IRF1', 'EGR3', 'RUNX1', 'ETS2', 'KLF2', 'ZBTB7A', 'RREB1', 'FOXO3', 'BHLHE40', 'IKZF1', 'MXD1', 'RXRA', 'MEF2D', 'RARA', 'ARID3A', 'GFI1', 'ZNF787', 'NFATC1', 'ZNF217', 'KLF10', 'TCF3', 'NFKB2', 'NR4A3']	1272.77	26
['KLF6', 'SMAD3', 'SPI1', 'IRF1', 'EGR3', 'RUNX1', 'ETS2', 'KLF2', 'ZBTB7A', 'RREB1', 'FOXO3', 'BHLHE40', 'IKZF1', 'KLF9', 'ELF2', 'SP1', 'HMGA1', 'KLF10', 'CIC', 'MEF2D', 'RARA', 'ELF1', 'RXRA', 'NR1D1', 'FOXP1', 'RUNX2', 'CEBPA', 'RUNX3', 'SREBF1', 'CUX1', 'MAFK', 'JUNB', 'TCF3', 'GFI1B', 'NR4A2', 'ZNF267', 'REL']	1272.68	37
['KLF6', 'SMAD3', 'SPI1', 'IRF1', 'EGR3', 'RUNX1', 'ETS2', 'KLF2', 'ZBTB7A', 'RREB1', 'FOXO3', 'BHLHE40', 'IKZF1', 'KLF9', 'ELF2', 'SP1', 'HMGA1', 'KLF10', 'CIC', 'MEF2D', 'RARA', 'ELF1', 'RXRA', 'TEF', 'JUND', 'ARID5A', 'CEBPA', 'MAFK', 'HIVEP2', 'GFI1', 'NFATC1', 'HOXB2', 'BCL6']	1272.67	33
['KLF6', 'SMAD3', 'SPI1', 'IRF1', 'EGR3', 'RUNX1', 'ETS2', 'KLF2', 'ZBTB7A', 'RREB1', 'FOXO3', 'BHLHE40', 'IKZF1', 'KLF9', 'ELF2', 'SP1', 'HMGA1', 'KLF10', 'CIC', 'MEF2D', 'RARA', 'ELF1', 'RXRA', 'NR1D1', 'JUND', 'ARID5A', 'CEBPA', 'MAFK', 'HIVEP2', 'GFI1', 'ZNF787', 'HOXB3', 'GFI1B', 'NKX2-3', 'XBP1']	1272.63	35
['KLF6', 'SMAD3', 'SPI1', 'IRF1', 'EGR3', 'RUNX1', 'ETS2', 'KLF2', 'ZBTB7A', 'RREB1', 'FOXO3', 'BHLHE40', 'IKZF1', 'BCL11B', 'NR1D1', 'MEF2D', 'LYL1', 'SREBF1', 'MAFK', 'RARA', 'ZNF787', 'RXRA', 'RUNX3', 'JUND', 'HMGA1', 'ATF4', 'TCF3', 'FOSL2', 'NKX2-3', 'CIC', 'ZBTB48', 'MXD1', 'NFATC1']	1272.55	33
['KLF6', 'SMAD3', 'SPI1', 'IRF1', 'EGR3', 'RUNX1', 'ETS2', 'KLF2', 'ZBTB7A', 'RREB1', 'FOXO3', 'BHLHE40', 'IKZF1', 'KLF9', 'ELF2', 'SP1', 'HMGA1', 'KLF10', 'CIC', 'MEF2D', 'RARA', 'ELF1', 'RXRA', 'NR1D1', 'FOXP1', 'RUNX2', 'CEBPA', 'RUNX3', 'SREBF1', 'CUX1', 'MAFK', 'GFI1', 'NFATC1', 'GFI1B', 'HOXB2', 'NR4A2', 'MXI1']	1272.54	37
['KLF6', 'SMAD3', 'SPI1', 'IRF1', 'EGR3', 'RUNX1', 'ETS2', 'KLF2', 'ZBTB7A', 'RREB1', 'FOXO3', 'BHLHE40', 'IKZF1', 'KLF9', 'ELF2', 'SP1', 'ARID3A', 'NFATC1', 'GFI1', 'MEF2D', 'RARA', 'NFKB2', 'TCF3', 'RXRA', 'KLF10', 'ZNF787', 'NR4A3', 'FOXP1', 'MXI1']	1272.38	29
['KLF6', 'SMAD3', 'SPI1', 'IRF1', 'EGR3', 'RUNX1', 'ETS2', 'KLF2', 'ZBTB7A', 'RREB1', 'FOXO3', 'BHLHE40', 'IKZF1', 'KLF9', 'ELF2', 'SP1', 'HMGA1', 'KLF10', 'CIC', 'TGIF1', 'SATB1', 'TCF3', 'NFATC1', 'RXRA', 'ZNF267', 'TEF', 'RUNX3', 'CEBPA', 'ZNF787', 'FOXP1']	1272.37	30
['KLF6', 'SMAD3', 'SPI1', 'IRF1', 'EGR3', 'RUNX1', 'ETS2', 'KLF2', 'ZBTB7A', 'RREB1', 'FOXO3', 'BHLHE40', 'IKZF1', 'KLF9', 'ELF2', 'SP1', 'HMGA1', 'KLF10', 'CIC', 'TGIF1', 'SREBF1', 'FOXP1', 'MAFK', 'JUNB', 'RUNX3', 'RXRA', 'CEBPA', 'RUNX2', 'TCF3', 'GFI1B', 'ZNF787', 'ZNF267', 'REL']	1272	33
['KLF6', 'SMAD3', 'SPI1', 'IRF1', 'EGR3', 'RUNX1', 'ETS2', 'KLF2', 'ZBTB7A', 'RREB1', 'FOXO3', 'BHLHE40', 'NR3C1', 'KLF9', 'ELF2', 'SP1', 'ZNF267', 'KLF10', 'TCF3', 'RXRA', 'NFATC1', 'RARA', 'MEF2D', 'ZNF217', 'ARID3A', 'HOXA9', 'ZBTB7B', 'MAFK']	1271.86	28
['KLF6', 'SMAD3', 'SPI1', 'IRF1', 'EGR3', 'RUNX1', 'ETS2', 'KLF2', 'ZBTB7A', 'RREB1', 'FOXO3', 'BHLHE40', 'IKZF1', 'KLF9', 'ELF2', 'SP1', 'HMGA1', 'KLF10', 'CIC', 'MEF2D', 'RARA', 'ELF1', 'RXRA', 'NR1D1', 'JUND', 'ATF4', 'SREBF1', 'MAFK', 'NKX2-3', 'FOSL2', 'RUNX3', 'ZBTB48', 'TCF3', 'ZNF787', 'FOS', 'ZNF217', 'NFATC1', 'MXI1']	1271.82	38
['KLF6', 'SMAD3', 'SPI1', 'IRF1', 'EGR3', 'RUNX1', 'ETS2', 'KLF2', 'ZBTB7A', 'RREB1', 'FOXO3', 'BHLHE40', 'IKZF1', 'KLF9', 'ELF2', 'SP1', 'HMGA1', 'KLF10', 'NFKB2', 'MEF2D', 'RARA', 'RXRA', 'MAFK', 'NR1D1', 'FOXP1', 'SREBF1', 'RUNX3', 'CUX1', 'GFI1B', 'JUNB', 'TCF3', 'NR4A2', 'ZNF267', 'REL']	1271.59	34
['KLF6', 'SMAD3', 'SPI1', 'IRF1', 'EGR3', 'RUNX1', 'ETS2', 'KLF2', 'ZBTB7A', 'RREB1', 'FOXO3', 'BHLHE40', 'IKZF1', 'KLF9', 'ELF2', 'SP1', 'HMGA1', 'KLF10', 'CIC', 'TGIF1', 'SREBF1', 'FOXP1', 'MAFK', 'GFI1', 'NFATC1', 'TCF3', 'RUNX3', 'RXRA', 'CEBPA', 'RUNX2', 'GFI1B', 'ZNF787', 'ZNF267', 'REL']	1271.56	34
['KLF6', 'SMAD3', 'SPI1', 'IRF1', 'EGR3', 'RUNX1', 'ETS2', 'KLF2', 'ZBTB7A', 'RREB1', 'FOXO3', 'BHLHE40', 'IKZF1', 'KLF9', 'ELF2', 'SP1', 'HMGA1', 'KLF10', 'CIC', 'TGIF1', 'SREBF1', 'FOXP1', 'MAFK', 'JUNB', 'RUNX3', 'RXRA', 'CEBPA', 'RUNX2', 'CEBPB', 'NR4A2', 'MXI1']	1271.52	31
['KLF6', 'SMAD3', 'SPI1', 'IRF1', 'EGR3', 'RUNX1', 'ETS2', 'KLF2', 'ZBTB7A', 'RREB1', 'FOXO3', 'BHLHE40', 'IKZF1', 'KLF9', 'ELF2', 'SP1', 'HMGA1', 'KLF10', 'CIC', 'MEF2D', 'RARA', 'ELF1', 'RXRA', 'NR4A3', 'RUNX2', 'SREBF1', 'ZNF217', 'ATF4', 'TCF3', 'NFATC1', 'NR4A2', 'ZNF267', 'REL']	1271.48	33
['KLF6', 'SMAD3', 'SPI1', 'IRF1', 'EGR3', 'RUNX1', 'ETS2', 'KLF2', 'ZBTB7A', 'RREB1', 'FOXO3', 'ZNF429', 'IKZF1', 'NR1D1', 'MEF2D', 'SREBF1', 'HMGA1', 'MAFK', 'RARA', 'RXRA', 'RUNX3', 'CIC', 'RUNX2', 'FOXP1', 'CUX1', 'GFI1B', 'CEBPA', 'ELF2', 'ELF1', 'SP1', 'JUNB', 'ZNF787', 'MXI1', 'LYL1', 'TCF3']	1271.46	35
['KLF6', 'SMAD3', 'SPI1', 'IRF1', 'EGR3', 'RUNX1', 'ETS2', 'KLF2', 'ZBTB7A', 'RREB1', 'FOXO3', 'BHLHE40', 'IKZF1', 'KLF9', 'ELF2', 'SP1', 'HMGA1', 'KLF10', 'NFKB2', 'MEF2D', 'RARA', 'RXRA', 'NR4A3', 'TCF3', 'NFATC1', 'SREBF1', 'GFI1', 'GFI1B', 'FOXP1', 'ZNF787', 'ZNF267', 'REL']	1271.34	32
['KLF6', 'SMAD3', 'SPI1', 'IRF1', 'EGR3', 'RUNX1', 'ETS2', 'KLF2', 'ZBTB7A', 'RREB1', 'FOXO3', 'BHLHE40', 'IKZF1', 'KLF9', 'ELF2', 'SP1', 'HMGA1', 'LYL1', 'MEF2D', 'MAFK', 'RARA', 'RXRA', 'FOXP1', 'SREBF1', 'CUX1', 'RUNX3', 'TEF', 'ELF1', 'CEBPA', 'CIC', 'GFI1', 'NFATC1', 'NR4A2', 'HOXA9', 'TCF3', 'MXI1']	1271.17	36
['KLF6', 'SMAD3', 'SPI1', 'IRF1', 'EGR3', 'RUNX1', 'ETS2', 'KLF2', 'ZBTB7A', 'RREB1', 'FOXO3', 'BHLHE40', 'IKZF1', 'KLF9', 'ELF2', 'SP1', 'HMGA1', 'KLF10', 'NFKB2', 'MEF2D', 'RARA', 'RXRA', 'MAFK', 'NR1D1', 'FOXP1', 'SREBF1', 'RUNX3', 'CUX1', 'GFI1B', 'JUNB', 'ZNF784', 'ZNF787', 'ZNF267', 'REL']	1271.12	34
['KLF6', 'SMAD3', 'SPI1', 'IRF1', 'EGR3', 'RUNX1', 'ETS2', 'KLF2', 'ZBTB7A', 'RREB1', 'FOXO3', 'BHLHE40', 'IKZF1', 'KLF9', 'ELF2', 'SP1', 'HMGA1', 'KLF10', 'CIC', 'MEF2D', 'RARA', 'ELF1', 'RXRA', 'NR1D1', 'JUND', 'ARID5A', 'CEBPA', 'MAFK', 'HIVEP2', 'GFI1', 'BCL6', 'REL', 'NFATC1', 'CEBPB']	1271.09	34
['KLF6', 'SMAD3', 'SPI1', 'IRF1', 'EGR3', 'RUNX1', 'ETS2', 'KLF2', 'ZBTB7A', 'RREB1', 'FOXO3', 'BHLHE40', 'IKZF1', 'KLF9', 'ELF2', 'SP1', 'HMGA1', 'KLF10', 'CIC', 'TGIF1', 'SREBF1', 'FOXP1', 'MAFK', 'GFI1', 'NFATC1', 'CEBPB', 'RUNX2', 'RUNX3', 'RXRA', 'CEBPA', 'NR4A2', 'MXI1']	1271.06	32
['KLF6', 'SMAD3', 'SPI1', 'IRF1', 'EGR3', 'RUNX1', 'ETS2', 'KLF2', 'ZBTB7A', 'RREB1', 'FOXO3', 'ZNF429', 'IKZF1', 'NR1D1', 'MEF2D', 'SREBF1', 'HMGA1', 'MAFK', 'RARA', 'RXRA', 'RUNX3', 'CIC', 'RUNX2', 'FOXP1', 'CUX1', 'GFI1B', 'CEBPA', 'ELF2', 'ELF1', 'SP1', 'GFI1', 'ZNF787', 'MXI1', 'LYL1', 'NFATC1', 'TCF3']	1271.06	36
['KLF6', 'SMAD3', 'SPI1', 'IRF1', 'EGR3', 'RUNX1', 'ETS2', 'KLF2', 'ZBTB7A', 'RREB1', 'FOXO3', 'BHLHE40', 'IKZF1', 'KLF9', 'ELF2', 'SP1', 'ARID3A', 'NFATC1', 'GFI1', 'MEF2D', 'RARA', 'ELF1', 'MAFK', 'CEBPA', 'RXRA', 'CEBPB', 'KLF10', 'ZNF787', 'JUND', 'ZBTB7B', 'XBP1', 'NFE2']	1270.78	32
['KLF6', 'SMAD3', 'SPI1', 'IRF1', 'EGR3', 'RUNX1', 'ETS2', 'KLF2', 'ZBTB7A', 'RREB1', 'FOXO3', 'BHLHE40', 'IKZF1', 'MXD1', 'RXRA', 'TGIF1', 'KLF10', 'FOXP1', 'SREBF1', 'HMGA1', 'CIC', 'TEF', 'TCF3', 'RUNX3', 'CEBPA', 'MAFK', 'JUNB', 'NR4A2']	1270.75	28
['KLF6', 'SMAD3', 'SPI1', 'IRF1', 'EGR3', 'RUNX1', 'ETS2', 'KLF2', 'ZBTB7A', 'RREB1', 'FOXO3', 'BHLHE40', 'IKZF1', 'KLF9', 'ELF2', 'SP1', 'HMGA1', 'LYL1', 'MEF2D', 'MAFK', 'RARA', 'RXRA', 'FOXP1', 'SREBF1', 'CUX1', 'RUNX3', 'TEF', 'ELF1', 'CEBPA', 'CIC', 'GFI1', 'NFATC1', 'ZNF787', 'HOXA9', 'ZNF784', 'MXI1']	1270.72	36
['KLF6', 'SMAD3', 'SPI1', 'IRF1', 'EGR3', 'RUNX1', 'ETS2', 'KLF2', 'ZBTB7A', 'RREB1', 'FOXO3', 'BHLHE40', 'IKZF1', 'KLF9', 'ELF2', 'SP1', 'HMGA1', 'KLF10', 'NFKB2', 'MEF2D', 'RARA', 'RXRA', 'MAFK', 'NR1D1', 'FOXP1', 'SREBF1', 'RUNX3', 'CUX1', 'GFI1B', 'GFI1', 'NFATC1', 'ZNF784', 'ZNF787', 'ZNF267', 'REL']	1270.71	35
['KLF6', 'SMAD3', 'SPI1', 'IRF1', 'EGR3', 'RUNX1', 'ETS2', 'KLF2', 'ZBTB7A', 'RREB1', 'FOXO3', 'BHLHE40', 'IKZF1', 'KLF9', 'ELF2', 'NFIL3', 'MEF2D', 'ELF1', 'MAFK', 'RARA', 'CIC', 'NR1D1', 'RXRA', 'SREBF1', 'RUNX3', 'RUNX2', 'ZNF217', 'CUX1', 'CEBPA', 'LYL1', 'HOXB2', 'NR4A2', 'MXI1']	1270.7	33
['KLF6', 'SMAD3', 'SPI1', 'IRF1', 'EGR3', 'RUNX1', 'ETS2', 'KLF2', 'ZBTB7A', 'RREB1', 'FOXO3', 'BHLHE40', 'IKZF1', 'MXD1', 'RXRA', 'MEF2D', 'RARA', 'HMGA1', 'SREBF1', 'ZNF217', 'ATF4', 'JUND', 'MAFK', 'FOSL2', 'RUNX3', 'KLF10', 'TCF3', 'NR4A2', 'NR1D1', 'NKX2-3', 'NFKB2', 'NFATC1']	1270.69	32
['KLF6', 'SMAD3', 'SPI1', 'IRF1', 'EGR3', 'RUNX1', 'ETS2', 'KLF2', 'ZBTB7A', 'RREB1', 'FOXO3', 'DDIT3', 'IKZF1', 'ELF2', 'HMGA1', 'SP1', 'MAFK', 'RARA', 'NFATC1', 'CIC', 'ZNF217', 'SREBF1', 'ELF1', 'ARID5A', 'KLF9', 'ZNF787', 'JUND', 'RUNX3', 'RXRA', 'CEBPA', 'HOXB2', 'TEF', 'MXI1']	1270.67	33
['KLF6', 'SMAD3', 'SPI1', 'IRF1', 'EGR3', 'RUNX1', 'ETS2', 'KLF2', 'ZBTB7A', 'RREB1', 'FOXO3', 'BHLHE40', 'IKZF1', 'KLF9', 'ELF2', 'SP1', 'HMGA1', 'LYL1', 'MEF2D', 'MAFK', 'RARA', 'RXRA', 'JUND', 'SREBF1', 'RUNX3', 'XBP1', 'TEF', 'ELF1', 'FOSL2', 'CIC', 'TCF3', 'ZNF787', 'ZBTB48', 'ATF4', 'NFATC1', 'NFE2']	1270.64	36
['KLF6', 'SMAD3', 'SPI1', 'IRF1', 'EGR3', 'RUNX1', 'ETS2', 'KLF2', 'ZBTB7A', 'RREB1', 'FOXO3', 'BHLHE40', 'IKZF1', 'BCL11B', 'NR1D1', 'MEF2D', 'LYL1', 'SREBF1', 'MAFK', 'RARA', 'ZNF787', 'RXRA', 'RUNX3', 'JUND', 'HMGA1', 'GFI1B', 'CUX1', 'NFKB2', 'FOSL2', 'NKX2-3', 'TCF3', 'NFATC1', 'MXD1']	1270.42	33
['KLF6', 'SMAD3', 'SPI1', 'IRF1', 'EGR3', 'RUNX1', 'ETS2', 'KLF2', 'ZBTB7A', 'RREB1', 'FOXO3', 'BHLHE40', 'IKZF1', 'MXD1', 'RXRA', 'TGIF1', 'KLF10', 'FOXP1', 'SREBF1', 'HMGA1', 'CIC', 'TEF', 'TCF3', 'RUNX3', 'CEBPA', 'MAFK', 'GFI1', 'NFATC1', 'NR4A2']	1270.28	29
['KLF6', 'SMAD3', 'SPI1', 'IRF1', 'EGR3', 'RUNX1', 'ETS2', 'KLF2', 'ZBTB7A', 'RREB1', 'FOXO3', 'BHLHE40', 'IKZF1', 'KLF9', 'ELF2', 'SP1', 'ARID3A', 'NFATC1', 'GFI1', 'MEF2D', 'RARA', 'ELF1', 'MAFK', 'CEBPA', 'RXRA', 'TCF3', 'HOXA9', 'LYL1', 'ZNF787', 'ZNF217', 'JUND', 'ZBTB7B', 'MXI1']	1270.27	33
['KLF6', 'SMAD3', 'SPI1', 'IRF1', 'EGR3', 'RUNX1', 'ETS2', 'KLF2', 'ZBTB7A', 'RREB1', 'FOXO3', 'BHLHE40', 'IKZF1', 'KLF9', 'ELF2', 'SP1', 'HMGA1', 'KLF10', 'CIC', 'MEF2D', 'RARA', 'ELF1', 'RXRA', 'NR1D1', 'JUND', 'ATF4', 'SREBF1', 'MAFK', 'NKX2-3', 'FOSL2', 'RUNX3', 'RUNX2', 'XBP1', 'TCF3', 'ZNF787', 'FOS', 'NFATC1', 'NFE2']	1270.24	38
['KLF6', 'SMAD3', 'SPI1', 'IRF1', 'EGR3', 'RUNX1', 'ETS2', 'KLF2', 'ZBTB7A', 'RREB1', 'FOXO3', 'BHLHE40', 'IKZF1', 'KLF9', 'ELF2', 'SP1', 'HMGA1', 'KLF10', 'NFKB2', 'MEF2D', 'RARA', 'RXRA', 'MAFK', 'NR1D1', 'JUND', 'SREBF1', 'RUNX3', 'XBP1', 'FOSL2', 'NKX2-3', 'TCF3', 'NR4A2', 'NFATC1', 'ATF4', 'MXI1']	1269.83	35
['KLF6', 'SMAD3', 'SPI1', 'IRF1', 'EGR3', 'RUNX1', 'ETS2', 'KLF2', 'ZBTB7A', 'RREB1', 'FOXO3', 'BHLHE40', 'IKZF1', 'KLF9', 'HLX', 'MEF2D', 'SP1', 'RARA', 'RXRA', 'NFATC1', 'ARID3A', 'GFI1', 'TCF3', 'HOXA9', 'LYL1', 'CEBPA', 'MAFK', 'ZNF267', 'FOXP1']	1269.72	29
['KLF6', 'SMAD3', 'SPI1', 'IRF1', 'EGR3', 'RUNX1', 'ETS2', 'KLF2', 'ZBTB7A', 'RREB1', 'FOXO3', 'BHLHE40', 'IKZF1', 'KLF9', 'ELF2', 'SP1', 'HMGA1', 'LYL1', 'MEF2D', 'MAFK', 'RARA', 'RXRA', 'FOXP1', 'SREBF1', 'CUX1', 'RUNX3', 'NR1D1', 'RUNX2', 'ELF1', 'CEBPA', 'CIC', 'JUNB', 'HOXB3', 'NR4A2', 'GFI1B', 'MXI1']	1269.72	36
['KLF6', 'SMAD3', 'SPI1', 'IRF1', 'EGR3', 'RUNX1', 'ETS2', 'KLF2', 'ZBTB7A', 'RREB1', 'FOXO3', 'BHLHE40', 'IKZF1', 'MXD1', 'RXRA', 'MEF2D', 'RARA', 'HMGA1', 'SREBF1', 'ZNF217', 'NFIX', 'NR4A3', 'GFI1', 'KLF10', 'TCF3', 'NFATC1', 'GFI1B', 'NFKB2', 'ZNF787']	1269.66	29
['KLF6', 'SMAD3', 'SPI1', 'IRF1', 'EGR3', 'RUNX1', 'ETS2', 'KLF2', 'ZBTB7A', 'RREB1', 'FOXO3', 'BHLHE40', 'IKZF1', 'KLF9', 'ELF2', 'SP1', 'HMGA1', 'KLF10', 'CIC', 'MEF2D', 'RARA', 'ELF1', 'RXRA', 'NR1D1', 'FOXP1', 'RUNX2', 'CEBPA', 'RUNX3', 'SREBF1', 'CUX1', 'MAFK', 'GFI1', 'HOXB3', 'GFI1B', 'HOXB2', 'ZNF787', 'MXI1']	1269.51	37
['KLF6', 'SMAD3', 'SPI1', 'IRF1', 'EGR3', 'RUNX1', 'ETS2', 'KLF2', 'ZBTB7A', 'RREB1', 'FOXO3', 'BHLHE40', 'IKZF1', 'KLF9', 'ELF2', 'SP1', 'HMGA1', 'LYL1', 'MEF2D', 'MAFK', 'RARA', 'RXRA', 'JUND', 'SREBF1', 'RUNX3', 'XBP1', 'NR1D1', 'NKX2-3', 'NFE2', 'ATF4', 'FOSL2', 'TCF3', 'NR4A2', 'RUNX2', 'ELF1', 'CIC', 'NFATC1']	1269.49	37
['KLF6', 'SMAD3', 'SPI1', 'IRF1', 'EGR3', 'RUNX1', 'ETS2', 'KLF2', 'ZBTB7A', 'RREB1', 'FOXO3', 'BHLHE40', 'IKZF1', 'MXD1', 'RXRA', 'MEF2D', 'RARA', 'HMGA1', 'SREBF1', 'ZNF217', 'ATF4', 'JUND', 'MAFK', 'FOSL2', 'RUNX3', 'LYL1', 'TCF3', 'ZNF787', 'NR1D1', 'NKX2-3', 'JUNB', 'NFKB2']	1269.38	32
['KLF6', 'SMAD3', 'SPI1', 'IRF1', 'EGR3', 'RUNX1', 'ETS2', 'KLF2', 'ZBTB7A', 'RREB1', 'FOXO3', 'BHLHE40', 'IKZF1', 'KLF9', 'ELF2', 'SP1', 'HMGA1', 'LYL1', 'MEF2D', 'MAFK', 'RARA', 'RXRA', 'JUND', 'SREBF1', 'RUNX3', 'ZNF217', 'TEF', 'ELF1', 'CIC', 'ATF4', 'FOSL2', 'TCF3', 'NR4A2', 'NFATC1', 'ZNF267', 'NFE2']	1269.14	36
['KLF6', 'SMAD3', 'SPI1', 'IRF1', 'EGR3', 'RUNX1', 'ETS2', 'KLF2', 'ZBTB7A', 'RREB1', 'FOXO3', 'BHLHE40', 'IKZF1', 'KLF9', 'ELF2', 'SP1', 'HMGA1', 'LYL1', 'MEF2D', 'MAFK', 'RARA', 'RXRA', 'JUND', 'SREBF1', 'RUNX3', 'ZNF217', 'NR1D1', 'NFKB2', 'FOSL2', 'NKX2-3', 'TCF3', 'ZNF787', 'FOS', 'NFATC1', 'ATF4', 'MXI1']	1269.08	36
['KLF6', 'SMAD3', 'SPI1', 'IRF1', 'EGR3', 'RUNX1', 'ETS2', 'KLF2', 'ZBTB7A', 'RREB1', 'FOXO3', 'BHLHE40', 'IKZF1', 'KLF9', 'ELF2', 'SP1', 'ARID3A', 'NFATC1', 'GFI1', 'MEF2D', 'RARA', 'ELF1', 'NR4A3', 'KLF10', 'TCF3', 'FOXP1', 'HOXA9', 'RXRA', 'ZNF787', 'ZNF267']	1269.07	30
['KLF6', 'SMAD3', 'SPI1', 'IRF1', 'EGR3', 'RUNX1', 'ETS2', 'KLF2', 'ZBTB7A', 'KLF13', 'KLF10', 'TCF3', 'BHLHE40', 'KLF9', 'ELF2', 'SP1', 'ELF1', 'IKZF1', 'ARID3A', 'RARA', 'BCL6', 'RXRA', 'JUND', 'HIVEP2']	1269.04	24
['KLF6', 'SMAD3', 'SPI1', 'IRF1', 'EGR3', 'RUNX1', 'ETS2', 'KLF2', 'ZBTB7A', 'RREB1', 'FOXO3', 'BHLHE40', 'IKZF1', 'KLF9', 'ELF2', 'SP1', 'ARID3A', 'NFATC1', 'GFI1', 'MEF2D', 'RARA', 'ELF1', 'MAFK', 'CEBPA', 'RXRA', 'CEBPB', 'LYL1', 'ZNF787', 'JUND', 'ZBTB7B', 'XBP1', 'MXI1']	1268.91	32
['KLF6', 'SMAD3', 'SPI1', 'IRF1', 'EGR3', 'RUNX1', 'ETS2', 'KLF2', 'ZBTB7A', 'RREB1', 'FOXO3', 'BHLHE40', 'IKZF1', 'MXD1', 'RXRA', 'MEF2D', 'RARA', 'HMGA1', 'SREBF1', 'FOXP1', 'MAFK', 'CUX1', 'RUNX3', 'GFI1', 'NFATC1', 'LYL1', 'NR4A2', 'TCF3', 'HOXA9', 'CEBPA', 'CIC', 'TEF']	1268.88	32
['KLF6', 'SMAD3', 'SPI1', 'IRF1', 'EGR3', 'RUNX1', 'ETS2', 'KLF2', 'ZBTB7A', 'RREB1', 'FOXO3', 'BHLHE40', 'IKZF1', 'KLF9', 'ELF2', 'SP1', 'HMGA1', 'KLF10', 'CIC', 'MEF2D', 'RARA', 'ELF1', 'RXRA', 'NR1D1', 'FOXP1', 'RUNX2', 'CEBPA', 'RUNX3', 'SREBF1', 'CUX1', 'MAFK', 'GFI1', 'HOXB3', 'CEBPB', 'NR4A2', 'MXI1']	1268.75	36
['KLF6', 'SMAD3', 'SPI1', 'IRF1', 'EGR3', 'RUNX1', 'ETS2', 'KLF2', 'ZBTB7A', 'RREB1', 'FOXO3', 'BHLHE40', 'IKZF1', 'KLF9', 'ELF2', 'SP1', 'HMGA1', 'LYL1', 'MEF2D', 'MAFK', 'RARA', 'RXRA', 'JUND', 'SREBF1', 'RUNX3', 'XBP1', 'NR1D1', 'NKX2-3', 'MXI1', 'ELF1', 'CIC', 'RUNX2', 'FOSL2', 'ZNF787', 'FOS', 'ATF4', 'TCF3', 'NFATC1']	1268.66	38
['KLF6', 'SMAD3', 'SPI1', 'IRF1', 'EGR3', 'RUNX1', 'ETS2', 'KLF2', 'ZBTB7A', 'RREB1', 'FOXO3', 'BHLHE40', 'IKZF1', 'BCL11B', 'NR1D1', 'MEF2D', 'LYL1', 'SREBF1', 'MAFK', 'RARA', 'ZNF787', 'RXRA', 'RUNX3', 'JUND', 'HMGA1', 'ATF4', 'TCF3', 'FOSL2', 'NKX2-3', 'NFKB2', 'NFATC1', 'MXD1']	1268.62	32
['KLF6', 'SMAD3', 'SPI1', 'IRF1', 'EGR3', 'RUNX1', 'ETS2', 'KLF2', 'ZBTB7A', 'RREB1', 'FOXO3', 'BHLHE40', 'IKZF1', 'MXD1', 'RXRA', 'TGIF1', 'KLF10', 'FOXP1', 'SREBF1', 'HMGA1', 'CIC', 'RUNX2', 'JUNB', 'RUNX3', 'CEBPA', 'MAFK', 'TCF3', 'GFI1B', 'NR4A2']	1268.38	29
['KLF6', 'SMAD3', 'SPI1', 'IRF1', 'EGR3', 'RUNX1', 'ETS2', 'KLF2', 'ZBTB7A', 'RREB1', 'FOXO3', 'BHLHE40', 'IKZF1', 'MXD1', 'RXRA', 'MEF2D', 'RARA', 'HMGA1', 'SREBF1', 'FOXP1', 'MAFK', 'CUX1', 'RUNX3', 'GFI1', 'NFATC1', 'LYL1', 'ZNF787', 'TEF', 'HOXA9', 'CEBPA', 'CIC', 'ZNF784']	1268.38	32
['KLF6', 'SMAD3', 'SPI1', 'IRF1', 'EGR3', 'RUNX1', 'ETS2', 'KLF2', 'ZBTB7A', 'RREB1', 'FOXO3', 'DDIT3', 'IKZF1', 'ELF2', 'HMGA1', 'SP1', 'MAFK', 'RARA', 'NFATC1', 'CIC', 'ZNF217', 'SREBF1', 'ELF1', 'ARID5A', 'KLF9', 'NR4A2', 'JUND', 'RUNX3', 'RXRA', 'CEBPA', 'FOSL2', 'TEF', 'MXI1']	1268.18	33
['KLF6', 'SMAD3', 'SPI1', 'IRF1', 'EGR3', 'RUNX1', 'ETS2', 'KLF2', 'ZBTB7A', 'RREB1', 'FOXO3', 'BHLHE40', 'IKZF1', 'MXD1', 'RXRA', 'TGIF1', 'KLF10', 'FOXP1', 'SREBF1', 'HMGA1', 'CIC', 'RUNX2', 'GFI1', 'NFATC1', 'TCF3', 'GFI1B', 'NR4A2', 'RUNX3', 'CEBPA', 'MAFK']	1268	30
['KLF6', 'SMAD3', 'SPI1', 'IRF1', 'EGR3', 'RUNX1', 'ETS2', 'KLF2', 'ZBTB7A', 'RREB1', 'FOXO3', 'BHLHE40', 'IKZF1', 'KLF9', 'ELF2', 'SP1', 'HMGA1', 'LYL1', 'MEF2D', 'MAFK', 'RARA', 'RXRA', 'JUND', 'SREBF1', 'RUNX3', 'ZNF217', 'TEF', 'ELF1', 'CIC', 'ARID5A', 'CUX1', 'CEBPA', 'MXI1', 'NR4A2', 'TCF3', 'FOSL2', 'NFATC1', 'GFI1']	1267.92	38
['KLF6', 'SMAD3', 'SPI1', 'IRF1', 'EGR3', 'RUNX1', 'ETS2', 'KLF2', 'ZBTB7A', 'RREB1', 'FOXO3', 'BHLHE40', 'IKZF1', 'KLF9', 'ELF2', 'SP1', 'HMGA1', 'KLF10', 'CIC', 'MEF2D', 'RARA', 'ELF1', 'RXRA', 'NR1D1', 'FOXP1', 'RUNX2', 'CEBPA', 'RUNX3', 'SREBF1', 'CUX1', 'MAFK', 'GFI1', 'NFATC1', 'GFI1B', 'HOXB2', 'ZNF787', 'ZNF267', 'REL']	1267.79	38
['KLF6', 'SMAD3', 'SPI1', 'IRF1', 'EGR3', 'RUNX1', 'ETS2', 'KLF2', 'ZBTB7A', 'RREB1', 'FOXO3', 'BHLHE40', 'IKZF1', 'KLF9', 'HLX', 'MEF2D', 'SP1', 'RARA', 'RXRA', 'NFATC1', 'ARID3A', 'GFI1', 'CEBPB', 'CEBPA', 'MAFK', 'KLF10', 'ZBTB7B', 'ZNF267', 'ZNF217']	1267.72	29
['KLF6', 'SMAD3', 'SPI1', 'IRF1', 'EGR3', 'RUNX1', 'ETS2', 'KLF2', 'ZBTB7A', 'RREB1', 'FOXO3', 'BHLHE40', 'IKZF1', 'KLF9', 'ELF2', 'SP1', 'ARID3A', 'NFATC1', 'GFI1', 'TGIF1', 'KLF10', 'FOXP1', 'CEBPB', 'RXRA', 'CEBPA', 'MAFK', 'ZNF787', 'ZNF267']	1267.68	28
['KLF6', 'SMAD3', 'SPI1', 'IRF1', 'EGR3', 'RUNX1', 'ETS2', 'KLF2', 'ZBTB7A', 'RREB1', 'FOXO3', 'ZNF429', 'IKZF1', 'NR1D1', 'MEF2D', 'SREBF1', 'HMGA1', 'MAFK', 'RARA', 'RXRA', 'RUNX3', 'CIC', 'RUNX2', 'FOXP1', 'CUX1', 'GFI1B', 'CEBPA', 'MXD1', 'ZNF787', 'LYL1', 'JUNB', 'TCF3']	1267.66	32
['KLF6', 'SMAD3', 'SPI1', 'IRF1', 'EGR3', 'RUNX1', 'ETS2', 'KLF2', 'ZBTB7A', 'RREB1', 'FOXO3', 'BHLHE40', 'IKZF1', 'KLF9', 'ELF2', 'SP1', 'HMGA1', 'LYL1', 'MEF2D', 'MAFK', 'RARA', 'RXRA', 'FOXP1', 'SREBF1', 'CUX1', 'RUNX3', 'NR1D1', 'RUNX2', 'ELF1', 'CEBPA', 'CIC', 'JUNB', 'TCF3', 'GFI1B', 'NR4A2', 'ZNF267', 'REL']	1267.62	37
['KLF6', 'SMAD3', 'SPI1', 'IRF1', 'EGR3', 'RUNX1', 'ETS2', 'KLF2', 'ZBTB7A', 'RREB1', 'FOXO3', 'BHLHE40', 'IKZF1', 'MXD1', 'RXRA', 'MEF2D', 'RARA', 'ARID3A', 'GFI1', 'ZNF787', 'NFATC1', 'ZNF217', 'LYL1', 'MAFK', 'JUND', 'TCF3', 'CEBPA', 'ZBTB7B', 'HOXA9']	1267.62	29
['KLF6', 'SMAD3', 'SPI1', 'IRF1', 'EGR3', 'RUNX1', 'ETS2', 'KLF2', 'ZBTB7A', 'KLF13', 'KLF10', 'TCF3', 'BHLHE40', 'KLF9', 'ELF2', 'SP1', 'ELF1', 'IKZF1', 'ARID3A', 'RARA', 'ZNF787', 'RXRA', 'JUND', 'HIVEP2', 'XBP1']	1267.52	25
['KLF6', 'SMAD3', 'SPI1', 'IRF1', 'EGR3', 'RUNX1', 'ETS2', 'KLF2', 'ZBTB7A', 'RREB1', 'FOXO3', 'BHLHE40', 'IKZF1', 'MXD1', 'RXRA', 'MEF2D', 'RARA', 'HMGA1', 'SREBF1', 'FOXP1', 'NR4A3', 'GFI1', 'TCF3', 'KLF10', 'NFATC1', 'GFI1B', 'NFKB2', 'NR4A2']	1267.5	28
['KLF6', 'SMAD3', 'SPI1', 'IRF1', 'EGR3', 'RUNX1', 'ETS2', 'KLF2', 'ZBTB7A', 'RREB1', 'FOXO3', 'BHLHE40', 'IKZF1', 'KLF9', 'ELF2', 'SP1', 'HMGA1', 'KLF10', 'CIC', 'MEF2D', 'RARA', 'ELF1', 'RXRA', 'NR1D1', 'FOXP1', 'RUNX2', 'CEBPA', 'RUNX3', 'SREBF1', 'CUX1', 'MAFK', 'GFI1', 'NFATC1', 'GFI1B', 'HOXA9', 'TCF3', 'NR4A2', 'MXI1']	1267.5	38
['KLF6', 'SMAD3', 'SPI1', 'IRF1', 'EGR3', 'RUNX1', 'ETS2', 'KLF2', 'ZBTB7A', 'RREB1', 'FOXO3', 'BHLHE40', 'IKZF1', 'KLF9', 'ELF2', 'SP1', 'HMGA1', 'LYL1', 'MEF2D', 'MAFK', 'RARA', 'RXRA', 'FOXP1', 'SREBF1', 'CUX1', 'RUNX3', 'NR1D1', 'RUNX2', 'ELF1', 'CEBPA', 'CIC', 'GFI1', 'NR4A2', 'NFATC1', 'GFI1B', 'HOXB2', 'MXI1']	1267.49	37
['KLF6', 'SMAD3', 'SPI1', 'IRF1', 'EGR3', 'RUNX1', 'ETS2', 'KLF2', 'ZBTB7A', 'RREB1', 'FOXO3', 'ZNF429', 'IKZF1', 'NR1D1', 'MEF2D', 'SREBF1', 'HMGA1', 'MAFK', 'RARA', 'RXRA', 'RUNX3', 'CIC', 'RUNX2', 'FOXP1', 'CUX1', 'GFI1B', 'CEBPA', 'MXD1', 'ZNF787', 'LYL1', 'GFI1', 'NFATC1', 'TCF3']	1267.33	33
['KLF6', 'SMAD3', 'SPI1', 'IRF1', 'EGR3', 'RUNX1', 'ETS2', 'KLF2', 'ZBTB7A', 'RREB1', 'FOXO3', 'BHLHE40', 'IKZF1', 'KLF9', 'ELF2', 'SP1', 'HMGA1', 'KLF10', 'CIC', 'MEF2D', 'RARA', 'ELF1', 'RXRA', 'NR1D1', 'FOXP1', 'RUNX2', 'CEBPA', 'RUNX3', 'SREBF1', 'CUX1', 'MAFK', 'GFI1', 'NFATC1', 'GFI1B', 'HOXA9', 'ZNF784', 'ZNF787', 'MXI1']	1267.08	38
['KLF6', 'SMAD3', 'SPI1', 'IRF1', 'EGR3', 'RUNX1', 'ETS2', 'KLF2', 'ZBTB7A', 'RREB1', 'FOXO3', 'BHLHE40', 'IKZF1', 'KLF9', 'ELF2', 'NFIL3', 'MEF2D', 'ELF1', 'MAFK', 'RARA', 'CIC', 'IRF2', 'HOXB2', 'SREBF1', 'ZNF217', 'ZNF267', 'CUX1', 'BCL6']	1267.07	28
['KLF6', 'SMAD3', 'SPI1', 'IRF1', 'EGR3', 'RUNX1', 'ETS2', 'KLF2', 'ZBTB7A', 'RREB1', 'FOXO3', 'BHLHE40', 'IKZF1', 'KLF9', 'ELF2', 'SP1', 'HMGA1', 'KLF10', 'CIC', 'MEF2D', 'RARA', 'ELF1', 'RXRA', 'TEF', 'JUND', 'ARID5A', 'CEBPA', 'MAFK', 'HIVEP2', 'GFI1', 'NFATC1', 'TCF3', 'BCL6', 'HOXA9']	1267.03	34
['KLF6', 'SMAD3', 'SPI1', 'IRF1', 'EGR3', 'RUNX1', 'ETS2', 'KLF2', 'ZBTB7A', 'RREB1', 'FOXO3', 'BHLHE40', 'IKZF1', 'KLF9', 'ELF2', 'SP1', 'HMGA1', 'KLF10', 'CIC', 'MEF2D', 'RARA', 'ELF1', 'RXRA', 'NR1D1', 'FOXP1', 'RUNX2', 'CEBPA', 'RUNX3', 'SATB1', 'ZNF267', 'REL', 'HOXB2', 'NFATC1', 'ZNF787']	1266.97	34
['KLF6', 'SMAD3', 'SPI1', 'IRF1', 'EGR3', 'RUNX1', 'ETS2', 'KLF2', 'ZBTB7A', 'RREB1', 'FOXO3', 'BHLHE40', 'IKZF1', 'KLF9', 'ELF2', 'SP1', 'HMGA1', 'KLF10', 'CIC', 'MEF2D', 'RARA', 'ELF1', 'RXRA', 'NR1D1', 'JUND', 'ATF4', 'SREBF1', 'MAFK', 'NKX2-3', 'FOSL2', 'RUNX3', 'RUNX2', 'ZNF217', 'CEBPB', 'NR4A2', 'NFATC1', 'MXI1']	1266.95	37
['KLF6', 'SMAD3', 'SPI1', 'IRF1', 'EGR3', 'RUNX1', 'ETS2', 'KLF2', 'ZBTB7A', 'RREB1', 'FOXO3', 'BHLHE40', 'IKZF1', 'KLF9', 'ELF2', 'SP1', 'HMGA1', 'LYL1', 'MEF2D', 'MAFK', 'RARA', 'RXRA', 'JUND', 'SREBF1', 'RUNX3', 'ZNF217', 'NR1D1', 'ELF1', 'CIC', 'ZBTB48', 'ZNF787', 'ATF4', 'FOSL2', 'TCF3', 'FOS', 'NKX2-3', 'NFATC1', 'MXI1']	1266.89	38
['KLF6', 'SMAD3', 'SPI1', 'IRF1', 'EGR3', 'RUNX1', 'ETS2', 'KLF2', 'ZBTB7A', 'RREB1', 'FOXO3', 'BHLHE40', 'IKZF1', 'KLF9', 'ELF2', 'SP1', 'ARID3A', 'NFATC1', 'GFI1', 'TGIF1', 'KLF10', 'ZNF217', 'TCF3', 'BCL6', 'ZNF267', 'RXRA', 'JUND', 'CEBPA', 'MAFK']	1266.72	29
['KLF6', 'SMAD3', 'SPI1', 'IRF1', 'EGR3', 'RUNX1', 'ETS2', 'KLF2', 'ZBTB7A', 'RREB1', 'FOXO3', 'BHLHE40', 'IKZF1', 'KLF9', 'ELF2', 'SP1', 'ARID3A', 'NFATC1', 'GFI1', 'MEF2D', 'RARA', 'ELF1', 'NR4A3', 'KLF10', 'TCF3', 'FOXP1', 'HOXA9', 'RXRA', 'ZNF787', 'MXI1']	1266.5	30
['KLF6', 'SMAD3', 'SPI1', 'IRF1', 'EGR3', 'RUNX1', 'ETS2', 'KLF2', 'ZBTB7A', 'RREB1', 'FOXO3', 'BHLHE40', 'IKZF1', 'KLF9', 'ELF2', 'SP1', 'HMGA1', 'KLF10', 'NFKB2', 'MEF2D', 'RARA', 'RXRA', 'MAFK', 'NR1D1', 'JUND', 'SREBF1', 'RUNX3', 'ZNF217', 'MXI1', 'FOSL2', 'NKX2-3', 'TCF3', 'NR4A2', 'JUNB', 'GFI1B', 'CUX1']	1266.47	36
['KLF6', 'SMAD3', 'SPI1', 'IRF1', 'EGR3', 'RUNX1', 'ETS2', 'KLF2', 'ZBTB7A', 'RREB1', 'FOXO3', 'BHLHE40', 'IKZF1', 'KLF9', 'ELF2', 'SP1', 'HMGA1', 'KLF10', 'CIC', 'MEF2D', 'RARA', 'ELF1', 'RXRA', 'NR1D1', 'FOXP1', 'RUNX2', 'CEBPA', 'RUNX3', 'SREBF1', 'CUX1', 'MAFK', 'JUNB', 'HOXB3', 'ZNF787', 'GFI1B', 'ZNF784', 'MXI1']	1266.24	37
['KLF6', 'SMAD3', 'SPI1', 'IRF1', 'EGR3', 'RUNX1', 'ETS2', 'KLF2', 'ZBTB7A', 'RREB1', 'FOXO3', 'BHLHE40', 'IKZF1', 'KLF9', 'ELF2', 'SP1', 'HMGA1', 'KLF10', 'NFKB2', 'MEF2D', 'RARA', 'RXRA', 'MAFK', 'NR1D1', 'JUND', 'SREBF1', 'RUNX3', 'ZNF217', 'MXI1', 'FOSL2', 'NKX2-3', 'TCF3', 'NR4A2', 'NFATC1', 'GFI1B', 'GFI1', 'CUX1']	1266.22	37
['KLF6', 'SMAD3', 'SPI1', 'IRF1', 'EGR3', 'RUNX1', 'ETS2', 'KLF2', 'ZBTB7A', 'RREB1', 'FOXO3', 'BHLHE40', 'IKZF1', 'KLF9', 'ELF2', 'SP1', 'HMGA1', 'KLF10', 'NFKB2', 'MEF2D', 'RARA', 'RXRA', 'MAFK', 'NR1D1', 'JUND', 'SREBF1', 'RUNX3', 'XBP1', 'FOSL2', 'NKX2-3', 'TCF3', 'NR4A2', 'NFATC1', 'ATF4', 'NFE2']	1266.2	35
['KLF6', 'SMAD3', 'SPI1', 'IRF1', 'EGR3', 'RUNX1', 'ETS2', 'KLF2', 'ZBTB7A', 'RREB1', 'FOXO3', 'BHLHE40', 'IKZF1', 'KLF9', 'ELF2', 'SP1', 'HMGA1', 'KLF10', 'CIC', 'MEF2D', 'RARA', 'ELF1', 'RXRA', 'TEF', 'JUND', 'ATF4', 'SREBF1', 'FOSL2', 'TCF3', 'RUNX3', 'MAFK', 'ZNF217', 'ZNF787', 'ZBTB48', 'NFATC1', 'ZNF267', 'NFE2']	1266.16	37
['KLF6', 'SMAD3', 'SPI1', 'IRF1', 'EGR3', 'RUNX1', 'ETS2', 'KLF2', 'ZBTB7A', 'RREB1', 'FOXO3', 'BHLHE40', 'IKZF1', 'KLF9', 'HLX', 'MEF2D', 'SP1', 'RARA', 'RXRA', 'NFATC1', 'HMGA1', 'CIC', 'SREBF1', 'ZNF267', 'RUNX2', 'REL', 'ATF4', 'ZNF217', 'TCF3', 'KLF10', 'NR4A3']	1266.13	31
['KLF6', 'SMAD3', 'SPI1', 'IRF1', 'EGR3', 'RUNX1', 'ETS2', 'KLF2', 'ZBTB7A', 'RREB1', 'FOXO3', 'BHLHE40', 'IKZF1', 'KLF9', 'ELF2', 'SP1', 'HMGA1', 'LYL1', 'MEF2D', 'MAFK', 'RARA', 'RXRA', 'FOXP1', 'SREBF1', 'CUX1', 'RUNX3', 'NR1D1', 'NFKB2', 'GFI1B', 'JUNB', 'TCF3', 'NR4A2', 'ZNF267', 'REL']	1266.09	34
['KLF6', 'SMAD3', 'SPI1', 'IRF1', 'EGR3', 'RUNX1', 'ETS2', 'KLF2', 'ZBTB7A', 'RREB1', 'FOXO3', 'BHLHE40', 'IKZF1', 'KLF9', 'ELF2', 'NFIL3', 'MEF2D', 'ELF1', 'MAFK', 'RARA', 'CIC', 'NR1D1', 'RXRA', 'SREBF1', 'RUNX3', 'RUNX2', 'ZNF217', 'CUX1', 'CEBPA', 'LYL1', 'HOXB2', 'ZNF787', 'FOS', 'MXI1']	1266	34
['KLF6', 'SMAD3', 'SPI1', 'IRF1', 'EGR3', 'RUNX1', 'ETS2', 'KLF2', 'ZBTB7A', 'RREB1', 'FOXO3', 'BHLHE40', 'IKZF1', 'KLF9', 'ELF2', 'SP1', 'HMGA1', 'KLF10', 'CIC', 'TGIF1', 'SREBF1', 'FOXP1', 'MAFK', 'JUNB', 'RUNX3', 'RXRA', 'CEBPA', 'RUNX2', 'CEBPB', 'ZNF787', 'ZNF267', 'REL']	1265.91	32
['KLF6', 'SMAD3', 'SPI1', 'IRF1', 'EGR3', 'RUNX1', 'ETS2', 'KLF2', 'ZBTB7A', 'KLF13', 'KLF10', 'TCF3', 'BHLHE40', 'KLF9', 'ELF2', 'SP1', 'ELF1', 'IKZF1', 'HMGA1', 'RARA', 'HIVEP2', 'BCL6', 'IRF2']	1265.87	23
['KLF6', 'SMAD3', 'SPI1', 'IRF1', 'EGR3', 'RUNX1', 'ETS2', 'KLF2', 'ZBTB7A', 'RREB1', 'FOXO3', 'BHLHE40', 'IKZF1', 'KLF9', 'ELF2', 'SP1', 'HMGA1', 'KLF10', 'CIC', 'MEF2D', 'RARA', 'ELF1', 'RXRA', 'TEF', 'JUND', 'ARID5A', 'CEBPA', 'MAFK', 'SREBF1', 'CUX1', 'RUNX3', 'MXI1', 'ZNF217', 'NR4A2', 'HOXB2', 'NFATC1', 'GFI1']	1265.86	37
['KLF6', 'SMAD3', 'SPI1', 'IRF1', 'EGR3', 'RUNX1', 'ETS2', 'KLF2', 'ZBTB7A', 'RREB1', 'FOXO3', 'BHLHE40', 'IKZF1', 'KLF9', 'ELF2', 'SP1', 'HMGA1', 'LYL1', 'MEF2D', 'MAFK', 'RARA', 'RXRA', 'FOXP1', 'SREBF1', 'CUX1', 'RUNX3', 'NR1D1', 'NFKB2', 'GFI1B', 'GFI1', 'NFATC1', 'TCF3', 'NR4A2', 'ZNF267', 'REL']	1265.83	35
['KLF6', 'SMAD3', 'SPI1', 'IRF1', 'EGR3', 'RUNX1', 'ETS2', 'KLF2', 'ZBTB7A', 'RREB1', 'FOXO3', 'BHLHE40', 'IKZF1', 'KLF9', 'HLX', 'MEF2D', 'SP1', 'RARA', 'RXRA', 'NFATC1', 'HMGA1', 'CIC', 'SREBF1', 'ZNF267', 'RUNX2', 'REL', 'GFI1', 'ZNF217', 'CEBPB', 'RUNX3', 'CEBPA', 'MAFK', 'ZBTB7B', 'KLF10']	1265.74	34
['KLF6', 'SMAD3', 'SPI1', 'IRF1', 'EGR3', 'RUNX1', 'ETS2', 'KLF2', 'ZBTB7A', 'RREB1', 'FOXO3', 'BHLHE40', 'IKZF1', 'KLF9', 'ELF2', 'SP1', 'HMGA1', 'KLF10', 'CIC', 'TGIF1', 'SREBF1', 'FOXP1', 'MAFK', 'GFI1', 'NFATC1', 'CEBPB', 'RUNX2', 'RUNX3', 'RXRA', 'CEBPA', 'ZNF787', 'ZNF267', 'REL']	1265.64	33
['KLF6', 'SMAD3', 'SPI1', 'IRF1', 'EGR3', 'RUNX1', 'ETS2', 'KLF2', 'ZBTB7A', 'RREB1', 'FOXO3', 'BHLHE40', 'IKZF1', 'KLF9', 'ELF2', 'SP1', 'HMGA1', 'LYL1', 'MEF2D', 'MAFK', 'RARA', 'RXRA', 'FOXP1', 'SREBF1', 'CUX1', 'RUNX3', 'NR1D1', 'NFKB2', 'GFI1B', 'JUNB', 'ZNF784', 'ZNF787', 'ZNF267', 'REL']	1265.62	34
['KLF6', 'SMAD3', 'SPI1', 'IRF1', 'EGR3', 'RUNX1', 'ETS2', 'KLF2', 'ZBTB7A', 'RREB1', 'FOXO3', 'BHLHE40', 'IKZF1', 'KLF9', 'ELF2', 'SP1', 'ARID3A', 'NFATC1', 'GFI1', 'TGIF1', 'KLF10', 'ZNF217', 'TCF3', 'ZNF787', 'ZBTB7B', 'RXRA', 'CEBPA', 'MAFK', 'JUND', 'MXI1']	1265.57	30
['KLF6', 'SMAD3', 'SPI1', 'IRF1', 'EGR3', 'RUNX1', 'ETS2', 'KLF2', 'ZBTB7A', 'RREB1', 'FOXO3', 'BHLHE40', 'IKZF1', 'KLF9', 'ELF2', 'SP1', 'HMGA1', 'KLF10', 'CIC', 'MEF2D', 'RARA', 'ELF1', 'IRF2', 'GFI1', 'NFATC1', 'HIVEP2', 'ARID5A', 'MAFK', 'HOXB2', 'ZNF787', 'TEF']	1265.52	31
['KLF6', 'SMAD3', 'SPI1', 'IRF1', 'EGR3', 'RUNX1', 'ETS2', 'KLF2', 'ZBTB7A', 'RREB1', 'FOXO3', 'BHLHE40', 'IKZF1', 'KLF9', 'ELF2', 'SP1', 'HMGA1', 'KLF10', 'CIC', 'MEF2D', 'RARA', 'HIVEP1', 'RXRA', 'REL', 'HOXB3', 'HOXB2', 'MAFK', 'BCL6', 'JUND', 'HIVEP2']	1265.5	30
['KLF6', 'SMAD3', 'SPI1', 'IRF1', 'EGR3', 'RUNX1', 'ETS2', 'KLF2', 'ZBTB7A', 'RREB1', 'FOXO3', 'BHLHE40', 'IKZF1', 'KLF9', 'ELF2', 'SP1', 'HMGA1', 'KLF10', 'NFKB2', 'MEF2D', 'RARA', 'RXRA', 'MAFK', 'NR1D1', 'JUND', 'SREBF1', 'RUNX3', 'XBP1', 'FOSL2', 'NKX2-3', 'TCF3', 'ZNF787', 'FOS', 'NFATC1', 'ATF4', 'MXI1']	1265.42	36
['KLF6', 'SMAD3', 'SPI1', 'IRF1', 'EGR3', 'RUNX1', 'ETS2', 'KLF2', 'ZBTB7A', 'RREB1', 'FOXO3', 'BHLHE40', 'IKZF1', 'KLF9', 'ELF2', 'SP1', 'HMGA1', 'LYL1', 'MEF2D', 'MAFK', 'RARA', 'RXRA', 'FOXP1', 'SREBF1', 'CUX1', 'RUNX3', 'NR1D1', 'NFKB2', 'GFI1B', 'GFI1', 'NFATC1', 'ZNF784', 'ZNF787', 'ZNF267', 'REL']	1265.37	35
['KLF6', 'SMAD3', 'SPI1', 'IRF1', 'EGR3', 'RUNX1', 'ETS2', 'KLF2', 'ZBTB7A', 'RREB1', 'FOXO3', 'BHLHE40', 'IKZF1', 'KLF9', 'ELF2', 'SP1', 'HMGA1', 'LYL1', 'MEF2D', 'MAFK', 'RARA', 'RXRA', 'JUND', 'SREBF1', 'RUNX3', 'XBP1', 'NR1D1', 'NKX2-3', 'NFE2', 'ATF4', 'FOSL2', 'TCF3', 'ZNF787', 'FOS', 'ELF1', 'CIC', 'RUNX2', 'NFATC1']	1265.32	38
['KLF6', 'SMAD3', 'SPI1', 'IRF1', 'EGR3', 'RUNX1', 'ETS2', 'KLF2', 'ZBTB7A', 'RREB1', 'FOXO3', 'BHLHE40', 'IKZF1', 'KLF9', 'ELF2', 'SP1', 'ARID3A', 'NFATC1', 'GFI1', 'MEF2D', 'RARA', 'ELF1', 'MAFK', 'IRF2', 'KLF10', 'TCF3', 'BCL6', 'ZNF267', 'FOXP1']	1265.24	29
['KLF6', 'SMAD3', 'SPI1', 'IRF1', 'EGR3', 'RUNX1', 'ETS2', 'KLF2', 'ZBTB7A', 'RREB1', 'FOXO3', 'BHLHE40', 'IKZF1', 'KLF9', 'ELF2', 'SP1', 'HMGA1', 'KLF10', 'CIC', 'MEF2D', 'RARA', 'ELF1', 'RXRA', 'TEF', 'JUND', 'ARID5A', 'CEBPA', 'MAFK', 'SREBF1', 'CUX1', 'RUNX3', 'MXI1', 'ZNF217', 'ZNF787', 'ZBTB48', 'FOSL2', 'TCF3', 'NFATC1', 'GFI1']	1265.13	39
['KLF6', 'SMAD3', 'SPI1', 'IRF1', 'EGR3', 'RUNX1', 'ETS2', 'KLF2', 'ZBTB7A', 'RREB1', 'FOXO3', 'BHLHE40', 'IKZF1', 'KLF9', 'ELF2', 'SP1', 'HMGA1', 'KLF10', 'CIC', 'MEF2D', 'RARA', 'ELF1', 'IRF2', 'GFI1', 'NFATC1', 'SREBF1', 'ZNF267', 'FOXP1', 'HOXB2', 'CUX1', 'MAFK', 'ZNF787', 'TEF']	1265.12	33
['KLF6', 'SMAD3', 'SPI1', 'IRF1', 'EGR3', 'RUNX1', 'ETS2', 'KLF2', 'ZBTB7A', 'RREB1', 'FOXO3', 'BHLHE40', 'IKZF1', 'KLF9', 'ELF2', 'SP1', 'ARID3A', 'NFATC1', 'GFI1', 'MEF2D', 'RARA', 'ELF1', 'MAFK', 'CEBPA', 'RXRA', 'CEBPB', 'LYL1', 'ZNF787', 'JUND', 'ZBTB7B', 'XBP1', 'NFE2']	1264.94	32
['KLF6', 'SMAD3', 'SPI1', 'IRF1', 'EGR3', 'RUNX1', 'ETS2', 'KLF2', 'ZBTB7A', 'RREB1', 'FOXO3', 'BHLHE40', 'IKZF1', 'KLF9', 'ELF2', 'SP1', 'ARID3A', 'NFATC1', 'GFI1', 'TGIF1', 'KLF10', 'FOXP1', 'CEBPB', 'RXRA', 'CEBPA', 'MAFK', 'ZNF787', 'MXI1']	1264.93	28
['KLF6', 'SMAD3', 'SPI1', 'IRF1', 'EGR3', 'RUNX1', 'ETS2', 'KLF2', 'ZBTB7A', 'RREB1', 'FOXO3', 'BHLHE40', 'IKZF1', 'MXD1', 'RXRA', 'MEF2D', 'RARA', 'HMGA1', 'SREBF1', 'FOXP1', 'MAFK', 'CUX1', 'RUNX3', 'GFI1', 'NFATC1', 'KLF10', 'NR4A2', 'TCF3', 'HOXA9', 'CEBPA', 'CIC', 'GFI1B', 'NR1D1', 'RUNX2']	1264.91	34
['KLF6', 'SMAD3', 'SPI1', 'IRF1', 'EGR3', 'RUNX1', 'ETS2', 'KLF2', 'ZBTB7A', 'RREB1', 'FOXO3', 'BHLHE40', 'IKZF1', 'MXD1', 'RXRA', 'MEF2D', 'RARA', 'HMGA1', 'SREBF1', 'ZNF217', 'ATF4', 'JUND', 'MAFK', 'FOSL2', 'RUNX3', 'LYL1', 'TCF3', 'NR4A2', 'NR1D1', 'NKX2-3', 'NFKB2', 'NFATC1']	1264.84	32
['KLF6', 'SMAD3', 'SPI1', 'IRF1', 'EGR3', 'RUNX1', 'ETS2', 'KLF2', 'ZBTB7A', 'RREB1', 'FOXO3', 'BHLHE40', 'IKZF1', 'KLF9', 'ELF2', 'SP1', 'HMGA1', 'KLF10', 'CIC', 'TGIF1', 'SREBF1', 'ZNF217', 'ARID5A', 'MXI1', 'RXRA', 'TEF', 'FOSL2', 'TCF3', 'RUNX3', 'CEBPA', 'MAFK', 'JUND', 'ZNF787', 'NFATC1', 'GFI1']	1264.83	35
['KLF6', 'SMAD3', 'SPI1', 'IRF1', 'EGR3', 'RUNX1', 'ETS2', 'KLF2', 'ZBTB7A', 'RREB1', 'FOXO3', 'BHLHE40', 'IKZF1', 'KLF9', 'ELF2', 'SP1', 'HMGA1', 'KLF10', 'NFKB2', 'MEF2D', 'RARA', 'RXRA', 'MAFK', 'NR1D1', 'JUND', 'SREBF1', 'RUNX3', 'ZNF217', 'MXI1', 'FOSL2', 'NKX2-3', 'TCF3', 'NR4A2', 'JUNB', 'ATF4']	1264.71	35
['KLF6', 'SMAD3', 'SPI1', 'IRF1', 'EGR3', 'RUNX1', 'ETS2', 'KLF2', 'ZBTB7A', 'RREB1', 'FOXO3', 'BHLHE40', 'IKZF1', 'MXD1', 'RXRA', 'MEF2D', 'RARA', 'HMGA1', 'SREBF1', 'ZNF217', 'NFIX', 'JUND', 'MAFK', 'CUX1', 'RUNX3', 'TEF', 'CEBPA', 'CIC', 'FOSL2', 'TCF3', 'KLF10', 'NR4A2', 'NFATC1', 'GFI1']	1264.71	34
['KLF6', 'SMAD3', 'SPI1', 'IRF1', 'EGR3', 'RUNX1', 'ETS2', 'KLF2', 'ZBTB7A', 'RREB1', 'FOXO3', 'BHLHE40', 'IKZF1', 'KLF9', 'ELF2', 'SP1', 'HMGA1', 'KLF10', 'CIC', 'TGIF1', 'SREBF1', 'FOXP1', 'NR4A3', 'GFI1', 'TCF3', 'NFATC1', 'GFI1B', 'RUNX2', 'RXRA', 'ZNF787', 'MXI1']	1264.65	31
['KLF6', 'SMAD3', 'SPI1', 'IRF1', 'EGR3', 'RUNX1', 'ETS2', 'KLF2', 'ZBTB7A', 'RREB1', 'FOXO3', 'BHLHE40', 'IKZF1', 'KLF9', 'ELF2', 'SP1', 'HMGA1', 'LYL1', 'MEF2D', 'MAFK', 'RARA', 'RXRA', 'JUND', 'SREBF1', 'RUNX3', 'XBP1', 'NR1D1', 'NKX2-3', 'MXI1', 'NFKB2', 'FOSL2', 'TCF3', 'NR4A2', 'NFATC1', 'ATF4']	1264.49	35
['KLF6', 'SMAD3', 'SPI1', 'IRF1', 'EGR3', 'RUNX1', 'ETS2', 'KLF2', 'ZBTB7A', 'RREB1', 'FOXO3', 'BHLHE40', 'IKZF1', 'KLF9', 'ELF2', 'SP1', 'HMGA1', 'LYL1', 'MEF2D', 'MAFK', 'RARA', 'RXRA', 'FOXP1', 'SREBF1', 'CUX1', 'RUNX3', 'NR1D1', 'RUNX2', 'ELF1', 'CEBPA', 'CIC', 'GFI1', 'ZNF787', 'HOXB3', 'GFI1B', 'HOXB2', 'MXI1']	1264.46	37
['KLF6', 'SMAD3', 'SPI1', 'IRF1', 'EGR3', 'RUNX1', 'ETS2', 'KLF2', 'ZBTB7A', 'RREB1', 'FOXO3', 'BHLHE40', 'IKZF1', 'KLF9', 'ELF2', 'SP1', 'HMGA1', 'KLF10', 'CIC', 'MEF2D', 'RARA', 'ELF1', 'RXRA', 'TEF', 'JUND', 'ARID5A', 'CEBPA', 'MAFK', 'SREBF1', 'CUX1', 'RUNX3', 'MXI1', 'XBP1', 'FOSL2', 'TCF3', 'NR4A2', 'NFATC1', 'GFI1']	1264.45	38
['KLF6', 'SMAD3', 'SPI1', 'IRF1', 'EGR3', 'RUNX1', 'ETS2', 'KLF2', 'ZBTB7A', 'RREB1', 'FOXO3', 'BHLHE40', 'IKZF1', 'MXD1', 'RXRA', 'MEF2D', 'RARA', 'HMGA1', 'SREBF1', 'FOXP1', 'MAFK', 'CUX1', 'RUNX3', 'GFI1', 'NFATC1', 'KLF10', 'ZNF787', 'NR1D1', 'RUNX2', 'CEBPA', 'CIC', 'HOXA9', 'GFI1B', 'ZNF784']	1264.44	34
['KLF6', 'SMAD3', 'SPI1', 'IRF1', 'EGR3', 'RUNX1', 'ETS2', 'KLF2', 'ZBTB7A', 'RREB1', 'FOXO3', 'DDIT3', 'IKZF1', 'ELF2', 'HMGA1', 'SP1', 'MAFK', 'RARA', 'NFATC1', 'CIC', 'ZNF217', 'SREBF1', 'ELF1', 'ARID5A', 'KLF9', 'NR4A2', 'JUND', 'RUNX3', 'RXRA', 'CEBPA', 'FOSL2', 'TEF', 'NFE2']	1264.33	33
['KLF6', 'SMAD3', 'SPI1', 'IRF1', 'EGR3', 'RUNX1', 'ETS2', 'KLF2', 'ZBTB7A', 'RREB1', 'FOXO3', 'BHLHE40', 'IKZF1', 'KLF9', 'ELF2', 'SP1', 'HMGA1', 'KLF10', 'CIC', 'MEF2D', 'RARA', 'ELF1', 'IRF2', 'GFI1', 'NFATC1', 'HIVEP2', 'ARID5A', 'MAFK', 'TCF3', 'BCL6', 'TEF']	1264.23	31
['KLF6', 'SMAD3', 'SPI1', 'IRF1', 'EGR3', 'RUNX1', 'ETS2', 'KLF2', 'ZBTB7A', 'RREB1', 'FOXO3', 'BHLHE40', 'IKZF1', 'MXD1', 'RXRA', 'MEF2D', 'RARA', 'HMGA1', 'SREBF1', 'ZNF217', 'ATF4', 'JUND', 'MAFK', 'FOSL2', 'RUNX3', 'KLF10', 'CEBPB', 'RUNX2', 'NR1D1', 'NKX2-3', 'CIC', 'NR4A2', 'NFATC1']	1264.21	33
['KLF6', 'SMAD3', 'SPI1', 'IRF1', 'EGR3', 'RUNX1', 'ETS2', 'KLF2', 'ZBTB7A', 'RREB1', 'FOXO3', 'BHLHE40', 'IKZF1', 'KLF9', 'ELF2', 'SP1', 'HMGA1', 'KLF10', 'CIC', 'MEF2D', 'RARA', 'ELF1', 'RXRA', 'NR1D1', 'FOXP1', 'RUNX2', 'CEBPA', 'RUNX3', 'SREBF1', 'CUX1', 'MAFK', 'GFI1', 'HOXB3', 'CEBPB', 'ZNF787', 'ZNF267', 'REL']	1263.97	37
['KLF6', 'SMAD3', 'SPI1', 'IRF1', 'EGR3', 'RUNX1', 'ETS2', 'KLF2', 'ZBTB7A', 'RREB1', 'FOXO3', 'BHLHE40', 'IKZF1', 'KLF9', 'ELF2', 'SP1', 'HMGA1', 'KLF10', 'CIC', 'MEF2D', 'RARA', 'ELF1', 'IRF2', 'GFI1', 'NFATC1', 'SREBF1', 'ZNF267', 'FOXP1', 'TCF3', 'BCL6', 'CUX1', 'MAFK', 'TEF']	1263.91	33
['KLF6', 'SMAD3', 'SPI1', 'IRF1', 'EGR3', 'RUNX1', 'ETS2', 'KLF2', 'ZBTB7A', 'RREB1', 'FOXO3', 'BHLHE40', 'IKZF1', 'KLF9', 'HLX', 'MEF2D', 'SP1', 'RARA', 'RXRA', 'NFATC1', 'HMGA1', 'CIC', 'SREBF1', 'ZNF267', 'TEF', 'TCF3', 'RUNX3', 'MAFK', 'GFI1', 'HOXA9', 'CEBPA', 'ZNF217', 'BCL6', 'KLF10']	1263.68	34
['KLF6', 'SMAD3', 'SPI1', 'IRF1', 'EGR3', 'RUNX1', 'ETS2', 'KLF2', 'ZBTB7A', 'RREB1', 'FOXO3', 'BHLHE40', 'NR3C1', 'KLF9', 'ELF2', 'SP1', 'ZNF267', 'KLF10', 'TCF3', 'RXRA', 'NFATC1', 'RARA', 'MEF2D', 'ZNF217', 'ARID3A', 'HOXA9', 'BCL6', 'MAFK']	1263.61	28
['KLF6', 'SMAD3', 'SPI1', 'IRF1', 'EGR3', 'RUNX1', 'ETS2', 'KLF2', 'ZBTB7A', 'RREB1', 'FOXO3', 'BHLHE40', 'IKZF1', 'KLF9', 'ELF2', 'SP1', 'HMGA1', 'LYL1', 'MEF2D', 'MAFK', 'RARA', 'RXRA', 'FOXP1', 'SREBF1', 'CUX1', 'RUNX3', 'NR1D1', 'RUNX2', 'ELF1', 'CEBPA', 'CIC', 'GFI1', 'NR4A2', 'HOXB3', 'CEBPB', 'MXI1']	1263.56	36
['KLF6', 'SMAD3', 'SPI1', 'IRF1', 'EGR3', 'RUNX1', 'ETS2', 'KLF2', 'ZBTB7A', 'RREB1', 'FOXO3', 'BHLHE40', 'IKZF1', 'KLF9', 'ELF2', 'SP1', 'HMGA1', 'KLF10', 'CIC', 'MEF2D', 'RARA', 'ELF1', 'RXRA', 'NR1D1', 'JUND', 'ATF4', 'SREBF1', 'MAFK', 'NKX2-3', 'FOSL2', 'RUNX3', 'ZBTB48', 'TCF3', 'ZNF787', 'FOS', 'XBP1', 'NFATC1', 'MXI1']	1263.42	38
['KLF6', 'SMAD3', 'SPI1', 'IRF1', 'EGR3', 'RUNX1', 'ETS2', 'KLF2', 'ZBTB7A', 'RREB1', 'FOXO3', 'BHLHE40', 'IKZF1', 'KLF9', 'ELF2', 'SP1', 'ARID3A', 'NFATC1', 'GFI1', 'TGIF1', 'KLF10', 'FOXP1', 'TCF3', 'BCL6', 'ZNF267', 'RXRA', 'CEBPA', 'MAFK']	1263.18	28
['KLF6', 'SMAD3', 'SPI1', 'IRF1', 'EGR3', 'RUNX1', 'ETS2', 'KLF2', 'ZBTB7A', 'RREB1', 'FOXO3', 'BHLHE40', 'IKZF1', 'KLF9', 'ELF2', 'SP1', 'HMGA1', 'KLF10', 'CIC', 'MEF2D', 'RARA', 'ELF1', 'RXRA', 'NR1D1', 'FOXP1', 'RUNX2', 'CEBPA', 'RUNX3', 'SREBF1', 'CUX1', 'MAFK', 'GFI1', 'NFATC1', 'GFI1B', 'HOXA9', 'TCF3', 'ZNF787', 'ZNF267', 'REL']	1263	39
['KLF6', 'SMAD3', 'SPI1', 'IRF1', 'EGR3', 'RUNX1', 'ETS2', 'KLF2', 'ZBTB7A', 'RREB1', 'FOXO3', 'BHLHE40', 'IKZF1', 'MXD1', 'RXRA', 'MEF2D', 'RARA', 'ARID3A', 'GFI1', 'ZNF787', 'NFATC1', 'FOXP1', 'KLF10', 'TCF3', 'HOXA9', 'NR4A3']	1262.96	26
['KLF6', 'SMAD3', 'SPI1', 'IRF1', 'EGR3', 'RUNX1', 'ETS2', 'KLF2', 'ZBTB7A', 'RREB1', 'FOXO3', 'BHLHE40', 'IKZF1', 'KLF9', 'ELF2', 'SP1', 'HMGA1', 'LYL1', 'MEF2D', 'MAFK', 'RARA', 'RXRA', 'FOXP1', 'SREBF1', 'CUX1', 'RUNX3', 'NR1D1', 'RUNX2', 'ELF1', 'CEBPA', 'CIC', 'GFI1', 'ZNF787', 'NFATC1', 'GFI1B', 'HOXB2', 'ZNF267', 'REL']	1262.87	38
['KLF6', 'SMAD3', 'SPI1', 'IRF1', 'EGR3', 'RUNX1', 'ETS2', 'KLF2', 'ZBTB7A', 'RREB1', 'FOXO3', 'BHLHE40', 'IKZF1', 'KLF9', 'ELF2', 'SP1', 'HMGA1', 'KLF10', 'CIC', 'MEF2D', 'RARA', 'ELF1', 'RXRA', 'NR1D1', 'JUND', 'ATF4', 'SREBF1', 'MAFK', 'NKX2-3', 'FOSL2', 'RUNX3', 'RUNX2', 'ZNF217', 'CEBPB', 'ZNF787', 'FOS', 'NFATC1', 'MXI1']	1262.84	38
['KLF6', 'SMAD3', 'SPI1', 'IRF1', 'EGR3', 'RUNX1', 'ETS2', 'KLF2', 'ZBTB7A', 'RREB1', 'FOXO3', 'BHLHE40', 'IKZF1', 'KLF9', 'ELF2', 'SP1', 'HMGA1', 'LYL1', 'MEF2D', 'MAFK', 'RARA', 'RXRA', 'FOXP1', 'SREBF1', 'CUX1', 'RUNX3', 'NR1D1', 'RUNX2', 'ELF1', 'CEBPA', 'CIC', 'GFI1', 'NR4A2', 'NFATC1', 'GFI1B', 'HOXA9', 'TCF3', 'MXI1']	1262.58	38
['KLF6', 'SMAD3', 'SPI1', 'IRF1', 'EGR3', 'RUNX1', 'ETS2', 'KLF2', 'ZBTB7A', 'RREB1', 'FOXO3', 'BHLHE40', 'IKZF1', 'KLF9', 'ELF2', 'SP1', 'HMGA1', 'KLF10', 'NFKB2', 'MEF2D', 'RARA', 'RXRA', 'MAFK', 'NR1D1', 'JUND', 'SREBF1', 'RUNX3', 'ZNF217', 'MXI1', 'FOSL2', 'NKX2-3', 'TCF3', 'ZNF787', 'FOS', 'JUNB', 'GFI1B', 'CUX1']	1262.27	37
['KLF6', 'SMAD3', 'SPI1', 'IRF1', 'EGR3', 'RUNX1', 'ETS2', 'KLF2', 'ZBTB7A', 'RREB1', 'FOXO3', 'BHLHE40', 'IKZF1', 'KLF9', 'HLX', 'MEF2D', 'SP1', 'RARA', 'RXRA', 'NFATC1', 'HMGA1', 'CIC', 'HIVEP2', 'GFI1', 'KLF10', 'CEBPA', 'BCL6', 'MAFK', 'HOXA9', 'TCF3', 'TEF']	1262.26	31
['KLF6', 'SMAD3', 'SPI1', 'IRF1', 'EGR3', 'RUNX1', 'ETS2', 'KLF2', 'ZBTB7A', 'RREB1', 'FOXO3', 'BHLHE40', 'NR3C1', 'KLF9', 'ELF2', 'SP1', 'ZNF267', 'KLF10', 'TCF3', 'RXRA', 'NFATC1', 'RARA', 'MEF2D', 'ZNF217', 'ARID3A', 'NFKB2', 'BCL6', 'MAFK']	1262.21	28
['KLF6', 'SMAD3', 'SPI1', 'IRF1', 'EGR3', 'RUNX1', 'ETS2', 'KLF2', 'ZBTB7A', 'RREB1', 'FOXO3', 'BHLHE40', 'IKZF1', 'KLF9', 'ELF2', 'SP1', 'HMGA1', 'LYL1', 'MEF2D', 'MAFK', 'RARA', 'RXRA', 'FOXP1', 'SREBF1', 'CUX1', 'RUNX3', 'NR1D1', 'RUNX2', 'ELF1', 'CEBPA', 'CIC', 'GFI1', 'ZNF787', 'NFATC1', 'GFI1B', 'HOXA9', 'ZNF784', 'MXI1']	1262.16	38
['KLF6', 'SMAD3', 'SPI1', 'IRF1', 'EGR3', 'RUNX1', 'ETS2', 'KLF2', 'ZBTB7A', 'RREB1', 'FOXO3', 'BHLHE40', 'IKZF1', 'KLF9', 'ELF2', 'SP1', 'HMGA1', 'KLF10', 'CIC', 'MEF2D', 'RARA', 'ELF1', 'RXRA', 'TEF', 'FOXP1', 'RUNX3', 'CEBPA', 'SATB1', 'NFATC1', 'ZNF267', 'HOXA9', 'ZNF784', 'ZNF787']	1262.15	33
['KLF6', 'SMAD3', 'SPI1', 'IRF1', 'EGR3', 'RUNX1', 'ETS2', 'KLF2', 'ZBTB7A', 'RREB1', 'FOXO3', 'BHLHE40', 'IKZF1', 'KLF9', 'ELF2', 'SP1', 'HMGA1', 'KLF10', 'NFKB2', 'MEF2D', 'RARA', 'RXRA', 'MAFK', 'NR1D1', 'JUND', 'SREBF1', 'RUNX3', 'ZNF217', 'MXI1', 'FOSL2', 'NKX2-3', 'TCF3', 'ZNF787', 'FOS', 'NFATC1', 'GFI1B', 'GFI1', 'CUX1']	1262.13	38
['KLF6', 'SMAD3', 'SPI1', 'IRF1', 'EGR3', 'RUNX1', 'ETS2', 'KLF2', 'ZBTB7A', 'RREB1', 'FOXO3', 'BHLHE40', 'IKZF1', 'KLF9', 'ELF2', 'SP1', 'HMGA1', 'LYL1', 'MEF2D', 'MAFK', 'RARA', 'RXRA', 'FOXP1', 'SREBF1', 'CUX1', 'RUNX3', 'NR1D1', 'RUNX2', 'ELF1', 'CEBPA', 'CIC', 'GFI1', 'NR4A2', 'NFATC1', 'CEBPB', 'ZNF267', 'REL']	1261.95	37
['KLF6', 'SMAD3', 'SPI1', 'IRF1', 'EGR3', 'RUNX1', 'ETS2', 'KLF2', 'ZBTB7A', 'RREB1', 'FOXO3', 'BHLHE40', 'IKZF1', 'KLF9', 'ELF2', 'SP1', 'HMGA1', 'LYL1', 'MEF2D', 'MAFK', 'RARA', 'RXRA', 'JUND', 'SREBF1', 'RUNX3', 'ZNF217', 'NR1D1', 'ELF1', 'CIC', 'RUNX2', 'ATF4', 'FOSL2', 'NKX2-3', 'CEBPB', 'NR4A2', 'NFATC1', 'MXI1']	1261.89	37
['KLF6', 'SMAD3', 'SPI1', 'IRF1', 'EGR3', 'RUNX1', 'ETS2', 'KLF2', 'ZBTB7A', 'RREB1', 'FOXO3', 'BHLHE40', 'IKZF1', 'KLF9', 'ELF2', 'SP1', 'HMGA1', 'KLF10', 'NFKB2', 'MEF2D', 'RARA', 'RXRA', 'MAFK', 'NR1D1', 'JUND', 'SREBF1', 'RUNX3', 'XBP1', 'FOSL2', 'NKX2-3', 'TCF3', 'ZNF787', 'FOS', 'NFATC1', 'ATF4', 'NFE2']	1261.89	36
['KLF6', 'SMAD3', 'SPI1', 'IRF1', 'EGR3', 'RUNX1', 'ETS2', 'KLF2', 'ZBTB7A', 'RREB1', 'FOXO3', 'BHLHE40', 'IKZF1', 'KLF9', 'ELF2', 'SP1', 'HMGA1', 'KLF10', 'NFKB2', 'MEF2D', 'RARA', 'RXRA', 'NR4A3', 'TCF3', 'NFATC1', 'SREBF1', 'ATF4', 'ZNF217', 'NR4A2', 'ZNF267', 'REL']	1261.87	31
['KLF6', 'SMAD3', 'SPI1', 'IRF1', 'EGR3', 'RUNX1', 'ETS2', 'KLF2', 'ZBTB7A', 'RREB1', 'FOXO3', 'BHLHE40', 'IKZF1', 'MXD1', 'RXRA', 'MEF2D', 'RARA', 'HMGA1', 'SREBF1', 'ZNF217', 'ATF4', 'JUND', 'MAFK', 'FOSL2', 'RUNX3', 'KLF10', 'TCF3', 'ZNF787', 'NR1D1', 'NKX2-3', 'JUNB', 'FOSB', 'CIC', 'RUNX2']	1261.79	34
['KLF6', 'SMAD3', 'SPI1', 'IRF1', 'EGR3', 'RUNX1', 'ETS2', 'KLF2', 'ZBTB7A', 'RREB1', 'FOXO3', 'BHLHE40', 'IKZF1', 'KLF9', 'ELF2', 'SP1', 'HMGA1', 'KLF10', 'CIC', 'MEF2D', 'RARA', 'ELF1', 'RXRA', 'NR1D1', 'FOXP1', 'RUNX2', 'CEBPA', 'RUNX3', 'SATB1', 'ZNF267', 'REL', 'HOXA9', 'NFATC1', 'TCF3', 'ZNF787']	1261.66	35
['KLF6', 'SMAD3', 'SPI1', 'IRF1', 'EGR3', 'RUNX1', 'ETS2', 'KLF2', 'ZBTB7A', 'RREB1', 'FOXO3', 'BHLHE40', 'IKZF1', 'MXD1', 'RXRA', 'MEF2D', 'RARA', 'ARID3A', 'GFI1', 'ZNF787', 'NFATC1', 'FOXP1', 'KLF10', 'TCF3', 'NFKB2', 'NR4A3']	1261.46	26
['KLF6', 'SMAD3', 'SPI1', 'IRF1', 'EGR3', 'RUNX1', 'ETS2', 'KLF2', 'ZBTB7A', 'RREB1', 'FOXO3', 'BHLHE40', 'IKZF1', 'KLF9', 'HLX', 'MEF2D', 'SP1', 'RARA', 'RXRA', 'NFATC1', 'ARID3A', 'GFI1', 'CEBPB', 'CEBPA', 'MAFK', 'KLF10', 'BCL6', 'HIVEP2']	1261.43	28
['KLF6', 'SMAD3', 'SPI1', 'IRF1', 'EGR3', 'RUNX1', 'ETS2', 'KLF2', 'ZBTB7A', 'RREB1', 'FOXO3', 'BHLHE40', 'IKZF1', 'MXD1', 'RXRA', 'TGIF1', 'KLF10', 'FOXP1', 'SREBF1', 'HMGA1', 'CIC', 'RUNX2', 'JUNB', 'RUNX3', 'CEBPA', 'MAFK', 'CEBPB', 'NR4A2']	1261.29	28
['KLF6', 'SMAD3', 'SPI1', 'IRF1', 'EGR3', 'RUNX1', 'ETS2', 'KLF2', 'ZBTB7A', 'RREB1', 'FOXO3', 'BHLHE40', 'IKZF1', 'KLF9', 'ELF2', 'SP1', 'HMGA1', 'LYL1', 'MEF2D', 'MAFK', 'RARA', 'RXRA', 'JUND', 'SREBF1', 'RUNX3', 'ZNF217', 'NR1D1', 'NFKB2', 'FOSL2', 'NKX2-3', 'TCF3', 'NR4A2', 'JUNB', 'CUX1', 'GFI1B', 'MXI1']	1261.28	36
['KLF6', 'SMAD3', 'SPI1', 'IRF1', 'EGR3', 'RUNX1', 'ETS2', 'KLF2', 'ZBTB7A', 'RREB1', 'FOXO3', 'BHLHE40', 'IKZF1', 'KLF9', 'HLX', 'MEF2D', 'SP1', 'RARA', 'RXRA', 'NFATC1', 'ARID3A', 'GFI1', 'CEBPB', 'CEBPA', 'MAFK', 'LYL1', 'ZNF267', 'ZBTB7B', 'ZNF217']	1261.28	29
['KLF6', 'SMAD3', 'SPI1', 'IRF1', 'EGR3', 'RUNX1', 'ETS2', 'KLF2', 'ZBTB7A', 'RREB1', 'FOXO3', 'BHLHE40', 'IKZF1', 'KLF9', 'ELF2', 'SP1', 'HMGA1', 'LYL1', 'MEF2D', 'MAFK', 'RARA', 'RXRA', 'FOXP1', 'SREBF1', 'CUX1', 'RUNX3', 'NR1D1', 'RUNX2', 'ELF1', 'CEBPA', 'CIC', 'JUNB', 'HOXB3', 'ZNF787', 'GFI1B', 'ZNF784', 'MXI1']	1261.19	37
['KLF6', 'SMAD3', 'SPI1', 'IRF1', 'EGR3', 'RUNX1', 'ETS2', 'KLF2', 'ZBTB7A', 'RREB1', 'FOXO3', 'BHLHE40', 'IKZF1', 'KLF9', 'ELF2', 'SP1', 'HMGA1', 'LYL1', 'MEF2D', 'MAFK', 'RARA', 'RXRA', 'JUND', 'SREBF1', 'RUNX3', 'ZNF217', 'NR1D1', 'NFKB2', 'FOSL2', 'NKX2-3', 'TCF3', 'NR4A2', 'NFATC1', 'GFI1', 'CUX1', 'GFI1B', 'MXI1']	1261.16	37
['KLF6', 'SMAD3', 'SPI1', 'IRF1', 'EGR3', 'RUNX1', 'ETS2', 'KLF2', 'ZBTB7A', 'RREB1', 'FOXO3', 'BHLHE40', 'IKZF1', 'KLF9', 'ELF2', 'SP1', 'HMGA1', 'KLF10', 'CIC', 'MEF2D', 'RARA', 'ELF1', 'RXRA', 'NR4A3', 'RUNX2', 'SREBF1', 'FOXP1', 'GFI1', 'HOXA9', 'GFI1B', 'HOXB3', 'ZNF787', 'MXI1']	1261.15	33
['KLF6', 'SMAD3', 'SPI1', 'IRF1', 'EGR3', 'RUNX1', 'ETS2', 'KLF2', 'ZBTB7A', 'RREB1', 'FOXO3', 'BHLHE40', 'IKZF1', 'MXD1', 'RXRA', 'TGIF1', 'KLF10', 'FOXP1', 'SREBF1', 'HMGA1', 'CIC', 'RUNX2', 'GFI1', 'NFATC1', 'CEBPB', 'RUNX3', 'CEBPA', 'MAFK', 'NR4A2']	1261.14	29
['KLF6', 'SMAD3', 'SPI1', 'IRF1', 'EGR3', 'RUNX1', 'ETS2', 'KLF2', 'ZBTB7A', 'RREB1', 'FOXO3', 'BHLHE40', 'IKZF1', 'KLF9', 'ELF2', 'SP1', 'HMGA1', 'KLF10', 'CIC', 'MEF2D', 'RARA', 'ELF1', 'RXRA', 'NR1D1', 'FOXP1', 'RUNX2', 'CEBPA', 'RUNX3', 'SREBF1', 'CUX1', 'MAFK', 'JUNB', 'HOXB3', 'NR4A2', 'CEBPB', 'MXI1']	1261.11	36
['KLF6', 'SMAD3', 'SPI1', 'IRF1', 'EGR3', 'RUNX1', 'ETS2', 'KLF2', 'ZBTB7A', 'RREB1', 'FOXO3', 'BHLHE40', 'IKZF1', 'KLF9', 'ELF2', 'SP1', 'HMGA1', 'LYL1', 'MEF2D', 'MAFK', 'RARA', 'RXRA', 'JUND', 'SREBF1', 'RUNX3', 'ZNF217', 'TEF', 'ELF1', 'CIC', 'ATF4', 'FOSL2', 'TCF3', 'ZNF787', 'ZBTB48', 'NFATC1', 'ZNF267', 'NFE2']	1261.11	37
['KLF6', 'SMAD3', 'SPI1', 'IRF1', 'EGR3', 'RUNX1', 'ETS2', 'KLF2', 'ZBTB7A', 'RREB1', 'FOXO3', 'BHLHE40', 'IKZF1', 'KLF9', 'ELF2', 'SP1', 'HMGA1', 'KLF10', 'CIC', 'MEF2D', 'RARA', 'ELF1', 'RXRA', 'TEF', 'JUND', 'ARID5A', 'CEBPA', 'MAFK', 'SREBF1', 'CUX1', 'RUNX3', 'MXI1', 'ZNF217', 'NR4A2', 'TCF3', 'HOXA9', 'NFATC1', 'GFI1']	1261	38
['KLF6', 'SMAD3', 'SPI1', 'IRF1', 'EGR3', 'RUNX1', 'ETS2', 'KLF2', 'ZBTB7A', 'RREB1', 'FOXO3', 'BHLHE40', 'IKZF1', 'KLF9', 'ELF2', 'SP1', 'HMGA1', 'LYL1', 'MEF2D', 'MAFK', 'RARA', 'RXRA', 'JUND', 'SREBF1', 'RUNX3', 'XBP1', 'NR1D1', 'NKX2-3', 'NFE2', 'ATF4', 'FOSL2', 'TCF3', 'NR4A2', 'NFKB2', 'NFATC1']	1260.86	35
['KLF6', 'SMAD3', 'SPI1', 'IRF1', 'EGR3', 'RUNX1', 'ETS2', 'KLF2', 'ZBTB7A', 'RREB1', 'FOXO3', 'BHLHE40', 'IKZF1', 'KLF9', 'ELF2', 'SP1', 'HMGA1', 'LYL1', 'MEF2D', 'MAFK', 'RARA', 'RXRA', 'JUND', 'SREBF1', 'RUNX3', 'ZNF217', 'TEF', 'ELF1', 'CIC', 'ARID5A', 'CUX1', 'CEBPA', 'MXI1', 'NR4A2', 'HOXB2', 'NFATC1', 'GFI1']	1260.81	37
['KLF6', 'SMAD3', 'SPI1', 'IRF1', 'EGR3', 'RUNX1', 'ETS2', 'KLF2', 'ZBTB7A', 'RREB1', 'FOXO3', 'BHLHE40', 'IKZF1', 'KLF9', 'ELF2', 'SP1', 'HMGA1', 'KLF10', 'CIC', 'TGIF1', 'SREBF1', 'FOXP1', 'MAFK', 'GFI1', 'NFATC1', 'TCF3', 'IRF2', 'ZNF267', 'ZNF787', 'TEF']	1260.67	30
['KLF6', 'SMAD3', 'SPI1', 'IRF1', 'EGR3', 'RUNX1', 'ETS2', 'KLF2', 'ZBTB7A', 'RREB1', 'FOXO3', 'BHLHE40', 'IKZF1', 'KLF9', 'ELF2', 'SP1', 'HMGA1', 'KLF10', 'NFKB2', 'MEF2D', 'RARA', 'RXRA', 'MAFK', 'NR1D1', 'JUND', 'SREBF1', 'RUNX3', 'ZNF217', 'MXI1', 'FOSL2', 'NKX2-3', 'TCF3', 'ZNF787', 'FOS', 'JUNB', 'ATF4']	1260.44	36
['KLF6', 'SMAD3', 'SPI1', 'IRF1', 'EGR3', 'RUNX1', 'ETS2', 'KLF2', 'ZBTB7A', 'RREB1', 'FOXO3', 'BHLHE40', 'IKZF1', 'KLF9', 'ELF2', 'SP1', 'HMGA1', 'LYL1', 'MEF2D', 'MAFK', 'RARA', 'RXRA', 'JUND', 'SREBF1', 'RUNX3', 'ZNF217', 'TEF', 'ELF1', 'CIC', 'ARID5A', 'CUX1', 'CEBPA', 'MXI1', 'ZNF787', 'ZBTB48', 'FOSL2', 'TCF3', 'NFATC1', 'GFI1']	1260.33	39
['KLF6', 'SMAD3', 'SPI1', 'IRF1', 'EGR3', 'RUNX1', 'ETS2', 'KLF2', 'ZBTB7A', 'RREB1', 'FOXO3', 'BHLHE40', 'IKZF1', 'KLF9', 'HLX', 'MEF2D', 'SP1', 'RARA', 'RXRA', 'NFATC1', 'HMGA1', 'CIC', 'SREBF1', 'ZNF267', 'RUNX2', 'REL', 'GFI1', 'ZNF217', 'CEBPB', 'RUNX3', 'CEBPA', 'MAFK', 'ZBTB7B', 'LYL1']	1260.24	34
['KLF6', 'SMAD3', 'SPI1', 'IRF1', 'EGR3', 'RUNX1', 'ETS2', 'KLF2', 'ZBTB7A', 'RREB1', 'FOXO3', 'BHLHE40', 'IKZF1', 'KLF9', 'ELF2', 'SP1', 'HMGA1', 'LYL1', 'MEF2D', 'MAFK', 'RARA', 'RXRA', 'JUND', 'SREBF1', 'RUNX3', 'XBP1', 'NR1D1', 'NKX2-3', 'MXI1', 'NFKB2', 'FOSL2', 'TCF3', 'ZNF787', 'FOS', 'NFATC1', 'ATF4']	1260.22	36
['KLF6', 'SMAD3', 'SPI1', 'IRF1', 'EGR3', 'RUNX1', 'ETS2', 'KLF2', 'ZBTB7A', 'RREB1', 'FOXO3', 'BHLHE40', 'IKZF1', 'KLF9', 'ELF2', 'SP1', 'ARID3A', 'NFATC1', 'GFI1', 'MEF2D', 'RARA', 'ELF1', 'MAFK', 'CEBPA', 'RXRA', 'CEBPB', 'KLF10', 'ZNF787', 'JUND', 'ZBTB7B', 'ZNF217', 'ZNF267', 'NFE2']	1260.09	33
['KLF6', 'SMAD3', 'SPI1', 'IRF1', 'EGR3', 'RUNX1', 'ETS2', 'KLF2', 'ZBTB7A', 'RREB1', 'FOXO3', 'BHLHE40', 'IKZF1', 'KLF9', 'ELF2', 'SP1', 'HMGA1', 'KLF10', 'CIC', 'MEF2D', 'RARA', 'ELF1', 'RXRA', 'NR1D1', 'JUND', 'ATF4', 'SREBF1', 'MAFK', 'NKX2-3', 'FOSL2', 'RUNX3', 'ZBTB48', 'TCF3', 'ZNF787', 'FOS', 'XBP1', 'NFATC1', 'NFE2']	1260.08	38
['KLF6', 'SMAD3', 'SPI1', 'IRF1', 'EGR3', 'RUNX1', 'ETS2', 'KLF2', 'ZBTB7A', 'RREB1', 'FOXO3', 'BHLHE40', 'IKZF1', 'KLF9', 'HLX', 'MEF2D', 'SP1', 'RARA', 'RXRA', 'NFATC1', 'ARID3A', 'GFI1', 'CEBPB', 'CEBPA', 'MAFK', 'KLF10', 'BCL6', 'ZNF267', 'ZNF217']	1259.76	29
['KLF6', 'SMAD3', 'SPI1', 'IRF1', 'EGR3', 'RUNX1', 'ETS2', 'KLF2', 'ZBTB7A', 'RREB1', 'FOXO3', 'BHLHE40', 'IKZF1', 'KLF9', 'ELF2', 'SP1', 'HMGA1', 'LYL1', 'MEF2D', 'MAFK', 'RARA', 'RXRA', 'JUND', 'SREBF1', 'RUNX3', 'XBP1', 'TEF', 'ELF1', 'FOSL2', 'CIC', 'TCF3', 'NR4A2', 'CUX1', 'ARID5A', 'CEBPA', 'MXI1', 'NFATC1', 'GFI1']	1259.53	38
['KLF6', 'SMAD3', 'SPI1', 'IRF1', 'EGR3', 'RUNX1', 'ETS2', 'KLF2', 'ZBTB7A', 'RREB1', 'FOXO3', 'BHLHE40', 'IKZF1', 'MXD1', 'RXRA', 'MEF2D', 'RARA', 'HMGA1', 'SREBF1', 'FOXP1', 'MAFK', 'CUX1', 'RUNX3', 'GFI1', 'NFATC1', 'LYL1', 'NR4A2', 'TCF3', 'HOXA9', 'CEBPA', 'CIC', 'GFI1B', 'NR1D1', 'RUNX2']	1259.41	34
['KLF6', 'SMAD3', 'SPI1', 'IRF1', 'EGR3', 'RUNX1', 'ETS2', 'KLF2', 'ZBTB7A', 'RREB1', 'FOXO3', 'BHLHE40', 'IKZF1', 'KLF9', 'ELF2', 'SP1', 'HMGA1', 'LYL1', 'MEF2D', 'MAFK', 'RARA', 'RXRA', 'JUND', 'SREBF1', 'RUNX3', 'ZNF217', 'NR1D1', 'NFKB2', 'FOSL2', 'NKX2-3', 'TCF3', 'NR4A2', 'JUNB', 'ATF4', 'MXI1']	1259.37	35
['KLF6', 'SMAD3', 'SPI1', 'IRF1', 'EGR3', 'RUNX1', 'ETS2', 'KLF2', 'ZBTB7A', 'RREB1', 'FOXO3', 'ZNF429', 'IKZF1', 'NR1D1', 'MEF2D', 'SREBF1', 'HMGA1', 'MAFK', 'RARA', 'RXRA', 'RUNX3', 'CIC', 'RUNX2', 'FOXP1', 'CUX1', 'GFI1B', 'CEBPA', 'ELF2', 'ELF1', 'SP1', 'GFI1', 'BCL6', 'HOXB2', 'NFATC1']	1259.29	34
['KLF6', 'SMAD3', 'SPI1', 'IRF1', 'EGR3', 'RUNX1', 'ETS2', 'KLF2', 'ZBTB7A', 'RREB1', 'FOXO3', 'BHLHE40', 'IKZF1', 'KLF9', 'ELF2', 'SP1', 'HMGA1', 'KLF10', 'CIC', 'YY1', 'TCF3', 'ELF1', 'NFATC1', 'GFI1B', 'ZNF267', 'IRF2', 'ARID5A', 'ZBTB7B']	1259.25	28
['KLF6', 'SMAD3', 'SPI1', 'IRF1', 'EGR3', 'RUNX1', 'ETS2', 'KLF2', 'ZBTB7A', 'RREB1', 'FOXO3', 'BHLHE40', 'IKZF1', 'MXD1', 'RXRA', 'MEF2D', 'RARA', 'HMGA1', 'SREBF1', 'ZNF217', 'NFIX', 'JUND', 'MAFK', 'CUX1', 'RUNX3', 'TEF', 'CEBPA', 'CIC', 'FOSL2', 'TCF3', 'LYL1', 'NR4A2', 'NFATC1', 'GFI1']	1259.21	34
['KLF6', 'SMAD3', 'SPI1', 'IRF1', 'EGR3', 'RUNX1', 'ETS2', 'KLF2', 'ZBTB7A', 'RREB1', 'FOXO3', 'BHLHE40', 'IKZF1', 'MXD1', 'RXRA', 'MEF2D', 'RARA', 'HMGA1', 'SREBF1', 'FOXP1', 'MAFK', 'CUX1', 'RUNX3', 'GFI1', 'NFATC1', 'LYL1', 'ZNF787', 'NR1D1', 'RUNX2', 'CEBPA', 'CIC', 'HOXA9', 'GFI1B', 'ZNF784']	1258.94	34
['KLF6', 'SMAD3', 'SPI1', 'IRF1', 'EGR3', 'RUNX1', 'ETS2', 'KLF2', 'ZBTB7A', 'RREB1', 'FOXO3', 'BHLHE40', 'IKZF1', 'KLF9', 'HLX', 'MEF2D', 'SP1', 'RARA', 'RXRA', 'NFATC1', 'HMGA1', 'CIC', 'SREBF1', 'ZNF267', 'RUNX2', 'REL', 'GFI1', 'ZNF217', 'CEBPB', 'RUNX3', 'CEBPA', 'MAFK', 'BCL6', 'KLF10']	1258.94	34
['KLF6', 'SMAD3', 'SPI1', 'IRF1', 'EGR3', 'RUNX1', 'ETS2', 'KLF2', 'ZBTB7A', 'RREB1', 'FOXO3', 'DDIT3', 'IKZF1', 'ELF2', 'HMGA1', 'SP1', 'MAFK', 'RARA', 'NFATC1', 'CIC', 'ZNF217', 'SREBF1', 'ELF1', 'ARID5A', 'KLF9', 'ZNF787', 'JUND', 'RUNX3', 'RXRA', 'CEBPA', 'FOSL2', 'TEF', 'ZNF784', 'MXI1']	1258.94	34
['KLF6', 'SMAD3', 'SPI1', 'IRF1', 'EGR3', 'RUNX1', 'ETS2', 'KLF2', 'ZBTB7A', 'RREB1', 'FOXO3', 'BHLHE40', 'IKZF1', 'KLF9', 'ELF2', 'SP1', 'HMGA1', 'LYL1', 'MEF2D', 'MAFK', 'RARA', 'RXRA', 'FOXP1', 'SREBF1', 'CUX1', 'RUNX3', 'NR1D1', 'RUNX2', 'ELF1', 'CEBPA', 'CIC', 'GFI1', 'ZNF787', 'HOXB3', 'CEBPB', 'ZNF267', 'REL']	1258.92	37
['KLF6', 'SMAD3', 'SPI1', 'IRF1', 'EGR3', 'RUNX1', 'ETS2', 'KLF2', 'ZBTB7A', 'RREB1', 'FOXO3', 'BHLHE40', 'IKZF1', 'KLF9', 'ELF2', 'SP1', 'ARID3A', 'NFATC1', 'YY1', 'KLF10', 'TCF3', 'ELF1', 'ZNF267', 'HOXA9', 'FOXP1']	1258.84	25
['KLF6', 'SMAD3', 'SPI1', 'IRF1', 'EGR3', 'RUNX1', 'ETS2', 'KLF2', 'ZBTB7A', 'RREB1', 'FOXO3', 'BHLHE40', 'IKZF1', 'KLF9', 'HLX', 'MEF2D', 'SP1', 'RARA', 'RXRA', 'NFATC1', 'ARID3A', 'GFI1', 'TCF3', 'HOXA9', 'KLF10', 'CEBPA', 'MAFK', 'ZBTB7B', 'ZNF267', 'ZNF217']	1258.63	30
['KLF6', 'SMAD3', 'SPI1', 'IRF1', 'EGR3', 'RUNX1', 'ETS2', 'KLF2', 'ZBTB7A', 'RREB1', 'FOXO3', 'DDIT3', 'IKZF1', 'ELF2', 'HMGA1', 'SP1', 'MAFK', 'RARA', 'NFATC1', 'CIC', 'ZNF217', 'SREBF1', 'ELF1', 'ARID5A', 'KLF9', 'ZNF787', 'IRF2', 'HOXB2', 'TEF']	1258.59	29
['KLF6', 'SMAD3', 'SPI1', 'IRF1', 'EGR3', 'RUNX1', 'ETS2', 'KLF2', 'ZBTB7A', 'RREB1', 'FOXO3', 'BHLHE40', 'IKZF1', 'MXD1', 'RXRA', 'MEF2D', 'RARA', 'HMGA1', 'SREBF1', 'ZNF217', 'ATF4', 'JUND', 'MAFK', 'FOSL2', 'RUNX3', 'LYL1', 'CEBPB', 'RUNX2', 'NR1D1', 'NKX2-3', 'CIC', 'NR4A2', 'NFATC1']	1258.55	33
['KLF6', 'SMAD3', 'SPI1', 'IRF1', 'EGR3', 'RUNX1', 'ETS2', 'KLF2', 'ZBTB7A', 'RREB1', 'FOXO3', 'BHLHE40', 'IKZF1', 'KLF9', 'ELF2', 'SP1', 'HMGA1', 'LYL1', 'MEF2D', 'MAFK', 'RARA', 'RXRA', 'JUND', 'SREBF1', 'RUNX3', 'XBP1', 'NR1D1', 'NKX2-3', 'MXI1', 'ELF1', 'CIC', 'ZBTB48', 'ZNF787', 'FOS', 'FOSL2', 'TCF3', 'ATF4', 'NFATC1']	1258.5	38
['KLF6', 'SMAD3', 'SPI1', 'IRF1', 'EGR3', 'RUNX1', 'ETS2', 'KLF2', 'ZBTB7A', 'RREB1', 'FOXO3', 'ZNF429', 'IKZF1', 'NR1D1', 'MEF2D', 'SREBF1', 'HMGA1', 'MAFK', 'RARA', 'RXRA', 'RUNX3', 'CIC', 'RUNX2', 'JUND', 'LYL1', 'ZNF787', 'MXD1', 'FOSL2', 'NKX2-3', 'ZNF217', 'ATF4', 'TCF3', 'NFATC1']	1258.45	33
['KLF6', 'SMAD3', 'SPI1', 'IRF1', 'EGR3', 'RUNX1', 'ETS2', 'KLF2', 'ZBTB7A', 'RREB1', 'FOXO3', 'BHLHE40', 'IKZF1', 'KLF9', 'ELF2', 'SP1', 'HMGA1', 'KLF10', 'CIC', 'MEF2D', 'RARA', 'ELF1', 'RXRA', 'NR1D1', 'JUND', 'ARID5A', 'CEBPA', 'MAFK', 'HIVEP2', 'GFI1', 'ZNF787', 'HOXB3', 'CEBPB', 'NKX2-3', 'XBP1']	1258.43	35
['KLF6', 'SMAD3', 'SPI1', 'IRF1', 'EGR3', 'RUNX1', 'ETS2', 'KLF2', 'ZBTB7A', 'RREB1', 'FOXO3', 'BHLHE40', 'IKZF1', 'KLF9', 'ELF2', 'SP1', 'HMGA1', 'KLF10', 'CIC', 'MEF2D', 'RARA', 'ELF1', 'RXRA', 'NR1D1', 'JUND', 'ATF4', 'SREBF1', 'MAFK', 'NKX2-3', 'FOSL2', 'RUNX3', 'RUNX2', 'XBP1', 'CEBPB', 'NR4A2', 'NFATC1', 'MXI1']	1258.32	37
['KLF6', 'SMAD3', 'SPI1', 'IRF1', 'EGR3', 'RUNX1', 'ETS2', 'KLF2', 'ZBTB7A', 'RREB1', 'FOXO3', 'BHLHE40', 'IKZF1', 'KLF9', 'ELF2', 'SP1', 'HMGA1', 'KLF10', 'CIC', 'MEF2D', 'RARA', 'ELF1', 'RXRA', 'NR1D1', 'JUND', 'ARID5A', 'CEBPA', 'MAFK', 'HIVEP2', 'GFI1', 'ZNF787', 'HOXB3', 'CEBPB', 'NKX2-3', 'REL']	1258.26	35
['KLF6', 'SMAD3', 'SPI1', 'IRF1', 'EGR3', 'RUNX1', 'ETS2', 'KLF2', 'ZBTB7A', 'RREB1', 'FOXO3', 'BHLHE40', 'IKZF1', 'KLF9', 'ELF2', 'SP1', 'HMGA1', 'KLF10', 'CIC', 'TGIF1', 'SATB1', 'TCF3', 'NFATC1', 'RXRA', 'ZNF267', 'RUNX2', 'REL', 'ZNF787', 'RUNX3', 'CEBPA', 'FOXP1']	1258.23	31
['KLF6', 'SMAD3', 'SPI1', 'IRF1', 'EGR3', 'RUNX1', 'ETS2', 'KLF2', 'ZBTB7A', 'RREB1', 'FOXO3', 'BHLHE40', 'IKZF1', 'KLF9', 'ELF2', 'SP1', 'HMGA1', 'LYL1', 'MEF2D', 'MAFK', 'RARA', 'RXRA', 'FOXP1', 'SREBF1', 'CUX1', 'RUNX3', 'NR1D1', 'RUNX2', 'ELF1', 'CEBPA', 'CIC', 'GFI1', 'ZNF787', 'NFATC1', 'GFI1B', 'HOXA9', 'TCF3', 'ZNF267', 'REL']	1258.21	39
['KLF6', 'SMAD3', 'SPI1', 'IRF1', 'EGR3', 'RUNX1', 'ETS2', 'KLF2', 'ZBTB7A', 'RREB1', 'FOXO3', 'BHLHE40', 'IKZF1', 'KLF9', 'ELF2', 'SP1', 'HMGA1', 'KLF10', 'CIC', 'MEF2D', 'RARA', 'ELF1', 'RXRA', 'TEF', 'JUND', 'ARID5A', 'CEBPA', 'MAFK', 'SREBF1', 'CUX1', 'RUNX3', 'MXI1', 'ZNF217', 'ZNF787', 'ZBTB48', 'HOXB2', 'NFATC1', 'GFI1']	1258.13	38
['KLF6', 'SMAD3', 'SPI1', 'IRF1', 'EGR3', 'RUNX1', 'ETS2', 'KLF2', 'ZBTB7A', 'RREB1', 'FOXO3', 'BHLHE40', 'IKZF1', 'KLF9', 'ELF2', 'SP1', 'HMGA1', 'LYL1', 'MEF2D', 'MAFK', 'RARA', 'RXRA', 'JUND', 'SREBF1', 'RUNX3', 'ZNF217', 'NR1D1', 'ELF1', 'CIC', 'RUNX2', 'ATF4', 'FOSL2', 'NKX2-3', 'CEBPB', 'ZNF787', 'FOS', 'NFATC1', 'MXI1']	1257.92	38
['KLF6', 'SMAD3', 'SPI1', 'IRF1', 'EGR3', 'RUNX1', 'ETS2', 'KLF2', 'ZBTB7A', 'RREB1', 'FOXO3', 'BHLHE40', 'IKZF1', 'KLF9', 'ELF2', 'SP1', 'HMGA1', 'KLF10', 'NFKB2', 'MEF2D', 'RARA', 'RXRA', 'MAFK', 'NR1D1', 'JUND', 'SREBF1', 'RUNX3', 'XBP1', 'FOSL2', 'NKX2-3', 'TCF3', 'NR4A2', 'JUNB', 'CUX1', 'GFI1B', 'MXI1']	1257.61	36
['KLF6', 'SMAD3', 'SPI1', 'IRF1', 'EGR3', 'RUNX1', 'ETS2', 'KLF2', 'ZBTB7A', 'RREB1', 'FOXO3', 'BHLHE40', 'IKZF1', 'KLF9', 'ELF2', 'SP1', 'HMGA1', 'KLF10', 'NFKB2', 'MEF2D', 'RARA', 'RXRA', 'MAFK', 'NR1D1', 'JUND', 'SREBF1', 'RUNX3', 'XBP1', 'FOSL2', 'NKX2-3', 'TCF3', 'NR4A2', 'NFATC1', 'GFI1', 'CUX1', 'GFI1B', 'MXI1']	1257.59	37
['KLF6', 'SMAD3', 'SPI1', 'IRF1', 'EGR3', 'RUNX1', 'ETS2', 'KLF2', 'ZBTB7A', 'RREB1', 'FOXO3', 'BHLHE40', 'IKZF1', 'KLF9', 'ELF2', 'SP1', 'HMGA1', 'KLF10', 'CIC', 'MEF2D', 'RARA', 'ELF1', 'RXRA', 'NR1D1', 'JUND', 'ARID5A', 'CEBPA', 'MAFK', 'HIVEP2', 'GFI1', 'ZNF787', 'NFATC1', 'GFI1B', 'TCF3', 'NKX2-3', 'REL', 'HOXA9']	1257.54	37
['KLF6', 'SMAD3', 'SPI1', 'IRF1', 'EGR3', 'RUNX1', 'ETS2', 'KLF2', 'ZBTB7A', 'RREB1', 'FOXO3', 'BHLHE40', 'IKZF1', 'KLF9', 'ELF2', 'SP1', 'HMGA1', 'LYL1', 'MEF2D', 'MAFK', 'RARA', 'RXRA', 'JUND', 'SREBF1', 'RUNX3', 'ZNF217', 'NR1D1', 'NFKB2', 'FOSL2', 'NKX2-3', 'TCF3', 'ZNF787', 'FOS', 'JUNB', 'CUX1', 'GFI1B', 'MXI1']	1257.22	37
['KLF6', 'SMAD3', 'SPI1', 'IRF1', 'EGR3', 'RUNX1', 'ETS2', 'KLF2', 'ZBTB7A', 'RREB1', 'FOXO3', 'BHLHE40', 'IKZF1', 'KLF9', 'ELF2', 'SP1', 'HMGA1', 'LYL1', 'MEF2D', 'MAFK', 'RARA', 'RXRA', 'JUND', 'SREBF1', 'RUNX3', 'ZNF217', 'NR1D1', 'NFKB2', 'FOSL2', 'NKX2-3', 'TCF3', 'ZNF787', 'FOS', 'NFATC1', 'GFI1', 'CUX1', 'GFI1B', 'MXI1']	1257.21	38
['KLF6', 'SMAD3', 'SPI1', 'IRF1', 'EGR3', 'RUNX1', 'ETS2', 'KLF2', 'ZBTB7A', 'RREB1', 'FOXO3', 'BHLHE40', 'IKZF1', 'KLF9', 'ELF2', 'SP1', 'HMGA1', 'KLF10', 'CIC', 'MEF2D', 'RARA', 'ELF1', 'RXRA', 'TEF', 'JUND', 'ARID5A', 'CEBPA', 'MAFK', 'SREBF1', 'CUX1', 'RUNX3', 'MXI1', 'XBP1', 'FOSL2', 'TCF3', 'ZNF787', 'ZBTB48', 'NFATC1', 'GFI1']	1256.95	39
['KLF6', 'SMAD3', 'SPI1', 'IRF1', 'EGR3', 'RUNX1', 'ETS2', 'KLF2', 'ZBTB7A', 'RREB1', 'FOXO3', 'BHLHE40', 'IKZF1', 'KLF9', 'ELF2', 'SP1', 'ARID3A', 'NFATC1', 'GFI1', 'TGIF1', 'KLF10', 'FOXP1', 'TCF3', 'ZNF787', 'RXRA', 'ZNF267', 'NR4A3']	1256.78	27
['KLF6', 'SMAD3', 'SPI1', 'IRF1', 'EGR3', 'RUNX1', 'ETS2', 'KLF2', 'ZBTB7A', 'RREB1', 'FOXO3', 'BHLHE40', 'IKZF1', 'KLF9', 'ELF2', 'SP1', 'HMGA1', 'LYL1', 'MEF2D', 'MAFK', 'RARA', 'RXRA', 'JUND', 'SREBF1', 'RUNX3', 'XBP1', 'NR1D1', 'NKX2-3', 'NFE2', 'ATF4', 'FOSL2', 'TCF3', 'ZNF787', 'FOS', 'NFKB2', 'NFATC1']	1256.69	36
['KLF6', 'SMAD3', 'SPI1', 'IRF1', 'EGR3', 'RUNX1', 'ETS2', 'KLF2', 'ZBTB7A', 'RREB1', 'FOXO3', 'BHLHE40', 'IKZF1', 'KLF9', 'ELF2', 'SP1', 'HMGA1', 'KLF10', 'CIC', 'MEF2D', 'RARA', 'ELF1', 'RXRA', 'NR1D1', 'FOXP1', 'RUNX2', 'CEBPA', 'RUNX3', 'SREBF1', 'CUX1', 'MAFK', 'JUNB', 'HOXB3', 'ZNF787', 'CEBPB', 'ZNF267', 'REL']	1256.54	37
['KLF6', 'SMAD3', 'SPI1', 'IRF1', 'EGR3', 'RUNX1', 'ETS2', 'KLF2', 'ZBTB7A', 'RREB1', 'FOXO3', 'BHLHE40', 'IKZF1', 'KLF9', 'ELF2', 'SP1', 'HMGA1', 'KLF10', 'CIC', 'MEF2D', 'RARA', 'ELF1', 'RXRA', 'TEF', 'JUND', 'ARID5A', 'CEBPA', 'SATB1', 'RUNX3', 'NFATC1', 'ZNF267', 'HOXA9', 'TCF3', 'ZNF787', 'NFE2']	1256.49	35
['KLF6', 'SMAD3', 'SPI1', 'IRF1', 'EGR3', 'RUNX1', 'ETS2', 'KLF2', 'ZBTB7A', 'RREB1', 'FOXO3', 'BHLHE40', 'IKZF1', 'KLF9', 'ELF2', 'SP1', 'HMGA1', 'KLF10', 'NFKB2', 'MEF2D', 'RARA', 'RXRA', 'NR4A3', 'TCF3', 'NFATC1', 'HIVEP1', 'REL', 'FOXP1', 'BCL6']	1256.45	29
['KLF6', 'SMAD3', 'SPI1', 'IRF1', 'EGR3', 'RUNX1', 'ETS2', 'KLF2', 'ZBTB7A', 'RREB1', 'FOXO3', 'BHLHE40', 'SP3', 'KLF9', 'SP1', 'KLF10', 'TCF3', 'NFATC1', 'ELF2', 'ELF1', 'GFI1', 'IRF2', 'ZNF787', 'HMGA1', 'GFI1B', 'CIC', 'HIVEP2']	1256.41	27
['KLF6', 'SMAD3', 'SPI1', 'IRF1', 'EGR3', 'RUNX1', 'ETS2', 'KLF2', 'ZBTB7A', 'RREB1', 'FOXO3', 'BHLHE40', 'IKZF1', 'MXD1', 'RXRA', 'MEF2D', 'RARA', 'HMGA1', 'SREBF1', 'ZNF217', 'NFIX', 'JUND', 'MAFK', 'CUX1', 'RUNX3', 'TEF', 'CEBPA', 'CIC', 'FOSL2', 'TCF3', 'KLF10', 'ZNF787', 'ZBTB48', 'NFATC1', 'GFI1']	1256.34	35
['KLF6', 'SMAD3', 'SPI1', 'IRF1', 'EGR3', 'RUNX1', 'ETS2', 'KLF2', 'ZBTB7A', 'RREB1', 'FOXO3', 'BHLHE40', 'IKZF1', 'MXD1', 'RXRA', 'MEF2D', 'RARA', 'HMGA1', 'SREBF1', 'ZNF217', 'ATF4', 'JUND', 'MAFK', 'FOSL2', 'RUNX3', 'LYL1', 'TCF3', 'ZNF787', 'NR1D1', 'NKX2-3', 'JUNB', 'FOSB', 'CIC', 'RUNX2']	1256.29	34
['KLF6', 'SMAD3', 'SPI1', 'IRF1', 'EGR3', 'RUNX1', 'ETS2', 'KLF2', 'ZBTB7A', 'RREB1', 'FOXO3', 'BHLHE40', 'IKZF1', 'KLF9', 'ELF2', 'SP1', 'HMGA1', 'KLF10', 'CIC', 'MEF2D', 'RARA', 'ELF1', 'RXRA', 'NR1D1', 'JUND', 'ARID5A', 'CEBPA', 'MAFK', 'HIVEP2', 'GFI1', 'ZNF787', 'HOXB3', 'GFI1B', 'HOXB2', 'REL']	1256.26	35
['KLF6', 'SMAD3', 'SPI1', 'IRF1', 'EGR3', 'RUNX1', 'ETS2', 'KLF2', 'ZBTB7A', 'RREB1', 'FOXO3', 'BHLHE40', 'IKZF1', 'KLF9', 'ELF2', 'SP1', 'HMGA1', 'LYL1', 'MEF2D', 'MAFK', 'RARA', 'RXRA', 'JUND', 'SREBF1', 'RUNX3', 'ZNF217', 'TEF', 'ELF1', 'CIC', 'ARID5A', 'CUX1', 'CEBPA', 'MXI1', 'NR4A2', 'TCF3', 'HOXA9', 'NFATC1', 'GFI1']	1256.08	38
['KLF6', 'SMAD3', 'SPI1', 'IRF1', 'EGR3', 'RUNX1', 'ETS2', 'KLF2', 'ZBTB7A', 'RREB1', 'FOXO3', 'BHLHE40', 'IKZF1', 'KLF9', 'ELF2', 'SP1', 'HMGA1', 'KLF10', 'CIC', 'MEF2D', 'RARA', 'ELF1', 'RXRA', 'TEF', 'JUND', 'ATF4', 'SREBF1', 'FOSL2', 'TCF3', 'RUNX3', 'MAFK', 'ZNF217', 'NR4A2', 'FOSB', 'JUNB', 'MXI1']	1256	36
['KLF6', 'SMAD3', 'SPI1', 'IRF1', 'EGR3', 'RUNX1', 'ETS2', 'KLF2', 'ZBTB7A', 'RREB1', 'FOXO3', 'BHLHE40', 'IKZF1', 'KLF9', 'ELF2', 'SP1', 'HMGA1', 'LYL1', 'MEF2D', 'MAFK', 'RARA', 'RXRA', 'FOXP1', 'SREBF1', 'CUX1', 'RUNX3', 'NR1D1', 'RUNX2', 'ELF1', 'CEBPA', 'CIC', 'JUNB', 'HOXB3', 'NR4A2', 'CEBPB', 'MXI1']	1255.92	36
['KLF6', 'SMAD3', 'SPI1', 'IRF1', 'EGR3', 'RUNX1', 'ETS2', 'KLF2', 'ZBTB7A', 'RREB1', 'FOXO3', 'BHLHE40', 'IKZF1', 'KLF9', 'ELF2', 'SP1', 'HMGA1', 'KLF10', 'CIC', 'MEF2D', 'RARA', 'ELF1', 'RXRA', 'NR4A3', 'RUNX2', 'SREBF1', 'FOXP1', 'GFI1', 'HOXA9', 'GFI1B', 'TCF3', 'NFATC1', 'NR4A2', 'MXI1']	1255.88	34
['KLF6', 'SMAD3', 'SPI1', 'IRF1', 'EGR3', 'RUNX1', 'ETS2', 'KLF2', 'ZBTB7A', 'RREB1', 'FOXO3', 'DDIT3', 'IKZF1', 'ELF2', 'HMGA1', 'SP1', 'MAFK', 'RARA', 'NFATC1', 'CIC', 'ZNF217', 'SREBF1', 'ELF1', 'ARID5A', 'KLF9', 'ZNF787', 'JUND', 'RUNX3', 'RXRA', 'CEBPA', 'FOSL2', 'NR1D1', 'ZBTB7B', 'MXI1', 'CEBPB']	1255.8	35
['KLF6', 'SMAD3', 'SPI1', 'IRF1', 'EGR3', 'RUNX1', 'ETS2', 'KLF2', 'ZBTB7A', 'RREB1', 'FOXO3', 'BHLHE40', 'IKZF1', 'KLF9', 'ELF2', 'SP1', 'ARID3A', 'NFATC1', 'GFI1', 'MEF2D', 'RARA', 'NFKB2', 'TCF3', 'RXRA', 'KLF10', 'BCL6', 'NR4A3', 'ZNF267', 'ZNF217']	1255.76	29
['KLF6', 'SMAD3', 'SPI1', 'IRF1', 'EGR3', 'RUNX1', 'ETS2', 'KLF2', 'ZBTB7A', 'RREB1', 'FOXO3', 'BHLHE40', 'IKZF1', 'KLF9', 'ELF2', 'SP1', 'HMGA1', 'KLF10', 'NFKB2', 'MEF2D', 'RARA', 'RXRA', 'MAFK', 'NR1D1', 'JUND', 'SREBF1', 'RUNX3', 'XBP1', 'FOSL2', 'NKX2-3', 'TCF3', 'NR4A2', 'JUNB', 'ATF4', 'MXI1']	1255.6	35
['KLF6', 'SMAD3', 'SPI1', 'IRF1', 'EGR3', 'RUNX1', 'ETS2', 'KLF2', 'ZBTB7A', 'KLF13', 'KLF10', 'TCF3', 'BHLHE40', 'KLF9', 'ELF2', 'SP1', 'ELF1', 'IKZF1', 'ARID3A', 'RARA', 'ZNF787', 'RXRA', 'NR4A3', 'ZBTB7B', 'ZNF267']	1255.56	25
['KLF6', 'SMAD3', 'SPI1', 'IRF1', 'EGR3', 'RUNX1', 'ETS2', 'KLF2', 'ZBTB7A', 'RREB1', 'FOXO3', 'BHLHE40', 'IKZF1', 'BCL11B', 'NR1D1', 'MEF2D', 'LYL1', 'SREBF1', 'MAFK', 'RARA', 'ZNF787', 'RXRA', 'RUNX3', 'JUND', 'HMGA1', 'GFI1B', 'CUX1', 'NFKB2', 'FOSL2', 'NKX2-3', 'TCF3', 'JUNB', 'MXD1']	1255.33	33
['KLF6', 'SMAD3', 'SPI1', 'IRF1', 'EGR3', 'RUNX1', 'ETS2', 'KLF2', 'ZBTB7A', 'RREB1', 'FOXO3', 'BHLHE40', 'IKZF1', 'KLF9', 'ELF2', 'SP1', 'HMGA1', 'LYL1', 'MEF2D', 'MAFK', 'RARA', 'RXRA', 'JUND', 'SREBF1', 'RUNX3', 'ZNF217', 'NR1D1', 'NFKB2', 'FOSL2', 'NKX2-3', 'TCF3', 'ZNF787', 'FOS', 'JUNB', 'ATF4', 'MXI1']	1255.25	36
['KLF6', 'SMAD3', 'SPI1', 'IRF1', 'EGR3', 'RUNX1', 'ETS2', 'KLF2', 'ZBTB7A', 'RREB1', 'FOXO3', 'DDIT3', 'IKZF1', 'ELF2', 'HMGA1', 'SP1', 'MAFK', 'RARA', 'NFATC1', 'CIC', 'ZNF217', 'SREBF1', 'ELF1', 'ARID5A', 'KLF9', 'ZNF787', 'JUND', 'RUNX3', 'RXRA', 'CEBPA', 'FOSL2', 'TEF', 'ZNF784', 'NFE2']	1255.21	34
['KLF6', 'SMAD3', 'SPI1', 'IRF1', 'EGR3', 'RUNX1', 'ETS2', 'KLF2', 'ZBTB7A', 'RREB1', 'FOXO3', 'BHLHE40', 'IKZF1', 'KLF9', 'ELF2', 'SP1', 'HMGA1', 'LYL1', 'MEF2D', 'MAFK', 'RARA', 'RXRA', 'JUND', 'SREBF1', 'RUNX3', 'XBP1', 'NR1D1', 'NKX2-3', 'NFE2', 'ATF4', 'FOSL2', 'TCF3', 'ZNF787', 'FOS', 'ELF1', 'CIC', 'ZBTB48', 'NFATC1']	1255.16	38
['KLF6', 'SMAD3', 'SPI1', 'IRF1', 'EGR3', 'RUNX1', 'ETS2', 'KLF2', 'ZBTB7A', 'RREB1', 'FOXO3', 'BHLHE40', 'IKZF1', 'KLF9', 'ELF2', 'SP1', 'HMGA1', 'KLF10', 'CIC', 'MEF2D', 'RARA', 'ELF1', 'RXRA', 'NR1D1', 'FOXP1', 'RUNX2', 'CEBPA', 'RUNX3', 'SREBF1', 'CUX1', 'MAFK', 'GFI1', 'HOXB3', 'GFI1B', 'HOXA9', 'MXI1', 'NR4A2']	1255.14	37
['KLF6', 'SMAD3', 'SPI1', 'IRF1', 'EGR3', 'RUNX1', 'ETS2', 'KLF2', 'ZBTB7A', 'RREB1', 'FOXO3', 'BHLHE40', 'IKZF1', 'MXD1', 'RXRA', 'MEF2D', 'RARA', 'HMGA1', 'SREBF1', 'ZNF217', 'ATF4', 'JUND', 'MAFK', 'FOSL2', 'RUNX3', 'KLF10', 'TCF3', 'NR4A2', 'NR1D1', 'NKX2-3', 'NFKB2', 'JUNB']	1255.12	32
['KLF6', 'SMAD3', 'SPI1', 'IRF1', 'EGR3', 'RUNX1', 'ETS2', 'KLF2', 'ZBTB7A', 'RREB1', 'FOXO3', 'BHLHE40', 'IKZF1', 'KLF9', 'HLX', 'MEF2D', 'SP1', 'RARA', 'RXRA', 'NFATC1', 'HMGA1', 'CIC', 'SREBF1', 'ZNF267', 'TEF', 'TCF3', 'RUNX3', 'MAFK', 'GFI1', 'HOXA9', 'CEBPA', 'FOXP1', 'BCL6', 'KLF10']	1255.03	34
['KLF6', 'SMAD3', 'SPI1', 'IRF1', 'EGR3', 'RUNX1', 'ETS2', 'KLF2', 'ZBTB7A', 'RREB1', 'FOXO3', 'BHLHE40', 'IKZF1', 'BCL11B', 'NR1D1', 'MEF2D', 'LYL1', 'SREBF1', 'MAFK', 'RARA', 'ZNF787', 'RXRA', 'RUNX3', 'JUND', 'HMGA1', 'GFI1B', 'CUX1', 'CEBPA', 'CIC', 'RUNX2', 'MXD1', 'ZBTB7B', 'NKX2-3', 'FOSL2', 'TCF3', 'NFATC1']	1254.94	36
['KLF6', 'SMAD3', 'SPI1', 'IRF1', 'EGR3', 'RUNX1', 'ETS2', 'KLF2', 'ZBTB7A', 'RREB1', 'FOXO3', 'BHLHE40', 'IKZF1', 'KLF9', 'ELF2', 'SP1', 'HMGA1', 'KLF10', 'CIC', 'MEF2D', 'RARA', 'ELF1', 'RXRA', 'NR1D1', 'JUND', 'ATF4', 'SREBF1', 'MAFK', 'NKX2-3', 'FOSL2', 'RUNX3', 'RUNX2', 'XBP1', 'CEBPB', 'NR4A2', 'NFATC1', 'NFE2']	1254.89	37
['KLF6', 'SMAD3', 'SPI1', 'IRF1', 'EGR3', 'RUNX1', 'ETS2', 'KLF2', 'ZBTB7A', 'RREB1', 'FOXO3', 'BHLHE40', 'IKZF1', 'KLF9', 'ELF2', 'SP1', 'HMGA1', 'KLF10', 'CIC', 'MEF2D', 'RARA', 'ELF1', 'RXRA', 'TEF', 'FOXP1', 'RUNX3', 'CEBPA', 'SREBF1', 'CUX1', 'MAFK', 'GFI1', 'NFATC1', 'HOXB2', 'NR4A2', 'ZNF267', 'BCL6']	1254.72	36
['KLF6', 'SMAD3', 'SPI1', 'IRF1', 'EGR3', 'RUNX1', 'ETS2', 'KLF2', 'ZBTB7A', 'RREB1', 'FOXO3', 'BHLHE40', 'IKZF1', 'KLF9', 'ELF2', 'NFIL3', 'MEF2D', 'ELF1', 'MAFK', 'RARA', 'CIC', 'NR1D1', 'RXRA', 'SREBF1', 'RUNX3', 'ZBTB48', 'ZNF217', 'ZNF787', 'FOS', 'LYL1', 'HOXB2', 'CUX1', 'CEBPA', 'MXI1']	1254.65	34
['KLF6', 'SMAD3', 'SPI1', 'IRF1', 'EGR3', 'RUNX1', 'ETS2', 'KLF2', 'ZBTB7A', 'RREB1', 'FOXO3', 'BHLHE40', 'IKZF1', 'KLF9', 'ELF2', 'SP1', 'HMGA1', 'KLF10', 'CIC', 'MEF2D', 'RARA', 'ELF1', 'RXRA', 'NR1D1', 'JUND', 'ATF4', 'SREBF1', 'MAFK', 'NKX2-3', 'FOSL2', 'RUNX3', 'RUNX2', 'XBP1', 'CEBPB', 'ZNF787', 'FOS', 'NFATC1', 'MXI1']	1254.45	38
['KLF6', 'SMAD3', 'SPI1', 'IRF1', 'EGR3', 'RUNX1', 'ETS2', 'KLF2', 'ZBTB7A', 'RREB1', 'FOXO3', 'BHLHE40', 'IKZF1', 'KLF9', 'ELF2', 'SP1', 'ARID3A', 'NFATC1', 'GFI1', 'MEF2D', 'RARA', 'ELF1', 'MAFK', 'CEBPA', 'RXRA', 'CEBPB', 'LYL1', 'ZNF787', 'JUND', 'ZBTB7B', 'ZNF217', 'ZNF267', 'NFE2']	1254.42	33
['KLF6', 'SMAD3', 'SPI1', 'IRF1', 'EGR3', 'RUNX1', 'ETS2', 'KLF2', 'ZBTB7A', 'RREB1', 'FOXO3', 'BHLHE40', 'IKZF1', 'MXD1', 'RXRA', 'TGIF1', 'KLF10', 'ZNF217', 'ARID3A', 'GFI1', 'ZNF787', 'NFATC1', 'ZBTB7B', 'TCF3', 'JUND', 'CEBPA', 'MAFK']	1254.3	27
['KLF6', 'SMAD3', 'SPI1', 'IRF1', 'EGR3', 'RUNX1', 'ETS2', 'KLF2', 'ZBTB7A', 'RREB1', 'FOXO3', 'BHLHE40', 'IKZF1', 'KLF9', 'ELF2', 'SP1', 'ARID3A', 'NFATC1', 'YY1', 'KLF10', 'TCF3', 'ELF1', 'ZNF267', 'IRF2', 'ZBTB7B']	1254.16	25
['KLF6', 'SMAD3', 'SPI1', 'IRF1', 'EGR3', 'RUNX1', 'ETS2', 'KLF2', 'ZBTB7A', 'RREB1', 'FOXO3', 'BHLHE40', 'IKZF1', 'KLF9', 'ELF2', 'SP1', 'HMGA1', 'KLF10', 'CIC', 'MEF2D', 'RARA', 'ELF1', 'IRF2', 'GFI1', 'NFATC1', 'SREBF1', 'ZNF267', 'FOXP1', 'HOXB2', 'CUX1', 'MAFK', 'BCL6', 'GFI1B']	1254.03	33
['KLF6', 'SMAD3', 'SPI1', 'IRF1', 'EGR3', 'RUNX1', 'ETS2', 'KLF2', 'ZBTB7A', 'RREB1', 'FOXO3', 'DDIT3', 'IKZF1', 'ELF2', 'HMGA1', 'SP1', 'MAFK', 'RARA', 'NFATC1', 'CIC', 'ZNF217', 'SREBF1', 'ELF1', 'ARID5A', 'KLF9', 'ZNF787', 'JUND', 'RUNX3', 'RXRA', 'CEBPA', 'HOXB2', 'NR1D1', 'GFI1B', 'ZBTB7B', 'MXI1']	1253.97	35
['KLF6', 'SMAD3', 'SPI1', 'IRF1', 'EGR3', 'RUNX1', 'ETS2', 'KLF2', 'ZBTB7A', 'RREB1', 'FOXO3', 'BHLHE40', 'IKZF1', 'KLF9', 'ELF2', 'SP1', 'ARID3A', 'NFATC1', 'GFI1', 'TGIF1', 'KLF10', 'FOXP1', 'TCF3', 'ZNF787', 'RXRA', 'MXI1', 'NR4A3']	1253.93	27
['KLF6', 'SMAD3', 'SPI1', 'IRF1', 'EGR3', 'RUNX1', 'ETS2', 'KLF2', 'ZBTB7A', 'KLF13', 'KLF10', 'TCF3', 'BHLHE40', 'KLF9', 'ELF2', 'SP1', 'ELF1', 'IKZF1', 'HMGA1', 'YY1', 'ZNF267', 'ZBTB7B', 'JUND', 'RUNX3', 'RUNX2']	1253.76	25
['KLF6', 'SMAD3', 'SPI1', 'IRF1', 'EGR3', 'RUNX1', 'ETS2', 'KLF2', 'ZBTB7A', 'RREB1', 'FOXO3', 'BHLHE40', 'IKZF1', 'KLF9', 'ELF2', 'SP1', 'HMGA1', 'KLF10', 'NFKB2', 'MEF2D', 'RARA', 'RXRA', 'MAFK', 'NR1D1', 'JUND', 'SREBF1', 'RUNX3', 'XBP1', 'FOSL2', 'NKX2-3', 'TCF3', 'ZNF787', 'FOS', 'NFATC1', 'GFI1', 'CUX1', 'GFI1B', 'MXI1']	1253.74	38
['KLF6', 'SMAD3', 'SPI1', 'IRF1', 'EGR3', 'RUNX1', 'ETS2', 'KLF2', 'ZBTB7A', 'RREB1', 'FOXO3', 'BHLHE40', 'IKZF1', 'KLF9', 'ELF2', 'SP1', 'HMGA1', 'KLF10', 'CIC', 'MEF2D', 'RARA', 'ELF1', 'IRF2', 'GFI1', 'NFATC1', 'HIVEP2', 'ARID5A', 'MAFK', 'HOXB2', 'BCL6', 'GFI1B']	1253.71	31
['KLF6', 'SMAD3', 'SPI1', 'IRF1', 'EGR3', 'RUNX1', 'ETS2', 'KLF2', 'ZBTB7A', 'RREB1', 'FOXO3', 'BHLHE40', 'IKZF1', 'KLF9', 'ELF2', 'SP1', 'ARID3A', 'NFATC1', 'YY1', 'KLF10', 'TCF3', 'ELF1', 'ZNF267', 'HOXA9', 'JUND', 'ZBTB7B']	1253.69	26
['KLF6', 'SMAD3', 'SPI1', 'IRF1', 'EGR3', 'RUNX1', 'ETS2', 'KLF2', 'ZBTB7A', 'RREB1', 'FOXO3', 'BHLHE40', 'IKZF1', 'MXD1', 'RXRA', 'TGIF1', 'KLF10', 'FOXP1', 'SREBF1', 'HMGA1', 'CIC', 'RUNX2', 'GFI1', 'NFATC1', 'TCF3', 'GFI1B', 'ZNF787', 'NR4A3']	1253.68	28
['KLF6', 'SMAD3', 'SPI1', 'IRF1', 'EGR3', 'RUNX1', 'ETS2', 'KLF2', 'ZBTB7A', 'RREB1', 'FOXO3', 'BHLHE40', 'IKZF1', 'KLF9', 'ELF2', 'SP1', 'HMGA1', 'KLF10', 'NFKB2', 'MEF2D', 'RARA', 'RXRA', 'MAFK', 'NR1D1', 'JUND', 'SREBF1', 'RUNX3', 'XBP1', 'FOSL2', 'NKX2-3', 'TCF3', 'ZNF787', 'FOS', 'JUNB', 'CUX1', 'GFI1B', 'MXI1']	1253.65	37
['KLF6', 'SMAD3', 'SPI1', 'IRF1', 'EGR3', 'RUNX1', 'ETS2', 'KLF2', 'ZBTB7A', 'RREB1', 'FOXO3', 'BHLHE40', 'IKZF1', 'KLF9', 'ELF2', 'SP1', 'HMGA1', 'KLF10', 'NFKB2', 'MEF2D', 'RARA', 'RXRA', 'NR4A3', 'TCF3', 'NFATC1', 'SREBF1', 'GFI1', 'GFI1B', 'ZNF217', 'NFIX', 'ZNF267', 'REL', 'ZNF787']	1253.64	33
['KLF6', 'SMAD3', 'SPI1', 'IRF1', 'EGR3', 'RUNX1', 'ETS2', 'KLF2', 'ZBTB7A', 'RREB1', 'FOXO3', 'BHLHE40', 'IKZF1', 'KLF9', 'ELF2', 'SP1', 'HMGA1', 'KLF10', 'CIC', 'MEF2D', 'RARA', 'ELF1', 'RXRA', 'TEF', 'JUND', 'ARID5A', 'CEBPA', 'MAFK', 'SREBF1', 'CUX1', 'RUNX3', 'MXI1', 'ZNF217', 'ZNF787', 'ZBTB48', 'HOXA9', 'NFATC1', 'GFI1', 'TCF3']	1253.59	39
['KLF6', 'SMAD3', 'SPI1', 'IRF1', 'EGR3', 'RUNX1', 'ETS2', 'KLF2', 'ZBTB7A', 'RREB1', 'FOXO3', 'BHLHE40', 'IKZF1', 'KLF9', 'ELF2', 'SP1', 'HMGA1', 'KLF10', 'CIC', 'MEF2D', 'RARA', 'ELF1', 'RXRA', 'NR1D1', 'JUND', 'ARID5A', 'CEBPA', 'MAFK', 'HIVEP2', 'GFI1', 'BCL6', 'REL', 'NFATC1', 'GFI1B', 'HOXB2']	1253.46	35
['KLF6', 'SMAD3', 'SPI1', 'IRF1', 'EGR3', 'RUNX1', 'ETS2', 'KLF2', 'ZBTB7A', 'KLF13', 'KLF10', 'TCF3', 'BHLHE40', 'KLF9', 'ELF2', 'SP1', 'ELF1', 'IKZF1', 'ARID3A', 'RARA', 'BCL6', 'RXRA', 'NR4A3', 'ZNF267']	1253.33	24
['KLF6', 'SMAD3', 'SPI1', 'IRF1', 'EGR3', 'RUNX1', 'ETS2', 'KLF2', 'ZBTB7A', 'KLF13', 'KLF10', 'TCF3', 'BHLHE40', 'KLF9', 'ELF2', 'SP1', 'ELF1', 'IKZF1', 'HMGA1', 'RARA', 'SREBF1', 'RUNX2', 'RXRA', 'ZNF787', 'NR4A3', 'ZBTB7B', 'ZNF267', 'NFIX']	1253.29	28
['KLF6', 'SMAD3', 'SPI1', 'IRF1', 'EGR3', 'RUNX1', 'ETS2', 'KLF2', 'ZBTB7A', 'RREB1', 'FOXO3', 'BHLHE40', 'IKZF1', 'KLF9', 'ELF2', 'SP1', 'HMGA1', 'LYL1', 'MEF2D', 'MAFK', 'RARA', 'RXRA', 'JUND', 'SREBF1', 'RUNX3', 'XBP1', 'NR1D1', 'NKX2-3', 'MXI1', 'ELF1', 'CIC', 'RUNX2', 'FOSL2', 'NR4A2', 'CEBPB', 'ATF4', 'NFATC1']	1253.27	37
['KLF6', 'SMAD3', 'SPI1', 'IRF1', 'EGR3', 'RUNX1', 'ETS2', 'KLF2', 'ZBTB7A', 'RREB1', 'FOXO3', 'BHLHE40', 'IKZF1', 'KLF9', 'ELF2', 'SP1', 'HMGA1', 'LYL1', 'MEF2D', 'MAFK', 'RARA', 'RXRA', 'JUND', 'SREBF1', 'RUNX3', 'ZNF217', 'TEF', 'ELF1', 'CIC', 'ARID5A', 'CUX1', 'CEBPA', 'MXI1', 'ZNF787', 'ZBTB48', 'HOXB2', 'NFATC1', 'GFI1']	1253.21	38
['KLF6', 'SMAD3', 'SPI1', 'IRF1', 'EGR3', 'RUNX1', 'ETS2', 'KLF2', 'ZBTB7A', 'KLF13', 'KLF10', 'TCF3', 'BHLHE40', 'KLF9', 'ELF2', 'SP1', 'ELF1', 'IKZF1', 'ARID3A', 'RARA', 'ZNF787', 'RXRA', 'JUND', 'ZBTB7B', 'XBP1', 'MXI1']	1253.19	26
['KLF6', 'SMAD3', 'SPI1', 'IRF1', 'EGR3', 'RUNX1', 'ETS2', 'KLF2', 'ZBTB7A', 'RREB1', 'FOXO3', 'BHLHE40', 'NR3C1', 'KLF9', 'ELF2', 'SP1', 'ZNF267', 'KLF10', 'TCF3', 'RXRA', 'NFATC1', 'RARA', 'MEF2D', 'FOXP1', 'BCL6', 'HOXA9', 'ARID3A', 'MAFK']	1253.11	28
['KLF6', 'SMAD3', 'SPI1', 'IRF1', 'EGR3', 'RUNX1', 'ETS2', 'KLF2', 'ZBTB7A', 'RREB1', 'FOXO3', 'BHLHE40', 'IKZF1', 'BCL11B', 'NR1D1', 'MEF2D', 'LYL1', 'SREBF1', 'MAFK', 'RARA', 'ZNF787', 'RXRA', 'RUNX3', 'JUND', 'HMGA1', 'ATF4', 'TCF3', 'FOSL2', 'NKX2-3', 'NFKB2', 'JUNB', 'MXD1']	1253.06	32
['KLF6', 'SMAD3', 'SPI1', 'IRF1', 'EGR3', 'RUNX1', 'ETS2', 'KLF2', 'ZBTB7A', 'RREB1', 'FOXO3', 'BHLHE40', 'IKZF1', 'KLF9', 'ELF2', 'SP1', 'HMGA1', 'KLF10', 'CIC', 'MEF2D', 'RARA', 'ELF1', 'IRF2', 'GFI1', 'NFATC1', 'SREBF1', 'ZNF267', 'NFIX', 'ZNF217', 'ARID5A', 'TCF3', 'ZNF787', 'CUX1', 'MAFK', 'TEF']	1252.91	35
['KLF6', 'SMAD3', 'SPI1', 'IRF1', 'EGR3', 'RUNX1', 'ETS2', 'KLF2', 'ZBTB7A', 'RREB1', 'FOXO3', 'ZNF429', 'IKZF1', 'NR1D1', 'MEF2D', 'SREBF1', 'HMGA1', 'MAFK', 'RARA', 'RXRA', 'RUNX3', 'CIC', 'RUNX2', 'FOXP1', 'CUX1', 'GFI1B', 'CEBPA', 'ELF2', 'ELF1', 'SP1', 'GFI1', 'ZNF787', 'MXI1', 'LYL1', 'NFATC1', 'ZNF784']	1252.75	36
['KLF6', 'SMAD3', 'SPI1', 'IRF1', 'EGR3', 'RUNX1', 'ETS2', 'KLF2', 'ZBTB7A', 'RREB1', 'FOXO3', 'BHLHE40', 'IKZF1', 'MXD1', 'RXRA', 'TGIF1', 'KLF10', 'FOXP1', 'ARID3A', 'GFI1', 'ZNF787', 'NFATC1', 'CEBPB', 'CEBPA', 'MAFK']	1252.68	25
['KLF6', 'SMAD3', 'SPI1', 'IRF1', 'EGR3', 'RUNX1', 'ETS2', 'KLF2', 'ZBTB7A', 'RREB1', 'FOXO3', 'BHLHE40', 'IKZF1', 'KLF9', 'ELF2', 'SP1', 'HMGA1', 'KLF10', 'CIC', 'MEF2D', 'RARA', 'ELF1', 'RXRA', 'NR1D1', 'FOXP1', 'RUNX2', 'CEBPA', 'RUNX3', 'SREBF1', 'CUX1', 'MAFK', 'JUNB', 'HOXB3', 'NR4A2', 'GFI1B', 'ZNF267', 'REL']	1252.59	37
['KLF6', 'SMAD3', 'SPI1', 'IRF1', 'EGR3', 'RUNX1', 'ETS2', 'KLF2', 'ZBTB7A', 'RREB1', 'FOXO3', 'BHLHE40', 'IKZF1', 'KLF9', 'ELF2', 'SP1', 'HMGA1', 'LYL1', 'MEF2D', 'MAFK', 'RARA', 'RXRA', 'JUND', 'SREBF1', 'RUNX3', 'XBP1', 'NR1D1', 'NKX2-3', 'MXI1', 'NFKB2', 'FOSL2', 'TCF3', 'NR4A2', 'NFATC1', 'GFI1B', 'GFI1', 'CUX1']	1252.54	37
['KLF6', 'SMAD3', 'SPI1', 'IRF1', 'EGR3', 'RUNX1', 'ETS2', 'KLF2', 'ZBTB7A', 'RREB1', 'FOXO3', 'BHLHE40', 'IKZF1', 'KLF9', 'ELF2', 'SP1', 'HMGA1', 'KLF10', 'CIC', 'TGIF1', 'SREBF1', 'FOXP1', 'MAFK', 'JUNB', 'RUNX3', 'RXRA', 'CEBPA', 'RUNX2', 'TCF3', 'GFI1B', 'NR4A2', 'ZNF267', 'REL']	1252.52	33
['KLF6', 'SMAD3', 'SPI1', 'IRF1', 'EGR3', 'RUNX1', 'ETS2', 'KLF2', 'ZBTB7A', 'KLF13', 'KLF10', 'TCF3', 'BHLHE40', 'KLF9', 'ELF2', 'SP1', 'ELF1', 'IKZF1', 'ARID3A', 'RARA', 'ZNF787', 'RXRA', 'NR4A3', 'ZBTB7B', 'MXI1']	1252.48	25
['KLF6', 'SMAD3', 'SPI1', 'IRF1', 'EGR3', 'RUNX1', 'ETS2', 'KLF2', 'ZBTB7A', 'RREB1', 'FOXO3', 'BHLHE40', 'IKZF1', 'KLF9', 'ELF2', 'SP1', 'HMGA1', 'LYL1', 'MEF2D', 'MAFK', 'RARA', 'RXRA', 'JUND', 'SREBF1', 'RUNX3', 'XBP1', 'NR1D1', 'NKX2-3', 'MXI1', 'NFKB2', 'FOSL2', 'TCF3', 'NR4A2', 'JUNB', 'GFI1B', 'CUX1']	1252.42	36
['KLF6', 'SMAD3', 'SPI1', 'IRF1', 'EGR3', 'RUNX1', 'ETS2', 'KLF2', 'ZBTB7A', 'KLF13', 'KLF10', 'TCF3', 'BHLHE40', 'KLF9', 'ELF2', 'SP1', 'ELF1', 'SP3', 'HMGA1', 'HIVEP2', 'BCL6', 'RXRA']	1252.41	22
['KLF6', 'SMAD3', 'SPI1', 'IRF1', 'EGR3', 'RUNX1', 'ETS2', 'KLF2', 'ZBTB7A', 'RREB1', 'FOXO3', 'BHLHE40', 'IKZF1', 'KLF9', 'HLX', 'MEF2D', 'SP1', 'RARA', 'RXRA', 'NFATC1', 'ARID3A', 'GFI1', 'TCF3', 'HOXA9', 'LYL1', 'CEBPA', 'MAFK', 'ZNF267', 'ZBTB7B', 'ZNF217']	1252.4	30
['KLF6', 'SMAD3', 'SPI1', 'IRF1', 'EGR3', 'RUNX1', 'ETS2', 'KLF2', 'ZBTB7A', 'RREB1', 'FOXO3', 'BHLHE40', 'IKZF1', 'KLF9', 'HLX', 'MEF2D', 'SP1', 'RARA', 'RXRA', 'NFATC1', 'HMGA1', 'CIC', 'SREBF1', 'ZNF267', 'RUNX2', 'REL', 'GFI1', 'FOXP1', 'HOXA9', 'TCF3', 'GFI1B', 'LYL1', 'RUNX3', 'CEBPA', 'MAFK']	1252.37	35
['KLF6', 'SMAD3', 'SPI1', 'IRF1', 'EGR3', 'RUNX1', 'ETS2', 'KLF2', 'ZBTB7A', 'RREB1', 'FOXO3', 'BHLHE40', 'IKZF1', 'KLF9', 'ELF2', 'SP1', 'ARID3A', 'NFATC1', 'GFI1', 'MEF2D', 'RARA', 'ELF1', 'NR4A3', 'KLF10', 'TCF3', 'ZNF217', 'HOXA9', 'RXRA', 'ZNF787', 'ZBTB7B', 'ZNF267']	1252.32	31
['KLF6', 'SMAD3', 'SPI1', 'IRF1', 'EGR3', 'RUNX1', 'ETS2', 'KLF2', 'ZBTB7A', 'RREB1', 'FOXO3', 'BHLHE40', 'IKZF1', 'KLF9', 'ELF2', 'SP1', 'ARID3A', 'NFATC1', 'GFI1', 'MEF2D', 'RARA', 'ELF1', 'MAFK', 'CEBPA', 'RXRA', 'TCF3', 'HOXA9', 'KLF10', 'ZNF787', 'JUND', 'ZNF217', 'ZBTB7B', 'ZNF267', 'NFE2']	1252.29	34
['KLF6', 'SMAD3', 'SPI1', 'IRF1', 'EGR3', 'RUNX1', 'ETS2', 'KLF2', 'ZBTB7A', 'RREB1', 'FOXO3', 'BHLHE40', 'IKZF1', 'KLF9', 'HLX', 'MEF2D', 'SP1', 'RARA', 'RXRA', 'NFATC1', 'ARID3A', 'GFI1', 'TCF3', 'HOXA9', 'KLF10', 'CEBPA', 'MAFK', 'BCL6', 'HIVEP2']	1252.24	29
['KLF6', 'SMAD3', 'SPI1', 'IRF1', 'EGR3', 'RUNX1', 'ETS2', 'KLF2', 'ZBTB7A', 'RREB1', 'FOXO3', 'BHLHE40', 'IKZF1', 'KLF9', 'ELF2', 'SP1', 'HMGA1', 'LYL1', 'MEF2D', 'MAFK', 'RARA', 'RXRA', 'JUND', 'SREBF1', 'RUNX3', 'XBP1', 'TEF', 'ELF1', 'FOSL2', 'CIC', 'TCF3', 'ZNF787', 'ZBTB48', 'CUX1', 'ARID5A', 'CEBPA', 'MXI1', 'NFATC1', 'GFI1']	1252.15	39
['KLF6', 'SMAD3', 'SPI1', 'IRF1', 'EGR3', 'RUNX1', 'ETS2', 'KLF2', 'ZBTB7A', 'RREB1', 'FOXO3', 'BHLHE40', 'IKZF1', 'KLF9', 'ELF2', 'SP1', 'HMGA1', 'KLF10', 'CIC', 'MEF2D', 'RARA', 'ELF1', 'RXRA', 'NR1D1', 'FOXP1', 'RUNX2', 'CEBPA', 'RUNX3', 'SREBF1', 'CUX1', 'MAFK', 'GFI1', 'HOXB3', 'GFI1B', 'HOXB2', 'NR4A2', 'MXI1']	1252.14	37
['KLF6', 'SMAD3', 'SPI1', 'IRF1', 'EGR3', 'RUNX1', 'ETS2', 'KLF2', 'ZBTB7A', 'RREB1', 'FOXO3', 'BHLHE40', 'IKZF1', 'KLF9', 'ELF2', 'SP1', 'ARID3A', 'NFATC1', 'YY1', 'KLF10', 'TCF3', 'ELF1', 'ZNF267', 'IRF2', 'FOXP1']	1252.04	25
['KLF6', 'SMAD3', 'SPI1', 'IRF1', 'EGR3', 'RUNX1', 'ETS2', 'KLF2', 'ZBTB7A', 'RREB1', 'FOXO3', 'BHLHE40', 'IKZF1', 'KLF9', 'ELF2', 'SP1', 'HMGA1', 'KLF10', 'NFKB2', 'MEF2D', 'RARA', 'RXRA', 'MAFK', 'NR1D1', 'JUND', 'SREBF1', 'RUNX3', 'XBP1', 'FOSL2', 'NKX2-3', 'TCF3', 'NR4A2', 'JUNB', 'ATF4', 'NFE2']	1251.97	35
['KLF6', 'SMAD3', 'SPI1', 'IRF1', 'EGR3', 'RUNX1', 'ETS2', 'KLF2', 'ZBTB7A', 'RREB1', 'FOXO3', 'BHLHE40', 'IKZF1', 'MXD1', 'RXRA', 'MEF2D', 'RARA', 'HMGA1', 'SREBF1', 'ZNF217', 'ATF4', 'JUND', 'MAFK', 'FOSL2', 'RUNX3', 'KLF10', 'TCF3', 'NR4A2', 'TEF', 'CIC', 'FOSB', 'JUNB']	1251.81	32
['KLF6', 'SMAD3', 'SPI1', 'IRF1', 'EGR3', 'RUNX1', 'ETS2', 'KLF2', 'ZBTB7A', 'RREB1', 'FOXO3', 'BHLHE40', 'NR3C1', 'KLF9', 'ELF2', 'SP1', 'ZNF267', 'KLF10', 'TCF3', 'RXRA', 'NFATC1', 'RARA', 'MEF2D', 'FOXP1', 'BCL6', 'NFKB2', 'ARID3A', 'MAFK']	1251.71	28
['KLF6', 'SMAD3', 'SPI1', 'IRF1', 'EGR3', 'RUNX1', 'ETS2', 'KLF2', 'ZBTB7A', 'RREB1', 'FOXO3', 'DDIT3', 'IKZF1', 'ELF2', 'HMGA1', 'SP1', 'MAFK', 'RARA', 'NFATC1', 'CIC', 'ZNF217', 'SREBF1', 'ELF1', 'ARID5A', 'KLF9', 'NR4A2', 'JUND', 'RUNX3', 'RXRA', 'CEBPA', 'FOSL2', 'NR1D1', 'ZBTB7B', 'GFI1B', 'MXI1']	1251.63	35
['KLF6', 'SMAD3', 'SPI1', 'IRF1', 'EGR3', 'RUNX1', 'ETS2', 'KLF2', 'ZBTB7A', 'RREB1', 'FOXO3', 'BHLHE40', 'IKZF1', 'KLF9', 'ELF2', 'SP1', 'HMGA1', 'KLF10', 'NFKB2', 'MEF2D', 'RARA', 'RXRA', 'MAFK', 'NR1D1', 'JUND', 'SREBF1', 'RUNX3', 'XBP1', 'FOSL2', 'NKX2-3', 'TCF3', 'ZNF787', 'FOS', 'JUNB', 'ATF4', 'MXI1']	1251.58	36
['KLF6', 'SMAD3', 'SPI1', 'IRF1', 'EGR3', 'RUNX1', 'ETS2', 'KLF2', 'ZBTB7A', 'RREB1', 'FOXO3', 'BHLHE40', 'IKZF1', 'KLF9', 'ELF2', 'SP1', 'HMGA1', 'KLF10', 'CIC', 'MEF2D', 'RARA', 'ELF1', 'IRF2', 'GFI1', 'NFATC1', 'SREBF1', 'ZNF267', 'FOXP1', 'TCF3', 'BCL6', 'NR4A3', 'GFI1B']	1251.56	32
['KLF6', 'SMAD3', 'SPI1', 'IRF1', 'EGR3', 'RUNX1', 'ETS2', 'KLF2', 'ZBTB7A', 'RREB1', 'FOXO3', 'BHLHE40', 'IKZF1', 'KLF9', 'ELF2', 'SP1', 'HMGA1', 'LYL1', 'MEF2D', 'MAFK', 'RARA', 'RXRA', 'FOXP1', 'SREBF1', 'CUX1', 'RUNX3', 'NR1D1', 'RUNX2', 'ELF1', 'CEBPA', 'CIC', 'JUNB', 'HOXB3', 'ZNF787', 'CEBPB', 'ZNF267', 'REL']	1251.49	37
['KLF6', 'SMAD3', 'SPI1', 'IRF1', 'EGR3', 'RUNX1', 'ETS2', 'KLF2', 'ZBTB7A', 'RREB1', 'FOXO3', 'BHLHE40', 'IKZF1', 'MXD1', 'RXRA', 'MEF2D', 'RARA', 'HMGA1', 'SREBF1', 'ZNF217', 'NFIX', 'JUND', 'MAFK', 'CUX1', 'RUNX3', 'TEF', 'CEBPA', 'CIC', 'HOXA9', 'GFI1', 'NFATC1', 'TCF3', 'KLF10', 'NR4A2']	1251.47	34
['KLF6', 'SMAD3', 'SPI1', 'IRF1', 'EGR3', 'RUNX1', 'ETS2', 'KLF2', 'ZBTB7A', 'RREB1', 'FOXO3', 'BHLHE40', 'IKZF1', 'MXD1', 'RXRA', 'MEF2D', 'RARA', 'HMGA1', 'SREBF1', 'FOXP1', 'NR4A3', 'GFI1', 'TCF3', 'KLF10', 'NFATC1', 'GFI1B', 'RUNX2', 'CIC', 'HOXA9', 'NR4A2']	1251.4	30
['KLF6', 'SMAD3', 'SPI1', 'IRF1', 'EGR3', 'RUNX1', 'ETS2', 'KLF2', 'ZBTB7A', 'KLF13', 'KLF10', 'TCF3', 'BHLHE40', 'KLF9', 'ELF2', 'SP1', 'ELF1', 'IKZF1', 'HMGA1', 'RARA', 'SREBF1', 'RUNX2', 'RXRA', 'BCL6', 'NFIX', 'ZNF267', 'NR4A3']	1251.22	27
['KLF6', 'SMAD3', 'SPI1', 'IRF1', 'EGR3', 'RUNX1', 'ETS2', 'KLF2', 'ZBTB7A', 'RREB1', 'FOXO3', 'BHLHE40', 'IKZF1', 'KLF9', 'ELF2', 'SP1', 'HMGA1', 'KLF10', 'CIC', 'MEF2D', 'RARA', 'ELF1', 'RXRA', 'NR4A3', 'RUNX2', 'SREBF1', 'FOXP1', 'GFI1', 'HOXA9', 'GFI1B', 'TCF3', 'NFATC1', 'ZNF787', 'ZNF267', 'REL']	1251.2	35
['KLF6', 'SMAD3', 'SPI1', 'IRF1', 'EGR3', 'RUNX1', 'ETS2', 'KLF2', 'ZBTB7A', 'RREB1', 'FOXO3', 'DDIT3', 'IKZF1', 'ELF2', 'HMGA1', 'SP1', 'MAFK', 'RARA', 'NFATC1', 'CIC', 'ZNF217', 'SREBF1', 'ELF1', 'ARID5A', 'KLF9', 'NR4A2', 'JUND', 'RUNX3', 'RXRA', 'CEBPA', 'HOXB2', 'TEF', 'MXI1']	1251.18	33
['KLF6', 'SMAD3', 'SPI1', 'IRF1', 'EGR3', 'RUNX1', 'ETS2', 'KLF2', 'ZBTB7A', 'RREB1', 'FOXO3', 'BHLHE40', 'NR3C1', 'KLF9', 'ELF2', 'SP1', 'ZNF267', 'KLF10', 'TCF3', 'RXRA', 'NFATC1', 'TGIF1', 'ZNF217', 'ARID3A', 'ZBTB7B', 'MAFK']	1251.15	26
['KLF6', 'SMAD3', 'SPI1', 'IRF1', 'EGR3', 'RUNX1', 'ETS2', 'KLF2', 'ZBTB7A', 'RREB1', 'FOXO3', 'BHLHE40', 'IKZF1', 'KLF9', 'ELF2', 'SP1', 'HMGA1', 'KLF10', 'CIC', 'MEF2D', 'RARA', 'ELF1', 'RXRA', 'NR1D1', 'JUND', 'ATF4', 'SREBF1', 'MAFK', 'NKX2-3', 'FOSL2', 'RUNX3', 'RUNX2', 'XBP1', 'CEBPB', 'ZNF787', 'FOS', 'NFATC1', 'NFE2']	1251.11	38
['KLF6', 'SMAD3', 'SPI1', 'IRF1', 'EGR3', 'RUNX1', 'ETS2', 'KLF2', 'ZBTB7A', 'RREB1', 'FOXO3', 'BHLHE40', 'IKZF1', 'BCL11B', 'NR1D1', 'MEF2D', 'LYL1', 'SREBF1', 'MAFK', 'RARA', 'ZNF787', 'RXRA', 'RUNX3', 'NFIL3', 'CIC', 'ELF1', 'FOS', 'HOXB2', 'CUX1', 'CEBPA', 'RUNX2', 'MXI1']	1251.09	32
['KLF6', 'SMAD3', 'SPI1', 'IRF1', 'EGR3', 'RUNX1', 'ETS2', 'KLF2', 'ZBTB7A', 'RREB1', 'FOXO3', 'BHLHE40', 'IKZF1', 'MXD1', 'RXRA', 'MEF2D', 'RARA', 'HMGA1', 'SREBF1', 'ZNF217', 'NFIX', 'JUND', 'MAFK', 'CUX1', 'RUNX3', 'NR1D1', 'NKX2-3', 'KLF10', 'NFKB2', 'FOSL2', 'GFI1B', 'GFI1', 'NFATC1', 'ZNF787', 'TCF3']	1251	35
['KLF6', 'SMAD3', 'SPI1', 'IRF1', 'EGR3', 'RUNX1', 'ETS2', 'KLF2', 'ZBTB7A', 'RREB1', 'FOXO3', 'BHLHE40', 'IKZF1', 'MXD1', 'RXRA', 'MEF2D', 'RARA', 'HMGA1', 'SREBF1', 'ZNF217', 'NFIX', 'JUND', 'MAFK', 'CUX1', 'RUNX3', 'TEF', 'CEBPA', 'CIC', 'FOSL2', 'TCF3', 'LYL1', 'ZNF787', 'ZBTB48', 'NFATC1', 'GFI1']	1251	35
['KLF6', 'SMAD3', 'SPI1', 'IRF1', 'EGR3', 'RUNX1', 'ETS2', 'KLF2', 'ZBTB7A', 'RREB1', 'FOXO3', 'BHLHE40', 'IKZF1', 'KLF9', 'HLX', 'MEF2D', 'SP1', 'RARA', 'RXRA', 'NFATC1', 'ARID3A', 'GFI1', 'TCF3', 'HOXA9', 'KLF10', 'CEBPA', 'MAFK', 'BCL6', 'ZNF267', 'ZNF217']	1250.93	30
['KLF6', 'SMAD3', 'SPI1', 'IRF1', 'EGR3', 'RUNX1', 'ETS2', 'KLF2', 'ZBTB7A', 'RREB1', 'FOXO3', 'BHLHE40', 'IKZF1', 'MXD1', 'RXRA', 'MEF2D', 'RARA', 'HMGA1', 'SREBF1', 'ZNF217', 'NFIX', 'JUND', 'MAFK', 'CUX1', 'RUNX3', 'NR1D1', 'NKX2-3', 'KLF10', 'NFKB2', 'FOSL2', 'GFI1B', 'JUNB', 'ZNF787', 'TCF3']	1250.82	34
['KLF6', 'SMAD3', 'SPI1', 'IRF1', 'EGR3', 'RUNX1', 'ETS2', 'KLF2', 'ZBTB7A', 'RREB1', 'FOXO3', 'BHLHE40', 'IKZF1', 'KLF9', 'ELF2', 'SP1', 'HMGA1', 'LYL1', 'MEF2D', 'MAFK', 'RARA', 'RXRA', 'JUND', 'SREBF1', 'RUNX3', 'ZNF217', 'TEF', 'ELF1', 'CIC', 'ATF4', 'FOSL2', 'TCF3', 'NR4A2', 'FOSB', 'JUNB', 'MXI1']	1250.81	36
['KLF6', 'SMAD3', 'SPI1', 'IRF1', 'EGR3', 'RUNX1', 'ETS2', 'KLF2', 'ZBTB7A', 'RREB1', 'FOXO3', 'BHLHE40', 'IKZF1', 'KLF9', 'ELF2', 'SP1', 'ARID3A', 'NFATC1', 'GFI1', 'MEF2D', 'RARA', 'ELF1', 'NR4A3', 'KLF10', 'TCF3', 'FOXP1', 'IRF2', 'ZNF267', 'ZNF787']	1250.69	29
['KLF6', 'SMAD3', 'SPI1', 'IRF1', 'EGR3', 'RUNX1', 'ETS2', 'KLF2', 'ZBTB7A', 'RREB1', 'FOXO3', 'BHLHE40', 'IKZF1', 'BCL11B', 'NR1D1', 'MEF2D', 'LYL1', 'SREBF1', 'MAFK', 'RARA', 'ZNF787', 'RXRA', 'RUNX3', 'JUND', 'HMGA1', 'GFI1B', 'CUX1', 'NFKB2', 'FOSL2', 'NKX2-3', 'ZNF784', 'NFATC1', 'MXD1']	1250.45	33
['KLF6', 'SMAD3', 'SPI1', 'IRF1', 'EGR3', 'RUNX1', 'ETS2', 'KLF2', 'ZBTB7A', 'RREB1', 'FOXO3', 'BHLHE40', 'IKZF1', 'MXD1', 'RXRA', 'MEF2D', 'RARA', 'HMGA1', 'SREBF1', 'ZNF217', 'ATF4', 'JUND', 'MAFK', 'FOSL2', 'RUNX3', 'KLF10', 'TCF3', 'ZNF787', 'NR1D1', 'NKX2-3', 'JUNB', 'FOSB', 'CIC', 'ZBTB48']	1250.44	34
['KLF6', 'SMAD3', 'SPI1', 'IRF1', 'EGR3', 'RUNX1', 'ETS2', 'KLF2', 'ZBTB7A', 'RREB1', 'FOXO3', 'BHLHE40', 'IKZF1', 'KLF9', 'ELF2', 'SP1', 'HMGA1', 'KLF10', 'CIC', 'MEF2D', 'RARA', 'ELF1', 'RXRA', 'NR4A3', 'RUNX2', 'SREBF1', 'ZNF217', 'GFI1', 'HOXA9', 'ARID5A', 'GFI1B', 'MXI1', 'HOXB3', 'ZNF787']	1250.44	34
['KLF6', 'SMAD3', 'SPI1', 'IRF1', 'EGR3', 'RUNX1', 'ETS2', 'KLF2', 'ZBTB7A', 'RREB1', 'FOXO3', 'BHLHE40', 'IKZF1', 'KLF9', 'ELF2', 'SP1', 'ARID3A', 'NFATC1', 'GFI1', 'MEF2D', 'RARA', 'ELF1', 'NR4A3', 'KLF10', 'TCF3', 'ZNF217', 'HOXA9', 'RXRA', 'BCL6', 'ZNF267']	1250.43	30
['KLF6', 'SMAD3', 'SPI1', 'IRF1', 'EGR3', 'RUNX1', 'ETS2', 'KLF2', 'ZBTB7A', 'RREB1', 'FOXO3', 'BHLHE40', 'IKZF1', 'KLF9', 'HLX', 'MEF2D', 'SP1', 'RARA', 'RXRA', 'NFATC1', 'HMGA1', 'CIC', 'SREBF1', 'ZNF267', 'RUNX2', 'REL', 'GFI1', 'FOXP1', 'CEBPB', 'RUNX3', 'CEBPA', 'MAFK', 'BCL6', 'KLF10']	1250.29	34
['KLF6', 'SMAD3', 'SPI1', 'IRF1', 'EGR3', 'RUNX1', 'ETS2', 'KLF2', 'ZBTB7A', 'RREB1', 'FOXO3', 'BHLHE40', 'IKZF1', 'KLF9', 'ELF2', 'SP1', 'HMGA1', 'LYL1', 'MEF2D', 'MAFK', 'RARA', 'RXRA', 'JUND', 'SREBF1', 'RUNX3', 'XBP1', 'NR1D1', 'NKX2-3', 'MXI1', 'NFKB2', 'FOSL2', 'TCF3', 'NR4A2', 'JUNB', 'ATF4']	1250.26	35
['KLF6', 'SMAD3', 'SPI1', 'IRF1', 'EGR3', 'RUNX1', 'ETS2', 'KLF2', 'ZBTB7A', 'RREB1', 'FOXO3', 'BHLHE40', 'IKZF1', 'KLF9', 'ELF2', 'SP1', 'HMGA1', 'LYL1', 'MEF2D', 'MAFK', 'RARA', 'RXRA', 'FOXP1', 'SREBF1', 'CUX1', 'RUNX3', 'NR1D1', 'RUNX2', 'ELF1', 'CEBPA', 'CIC', 'GFI1', 'NR4A2', 'HOXB3', 'GFI1B', 'HOXA9', 'MXI1']	1250.08	37
['KLF6', 'SMAD3', 'SPI1', 'IRF1', 'EGR3', 'RUNX1', 'ETS2', 'KLF2', 'ZBTB7A', 'RREB1', 'FOXO3', 'BHLHE40', 'IKZF1', 'KLF9', 'ELF2', 'SP1', 'HMGA1', 'KLF10', 'CIC', 'MEF2D', 'RARA', 'ELF1', 'RXRA', 'TEF', 'FOXP1', 'RUNX3', 'CEBPA', 'SREBF1', 'CUX1', 'MAFK', 'GFI1', 'NFATC1', 'HOXA9', 'TCF3', 'NR4A2', 'ZNF267', 'BCL6']	1250.03	37
['KLF6', 'SMAD3', 'SPI1', 'IRF1', 'EGR3', 'RUNX1', 'ETS2', 'KLF2', 'ZBTB7A', 'RREB1', 'FOXO3', 'BHLHE40', 'IKZF1', 'KLF9', 'ELF2', 'SP1', 'ARID3A', 'NFATC1', 'GFI1', 'MEF2D', 'RARA', 'ELF1', 'NR4A3', 'KLF10', 'TCF3', 'ZNF217', 'HOXA9', 'RXRA', 'ZNF787', 'ZBTB7B', 'MXI1']	1249.84	31
['KLF6', 'SMAD3', 'SPI1', 'IRF1', 'EGR3', 'RUNX1', 'ETS2', 'KLF2', 'ZBTB7A', 'RREB1', 'FOXO3', 'BHLHE40', 'IKZF1', 'KLF9', 'ELF2', 'SP1', 'HMGA1', 'LYL1', 'MEF2D', 'MAFK', 'RARA', 'RXRA', 'JUND', 'SREBF1', 'RUNX3', 'XBP1', 'NR1D1', 'NKX2-3', 'NFE2', 'ATF4', 'FOSL2', 'CEBPB', 'RUNX2', 'ELF1', 'CIC', 'NR4A2', 'NFATC1']	1249.84	37
['KLF6', 'SMAD3', 'SPI1', 'IRF1', 'EGR3', 'RUNX1', 'ETS2', 'KLF2', 'ZBTB7A', 'RREB1', 'FOXO3', 'BHLHE40', 'IKZF1', 'KLF9', 'ELF2', 'SP1', 'HMGA1', 'KLF10', 'CIC', 'TGIF1', 'SREBF1', 'FOXP1', 'MAFK', 'GFI1', 'NFATC1', 'TCF3', 'RUNX3', 'RXRA', 'CEBPA', 'TEF', 'NR4A2', 'ZNF267', 'BCL6']	1249.73	33
['KLF6', 'SMAD3', 'SPI1', 'IRF1', 'EGR3', 'RUNX1', 'ETS2', 'KLF2', 'ZBTB7A', 'RREB1', 'FOXO3', 'DDIT3', 'IKZF1', 'ELF2', 'HMGA1', 'SP1', 'MAFK', 'RARA', 'NFATC1', 'CIC', 'ZNF217', 'SREBF1', 'ELF1', 'ARID5A', 'KLF9', 'ZNF787', 'JUND', 'RUNX3', 'RXRA', 'CEBPA', 'HOXB2', 'NR1D1', 'GFI1B', 'ZBTB7B', 'REL']	1249.69	35
['KLF6', 'SMAD3', 'SPI1', 'IRF1', 'EGR3', 'RUNX1', 'ETS2', 'KLF2', 'ZBTB7A', 'RREB1', 'FOXO3', 'BHLHE40', 'IKZF1', 'KLF9', 'HLX', 'MEF2D', 'SP1', 'RARA', 'RXRA', 'NFATC1', 'HMGA1', 'CIC', 'HIVEP2', 'GFI1', 'KLF10', 'CEBPA', 'BCL6', 'MAFK', 'HOXA9', 'TCF3', 'GFI1B', 'REL']	1249.66	32
['KLF6', 'SMAD3', 'SPI1', 'IRF1', 'EGR3', 'RUNX1', 'ETS2', 'KLF2', 'ZBTB7A', 'RREB1', 'FOXO3', 'BHLHE40', 'IKZF1', 'KLF9', 'HLX', 'MEF2D', 'SP1', 'RARA', 'RXRA', 'NFATC1', 'ARID3A', 'GFI1', 'CEBPB', 'CEBPA', 'MAFK', 'KLF10', 'BCL6', 'ZNF267', 'FOXP1']	1249.62	29
['KLF6', 'SMAD3', 'SPI1', 'IRF1', 'EGR3', 'RUNX1', 'ETS2', 'KLF2', 'ZBTB7A', 'RREB1', 'FOXO3', 'BHLHE40', 'IKZF1', 'KLF9', 'ELF2', 'SP1', 'HMGA1', 'LYL1', 'MEF2D', 'MAFK', 'RARA', 'RXRA', 'JUND', 'SREBF1', 'RUNX3', 'XBP1', 'NR1D1', 'NKX2-3', 'MXI1', 'ELF1', 'CIC', 'RUNX2', 'FOSL2', 'ZNF787', 'FOS', 'ATF4', 'CEBPB', 'NFATC1']	1249.53	38
['KLF6', 'SMAD3', 'SPI1', 'IRF1', 'EGR3', 'RUNX1', 'ETS2', 'KLF2', 'ZBTB7A', 'RREB1', 'FOXO3', 'BHLHE40', 'IKZF1', 'MXD1', 'RXRA', 'MEF2D', 'RARA', 'HMGA1', 'SREBF1', 'ZNF217', 'ATF4', 'JUND', 'MAFK', 'FOSL2', 'RUNX3', 'LYL1', 'TCF3', 'NR4A2', 'NR1D1', 'NKX2-3', 'NFKB2', 'JUNB']	1249.28	32
['KLF6', 'SMAD3', 'SPI1', 'IRF1', 'EGR3', 'RUNX1', 'ETS2', 'KLF2', 'ZBTB7A', 'RREB1', 'FOXO3', 'BHLHE40', 'IKZF1', 'KLF9', 'ELF2', 'SP1', 'HMGA1', 'KLF10', 'CIC', 'MEF2D', 'RARA', 'ELF1', 'RXRA', 'NR1D1', 'JUND', 'ARID5A', 'CEBPA', 'MAFK', 'HIVEP2', 'GFI1', 'BCL6', 'REL', 'HOXB3', 'CEBPB']	1248.88	34
['KLF6', 'SMAD3', 'SPI1', 'IRF1', 'EGR3', 'RUNX1', 'ETS2', 'KLF2', 'ZBTB7A', 'RREB1', 'FOXO3', 'BHLHE40', 'IKZF1', 'KLF9', 'ELF2', 'SP1', 'HMGA1', 'LYL1', 'MEF2D', 'MAFK', 'RARA', 'RXRA', 'JUND', 'SREBF1', 'RUNX3', 'XBP1', 'NR1D1', 'NKX2-3', 'MXI1', 'NFKB2', 'FOSL2', 'TCF3', 'ZNF787', 'FOS', 'NFATC1', 'GFI1B', 'GFI1', 'CUX1']	1248.82	38
['KLF6', 'SMAD3', 'SPI1', 'IRF1', 'EGR3', 'RUNX1', 'ETS2', 'KLF2', 'ZBTB7A', 'RREB1', 'FOXO3', 'BHLHE40', 'IKZF1', 'KLF9', 'ELF2', 'SP1', 'HMGA1', 'LYL1', 'MEF2D', 'MAFK', 'RARA', 'RXRA', 'JUND', 'SREBF1', 'RUNX3', 'ZNF217', 'TEF', 'ELF1', 'CIC', 'ARID5A', 'CUX1', 'CEBPA', 'MXI1', 'ZNF787', 'ZBTB48', 'HOXA9', 'NFATC1', 'GFI1', 'TCF3']	1248.79	39
['KLF6', 'SMAD3', 'SPI1', 'IRF1', 'EGR3', 'RUNX1', 'ETS2', 'KLF2', 'ZBTB7A', 'RREB1', 'FOXO3', 'BHLHE40', 'SP3', 'KLF9', 'SP1', 'KLF10', 'TCF3', 'NFATC1', 'ELF2', 'ELF1', 'GFI1', 'HOXA9', 'RXRA', 'ZNF787', 'CEBPA', 'HMGA1', 'GFI1B', 'CIC', 'NKX2-3', 'HIVEP2']	1248.77	30
['KLF6', 'SMAD3', 'SPI1', 'IRF1', 'EGR3', 'RUNX1', 'ETS2', 'KLF2', 'ZBTB7A', 'RREB1', 'FOXO3', 'BHLHE40', 'IKZF1', 'MXD1', 'RXRA', 'TGIF1', 'KLF10', 'ZNF217', 'NFIX', 'SREBF1', 'HMGA1', 'CIC', 'FOSL2', 'JUND', 'RUNX3', 'CEBPA', 'MAFK', 'TEF', 'TCF3', 'ZNF787', 'NFATC1', 'GFI1']	1248.69	32
['KLF6', 'SMAD3', 'SPI1', 'IRF1', 'EGR3', 'RUNX1', 'ETS2', 'KLF2', 'ZBTB7A', 'RREB1', 'FOXO3', 'BHLHE40', 'IKZF1', 'KLF9', 'ELF2', 'SP1', 'HMGA1', 'KLF10', 'CIC', 'MEF2D', 'RARA', 'ELF1', 'RXRA', 'NR1D1', 'JUND', 'ARID5A', 'CEBPA', 'MAFK', 'HIVEP2', 'GFI1', 'BCL6', 'REL', 'NFATC1', 'GFI1B', 'HOXA9', 'TCF3']	1248.67	36
['KLF6', 'SMAD3', 'SPI1', 'IRF1', 'EGR3', 'RUNX1', 'ETS2', 'KLF2', 'ZBTB7A', 'RREB1', 'FOXO3', 'BHLHE40', 'IKZF1', 'KLF9', 'ELF2', 'SP1', 'HMGA1', 'LYL1', 'MEF2D', 'MAFK', 'RARA', 'RXRA', 'JUND', 'SREBF1', 'RUNX3', 'XBP1', 'NR1D1', 'NKX2-3', 'MXI1', 'NFKB2', 'FOSL2', 'TCF3', 'ZNF787', 'FOS', 'JUNB', 'GFI1B', 'CUX1']	1248.59	37
['KLF6', 'SMAD3', 'SPI1', 'IRF1', 'EGR3', 'RUNX1', 'ETS2', 'KLF2', 'ZBTB7A', 'RREB1', 'FOXO3', 'ZNF429', 'IKZF1', 'NR1D1', 'MEF2D', 'SREBF1', 'HMGA1', 'MAFK', 'RARA', 'RXRA', 'RUNX3', 'CIC', 'RUNX2', 'FOXP1', 'CUX1', 'GFI1B', 'CEBPA', 'ELF2', 'ELF1', 'SP1', 'GFI1', 'ZNF787', 'MXI1', 'LYL1', 'NFATC1', 'HOXB2']	1248.47	36
['KLF6', 'SMAD3', 'SPI1', 'IRF1', 'EGR3', 'RUNX1', 'ETS2', 'KLF2', 'ZBTB7A', 'RREB1', 'FOXO3', 'BHLHE40', 'IKZF1', 'KLF9', 'ELF2', 'SP1', 'HMGA1', 'KLF10', 'CIC', 'TGIF1', 'SREBF1', 'FOXP1', 'MAFK', 'GFI1', 'NFATC1', 'TCF3', 'IRF2', 'ZNF267', 'BCL6', 'GFI1B']	1248.47	30
['KLF6', 'SMAD3', 'SPI1', 'IRF1', 'EGR3', 'RUNX1', 'ETS2', 'KLF2', 'ZBTB7A', 'RREB1', 'FOXO3', 'BHLHE40', 'IKZF1', 'KLF9', 'ELF2', 'SP1', 'HMGA1', 'KLF10', 'CIC', 'MEF2D', 'RARA', 'ELF1', 'RXRA', 'TEF', 'JUND', 'ATF4', 'SREBF1', 'FOSL2', 'TCF3', 'RUNX3', 'MAFK', 'ZNF217', 'ZNF787', 'ZBTB48', 'FOSB', 'JUNB', 'MXI1']	1248.32	37
['KLF6', 'SMAD3', 'SPI1', 'IRF1', 'EGR3', 'RUNX1', 'ETS2', 'KLF2', 'ZBTB7A', 'RREB1', 'FOXO3', 'BHLHE40', 'IKZF1', 'KLF9', 'ELF2', 'SP1', 'HMGA1', 'KLF10', 'CIC', 'MEF2D', 'RARA', 'ELF1', 'RXRA', 'TEF', 'JUND', 'ARID5A', 'CEBPA', 'MAFK', 'SREBF1', 'CUX1', 'RUNX3', 'MXI1', 'ZNF217', 'ZNF787', 'ZBTB48', 'FOSL2', 'ZNF784', 'NFATC1', 'GFI1']	1248.23	39
['KLF6', 'SMAD3', 'SPI1', 'IRF1', 'EGR3', 'RUNX1', 'ETS2', 'KLF2', 'ZBTB7A', 'RREB1', 'FOXO3', 'BHLHE40', 'SP3', 'KLF9', 'SP1', 'KLF10', 'TCF3', 'NFATC1', 'ELF2', 'ELF1', 'GFI1', 'HOXA9', 'RXRA', 'ZNF787', 'CEBPA', 'HMGA1', 'GFI1B', 'CIC', 'NKX2-3', 'ZNF267', 'RUNX2']	1248.19	31
['KLF6', 'SMAD3', 'SPI1', 'IRF1', 'EGR3', 'RUNX1', 'ETS2', 'KLF2', 'ZBTB7A', 'RREB1', 'FOXO3', 'DDIT3', 'IKZF1', 'ELF2', 'HMGA1', 'SP1', 'MAFK', 'RARA', 'NFATC1', 'CIC', 'ZNF217', 'SREBF1', 'ELF1', 'ARID5A', 'KLF9', 'ZNF787', 'IRF2', 'HOXB2', 'GFI1B', 'ZBTB7B']	1248.07	30
['KLF6', 'SMAD3', 'SPI1', 'IRF1', 'EGR3', 'RUNX1', 'ETS2', 'KLF2', 'ZBTB7A', 'RREB1', 'FOXO3', 'BHLHE40', 'IKZF1', 'KLF9', 'ELF2', 'SP1', 'HMGA1', 'KLF10', 'NFKB2', 'MEF2D', 'RARA', 'RXRA', 'MAFK', 'NR1D1', 'JUND', 'SREBF1', 'RUNX3', 'XBP1', 'FOSL2', 'NKX2-3', 'TCF3', 'ZNF787', 'FOS', 'JUNB', 'ATF4', 'NFE2']	1248.06	36
['KLF6', 'SMAD3', 'SPI1', 'IRF1', 'EGR3', 'RUNX1', 'ETS2', 'KLF2', 'ZBTB7A', 'KLF13', 'KLF10', 'TCF3', 'BHLHE40', 'KLF9', 'ELF2', 'SP1', 'ELF1', 'IKZF1', 'ARID3A', 'RARA', 'ZNF787', 'IRF2', 'HIVEP2']	1248	23
['KLF6', 'SMAD3', 'SPI1', 'IRF1', 'EGR3', 'RUNX1', 'ETS2', 'KLF2', 'ZBTB7A', 'RREB1', 'FOXO3', 'BHLHE40', 'IKZF1', 'KLF9', 'ELF2', 'SP1', 'HMGA1', 'KLF10', 'CIC', 'MEF2D', 'RARA', 'ELF1', 'RXRA', 'NR1D1', 'FOXP1', 'RUNX2', 'CEBPA', 'RUNX3', 'SREBF1', 'CUX1', 'MAFK', 'GFI1', 'HOXB3', 'GFI1B', 'HOXB2', 'ZNF787', 'ZNF267', 'REL']	1247.92	38
['KLF6', 'SMAD3', 'SPI1', 'IRF1', 'EGR3', 'RUNX1', 'ETS2', 'KLF2', 'ZBTB7A', 'RREB1', 'FOXO3', 'BHLHE40', 'IKZF1', 'KLF9', 'ELF2', 'SP1', 'HMGA1', 'KLF10', 'CIC', 'MEF2D', 'RARA', 'ELF1', 'RXRA', 'TEF', 'JUND', 'ARID5A', 'CEBPA', 'MAFK', 'SREBF1', 'CUX1', 'RUNX3', 'MXI1', 'ZNF217', 'NR4A2', 'TCF3', 'FOSL2', 'FOSB', 'JUNB']	1247.92	38
['KLF6', 'SMAD3', 'SPI1', 'IRF1', 'EGR3', 'RUNX1', 'ETS2', 'KLF2', 'ZBTB7A', 'RREB1', 'FOXO3', 'BHLHE40', 'IKZF1', 'KLF9', 'ELF2', 'SP1', 'HMGA1', 'KLF10', 'CIC', 'MEF2D', 'RARA', 'ELF1', 'RXRA', 'NR1D1', 'JUND', 'ATF4', 'SREBF1', 'MAFK', 'NKX2-3', 'FOSL2', 'RUNX3', 'RUNX2', 'ZNF217', 'TCF3', 'NR4A2', 'FOSB', 'JUNB', 'MXI1']	1247.79	38
['KLF6', 'SMAD3', 'SPI1', 'IRF1', 'EGR3', 'RUNX1', 'ETS2', 'KLF2', 'ZBTB7A', 'RREB1', 'FOXO3', 'BHLHE40', 'IKZF1', 'KLF9', 'ELF2', 'SP1', 'HMGA1', 'LYL1', 'MEF2D', 'MAFK', 'RARA', 'RXRA', 'FOXP1', 'SREBF1', 'CUX1', 'RUNX3', 'NR1D1', 'RUNX2', 'ELF1', 'CEBPA', 'CIC', 'JUNB', 'HOXB3', 'NR4A2', 'GFI1B', 'ZNF267', 'REL']	1247.54	37
['KLF6', 'SMAD3', 'SPI1', 'IRF1', 'EGR3', 'RUNX1', 'ETS2', 'KLF2', 'ZBTB7A', 'RREB1', 'FOXO3', 'BHLHE40', 'IKZF1', 'MXD1', 'RXRA', 'MEF2D', 'RARA', 'HMGA1', 'SREBF1', 'ZNF217', 'NFIX', 'NR4A3', 'GFI1', 'KLF10', 'TCF3', 'NFATC1', 'GFI1B', 'NFKB2', 'NR4A2']	1247.48	29
['KLF6', 'SMAD3', 'SPI1', 'IRF1', 'EGR3', 'RUNX1', 'ETS2', 'KLF2', 'ZBTB7A', 'RREB1', 'FOXO3', 'BHLHE40', 'NR3C1', 'KLF9', 'ELF2', 'SP1', 'ZNF267', 'KLF10', 'TCF3', 'RXRA', 'NFATC1', 'RARA', 'MEF2D', 'FOXP1', 'BCL6', 'HOXA9', 'NR4A2', 'HMGA1', 'CUX1', 'MAFK', 'NR1D1']	1247.45	31
['KLF6', 'SMAD3', 'SPI1', 'IRF1', 'EGR3', 'RUNX1', 'ETS2', 'KLF2', 'ZBTB7A', 'RREB1', 'FOXO3', 'ZNF429', 'IKZF1', 'NR1D1', 'MEF2D', 'SREBF1', 'HMGA1', 'MAFK', 'RARA', 'RXRA', 'RUNX3', 'CIC', 'RUNX2', 'FOXP1', 'CUX1', 'GFI1B', 'CEBPA', 'MXD1', 'ZNF787', 'LYL1', 'GFI1', 'NFATC1', 'ZNF784']	1247.36	33
['KLF6', 'SMAD3', 'SPI1', 'IRF1', 'EGR3', 'RUNX1', 'ETS2', 'KLF2', 'ZBTB7A', 'RREB1', 'FOXO3', 'BHLHE40', 'IKZF1', 'KLF9', 'ELF2', 'SP1', 'HMGA1', 'KLF10', 'CIC', 'MEF2D', 'RARA', 'ELF1', 'RXRA', 'NR1D1', 'FOXP1', 'RUNX2', 'CEBPA', 'RUNX3', 'SREBF1', 'CUX1', 'MAFK', 'GFI1', 'HOXB3', 'GFI1B', 'HOXA9', 'MXI1', 'ZNF787', 'ZNF784']	1247.21	38
['KLF6', 'SMAD3', 'SPI1', 'IRF1', 'EGR3', 'RUNX1', 'ETS2', 'KLF2', 'ZBTB7A', 'RREB1', 'FOXO3', 'BHLHE40', 'IKZF1', 'KLF9', 'ELF2', 'SP1', 'ARID3A', 'NFATC1', 'GFI1', 'TGIF1', 'KLF10', 'FOXP1', 'TCF3', 'ZNF787', 'IRF2', 'ZNF267', 'MAFK']	1247.19	27
['KLF6', 'SMAD3', 'SPI1', 'IRF1', 'EGR3', 'RUNX1', 'ETS2', 'KLF2', 'ZBTB7A', 'RREB1', 'FOXO3', 'BHLHE40', 'IKZF1', 'KLF9', 'ELF2', 'SP1', 'HMGA1', 'KLF10', 'CIC', 'MEF2D', 'RARA', 'ELF1', 'RXRA', 'TEF', 'JUND', 'ATF4', 'SREBF1', 'FOSL2', 'TCF3', 'RUNX3', 'MAFK', 'XBP1', 'NR4A2', 'FOSB', 'JUNB', 'MXI1']	1247.14	36
['KLF6', 'SMAD3', 'SPI1', 'IRF1', 'EGR3', 'RUNX1', 'ETS2', 'KLF2', 'ZBTB7A', 'RREB1', 'FOXO3', 'BHLHE40', 'IKZF1', 'KLF9', 'ELF2', 'SP1', 'HMGA1', 'LYL1', 'MEF2D', 'MAFK', 'RARA', 'RXRA', 'FOXP1', 'SREBF1', 'CUX1', 'RUNX3', 'NR1D1', 'RUNX2', 'ELF1', 'CEBPA', 'CIC', 'GFI1', 'NR4A2', 'HOXB3', 'GFI1B', 'HOXB2', 'MXI1']	1247.08	37
['KLF6', 'SMAD3', 'SPI1', 'IRF1', 'EGR3', 'RUNX1', 'ETS2', 'KLF2', 'ZBTB7A', 'RREB1', 'FOXO3', 'ZNF429', 'IKZF1', 'NR1D1', 'MEF2D', 'SREBF1', 'HMGA1', 'MAFK', 'RARA', 'RXRA', 'RUNX3', 'CIC', 'RUNX2', 'FOXP1', 'CUX1', 'GFI1B', 'CEBPA', 'MXD1', 'ZNF787', 'LYL1', 'JUNB', 'ZNF784']	1247.06	32
['KLF6', 'SMAD3', 'SPI1', 'IRF1', 'EGR3', 'RUNX1', 'ETS2', 'KLF2', 'ZBTB7A', 'RREB1', 'FOXO3', 'BHLHE40', 'IKZF1', 'KLF9', 'ELF2', 'SP1', 'ARID3A', 'NFATC1', 'GFI1', 'MEF2D', 'RARA', 'ELF1', 'MAFK', 'CEBPA', 'RXRA', 'TCF3', 'HOXA9', 'LYL1', 'ZNF787', 'ZNF217', 'JUND', 'ZBTB7B', 'ZNF267', 'NFE2']	1246.79	34
['KLF6', 'SMAD3', 'SPI1', 'IRF1', 'EGR3', 'RUNX1', 'ETS2', 'KLF2', 'ZBTB7A', 'RREB1', 'FOXO3', 'ZNF429', 'IKZF1', 'NR1D1', 'MEF2D', 'SREBF1', 'HMGA1', 'MAFK', 'RARA', 'RXRA', 'RUNX3', 'CIC', 'ZBTB48', 'JUND', 'LYL1', 'ZNF787', 'MXD1', 'FOSL2', 'NKX2-3', 'ZNF217', 'ATF4', 'TCF3', 'NFATC1']	1246.76	33
['KLF6', 'SMAD3', 'SPI1', 'IRF1', 'EGR3', 'RUNX1', 'ETS2', 'KLF2', 'ZBTB7A', 'RREB1', 'FOXO3', 'BHLHE40', 'IKZF1', 'KLF9', 'ELF2', 'SP1', 'HMGA1', 'LYL1', 'MEF2D', 'MAFK', 'RARA', 'RXRA', 'JUND', 'SREBF1', 'RUNX3', 'XBP1', 'NR1D1', 'NKX2-3', 'NFE2', 'ATF4', 'FOSL2', 'TCF3', 'NR4A2', 'NFKB2', 'JUNB']	1246.63	35
['KLF6', 'SMAD3', 'SPI1', 'IRF1', 'EGR3', 'RUNX1', 'ETS2', 'KLF2', 'ZBTB7A', 'RREB1', 'FOXO3', 'BHLHE40', 'IKZF1', 'KLF9', 'ELF2', 'NFIL3', 'MEF2D', 'ELF1', 'MAFK', 'RARA', 'CIC', 'NR1D1', 'RXRA', 'SREBF1', 'RUNX3', 'RUNX2', 'ZNF217', 'CUX1', 'CEBPA', 'LYL1', 'HOXB2', 'NR4A2', 'ZNF267', 'REL']	1246.53	34
['KLF6', 'SMAD3', 'SPI1', 'IRF1', 'EGR3', 'RUNX1', 'ETS2', 'KLF2', 'ZBTB7A', 'RREB1', 'FOXO3', 'BHLHE40', 'IKZF1', 'KLF9', 'ELF2', 'SP1', 'HMGA1', 'KLF10', 'CIC', 'TGIF1', 'SREBF1', 'ZNF217', 'ARID5A', 'MXI1', 'RXRA', 'TEF', 'FOSL2', 'TCF3', 'RUNX3', 'CEBPA', 'MAFK', 'JUND', 'NR4A2', 'NFATC1', 'GFI1']	1246.46	35
['KLF6', 'SMAD3', 'SPI1', 'IRF1', 'EGR3', 'RUNX1', 'ETS2', 'KLF2', 'ZBTB7A', 'RREB1', 'FOXO3', 'BHLHE40', 'IKZF1', 'KLF9', 'ELF2', 'SP1', 'HMGA1', 'LYL1', 'MEF2D', 'MAFK', 'RARA', 'RXRA', 'JUND', 'SREBF1', 'RUNX3', 'XBP1', 'NR1D1', 'NKX2-3', 'MXI1', 'NFKB2', 'FOSL2', 'TCF3', 'ZNF787', 'FOS', 'JUNB', 'ATF4']	1246.39	36
['KLF6', 'SMAD3', 'SPI1', 'IRF1', 'EGR3', 'RUNX1', 'ETS2', 'KLF2', 'ZBTB7A', 'RREB1', 'FOXO3', 'BHLHE40', 'NR3C1', 'KLF9', 'ELF2', 'SP1', 'ZNF267', 'KLF10', 'TCF3', 'RXRA', 'NFATC1', 'RARA', 'MEF2D', 'FOXP1', 'BCL6', 'NFKB2', 'NR4A2', 'HMGA1', 'NR1D1', 'CUX1', 'MAFK']	1246.19	31
['KLF6', 'SMAD3', 'SPI1', 'IRF1', 'EGR3', 'RUNX1', 'ETS2', 'KLF2', 'ZBTB7A', 'RREB1', 'FOXO3', 'BHLHE40', 'IKZF1', 'KLF9', 'ELF2', 'SP1', 'HMGA1', 'LYL1', 'MEF2D', 'MAFK', 'RARA', 'RXRA', 'JUND', 'SREBF1', 'RUNX3', 'XBP1', 'NR1D1', 'NKX2-3', 'NFE2', 'ATF4', 'FOSL2', 'CEBPB', 'RUNX2', 'ELF1', 'CIC', 'ZNF787', 'FOS', 'NFATC1']	1246.18	38
['KLF6', 'SMAD3', 'SPI1', 'IRF1', 'EGR3', 'RUNX1', 'ETS2', 'KLF2', 'ZBTB7A', 'RREB1', 'FOXO3', 'BHLHE40', 'IKZF1', 'KLF9', 'ELF2', 'SP1', 'HMGA1', 'KLF10', 'CIC', 'MEF2D', 'RARA', 'ELF1', 'RXRA', 'NR1D1', 'FOXP1', 'RUNX2', 'CEBPA', 'RUNX3', 'SREBF1', 'CUX1', 'MAFK', 'GFI1', 'NFATC1', 'GFI1B', 'HOXA9', 'ZNF784', 'ZNF787', 'ZNF267', 'REL']	1246.1	39
['KLF6', 'SMAD3', 'SPI1', 'IRF1', 'EGR3', 'RUNX1', 'ETS2', 'KLF2', 'ZBTB7A', 'RREB1', 'FOXO3', 'BHLHE40', 'IKZF1', 'MXD1', 'RXRA', 'MEF2D', 'RARA', 'HMGA1', 'SREBF1', 'ZNF217', 'NFIX', 'JUND', 'MAFK', 'CUX1', 'RUNX3', 'TEF', 'CEBPA', 'CIC', 'HOXA9', 'GFI1', 'NFATC1', 'TCF3', 'LYL1', 'NR4A2']	1245.97	34
['KLF6', 'SMAD3', 'SPI1', 'IRF1', 'EGR3', 'RUNX1', 'ETS2', 'KLF2', 'ZBTB7A', 'RREB1', 'FOXO3', 'BHLHE40', 'IKZF1', 'MXD1', 'RXRA', 'MEF2D', 'RARA', 'HMGA1', 'SREBF1', 'ZNF217', 'ATF4', 'JUND', 'MAFK', 'FOSL2', 'RUNX3', 'LYL1', 'TCF3', 'NR4A2', 'TEF', 'CIC', 'FOSB', 'JUNB']	1245.97	32
['KLF6', 'SMAD3', 'SPI1', 'IRF1', 'EGR3', 'RUNX1', 'ETS2', 'KLF2', 'ZBTB7A', 'RREB1', 'FOXO3', 'BHLHE40', 'IKZF1', 'KLF9', 'ELF2', 'SP1', 'HMGA1', 'LYL1', 'MEF2D', 'MAFK', 'RARA', 'RXRA', 'FOXP1', 'SREBF1', 'CUX1', 'RUNX3', 'NR1D1', 'RUNX2', 'ELF1', 'CEBPA', 'CIC', 'GFI1', 'NR4A2', 'NFATC1', 'GFI1B', 'HOXB2', 'ZNF267', 'REL']	1245.95	38
['KLF6', 'SMAD3', 'SPI1', 'IRF1', 'EGR3', 'RUNX1', 'ETS2', 'KLF2', 'ZBTB7A', 'RREB1', 'FOXO3', 'BHLHE40', 'IKZF1', 'KLF9', 'ELF2', 'SP1', 'HMGA1', 'KLF10', 'CIC', 'MEF2D', 'RARA', 'ELF1', 'RXRA', 'NR1D1', 'JUND', 'ARID5A', 'CEBPA', 'MAFK', 'SREBF1', 'CUX1', 'RUNX3', 'RUNX2', 'MXI1', 'ZNF217', 'NR4A2', 'GFI1B', 'HOXB3', 'JUNB', 'NKX2-3']	1245.9	39
['KLF6', 'SMAD3', 'SPI1', 'IRF1', 'EGR3', 'RUNX1', 'ETS2', 'KLF2', 'ZBTB7A', 'RREB1', 'FOXO3', 'BHLHE40', 'IKZF1', 'KLF9', 'ELF2', 'SP1', 'HMGA1', 'KLF10', 'CIC', 'TGIF1', 'SREBF1', 'FOXP1', 'MAFK', 'JUNB', 'RUNX3', 'RXRA', 'CEBPA', 'RUNX2', 'CEBPB', 'NR4A2', 'ZNF267', 'REL']	1245.81	32
['KLF6', 'SMAD3', 'SPI1', 'IRF1', 'EGR3', 'RUNX1', 'ETS2', 'KLF2', 'ZBTB7A', 'RREB1', 'FOXO3', 'BHLHE40', 'IKZF1', 'MXD1', 'RXRA', 'MEF2D', 'RARA', 'HMGA1', 'SREBF1', 'ZNF217', 'NFIX', 'JUND', 'MAFK', 'CUX1', 'RUNX3', 'NR1D1', 'NKX2-3', 'LYL1', 'NFKB2', 'FOSL2', 'GFI1B', 'GFI1', 'NFATC1', 'ZNF787', 'TCF3']	1245.66	35
['KLF6', 'SMAD3', 'SPI1', 'IRF1', 'EGR3', 'RUNX1', 'ETS2', 'KLF2', 'ZBTB7A', 'RREB1', 'FOXO3', 'BHLHE40', 'IKZF1', 'KLF9', 'ELF2', 'SP1', 'ARID3A', 'NFATC1', 'GFI1', 'MEF2D', 'RARA', 'NFKB2', 'TCF3', 'RXRA', 'KLF10', 'BCL6', 'NR4A3', 'ZNF267', 'FOXP1']	1245.62	29
['KLF6', 'SMAD3', 'SPI1', 'IRF1', 'EGR3', 'RUNX1', 'ETS2', 'KLF2', 'ZBTB7A', 'RREB1', 'FOXO3', 'BHLHE40', 'IKZF1', 'KLF9', 'ELF2', 'SP1', 'HMGA1', 'KLF10', 'CIC', 'MEF2D', 'RARA', 'ELF1', 'RXRA', 'NR1D1', 'JUND', 'ARID5A', 'CEBPA', 'SATB1', 'RUNX2', 'RUNX3', 'ZNF267', 'REL', 'HOXB2', 'ZNF787', 'HOXB3']	1245.54	35
['KLF6', 'SMAD3', 'SPI1', 'IRF1', 'EGR3', 'RUNX1', 'ETS2', 'KLF2', 'ZBTB7A', 'KLF13', 'KLF10', 'TCF3', 'BHLHE40', 'MXD1', 'RARA', 'ZNF787', 'IKZF1', 'RXRA', 'ARID3A', 'ZBTB7B', 'NR4A3']	1245.43	21
['KLF6', 'SMAD3', 'SPI1', 'IRF1', 'EGR3', 'RUNX1', 'ETS2', 'KLF2', 'ZBTB7A', 'RREB1', 'FOXO3', 'BHLHE40', 'IKZF1', 'MXD1', 'RXRA', 'MEF2D', 'RARA', 'HMGA1', 'SREBF1', 'ZNF217', 'NFIX', 'JUND', 'MAFK', 'CUX1', 'RUNX3', 'NR1D1', 'NKX2-3', 'LYL1', 'NFKB2', 'FOSL2', 'GFI1B', 'JUNB', 'ZNF787', 'TCF3']	1245.32	34
['KLF6', 'SMAD3', 'SPI1', 'IRF1', 'EGR3', 'RUNX1', 'ETS2', 'KLF2', 'ZBTB7A', 'RREB1', 'FOXO3', 'BHLHE40', 'IKZF1', 'MXD1', 'RXRA', 'MEF2D', 'RARA', 'HMGA1', 'SREBF1', 'ZNF217', 'ATF4', 'JUND', 'MAFK', 'FOSL2', 'RUNX3', 'LYL1', 'TCF3', 'ZNF787', 'NR1D1', 'NKX2-3', 'JUNB', 'FOSB', 'CIC', 'ZBTB48']	1244.94	34
['KLF6', 'SMAD3', 'SPI1', 'IRF1', 'EGR3', 'RUNX1', 'ETS2', 'KLF2', 'ZBTB7A', 'RREB1', 'FOXO3', 'BHLHE40', 'IKZF1', 'KLF9', 'ELF2', 'SP1', 'HMGA1', 'KLF10', 'CIC', 'TGIF1', 'SATB1', 'TCF3', 'NFATC1', 'RXRA', 'ZNF267', 'TEF', 'RUNX3', 'CEBPA', 'ZNF787', 'ARID5A', 'JUND', 'NFE2']	1244.94	32
['KLF6', 'SMAD3', 'SPI1', 'IRF1', 'EGR3', 'RUNX1', 'ETS2', 'KLF2', 'ZBTB7A', 'RREB1', 'FOXO3', 'BHLHE40', 'IKZF1', 'KLF9', 'ELF2', 'SP1', 'HMGA1', 'KLF10', 'NFKB2', 'MEF2D', 'RARA', 'RXRA', 'MAFK', 'NR1D1', 'JUND', 'SREBF1', 'RUNX3', 'ZNF217', 'MXI1', 'FOSL2', 'NKX2-3', 'ZNF784', 'ZNF787', 'CUX1', 'FOS', 'GFI1B', 'NFATC1', 'GFI1']	1244.79	38
['KLF6', 'SMAD3', 'SPI1', 'IRF1', 'EGR3', 'RUNX1', 'ETS2', 'KLF2', 'ZBTB7A', 'RREB1', 'FOXO3', 'BHLHE40', 'IKZF1', 'KLF9', 'ELF2', 'SP1', 'HMGA1', 'KLF10', 'CIC', 'MEF2D', 'RARA', 'ELF1', 'RXRA', 'NR1D1', 'JUND', 'ARID5A', 'CEBPA', 'MAFK', 'SREBF1', 'CUX1', 'RUNX3', 'RUNX2', 'MXI1', 'XBP1', 'NKX2-3', 'HOXB3', 'GFI1', 'NR4A2', 'GFI1B']	1244.77	39
['KLF6', 'SMAD3', 'SPI1', 'IRF1', 'EGR3', 'RUNX1', 'ETS2', 'KLF2', 'ZBTB7A', 'RREB1', 'FOXO3', 'BHLHE40', 'IKZF1', 'KLF9', 'ELF2', 'SP1', 'HMGA1', 'KLF10', 'CIC', 'MEF2D', 'RARA', 'ELF1', 'RXRA', 'NR1D1', 'FOXP1', 'RUNX2', 'CEBPA', 'RUNX3', 'SATB1', 'ZNF267', 'REL', 'HOXB2', 'HOXB3', 'ZNF787']	1244.76	34
['KLF6', 'SMAD3', 'SPI1', 'IRF1', 'EGR3', 'RUNX1', 'ETS2', 'KLF2', 'ZBTB7A', 'RREB1', 'FOXO3', 'BHLHE40', 'IKZF1', 'KLF9', 'ELF2', 'SP1', 'HMGA1', 'KLF10', 'CIC', 'MEF2D', 'RARA', 'ELF1', 'RXRA', 'NR1D1', 'FOXP1', 'RUNX2', 'CEBPA', 'RUNX3', 'SREBF1', 'CUX1', 'MAFK', 'JUNB', 'HOXB3', 'ZNF787', 'GFI1B', 'ZNF784', 'ZNF267', 'REL']	1244.74	38
['KLF6', 'SMAD3', 'SPI1', 'IRF1', 'EGR3', 'RUNX1', 'ETS2', 'KLF2', 'ZBTB7A', 'RREB1', 'FOXO3', 'BHLHE40', 'IKZF1', 'KLF9', 'ELF2', 'SP1', 'HMGA1', 'KLF10', 'CIC', 'MEF2D', 'RARA', 'ELF1', 'RXRA', 'NR1D1', 'JUND', 'ARID5A', 'CEBPA', 'SATB1', 'RUNX2', 'RUNX3', 'ZNF267', 'REL', 'HOXB2', 'ZNF787', 'ZBTB7B', 'NFATC1']	1244.58	36
['KLF6', 'SMAD3', 'SPI1', 'IRF1', 'EGR3', 'RUNX1', 'ETS2', 'KLF2', 'ZBTB7A', 'RREB1', 'FOXO3', 'BHLHE40', 'IKZF1', 'KLF9', 'ELF2', 'SP1', 'HMGA1', 'KLF10', 'CIC', 'MEF2D', 'RARA', 'ELF1', 'RXRA', 'NR1D1', 'JUND', 'ARID5A', 'CEBPA', 'MAFK', 'HIVEP2', 'GFI1', 'ZNF787', 'HOXB3', 'GFI1B', 'NKX2-3', 'REL', 'HOXA9']	1244.56	36
['KLF6', 'SMAD3', 'SPI1', 'IRF1', 'EGR3', 'RUNX1', 'ETS2', 'KLF2', 'ZBTB7A', 'RREB1', 'FOXO3', 'BHLHE40', 'IKZF1', 'KLF9', 'ELF2', 'SP1', 'HMGA1', 'KLF10', 'NFKB2', 'MEF2D', 'RARA', 'RXRA', 'MAFK', 'NR1D1', 'JUND', 'SREBF1', 'RUNX3', 'ZNF217', 'MXI1', 'FOSL2', 'NKX2-3', 'ZNF784', 'ZNF787', 'CUX1', 'FOS', 'GFI1B', 'JUNB']	1244.46	37
['KLF6', 'SMAD3', 'SPI1', 'IRF1', 'EGR3', 'RUNX1', 'ETS2', 'KLF2', 'ZBTB7A', 'RREB1', 'FOXO3', 'BHLHE40', 'IKZF1', 'KLF9', 'ELF2', 'SP1', 'HMGA1', 'KLF10', 'CIC', 'MEF2D', 'RARA', 'ELF1', 'IRF2', 'GFI1', 'NFATC1', 'SREBF1', 'ZNF267', 'NFIX', 'ZNF217', 'ARID5A', 'TCF3', 'ZNF787', 'CUX1', 'MAFK', 'GFI1B', 'ZBTB7B']	1244.31	36
['KLF6', 'SMAD3', 'SPI1', 'IRF1', 'EGR3', 'RUNX1', 'ETS2', 'KLF2', 'ZBTB7A', 'RREB1', 'FOXO3', 'BHLHE40', 'IKZF1', 'KLF9', 'ELF2', 'SP1', 'HMGA1', 'KLF10', 'CIC', 'MEF2D', 'RARA', 'ELF1', 'RXRA', 'NR1D1', 'JUND', 'ATF4', 'SREBF1', 'MAFK', 'NKX2-3', 'FOSL2', 'RUNX3', 'RUNX2', 'ZNF217', 'TCF3', 'ZNF787', 'FOS', 'FOSB', 'JUNB', 'MXI1']	1244.28	39
['KLF6', 'SMAD3', 'SPI1', 'IRF1', 'EGR3', 'RUNX1', 'ETS2', 'KLF2', 'ZBTB7A', 'RREB1', 'FOXO3', 'BHLHE40', 'IKZF1', 'BCL11B', 'NR1D1', 'MEF2D', 'LYL1', 'SREBF1', 'MAFK', 'RARA', 'ZNF787', 'RXRA', 'RUNX3', 'JUND', 'HMGA1', 'GFI1B', 'CUX1', 'CEBPA', 'CIC', 'ZBTB48', 'MXD1', 'ZBTB7B', 'NKX2-3', 'FOSL2', 'TCF3', 'NFATC1']	1244.22	36
['KLF6', 'SMAD3', 'SPI1', 'IRF1', 'EGR3', 'RUNX1', 'ETS2', 'KLF2', 'ZBTB7A', 'KLF13', 'KLF10', 'TCF3', 'BHLHE40', 'MXD1', 'RARA', 'ZNF787', 'IKZF1', 'RXRA', 'SREBF1', 'RUNX2', 'HMGA1', 'NFIX', 'ZBTB7B', 'NR4A3']	1244.04	24
['KLF6', 'SMAD3', 'SPI1', 'IRF1', 'EGR3', 'RUNX1', 'ETS2', 'KLF2', 'ZBTB7A', 'RREB1', 'FOXO3', 'BHLHE40', 'IKZF1', 'MXD1', 'RXRA', 'MEF2D', 'RARA', 'ARID3A', 'GFI1', 'ZNF787', 'NFATC1', 'ZNF217', 'KLF10', 'TCF3', 'HOXA9', 'ZBTB7B', 'NR4A3']	1243.96	27
['KLF6', 'SMAD3', 'SPI1', 'IRF1', 'EGR3', 'RUNX1', 'ETS2', 'KLF2', 'ZBTB7A', 'RREB1', 'FOXO3', 'BHLHE40', 'IKZF1', 'KLF9', 'ELF2', 'SP1', 'HMGA1', 'KLF10', 'CIC', 'TGIF1', 'SREBF1', 'FOXP1', 'NR4A3', 'GFI1', 'TCF3', 'NFATC1', 'GFI1B', 'RUNX2', 'RXRA', 'NR4A2', 'MXI1']	1243.9	31
['KLF6', 'SMAD3', 'SPI1', 'IRF1', 'EGR3', 'RUNX1', 'ETS2', 'KLF2', 'ZBTB7A', 'RREB1', 'FOXO3', 'BHLHE40', 'IKZF1', 'KLF9', 'ELF2', 'SP1', 'HMGA1', 'KLF10', 'CIC', 'MEF2D', 'RARA', 'ELF1', 'RXRA', 'TEF', 'JUND', 'ATF4', 'SREBF1', 'FOSL2', 'TCF3', 'RUNX3', 'MAFK', 'XBP1', 'NR4A2', 'FOSB', 'JUNB', 'NFE2']	1243.61	36
['KLF6', 'SMAD3', 'SPI1', 'IRF1', 'EGR3', 'RUNX1', 'ETS2', 'KLF2', 'ZBTB7A', 'RREB1', 'FOXO3', 'BHLHE40', 'IKZF1', 'KLF9', 'HLX', 'MEF2D', 'SP1', 'RARA', 'RXRA', 'NFATC1', 'HMGA1', 'CIC', 'SREBF1', 'ZNF267', 'RUNX2', 'REL', 'GFI1', 'ZNF217', 'HOXA9', 'TCF3', 'GFI1B', 'KLF10', 'RUNX3', 'CEBPA', 'MAFK', 'ZBTB7B']	1243.61	36
['KLF6', 'SMAD3', 'SPI1', 'IRF1', 'EGR3', 'RUNX1', 'ETS2', 'KLF2', 'ZBTB7A', 'RREB1', 'FOXO3', 'BHLHE40', 'IKZF1', 'MXD1', 'RXRA', 'MEF2D', 'RARA', 'HMGA1', 'SREBF1', 'ZNF217', 'NFIX', 'JUND', 'MAFK', 'CUX1', 'RUNX3', 'TEF', 'CEBPA', 'CIC', 'HOXA9', 'GFI1', 'NFATC1', 'TCF3', 'KLF10', 'ZNF787', 'ZBTB48']	1243.49	35
['KLF6', 'SMAD3', 'SPI1', 'IRF1', 'EGR3', 'RUNX1', 'ETS2', 'KLF2', 'ZBTB7A', 'RREB1', 'FOXO3', 'BHLHE40', 'IKZF1', 'KLF9', 'ELF2', 'SP1', 'HMGA1', 'LYL1', 'MEF2D', 'MAFK', 'RARA', 'RXRA', 'JUND', 'SREBF1', 'RUNX3', 'ZNF217', 'TEF', 'ELF1', 'CIC', 'ARID5A', 'CUX1', 'CEBPA', 'MXI1', 'ZNF787', 'ZBTB48', 'FOSL2', 'ZNF784', 'NFATC1', 'GFI1']	1243.44	39
['KLF6', 'SMAD3', 'SPI1', 'IRF1', 'EGR3', 'RUNX1', 'ETS2', 'KLF2', 'ZBTB7A', 'RREB1', 'FOXO3', 'BHLHE40', 'IKZF1', 'KLF9', 'ELF2', 'NFIL3', 'MEF2D', 'ELF1', 'MAFK', 'RARA', 'CIC', 'NR1D1', 'RXRA', 'SREBF1', 'RUNX3', 'ZBTB48', 'ZNF217', 'BCL6', 'HOXB2', 'CEBPA', 'ZNF267', 'REL', 'CUX1']	1243.39	33
['KLF6', 'SMAD3', 'SPI1', 'IRF1', 'EGR3', 'RUNX1', 'ETS2', 'KLF2', 'ZBTB7A', 'RREB1', 'FOXO3', 'DDIT3', 'IKZF1', 'ELF2', 'HMGA1', 'SP1', 'MAFK', 'RARA', 'NFATC1', 'CIC', 'ZNF217', 'SREBF1', 'ELF1', 'ARID5A', 'KLF9', 'ZNF787', 'JUND', 'RUNX3', 'RXRA', 'CEBPA', 'FOSL2', 'NR1D1', 'ZBTB7B', 'MXI1', 'GFI1B', 'ZNF784']	1243.36	36
['KLF6', 'SMAD3', 'SPI1', 'IRF1', 'EGR3', 'RUNX1', 'ETS2', 'KLF2', 'ZBTB7A', 'RREB1', 'FOXO3', 'BHLHE40', 'IKZF1', 'MXD1', 'RXRA', 'MEF2D', 'RARA', 'HMGA1', 'SREBF1', 'ZNF217', 'ATF4', 'JUND', 'MAFK', 'FOSL2', 'RUNX3', 'KLF10', 'TCF3', 'ZNF787', 'TEF', 'ZBTB48', 'CIC', 'FOSB', 'JUNB']	1243.33	33
['KLF6', 'SMAD3', 'SPI1', 'IRF1', 'EGR3', 'RUNX1', 'ETS2', 'KLF2', 'ZBTB7A', 'RREB1', 'FOXO3', 'BHLHE40', 'IKZF1', 'KLF9', 'ELF2', 'SP1', 'HMGA1', 'LYL1', 'MEF2D', 'MAFK', 'RARA', 'RXRA', 'JUND', 'SREBF1', 'RUNX3', 'ZNF217', 'TEF', 'ELF1', 'CIC', 'ATF4', 'FOSL2', 'TCF3', 'ZNF787', 'ZBTB48', 'FOSB', 'JUNB', 'MXI1']	1243.27	37
['KLF6', 'SMAD3', 'SPI1', 'IRF1', 'EGR3', 'RUNX1', 'ETS2', 'KLF2', 'ZBTB7A', 'RREB1', 'FOXO3', 'BHLHE40', 'IKZF1', 'KLF9', 'ELF2', 'SP1', 'HMGA1', 'LYL1', 'MEF2D', 'MAFK', 'RARA', 'RXRA', 'JUND', 'SREBF1', 'RUNX3', 'ZNF217', 'TEF', 'ELF1', 'CIC', 'ARID5A', 'CUX1', 'CEBPA', 'MXI1', 'NR4A2', 'TCF3', 'FOSL2', 'FOSB', 'JUNB']	1243	38
['KLF6', 'SMAD3', 'SPI1', 'IRF1', 'EGR3', 'RUNX1', 'ETS2', 'KLF2', 'ZBTB7A', 'RREB1', 'FOXO3', 'BHLHE40', 'IKZF1', 'KLF9', 'ELF2', 'SP1', 'HMGA1', 'LYL1', 'MEF2D', 'MAFK', 'RARA', 'RXRA', 'FOXP1', 'SREBF1', 'CUX1', 'RUNX3', 'NR1D1', 'RUNX2', 'ELF1', 'CEBPA', 'CIC', 'GFI1', 'ZNF787', 'HOXB3', 'GFI1B', 'HOXB2', 'ZNF267', 'REL']	1243	38
['KLF6', 'SMAD3', 'SPI1', 'IRF1', 'EGR3', 'RUNX1', 'ETS2', 'KLF2', 'ZBTB7A', 'RREB1', 'FOXO3', 'ZNF429', 'IKZF1', 'NR1D1', 'MEF2D', 'SREBF1', 'HMGA1', 'MAFK', 'RARA', 'RXRA', 'RUNX3', 'CIC', 'RUNX2', 'JUND', 'BCL6', 'ELF2', 'GFI1', 'ZNF217', 'NFIX', 'ELF1', 'CUX1', 'ARID5A', 'CEBPA', 'SP1', 'GFI1B', 'TCF3', 'NFATC1']	1243	37
['KLF6', 'SMAD3', 'SPI1', 'IRF1', 'EGR3', 'RUNX1', 'ETS2', 'KLF2', 'ZBTB7A', 'RREB1', 'FOXO3', 'BHLHE40', 'IKZF1', 'KLF9', 'ELF2', 'SP1', 'HMGA1', 'KLF10', 'CIC', 'MEF2D', 'RARA', 'ELF1', 'RXRA', 'NR4A3', 'RUNX2', 'SATB1', 'HOXA9', 'ZNF267', 'REL', 'TCF3', 'NFATC1', 'ZNF787', 'FOXP1']	1242.97	33
['KLF6', 'SMAD3', 'SPI1', 'IRF1', 'EGR3', 'RUNX1', 'ETS2', 'KLF2', 'ZBTB7A', 'RREB1', 'FOXO3', 'BHLHE40', 'IKZF1', 'MXD1', 'RXRA', 'MEF2D', 'RARA', 'HMGA1', 'SREBF1', 'ZNF217', 'ATF4', 'JUND', 'MAFK', 'FOSL2', 'RUNX3', 'KLF10', 'TCF3', 'NR4A2', 'NR1D1', 'NKX2-3', 'RUNX2', 'CIC', 'FOSB', 'JUNB']	1242.88	34
['KLF6', 'SMAD3', 'SPI1', 'IRF1', 'EGR3', 'RUNX1', 'ETS2', 'KLF2', 'ZBTB7A', 'RREB1', 'FOXO3', 'BHLHE40', 'IKZF1', 'KLF9', 'ELF2', 'SP1', 'HMGA1', 'LYL1', 'MEF2D', 'MAFK', 'RARA', 'RXRA', 'JUND', 'SREBF1', 'RUNX3', 'ZNF217', 'NR1D1', 'ELF1', 'CIC', 'RUNX2', 'ATF4', 'FOSL2', 'NKX2-3', 'TCF3', 'NR4A2', 'FOSB', 'JUNB', 'MXI1']	1242.87	38
['KLF6', 'SMAD3', 'SPI1', 'IRF1', 'EGR3', 'RUNX1', 'ETS2', 'KLF2', 'ZBTB7A', 'RREB1', 'FOXO3', 'BHLHE40', 'IKZF1', 'KLF9', 'ELF2', 'SP1', 'HMGA1', 'LYL1', 'MEF2D', 'MAFK', 'RARA', 'RXRA', 'JUND', 'SREBF1', 'RUNX3', 'XBP1', 'NR1D1', 'NKX2-3', 'NFE2', 'ATF4', 'FOSL2', 'TCF3', 'ZNF787', 'FOS', 'NFKB2', 'JUNB']	1242.86	36
['KLF6', 'SMAD3', 'SPI1', 'IRF1', 'EGR3', 'RUNX1', 'ETS2', 'KLF2', 'ZBTB7A', 'RREB1', 'FOXO3', 'BHLHE40', 'IKZF1', 'KLF9', 'ELF2', 'SP1', 'HMGA1', 'KLF10', 'CIC', 'MEF2D', 'RARA', 'ELF1', 'RXRA', 'NR1D1', 'FOXP1', 'RUNX2', 'CEBPA', 'RUNX3', 'SATB1', 'ZNF267', 'REL', 'HOXA9', 'NFATC1', 'ZNF784', 'ZNF787']	1242.83	35
['KLF6', 'SMAD3', 'SPI1', 'IRF1', 'EGR3', 'RUNX1', 'ETS2', 'KLF2', 'ZBTB7A', 'RREB1', 'FOXO3', 'BHLHE40', 'IKZF1', 'KLF9', 'ELF2', 'NFIL3', 'MEF2D', 'ELF1', 'MAFK', 'RARA', 'CIC', 'NR1D1', 'RXRA', 'SREBF1', 'RUNX3', 'RUNX2', 'ZNF217', 'CUX1', 'CEBPA', 'LYL1', 'HOXB2', 'ZNF787', 'FOS', 'ZNF267', 'REL']	1242.66	35
['KLF6', 'SMAD3', 'SPI1', 'IRF1', 'EGR3', 'RUNX1', 'ETS2', 'KLF2', 'ZBTB7A', 'RREB1', 'FOXO3', 'ZNF429', 'IKZF1', 'NR1D1', 'MEF2D', 'SREBF1', 'HMGA1', 'MAFK', 'RARA', 'RXRA', 'RUNX3', 'CIC', 'RUNX2', 'JUND', 'LYL1', 'ZNF787', 'MXD1', 'FOSL2', 'NKX2-3', 'BCL11B', 'TCF3', 'NFATC1', 'ATF4']	1242.64	33
['KLF6', 'SMAD3', 'SPI1', 'IRF1', 'EGR3', 'RUNX1', 'ETS2', 'KLF2', 'ZBTB7A', 'RREB1', 'FOXO3', 'BHLHE40', 'IKZF1', 'KLF9', 'ELF2', 'SP1', 'HMGA1', 'KLF10', 'CIC', 'MEF2D', 'RARA', 'ELF1', 'IRF2', 'GFI1', 'NFATC1', 'SREBF1', 'ZNF267', 'NFIX', 'ZNF217', 'ARID5A', 'TCF3', 'BCL6', 'CUX1', 'MAFK', 'GFI1B']	1242.46	35
['KLF6', 'SMAD3', 'SPI1', 'IRF1', 'EGR3', 'RUNX1', 'ETS2', 'KLF2', 'ZBTB7A', 'RREB1', 'FOXO3', 'BHLHE40', 'IKZF1', 'BCL11B', 'NR1D1', 'MEF2D', 'LYL1', 'SREBF1', 'MAFK', 'RARA', 'ZNF787', 'RXRA', 'RUNX3', 'JUND', 'HMGA1', 'GFI1B', 'CUX1', 'CEBPA', 'CIC', 'RUNX2', 'MXD1', 'ZBTB7B', 'NKX2-3', 'HOXA9', 'NFATC1', 'TCF3']	1242.44	36
['KLF6', 'SMAD3', 'SPI1', 'IRF1', 'EGR3', 'RUNX1', 'ETS2', 'KLF2', 'ZBTB7A', 'KLF13', 'KLF10', 'TCF3', 'BHLHE40', 'KLF9', 'ELF2', 'SP1', 'ELF1', 'SP3', 'HMGA1', 'ZNF267', 'RUNX2', 'RXRA', 'NR4A3', 'ZNF787']	1242.33	24
['KLF6', 'SMAD3', 'SPI1', 'IRF1', 'EGR3', 'RUNX1', 'ETS2', 'KLF2', 'ZBTB7A', 'RREB1', 'FOXO3', 'BHLHE40', 'IKZF1', 'KLF9', 'ELF2', 'SP1', 'HMGA1', 'LYL1', 'MEF2D', 'MAFK', 'RARA', 'RXRA', 'FOXP1', 'SREBF1', 'CUX1', 'RUNX3', 'NR1D1', 'RUNX2', 'ELF1', 'CEBPA', 'CIC', 'GFI1', 'ZNF787', 'HOXB3', 'GFI1B', 'HOXA9', 'ZNF784', 'MXI1']	1242.29	38
['KLF6', 'SMAD3', 'SPI1', 'IRF1', 'EGR3', 'RUNX1', 'ETS2', 'KLF2', 'ZBTB7A', 'RREB1', 'FOXO3', 'BHLHE40', 'NR3C1', 'KLF9', 'ELF2', 'SP1', 'ZNF267', 'KLF10', 'TCF3', 'RXRA', 'NFATC1', 'TGIF1', 'ZNF217', 'ARID3A', 'BCL6', 'MAFK']	1242.27	26
['KLF6', 'SMAD3', 'SPI1', 'IRF1', 'EGR3', 'RUNX1', 'ETS2', 'KLF2', 'ZBTB7A', 'RREB1', 'FOXO3', 'BHLHE40', 'IKZF1', 'KLF9', 'ELF2', 'SP1', 'HMGA1', 'KLF10', 'CIC', 'MEF2D', 'RARA', 'ELF1', 'RXRA', 'NR1D1', 'JUND', 'ATF4', 'SREBF1', 'MAFK', 'NKX2-3', 'FOSL2', 'RUNX3', 'RUNX2', 'ZNF217', 'TCF3', 'NR4A2', 'NFATC1', 'REL', 'ZNF267', 'NFE2']	1242.26	39
['KLF6', 'SMAD3', 'SPI1', 'IRF1', 'EGR3', 'RUNX1', 'ETS2', 'KLF2', 'ZBTB7A', 'RREB1', 'FOXO3', 'BHLHE40', 'IKZF1', 'KLF9', 'ELF2', 'SP1', 'HMGA1', 'KLF10', 'NFKB2', 'MEF2D', 'RARA', 'RXRA', 'MAFK', 'NR1D1', 'FOXP1', 'SREBF1', 'RUNX3', 'CUX1', 'GFI1B', 'GFI1', 'NFATC1', 'TCF3', 'NR4A2', 'REL', 'ZNF267', 'BCL6']	1242.11	36
['KLF6', 'SMAD3', 'SPI1', 'IRF1', 'EGR3', 'RUNX1', 'ETS2', 'KLF2', 'ZBTB7A', 'RREB1', 'FOXO3', 'BHLHE40', 'IKZF1', 'KLF9', 'ELF2', 'SP1', 'HMGA1', 'LYL1', 'MEF2D', 'MAFK', 'RARA', 'RXRA', 'JUND', 'SREBF1', 'RUNX3', 'XBP1', 'TEF', 'ELF1', 'FOSL2', 'CIC', 'TCF3', 'NR4A2', 'ATF4', 'FOSB', 'JUNB', 'MXI1']	1241.94	36
['KLF6', 'SMAD3', 'SPI1', 'IRF1', 'EGR3', 'RUNX1', 'ETS2', 'KLF2', 'ZBTB7A', 'RREB1', 'FOXO3', 'BHLHE40', 'IKZF1', 'KLF9', 'ELF2', 'SP1', 'HMGA1', 'LYL1', 'MEF2D', 'MAFK', 'RARA', 'RXRA', 'FOXP1', 'SREBF1', 'CUX1', 'RUNX3', 'NR1D1', 'RUNX2', 'ELF1', 'CEBPA', 'CIC', 'GFI1', 'NR4A2', 'NFATC1', 'GFI1B', 'HOXA9', 'TCF3', 'ZNF267', 'REL']	1241.72	39
['KLF6', 'SMAD3', 'SPI1', 'IRF1', 'EGR3', 'RUNX1', 'ETS2', 'KLF2', 'ZBTB7A', 'RREB1', 'FOXO3', 'BHLHE40', 'IKZF1', 'KLF9', 'ELF2', 'SP1', 'HMGA1', 'KLF10', 'CIC', 'MEF2D', 'RARA', 'ELF1', 'RXRA', 'NR4A3', 'RUNX2', 'SREBF1', 'FOXP1', 'GFI1', 'HOXA9', 'GFI1B', 'HOXB3', 'NR4A2', 'MXI1']	1241.67	33
['KLF6', 'SMAD3', 'SPI1', 'IRF1', 'EGR3', 'RUNX1', 'ETS2', 'KLF2', 'ZBTB7A', 'RREB1', 'FOXO3', 'BHLHE40', 'IKZF1', 'KLF9', 'ELF2', 'SP1', 'ARID3A', 'NFATC1', 'GFI1', 'TGIF1', 'KLF10', 'ZNF217', 'CEBPB', 'RXRA', 'CEBPA', 'JUND', 'MAFK', 'BCL6', 'ZNF267']	1241.66	29
['KLF6', 'SMAD3', 'SPI1', 'IRF1', 'EGR3', 'RUNX1', 'ETS2', 'KLF2', 'ZBTB7A', 'RREB1', 'FOXO3', 'BHLHE40', 'IKZF1', 'KLF9', 'ELF2', 'SP1', 'HMGA1', 'KLF10', 'CIC', 'MEF2D', 'RARA', 'ELF1', 'RXRA', 'NR4A3', 'RUNX2', 'SREBF1', 'ZNF217', 'GFI1', 'HOXA9', 'ARID5A', 'GFI1B', 'MXI1', 'TCF3', 'NFATC1', 'ZBTB7B', 'ZNF787']	1241.56	36
['KLF6', 'SMAD3', 'SPI1', 'IRF1', 'EGR3', 'RUNX1', 'ETS2', 'KLF2', 'ZBTB7A', 'RREB1', 'FOXO3', 'BHLHE40', 'IKZF1', 'KLF9', 'ELF2', 'SP1', 'HMGA1', 'LYL1', 'MEF2D', 'MAFK', 'RARA', 'RXRA', 'FOXP1', 'SREBF1', 'CUX1', 'RUNX3', 'NR1D1', 'RUNX2', 'ELF1', 'CEBPA', 'CIC', 'GFI1', 'NR4A2', 'HOXB3', 'CEBPB', 'ZNF267', 'REL']	1241.54	37
['KLF6', 'SMAD3', 'SPI1', 'IRF1', 'EGR3', 'RUNX1', 'ETS2', 'KLF2', 'ZBTB7A', 'RREB1', 'FOXO3', 'ZNF429', 'IKZF1', 'NR1D1', 'MEF2D', 'SREBF1', 'HMGA1', 'MAFK', 'RARA', 'RXRA', 'RUNX3', 'CIC', 'RUNX2', 'JUND', 'LYL1', 'ZNF787', 'ELF1', 'SP1', 'FOS', 'ELF2', 'ZNF217', 'ATF4', 'FOSL2', 'TCF3', 'NKX2-3', 'NFATC1', 'MXI1']	1241.43	37
['KLF6', 'SMAD3', 'SPI1', 'IRF1', 'EGR3', 'RUNX1', 'ETS2', 'KLF2', 'ZBTB7A', 'RREB1', 'FOXO3', 'BHLHE40', 'IKZF1', 'KLF9', 'ELF2', 'SP1', 'ARID3A', 'NFATC1', 'GFI1', 'TGIF1', 'KLF10', 'ZNF217', 'CEBPB', 'RXRA', 'CEBPA', 'JUND', 'MAFK', 'ZNF787', 'ZBTB7B', 'MXI1']	1241.33	30
['KLF6', 'SMAD3', 'SPI1', 'IRF1', 'EGR3', 'RUNX1', 'ETS2', 'KLF2', 'ZBTB7A', 'RREB1', 'FOXO3', 'BHLHE40', 'IKZF1', 'KLF9', 'ELF2', 'SP1', 'HMGA1', 'LYL1', 'MEF2D', 'MAFK', 'RARA', 'RXRA', 'FOXP1', 'SREBF1', 'CUX1', 'RUNX3', 'NR1D1', 'RUNX2', 'ELF1', 'CEBPA', 'CIC', 'GFI1', 'ZNF787', 'NFATC1', 'GFI1B', 'HOXA9', 'ZNF784', 'ZNF267', 'REL']	1241.31	39
['KLF6', 'SMAD3', 'SPI1', 'IRF1', 'EGR3', 'RUNX1', 'ETS2', 'KLF2', 'ZBTB7A', 'RREB1', 'FOXO3', 'BHLHE40', 'IKZF1', 'KLF9', 'HLX', 'MEF2D', 'SP1', 'RARA', 'RXRA', 'NFATC1', 'ARID3A', 'GFI1', 'TCF3', 'HOXA9', 'KLF10', 'CEBPA', 'MAFK', 'BCL6', 'ZNF267', 'FOXP1']	1241.13	30
['KLF6', 'SMAD3', 'SPI1', 'IRF1', 'EGR3', 'RUNX1', 'ETS2', 'KLF2', 'ZBTB7A', 'RREB1', 'FOXO3', 'BHLHE40', 'IKZF1', 'KLF9', 'ELF2', 'SP1', 'HMGA1', 'LYL1', 'MEF2D', 'MAFK', 'RARA', 'RXRA', 'JUND', 'SREBF1', 'RUNX3', 'ZNF217', 'NR1D1', 'ELF1', 'CIC', 'RUNX2', 'ARID5A', 'CEBPA', 'CUX1', 'MXI1', 'NR4A2', 'GFI1B', 'HOXB3', 'JUNB', 'NKX2-3']	1241.1	39
['KLF6', 'SMAD3', 'SPI1', 'IRF1', 'EGR3', 'RUNX1', 'ETS2', 'KLF2', 'ZBTB7A', 'RREB1', 'FOXO3', 'BHLHE40', 'IKZF1', 'BCL11B', 'NR1D1', 'MEF2D', 'LYL1', 'SREBF1', 'MAFK', 'RARA', 'ZNF787', 'RXRA', 'RUNX3', 'JUND', 'HMGA1', 'ATF4', 'TCF3', 'FOSL2', 'NKX2-3', 'CIC', 'RUNX2', 'MXD1', 'FOSB', 'JUNB']	1240.94	34
['KLF6', 'SMAD3', 'SPI1', 'IRF1', 'EGR3', 'RUNX1', 'ETS2', 'KLF2', 'ZBTB7A', 'RREB1', 'FOXO3', 'BHLHE40', 'IKZF1', 'KLF9', 'ELF2', 'SP1', 'HMGA1', 'KLF10', 'CIC', 'MEF2D', 'RARA', 'ELF1', 'RXRA', 'TEF', 'JUND', 'ARID5A', 'CEBPA', 'MAFK', 'SREBF1', 'CUX1', 'RUNX3', 'MXI1', 'ZNF217', 'ZNF787', 'ZBTB48', 'FOSL2', 'TCF3', 'FOSB', 'JUNB']	1240.85	39
['KLF6', 'SMAD3', 'SPI1', 'IRF1', 'EGR3', 'RUNX1', 'ETS2', 'KLF2', 'ZBTB7A', 'RREB1', 'FOXO3', 'BHLHE40', 'IKZF1', 'KLF9', 'ELF2', 'SP1', 'ARID3A', 'NFATC1', 'GFI1', 'MEF2D', 'RARA', 'ELF1', 'NR4A3', 'KLF10', 'TCF3', 'FOXP1', 'HOXA9', 'RXRA', 'BCL6', 'ZNF267']	1240.63	30
['KLF6', 'SMAD3', 'SPI1', 'IRF1', 'EGR3', 'RUNX1', 'ETS2', 'KLF2', 'ZBTB7A', 'RREB1', 'FOXO3', 'BHLHE40', 'IKZF1', 'KLF9', 'ELF2', 'SP1', 'HMGA1', 'KLF10', 'CIC', 'YY1', 'TCF3', 'ELF1', 'NFATC1', 'GFI1B', 'ZNF267', 'RUNX2', 'HOXA9', 'NR4A2', 'RUNX3', 'FOXP1']	1240.47	30
['KLF6', 'SMAD3', 'SPI1', 'IRF1', 'EGR3', 'RUNX1', 'ETS2', 'KLF2', 'ZBTB7A', 'RREB1', 'FOXO3', 'BHLHE40', 'IKZF1', 'BCL11B', 'NR1D1', 'MEF2D', 'LYL1', 'SREBF1', 'MAFK', 'RARA', 'ZNF787', 'RXRA', 'RUNX3', 'JUND', 'HMGA1', 'ATF4', 'TCF3', 'FOSL2', 'NKX2-3', 'CIC', 'RUNX2', 'ELF1', 'FOS', 'SP1', 'NFATC1', 'MXI1', 'XBP1']	1240.46	37
['KLF6', 'SMAD3', 'SPI1', 'IRF1', 'EGR3', 'RUNX1', 'ETS2', 'KLF2', 'ZBTB7A', 'RREB1', 'FOXO3', 'BHLHE40', 'IKZF1', 'MXD1', 'RXRA', 'MEF2D', 'RARA', 'HMGA1', 'SREBF1', 'ZNF217', 'ATF4', 'JUND', 'MAFK', 'FOSL2', 'RUNX3', 'KLF10', 'CEBPB', 'RUNX2', 'NR1D1', 'NKX2-3', 'CIC', 'ZNF787', 'FOSB', 'JUNB']	1240.41	34
['KLF6', 'SMAD3', 'SPI1', 'IRF1', 'EGR3', 'RUNX1', 'ETS2', 'KLF2', 'ZBTB7A', 'RREB1', 'FOXO3', 'BHLHE40', 'IKZF1', 'KLF9', 'ELF2', 'SP1', 'HMGA1', 'KLF10', 'CIC', 'MEF2D', 'RARA', 'ELF1', 'RXRA', 'NR1D1', 'JUND', 'ARID5A', 'CEBPA', 'MAFK', 'SREBF1', 'CUX1', 'RUNX3', 'RUNX2', 'MXI1', 'ZNF217', 'NR4A2', 'CEBPB', 'NKX2-3', 'HOXB3', 'GFI1']	1240.21	39
['KLF6', 'SMAD3', 'SPI1', 'IRF1', 'EGR3', 'RUNX1', 'ETS2', 'KLF2', 'ZBTB7A', 'RREB1', 'FOXO3', 'BHLHE40', 'IKZF1', 'KLF9', 'ELF2', 'SP1', 'HMGA1', 'KLF10', 'CIC', 'MEF2D', 'RARA', 'ELF1', 'RXRA', 'TEF', 'JUND', 'ARID5A', 'CEBPA', 'MAFK', 'SREBF1', 'CUX1', 'RUNX3', 'MXI1', 'XBP1', 'FOSL2', 'ZNF784', 'ZNF787', 'ZBTB48', 'NFATC1', 'GFI1']	1240.05	39
['KLF6', 'SMAD3', 'SPI1', 'IRF1', 'EGR3', 'RUNX1', 'ETS2', 'KLF2', 'ZBTB7A', 'RREB1', 'FOXO3', 'BHLHE40', 'IKZF1', 'KLF9', 'ELF2', 'SP1', 'HMGA1', 'LYL1', 'MEF2D', 'MAFK', 'RARA', 'RXRA', 'JUND', 'SREBF1', 'RUNX3', 'ZNF217', 'TEF', 'ELF1', 'CIC', 'ARID5A', 'CUX1', 'CEBPA', 'NFIX', 'ZNF267', 'NR4A2', 'HOXB2', 'NFATC1', 'GFI1']	1240	38
['KLF6', 'SMAD3', 'SPI1', 'IRF1', 'EGR3', 'RUNX1', 'ETS2', 'KLF2', 'ZBTB7A', 'RREB1', 'FOXO3', 'BHLHE40', 'IKZF1', 'KLF9', 'ELF2', 'SP1', 'HMGA1', 'LYL1', 'MEF2D', 'MAFK', 'RARA', 'RXRA', 'JUND', 'SREBF1', 'RUNX3', 'XBP1', 'NR1D1', 'NKX2-3', 'MXI1', 'ELF1', 'CIC', 'RUNX2', 'HOXB3', 'CUX1', 'ARID5A', 'CEBPA', 'GFI1', 'NR4A2', 'GFI1B']	1239.97	39
['KLF6', 'SMAD3', 'SPI1', 'IRF1', 'EGR3', 'RUNX1', 'ETS2', 'KLF2', 'ZBTB7A', 'RREB1', 'FOXO3', 'BHLHE40', 'IKZF1', 'KLF9', 'ELF2', 'SP1', 'ARID3A', 'NFATC1', 'GFI1', 'TGIF1', 'KLF10', 'ZNF217', 'TCF3', 'ZNF787', 'ZBTB7B', 'RXRA', 'CEBPA', 'MAFK', 'JUND', 'ZNF267', 'NFE2']	1239.97	31
['KLF6', 'SMAD3', 'SPI1', 'IRF1', 'EGR3', 'RUNX1', 'ETS2', 'KLF2', 'ZBTB7A', 'RREB1', 'FOXO3', 'BHLHE40', 'IKZF1', 'KLF9', 'ELF2', 'SP1', 'HMGA1', 'LYL1', 'MEF2D', 'MAFK', 'RARA', 'RXRA', 'JUND', 'SREBF1', 'RUNX3', 'ZNF217', 'NR1D1', 'NFKB2', 'FOSL2', 'NKX2-3', 'ZNF784', 'ZNF787', 'CUX1', 'FOS', 'GFI1B', 'GFI1', 'NFATC1', 'MXI1']	1239.87	38
['KLF6', 'SMAD3', 'SPI1', 'IRF1', 'EGR3', 'RUNX1', 'ETS2', 'KLF2', 'ZBTB7A', 'RREB1', 'FOXO3', 'BHLHE40', 'IKZF1', 'KLF9', 'ELF2', 'SP1', 'HMGA1', 'LYL1', 'MEF2D', 'MAFK', 'RARA', 'RXRA', 'FOXP1', 'SREBF1', 'CUX1', 'RUNX3', 'NR1D1', 'RUNX2', 'ELF1', 'CEBPA', 'CIC', 'JUNB', 'HOXB3', 'ZNF787', 'GFI1B', 'ZNF784', 'ZNF267', 'REL']	1239.82	38
['KLF6', 'SMAD3', 'SPI1', 'IRF1', 'EGR3', 'RUNX1', 'ETS2', 'KLF2', 'ZBTB7A', 'RREB1', 'FOXO3', 'BHLHE40', 'IKZF1', 'MXD1', 'RXRA', 'TGIF1', 'KLF10', 'FOXP1', 'ARID3A', 'GFI1', 'ZNF787', 'NFATC1', 'TCF3', 'NR4A3']	1239.79	24
['KLF6', 'SMAD3', 'SPI1', 'IRF1', 'EGR3', 'RUNX1', 'ETS2', 'KLF2', 'ZBTB7A', 'RREB1', 'FOXO3', 'BHLHE40', 'IKZF1', 'KLF9', 'ELF2', 'SP1', 'HMGA1', 'KLF10', 'CIC', 'MEF2D', 'RARA', 'ELF1', 'RXRA', 'TEF', 'JUND', 'ATF4', 'SREBF1', 'FOSL2', 'TCF3', 'RUNX3', 'MAFK', 'XBP1', 'ZNF787', 'ZBTB48', 'FOSB', 'JUNB', 'MXI1']	1239.7	37
['KLF6', 'SMAD3', 'SPI1', 'IRF1', 'EGR3', 'RUNX1', 'ETS2', 'KLF2', 'ZBTB7A', 'RREB1', 'FOXO3', 'BHLHE40', 'IKZF1', 'KLF9', 'ELF2', 'SP1', 'HMGA1', 'KLF10', 'CIC', 'MEF2D', 'RARA', 'ELF1', 'RXRA', 'NR1D1', 'FOXP1', 'RUNX2', 'CEBPA', 'RUNX3', 'SREBF1', 'CUX1', 'MAFK', 'GFI1', 'NFATC1', 'CEBPB', 'NR4A2', 'REL', 'ZNF267', 'BCL6']	1239.58	38
['KLF6', 'SMAD3', 'SPI1', 'IRF1', 'EGR3', 'RUNX1', 'ETS2', 'KLF2', 'ZBTB7A', 'RREB1', 'FOXO3', 'BHLHE40', 'IKZF1', 'KLF9', 'ELF2', 'SP1', 'HMGA1', 'KLF10', 'CIC', 'MEF2D', 'RARA', 'ELF1', 'RXRA', 'TEF', 'JUND', 'ARID5A', 'CEBPA', 'MAFK', 'SREBF1', 'CUX1', 'RUNX3', 'MXI1', 'XBP1', 'FOSL2', 'TCF3', 'NR4A2', 'FOSB', 'JUNB']	1239.53	38
['KLF6', 'SMAD3', 'SPI1', 'IRF1', 'EGR3', 'RUNX1', 'ETS2', 'KLF2', 'ZBTB7A', 'RREB1', 'FOXO3', 'BHLHE40', 'IKZF1', 'KLF9', 'ELF2', 'SP1', 'HMGA1', 'LYL1', 'MEF2D', 'MAFK', 'RARA', 'RXRA', 'JUND', 'SREBF1', 'RUNX3', 'ZNF217', 'NR1D1', 'ELF1', 'CIC', 'RUNX2', 'ATF4', 'FOSL2', 'NKX2-3', 'TCF3', 'ZNF787', 'FOS', 'FOSB', 'JUNB', 'MXI1']	1239.49	39
['KLF6', 'SMAD3', 'SPI1', 'IRF1', 'EGR3', 'RUNX1', 'ETS2', 'KLF2', 'ZBTB7A', 'RREB1', 'FOXO3', 'BHLHE40', 'IKZF1', 'KLF9', 'ELF2', 'SP1', 'HMGA1', 'LYL1', 'MEF2D', 'MAFK', 'RARA', 'RXRA', 'JUND', 'SREBF1', 'RUNX3', 'ZNF217', 'NR1D1', 'NFKB2', 'FOSL2', 'NKX2-3', 'ZNF784', 'ZNF787', 'CUX1', 'FOS', 'GFI1B', 'JUNB', 'MXI1']	1239.41	37
['KLF6', 'SMAD3', 'SPI1', 'IRF1', 'EGR3', 'RUNX1', 'ETS2', 'KLF2', 'ZBTB7A', 'RREB1', 'FOXO3', 'BHLHE40', 'IKZF1', 'KLF9', 'ELF2', 'SP1', 'HMGA1', 'KLF10', 'CIC', 'MEF2D', 'RARA', 'ELF1', 'RXRA', 'NR1D1', 'JUND', 'ATF4', 'SREBF1', 'MAFK', 'NKX2-3', 'FOSL2', 'RUNX3', 'RUNX2', 'XBP1', 'TCF3', 'NR4A2', 'FOSB', 'JUNB', 'MXI1']	1239.39	38
['KLF6', 'SMAD3', 'SPI1', 'IRF1', 'EGR3', 'RUNX1', 'ETS2', 'KLF2', 'ZBTB7A', 'RREB1', 'FOXO3', 'BHLHE40', 'IKZF1', 'KLF9', 'ELF2', 'SP1', 'HMGA1', 'KLF10', 'CIC', 'MEF2D', 'RARA', 'ELF1', 'IRF2', 'GFI1', 'NFATC1', 'SREBF1', 'ZNF267', 'FOXP1', 'HOXB2', 'CUX1', 'MAFK', 'BCL6', 'TEF']	1239.27	33
['KLF6', 'SMAD3', 'SPI1', 'IRF1', 'EGR3', 'RUNX1', 'ETS2', 'KLF2', 'ZBTB7A', 'RREB1', 'FOXO3', 'BHLHE40', 'IKZF1', 'KLF9', 'ELF2', 'SP1', 'HMGA1', 'KLF10', 'CIC', 'MEF2D', 'RARA', 'ELF1', 'RXRA', 'NR1D1', 'FOXP1', 'RUNX2', 'CEBPA', 'RUNX3', 'SREBF1', 'CUX1', 'MAFK', 'JUNB', 'HOXB3', 'NR4A2', 'CEBPB', 'ZNF267', 'REL']	1239.16	37
['KLF6', 'SMAD3', 'SPI1', 'IRF1', 'EGR3', 'RUNX1', 'ETS2', 'KLF2', 'ZBTB7A', 'RREB1', 'FOXO3', 'BHLHE40', 'IKZF1', 'KLF9', 'ELF2', 'SP1', 'HMGA1', 'KLF10', 'CIC', 'TGIF1', 'SREBF1', 'FOXP1', 'NR4A3', 'GFI1', 'TCF3', 'NFATC1', 'GFI1B', 'RUNX2', 'RXRA', 'ZNF787', 'ZNF267', 'REL']	1239.16	32
['KLF6', 'SMAD3', 'SPI1', 'IRF1', 'EGR3', 'RUNX1', 'ETS2', 'KLF2', 'ZBTB7A', 'RREB1', 'FOXO3', 'BHLHE40', 'IKZF1', 'BCL11B', 'NR1D1', 'MEF2D', 'LYL1', 'SREBF1', 'MAFK', 'RARA', 'ZNF787', 'RXRA', 'RUNX3', 'NFIL3', 'CIC', 'ELF1', 'FOS', 'HOXB2', 'CUX1', 'CEBPA', 'ZBTB48', 'MXI1']	1239.03	32
['KLF6', 'SMAD3', 'SPI1', 'IRF1', 'EGR3', 'RUNX1', 'ETS2', 'KLF2', 'ZBTB7A', 'RREB1', 'FOXO3', 'BHLHE40', 'IKZF1', 'KLF9', 'ELF2', 'SP1', 'HMGA1', 'KLF10', 'CIC', 'MEF2D', 'RARA', 'ELF1', 'RXRA', 'NR1D1', 'JUND', 'ATF4', 'SREBF1', 'MAFK', 'NKX2-3', 'FOSL2', 'RUNX3', 'RUNX2', 'ZNF217', 'TCF3', 'ZNF787', 'FOS', 'NFATC1', 'REL', 'ZNF267', 'NFE2']	1238.97	40
['KLF6', 'SMAD3', 'SPI1', 'IRF1', 'EGR3', 'RUNX1', 'ETS2', 'KLF2', 'ZBTB7A', 'RREB1', 'FOXO3', 'BHLHE40', 'IKZF1', 'KLF9', 'ELF2', 'SP1', 'HMGA1', 'KLF10', 'CIC', 'MEF2D', 'RARA', 'ELF1', 'RXRA', 'TEF', 'JUND', 'ARID5A', 'CEBPA', 'MAFK', 'SREBF1', 'CUX1', 'RUNX3', 'NFIX', 'XBP1', 'FOSL2', 'NFE2', 'TCF3', 'NR4A2', 'NFATC1', 'GFI1']	1238.85	39
['KLF6', 'SMAD3', 'SPI1', 'IRF1', 'EGR3', 'RUNX1', 'ETS2', 'KLF2', 'ZBTB7A', 'RREB1', 'FOXO3', 'BHLHE40', 'IKZF1', 'KLF9', 'ELF2', 'SP1', 'ARID3A', 'NFATC1', 'GFI1', 'TGIF1', 'KLF10', 'ZNF217', 'TCF3', 'ZNF787', 'ZBTB7B', 'RXRA', 'NR4A3', 'ZNF267']	1238.68	28
['KLF6', 'SMAD3', 'SPI1', 'IRF1', 'EGR3', 'RUNX1', 'ETS2', 'KLF2', 'ZBTB7A', 'RREB1', 'FOXO3', 'BHLHE40', 'IKZF1', 'KLF9', 'ELF2', 'SP1', 'HMGA1', 'LYL1', 'MEF2D', 'MAFK', 'RARA', 'RXRA', 'JUND', 'SREBF1', 'RUNX3', 'XBP1', 'TEF', 'ELF1', 'FOSL2', 'CIC', 'TCF3', 'NR4A2', 'ATF4', 'FOSB', 'JUNB', 'NFE2']	1238.42	36
['KLF6', 'SMAD3', 'SPI1', 'IRF1', 'EGR3', 'RUNX1', 'ETS2', 'KLF2', 'ZBTB7A', 'RREB1', 'FOXO3', 'BHLHE40', 'IKZF1', 'KLF9', 'HLX', 'MEF2D', 'SP1', 'RARA', 'RXRA', 'NFATC1', 'HMGA1', 'CIC', 'SREBF1', 'ZNF267', 'RUNX2', 'REL', 'GFI1', 'ZNF217', 'HOXA9', 'TCF3', 'GFI1B', 'LYL1', 'ZBTB7B', 'RUNX3', 'CEBPA', 'MAFK']	1238.42	36
['KLF6', 'SMAD3', 'SPI1', 'IRF1', 'EGR3', 'RUNX1', 'ETS2', 'KLF2', 'ZBTB7A', 'RREB1', 'FOXO3', 'BHLHE40', 'IKZF1', 'KLF9', 'ELF2', 'SP1', 'HMGA1', 'KLF10', 'CIC', 'MEF2D', 'RARA', 'ELF1', 'RXRA', 'NR1D1', 'JUND', 'ARID5A', 'CEBPA', 'MAFK', 'SREBF1', 'CUX1', 'RUNX3', 'RUNX2', 'MXI1', 'ZNF217', 'NR4A2', 'GFI1B', 'HOXB3', 'GFI1', 'HOXB2']	1238.41	39
['KLF6', 'SMAD3', 'SPI1', 'IRF1', 'EGR3', 'RUNX1', 'ETS2', 'KLF2', 'ZBTB7A', 'RREB1', 'FOXO3', 'BHLHE40', 'SP3', 'KLF9', 'SP1', 'KLF10', 'TCF3', 'NFATC1', 'ELF2', 'ELF1', 'GFI1', 'HOXA9', 'RXRA', 'ZNF787', 'CEBPA', 'ARID3A', 'HIVEP2']	1238.41	27
['KLF6', 'SMAD3', 'SPI1', 'IRF1', 'EGR3', 'RUNX1', 'ETS2', 'KLF2', 'ZBTB7A', 'RREB1', 'FOXO3', 'BHLHE40', 'IKZF1', 'MXD1', 'RXRA', 'MEF2D', 'RARA', 'HMGA1', 'SREBF1', 'ZNF217', 'NFIX', 'JUND', 'MAFK', 'CUX1', 'RUNX3', 'TEF', 'CEBPA', 'CIC', 'HOXA9', 'GFI1', 'NFATC1', 'TCF3', 'LYL1', 'ZNF787', 'ZBTB48']	1238.14	35
['KLF6', 'SMAD3', 'SPI1', 'IRF1', 'EGR3', 'RUNX1', 'ETS2', 'KLF2', 'ZBTB7A', 'RREB1', 'FOXO3', 'BHLHE40', 'IKZF1', 'KLF9', 'ELF2', 'SP1', 'HMGA1', 'KLF10', 'CIC', 'MEF2D', 'RARA', 'ELF1', 'RXRA', 'TEF', 'JUND', 'ARID5A', 'CEBPA', 'SATB1', 'RUNX3', 'NFATC1', 'ZNF267', 'HOXA9', 'TCF3', 'NR4A2', 'NFE2']	1238.11	35
['KLF6', 'SMAD3', 'SPI1', 'IRF1', 'EGR3', 'RUNX1', 'ETS2', 'KLF2', 'ZBTB7A', 'RREB1', 'FOXO3', 'BHLHE40', 'IKZF1', 'KLF9', 'ELF2', 'SP1', 'HMGA1', 'KLF10', 'CIC', 'MEF2D', 'RARA', 'ELF1', 'IRF2', 'GFI1', 'NFATC1', 'HIVEP2', 'ARID5A', 'MAFK', 'HOXB2', 'BCL6', 'TEF']	1238	31
['KLF6', 'SMAD3', 'SPI1', 'IRF1', 'EGR3', 'RUNX1', 'ETS2', 'KLF2', 'ZBTB7A', 'RREB1', 'FOXO3', 'ZNF429', 'IKZF1', 'NR1D1', 'MEF2D', 'SREBF1', 'HMGA1', 'MAFK', 'RARA', 'RXRA', 'RUNX3', 'CIC', 'RUNX2', 'JUND', 'LYL1', 'ZNF787', 'ELF1', 'SP1', 'FOS', 'ELF2', 'ZNF217', 'ATF4', 'FOSL2', 'TCF3', 'NKX2-3', 'NFATC1', 'NFE2']	1238	37
['KLF6', 'SMAD3', 'SPI1', 'IRF1', 'EGR3', 'RUNX1', 'ETS2', 'KLF2', 'ZBTB7A', 'RREB1', 'FOXO3', 'BHLHE40', 'IKZF1', 'KLF9', 'ELF2', 'SP1', 'HMGA1', 'KLF10', 'CIC', 'MEF2D', 'RARA', 'ELF1', 'RXRA', 'TEF', 'JUND', 'ARID5A', 'CEBPA', 'MAFK', 'SREBF1', 'CUX1', 'RUNX3', 'NFIX', 'ZNF217', 'ZNF267', 'ZBTB48', 'ZNF787', 'HOXB2', 'NFATC1', 'GFI1']	1237.92	39
['KLF6', 'SMAD3', 'SPI1', 'IRF1', 'EGR3', 'RUNX1', 'ETS2', 'KLF2', 'ZBTB7A', 'RREB1', 'FOXO3', 'BHLHE40', 'IKZF1', 'MXD1', 'RXRA', 'MEF2D', 'RARA', 'HMGA1', 'SREBF1', 'ZNF217', 'NFIX', 'JUND', 'MAFK', 'CUX1', 'RUNX3', 'NR1D1', 'NKX2-3', 'KLF10', 'CIC', 'CEBPA', 'ZBTB7B', 'FOSL2', 'RUNX2', 'ZNF787', 'GFI1B', 'TCF3', 'NFATC1', 'GFI1']	1237.87	38
['KLF6', 'SMAD3', 'SPI1', 'IRF1', 'EGR3', 'RUNX1', 'ETS2', 'KLF2', 'ZBTB7A', 'RREB1', 'FOXO3', 'BHLHE40', 'SP3', 'KLF9', 'SP1', 'KLF10', 'TCF3', 'NFATC1', 'ELF2', 'ELF1', 'GFI1', 'HOXA9', 'RXRA', 'ZNF787', 'CEBPA', 'HMGA1', 'GFI1B', 'CIC', 'FOXP1', 'ZNF267', 'RUNX2']	1237.84	31
['KLF6', 'SMAD3', 'SPI1', 'IRF1', 'EGR3', 'RUNX1', 'ETS2', 'KLF2', 'ZBTB7A', 'RREB1', 'FOXO3', 'BHLHE40', 'IKZF1', 'KLF9', 'ELF2', 'SP1', 'HMGA1', 'KLF10', 'CIC', 'TGIF1', 'SREBF1', 'ZNF217', 'ARID5A', 'MXI1', 'RXRA', 'TEF', 'FOSL2', 'TCF3', 'RUNX3', 'CEBPA', 'MAFK', 'JUND', 'ZNF787', 'FOSB', 'JUNB']	1237.77	35
['KLF6', 'SMAD3', 'SPI1', 'IRF1', 'EGR3', 'RUNX1', 'ETS2', 'KLF2', 'ZBTB7A', 'RREB1', 'FOXO3', 'BHLHE40', 'IKZF1', 'KLF9', 'ELF2', 'SP1', 'HMGA1', 'KLF10', 'CIC', 'MEF2D', 'RARA', 'ELF1', 'RXRA', 'TEF', 'JUND', 'ARID5A', 'CEBPA', 'SATB1', 'RUNX3', 'NFATC1', 'ZNF267', 'HOXB2', 'NR4A2', 'BCL6']	1237.74	34
['KLF6', 'SMAD3', 'SPI1', 'IRF1', 'EGR3', 'RUNX1', 'ETS2', 'KLF2', 'ZBTB7A', 'RREB1', 'FOXO3', 'BHLHE40', 'IKZF1', 'KLF9', 'ELF2', 'SP1', 'HMGA1', 'KLF10', 'CIC', 'MEF2D', 'RARA', 'ELF1', 'RXRA', 'NR1D1', 'JUND', 'ARID5A', 'CEBPA', 'MAFK', 'SREBF1', 'CUX1', 'RUNX3', 'RUNX2', 'MXI1', 'ZNF217', 'NR4A2', 'GFI1B', 'ZBTB7B', 'HOXB2', 'NFATC1', 'GFI1']	1237.72	40
['KLF6', 'SMAD3', 'SPI1', 'IRF1', 'EGR3', 'RUNX1', 'ETS2', 'KLF2', 'ZBTB7A', 'RREB1', 'FOXO3', 'BHLHE40', 'IKZF1', 'KLF9', 'ELF2', 'SP1', 'HMGA1', 'KLF10', 'CIC', 'MEF2D', 'RARA', 'ELF1', 'RXRA', 'NR1D1', 'JUND', 'ARID5A', 'CEBPA', 'MAFK', 'SREBF1', 'CUX1', 'RUNX3', 'RUNX2', 'MXI1', 'XBP1', 'NKX2-3', 'HOXB3', 'JUNB', 'NR4A2', 'GFI1B']	1237.72	39
['KLF6', 'SMAD3', 'SPI1', 'IRF1', 'EGR3', 'RUNX1', 'ETS2', 'KLF2', 'ZBTB7A', 'RREB1', 'FOXO3', 'BHLHE40', 'IKZF1', 'MXD1', 'RXRA', 'MEF2D', 'RARA', 'HMGA1', 'SREBF1', 'ZNF217', 'ATF4', 'JUND', 'MAFK', 'FOSL2', 'RUNX3', 'LYL1', 'TCF3', 'ZNF787', 'TEF', 'ZBTB48', 'CIC', 'FOSB', 'JUNB']	1237.67	33
['KLF6', 'SMAD3', 'SPI1', 'IRF1', 'EGR3', 'RUNX1', 'ETS2', 'KLF2', 'ZBTB7A', 'RREB1', 'FOXO3', 'BHLHE40', 'IKZF1', 'KLF9', 'ELF2', 'SP1', 'HMGA1', 'KLF10', 'CIC', 'MEF2D', 'RARA', 'ELF1', 'RXRA', 'TEF', 'JUND', 'ARID5A', 'CEBPA', 'SATB1', 'RUNX3', 'NFATC1', 'ZNF267', 'HOXA9', 'ZNF784', 'ZNF787', 'NFE2']	1237.66	35
['KLF6', 'SMAD3', 'SPI1', 'IRF1', 'EGR3', 'RUNX1', 'ETS2', 'KLF2', 'ZBTB7A', 'RREB1', 'FOXO3', 'BHLHE40', 'IKZF1', 'MXD1', 'RXRA', 'MEF2D', 'RARA', 'HMGA1', 'SREBF1', 'ZNF217', 'NFIX', 'JUND', 'MAFK', 'CUX1', 'RUNX3', 'TEF', 'CEBPA', 'CIC', 'FOSL2', 'ZNF784', 'ZNF787', 'ZBTB48', 'KLF10', 'NFATC1', 'GFI1']	1237.51	35
['KLF6', 'SMAD3', 'SPI1', 'IRF1', 'EGR3', 'RUNX1', 'ETS2', 'KLF2', 'ZBTB7A', 'RREB1', 'FOXO3', 'BHLHE40', 'IKZF1', 'KLF9', 'ELF2', 'SP1', 'HMGA1', 'LYL1', 'MEF2D', 'MAFK', 'RARA', 'RXRA', 'JUND', 'SREBF1', 'RUNX3', 'ZNF217', 'NR1D1', 'ELF1', 'CIC', 'RUNX2', 'ATF4', 'FOSL2', 'NKX2-3', 'TCF3', 'NR4A2', 'NFATC1', 'REL', 'ZNF267', 'NFE2']	1237.46	39
['KLF6', 'SMAD3', 'SPI1', 'IRF1', 'EGR3', 'RUNX1', 'ETS2', 'KLF2', 'ZBTB7A', 'RREB1', 'FOXO3', 'BHLHE40', 'SP3', 'KLF9', 'SP1', 'KLF10', 'TCF3', 'NFATC1', 'ELF2', 'ELF1', 'GFI1', 'HOXA9', 'RXRA', 'BCL6', 'CEBPA', 'HIVEP2', 'GFI1B', 'HMGA1', 'CIC']	1237.45	29
['KLF6', 'SMAD3', 'SPI1', 'IRF1', 'EGR3', 'RUNX1', 'ETS2', 'KLF2', 'ZBTB7A', 'RREB1', 'FOXO3', 'DDIT3', 'IKZF1', 'ELF2', 'HMGA1', 'SP1', 'MAFK', 'RARA', 'NFATC1', 'CIC', 'ZNF217', 'SREBF1', 'ELF1', 'ARID5A', 'KLF9', 'NR4A2', 'JUND', 'RUNX3', 'RXRA', 'CEBPA', 'FOSL2', 'NR1D1', 'ZBTB7B', 'CEBPB', 'MXI1']	1237.43	35
['KLF6', 'SMAD3', 'SPI1', 'IRF1', 'EGR3', 'RUNX1', 'ETS2', 'KLF2', 'ZBTB7A', 'RREB1', 'FOXO3', 'BHLHE40', 'IKZF1', 'MXD1', 'RXRA', 'MEF2D', 'RARA', 'HMGA1', 'SREBF1', 'ZNF217', 'ATF4', 'JUND', 'MAFK', 'FOSL2', 'RUNX3', 'LYL1', 'TCF3', 'NR4A2', 'NR1D1', 'NKX2-3', 'RUNX2', 'CIC', 'FOSB', 'JUNB']	1237.38	34
['KLF6', 'SMAD3', 'SPI1', 'IRF1', 'EGR3', 'RUNX1', 'ETS2', 'KLF2', 'ZBTB7A', 'RREB1', 'FOXO3', 'BHLHE40', 'IKZF1', 'KLF9', 'ELF2', 'SP1', 'HMGA1', 'KLF10', 'CIC', 'MEF2D', 'RARA', 'ELF1', 'RXRA', 'NR4A3', 'RUNX2', 'SREBF1', 'FOXP1', 'GFI1', 'HOXA9', 'GFI1B', 'HOXB3', 'ZNF787', 'ZNF267', 'REL']	1237.26	34
['KLF6', 'SMAD3', 'SPI1', 'IRF1', 'EGR3', 'RUNX1', 'ETS2', 'KLF2', 'ZBTB7A', 'RREB1', 'FOXO3', 'BHLHE40', 'IKZF1', 'KLF9', 'ELF2', 'SP1', 'ARID3A', 'NFATC1', 'GFI1', 'TGIF1', 'KLF10', 'FOXP1', 'CEBPB', 'RXRA', 'CEBPA', 'MAFK', 'BCL6', 'ZNF267']	1237.21	28
['KLF6', 'SMAD3', 'SPI1', 'IRF1', 'EGR3', 'RUNX1', 'ETS2', 'KLF2', 'ZBTB7A', 'RREB1', 'FOXO3', 'BHLHE40', 'IKZF1', 'KLF9', 'HLX', 'MEF2D', 'SP1', 'RARA', 'RXRA', 'NFATC1', 'HMGA1', 'CIC', 'SREBF1', 'ZNF267', 'RUNX2', 'REL', 'GFI1', 'ZNF217', 'HOXA9', 'TCF3', 'GFI1B', 'KLF10', 'RUNX3', 'CEBPA', 'MAFK', 'BCL6']	1237.19	36
['KLF6', 'SMAD3', 'SPI1', 'IRF1', 'EGR3', 'RUNX1', 'ETS2', 'KLF2', 'ZBTB7A', 'RREB1', 'FOXO3', 'BHLHE40', 'NR3C1', 'KLF9', 'ELF2', 'SP1', 'ZNF267', 'KLF10', 'TCF3', 'RXRA', 'NFATC1', 'RARA', 'MEF2D', 'ZNF217', 'NFIX', 'NR4A2', 'HMGA1', 'HOXA9', 'CUX1', 'MAFK', 'NR1D1', 'ZBTB7B']	1237.16	32
['KLF6', 'SMAD3', 'SPI1', 'IRF1', 'EGR3', 'RUNX1', 'ETS2', 'KLF2', 'ZBTB7A', 'RREB1', 'FOXO3', 'ZNF429', 'IKZF1', 'NR1D1', 'MEF2D', 'SREBF1', 'HMGA1', 'MAFK', 'RARA', 'RXRA', 'RUNX3', 'CIC', 'RUNX2', 'FOXP1', 'CUX1', 'GFI1B', 'CEBPA', 'ELF2', 'ELF1', 'SP1', 'GFI1', 'BCL6', 'HOXB2', 'HOXB3']	1237.09	34
['KLF6', 'SMAD3', 'SPI1', 'IRF1', 'EGR3', 'RUNX1', 'ETS2', 'KLF2', 'ZBTB7A', 'RREB1', 'FOXO3', 'BHLHE40', 'IKZF1', 'KLF9', 'ELF2', 'SP1', 'HMGA1', 'KLF10', 'CIC', 'MEF2D', 'RARA', 'ELF1', 'RXRA', 'NR1D1', 'JUND', 'ARID5A', 'CEBPA', 'MAFK', 'SREBF1', 'CUX1', 'RUNX3', 'RUNX2', 'MXI1', 'ZNF217', 'ZNF787', 'HOXA9', 'GFI1', 'GFI1B', 'NKX2-3', 'NFATC1', 'ZBTB7B', 'TCF3']	1237.07	42
['KLF6', 'SMAD3', 'SPI1', 'IRF1', 'EGR3', 'RUNX1', 'ETS2', 'KLF2', 'ZBTB7A', 'RREB1', 'FOXO3', 'BHLHE40', 'IKZF1', 'BCL11B', 'NR1D1', 'MEF2D', 'LYL1', 'SREBF1', 'MAFK', 'RARA', 'ZNF787', 'RXRA', 'RUNX3', 'JUND', 'HMGA1', 'ATF4', 'TCF3', 'FOSL2', 'NKX2-3', 'CIC', 'RUNX2', 'ELF1', 'FOS', 'SP1', 'NFATC1', 'NFE2', 'XBP1']	1237.03	37
['KLF6', 'SMAD3', 'SPI1', 'IRF1', 'EGR3', 'RUNX1', 'ETS2', 'KLF2', 'ZBTB7A', 'RREB1', 'FOXO3', 'BHLHE40', 'IKZF1', 'KLF9', 'ELF2', 'SP1', 'HMGA1', 'KLF10', 'CIC', 'MEF2D', 'RARA', 'ELF1', 'RXRA', 'NR1D1', 'JUND', 'ARID5A', 'CEBPA', 'MAFK', 'SREBF1', 'CUX1', 'RUNX3', 'RUNX2', 'MXI1', 'ZNF217', 'ZNF787', 'FOS', 'CEBPB', 'NKX2-3', 'HOXB3', 'GFI1']	1236.97	40
['KLF6', 'SMAD3', 'SPI1', 'IRF1', 'EGR3', 'RUNX1', 'ETS2', 'KLF2', 'ZBTB7A', 'RREB1', 'FOXO3', 'BHLHE40', 'IKZF1', 'MXD1', 'RXRA', 'MEF2D', 'RARA', 'HMGA1', 'SREBF1', 'ZNF217', 'NFIX', 'JUND', 'MAFK', 'CUX1', 'RUNX3', 'TEF', 'CEBPA', 'CIC', 'FOSL2', 'TCF3', 'KLF10', 'NR4A2', 'FOSB', 'JUNB']	1236.85	34
['KLF6', 'SMAD3', 'SPI1', 'IRF1', 'EGR3', 'RUNX1', 'ETS2', 'KLF2', 'ZBTB7A', 'RREB1', 'FOXO3', 'BHLHE40', 'IKZF1', 'KLF9', 'ELF2', 'SP1', 'HMGA1', 'KLF10', 'CIC', 'MEF2D', 'RARA', 'ELF1', 'RXRA', 'TEF', 'FOXP1', 'RUNX3', 'CEBPA', 'SATB1', 'NFATC1', 'ZNF267', 'HOXB2', 'NR4A2', 'BCL6']	1236.7	33
['KLF6', 'SMAD3', 'SPI1', 'IRF1', 'EGR3', 'RUNX1', 'ETS2', 'KLF2', 'ZBTB7A', 'RREB1', 'FOXO3', 'BHLHE40', 'IKZF1', 'KLF9', 'ELF2', 'SP1', 'HMGA1', 'KLF10', 'CIC', 'MEF2D', 'RARA', 'ELF1', 'RXRA', 'TEF', 'JUND', 'ARID5A', 'CEBPA', 'MAFK', 'SREBF1', 'CUX1', 'RUNX3', 'MXI1', 'ZNF217', 'ZNF787', 'ZBTB48', 'HOXA9', 'NFATC1', 'GFI1', 'ZNF784']	1236.69	39
['KLF6', 'SMAD3', 'SPI1', 'IRF1', 'EGR3', 'RUNX1', 'ETS2', 'KLF2', 'ZBTB7A', 'RREB1', 'FOXO3', 'BHLHE40', 'IKZF1', 'BCL11B', 'NR1D1', 'MEF2D', 'LYL1', 'SREBF1', 'MAFK', 'RARA', 'ZNF787', 'RXRA', 'RUNX3', 'JUND', 'HMGA1', 'GFI1B', 'CUX1', 'CEBPA', 'CIC', 'RUNX2', 'MXD1', 'ZBTB7B', 'NKX2-3', 'FOSL2', 'ZNF784', 'NFATC1']	1236.64	36
['KLF6', 'SMAD3', 'SPI1', 'IRF1', 'EGR3', 'RUNX1', 'ETS2', 'KLF2', 'ZBTB7A', 'RREB1', 'FOXO3', 'BHLHE40', 'NR3C1', 'KLF9', 'ELF2', 'SP1', 'ZNF267', 'KLF10', 'TCF3', 'RXRA', 'NFATC1', 'TGIF1', 'ZNF217', 'NFIX', 'NR4A2', 'HMGA1', 'ZBTB7B', 'MAFK']	1236.5	28
['KLF6', 'SMAD3', 'SPI1', 'IRF1', 'EGR3', 'RUNX1', 'ETS2', 'KLF2', 'ZBTB7A', 'RREB1', 'FOXO3', 'BHLHE40', 'IKZF1', 'KLF9', 'ELF2', 'SP1', 'HMGA1', 'KLF10', 'NFKB2', 'MEF2D', 'RARA', 'RXRA', 'MAFK', 'NR1D1', 'JUND', 'SREBF1', 'RUNX3', 'XBP1', 'FOSL2', 'NKX2-3', 'ZNF784', 'ZNF787', 'CUX1', 'FOS', 'GFI1B', 'GFI1', 'NFATC1', 'MXI1']	1236.39	38
['KLF6', 'SMAD3', 'SPI1', 'IRF1', 'EGR3', 'RUNX1', 'ETS2', 'KLF2', 'ZBTB7A', 'RREB1', 'FOXO3', 'BHLHE40', 'IKZF1', 'KLF9', 'ELF2', 'SP1', 'HMGA1', 'KLF10', 'CIC', 'MEF2D', 'RARA', 'ELF1', 'RXRA', 'TEF', 'JUND', 'ATF4', 'SREBF1', 'FOSL2', 'TCF3', 'RUNX3', 'MAFK', 'XBP1', 'ZNF787', 'ZBTB48', 'FOSB', 'JUNB', 'NFE2']	1236.27	37
['KLF6', 'SMAD3', 'SPI1', 'IRF1', 'EGR3', 'RUNX1', 'ETS2', 'KLF2', 'ZBTB7A', 'RREB1', 'FOXO3', 'BHLHE40', 'IKZF1', 'KLF9', 'ELF2', 'SP1', 'HMGA1', 'KLF10', 'CIC', 'MEF2D', 'RARA', 'ELF1', 'RXRA', 'NR1D1', 'JUND', 'ATF4', 'SREBF1', 'MAFK', 'NKX2-3', 'FOSL2', 'RUNX3', 'RUNX2', 'XBP1', 'TCF3', 'ZNF787', 'FOS', 'FOSB', 'JUNB', 'MXI1']	1236.1	39
['KLF6', 'SMAD3', 'SPI1', 'IRF1', 'EGR3', 'RUNX1', 'ETS2', 'KLF2', 'ZBTB7A', 'RREB1', 'FOXO3', 'BHLHE40', 'IKZF1', 'KLF9', 'ELF2', 'SP1', 'ARID3A', 'NFATC1', 'GFI1', 'TGIF1', 'KLF10', 'ZNF217', 'TCF3', 'BCL6', 'ZNF267', 'RXRA', 'NR4A3']	1236.07	27
['KLF6', 'SMAD3', 'SPI1', 'IRF1', 'EGR3', 'RUNX1', 'ETS2', 'KLF2', 'ZBTB7A', 'RREB1', 'FOXO3', 'BHLHE40', 'IKZF1', 'KLF9', 'ELF2', 'SP1', 'HMGA1', 'KLF10', 'CIC', 'MEF2D', 'RARA', 'ELF1', 'RXRA', 'NR1D1', 'JUND', 'ATF4', 'SREBF1', 'MAFK', 'NKX2-3', 'FOSL2', 'RUNX3', 'RUNX2', 'XBP1', 'TCF3', 'NR4A2', 'FOSB', 'JUNB', 'NFE2']	1236.05	38
['KLF6', 'SMAD3', 'SPI1', 'IRF1', 'EGR3', 'RUNX1', 'ETS2', 'KLF2', 'ZBTB7A', 'RREB1', 'FOXO3', 'BHLHE40', 'IKZF1', 'KLF9', 'ELF2', 'SP1', 'HMGA1', 'LYL1', 'MEF2D', 'MAFK', 'RARA', 'RXRA', 'JUND', 'SREBF1', 'RUNX3', 'ZNF217', 'TEF', 'ELF1', 'CIC', 'ARID5A', 'CUX1', 'CEBPA', 'MXI1', 'ZNF787', 'ZBTB48', 'FOSL2', 'TCF3', 'FOSB', 'JUNB']	1236.05	39
['KLF6', 'SMAD3', 'SPI1', 'IRF1', 'EGR3', 'RUNX1', 'ETS2', 'KLF2', 'ZBTB7A', 'RREB1', 'FOXO3', 'BHLHE40', 'IKZF1', 'KLF9', 'ELF2', 'SP1', 'ARID3A', 'NFATC1', 'GFI1', 'TGIF1', 'KLF10', 'ZNF217', 'TCF3', 'ZNF787', 'ZBTB7B', 'RXRA', 'NR4A3', 'MXI1']	1235.93	28
['KLF6', 'SMAD3', 'SPI1', 'IRF1', 'EGR3', 'RUNX1', 'ETS2', 'KLF2', 'ZBTB7A', 'RREB1', 'FOXO3', 'BHLHE40', 'IKZF1', 'KLF9', 'ELF2', 'SP1', 'HMGA1', 'KLF10', 'NFKB2', 'MEF2D', 'RARA', 'RXRA', 'MAFK', 'NR1D1', 'JUND', 'SREBF1', 'RUNX3', 'XBP1', 'FOSL2', 'NKX2-3', 'ZNF784', 'ZNF787', 'CUX1', 'FOS', 'GFI1B', 'JUNB', 'MXI1']	1235.84	37
['KLF6', 'SMAD3', 'SPI1', 'IRF1', 'EGR3', 'RUNX1', 'ETS2', 'KLF2', 'ZBTB7A', 'RREB1', 'FOXO3', 'DDIT3', 'IKZF1', 'ELF2', 'HMGA1', 'SP1', 'MAFK', 'RARA', 'NFATC1', 'CIC', 'ZNF217', 'SREBF1', 'ELF1', 'ARID5A', 'KLF9', 'NR4A2', 'JUND', 'RUNX3', 'RXRA', 'CEBPA', 'HOXB2', 'NR1D1', 'GFI1B', 'ZBTB7B', 'MXI1']	1235.6	35
['KLF6', 'SMAD3', 'SPI1', 'IRF1', 'EGR3', 'RUNX1', 'ETS2', 'KLF2', 'ZBTB7A', 'RREB1', 'FOXO3', 'BHLHE40', 'IKZF1', 'KLF9', 'ELF2', 'SP1', 'HMGA1', 'LYL1', 'MEF2D', 'MAFK', 'RARA', 'RXRA', 'JUND', 'SREBF1', 'RUNX3', 'ZNF217', 'NR1D1', 'ELF1', 'CIC', 'RUNX2', 'ARID5A', 'CEBPA', 'CUX1', 'MXI1', 'NR4A2', 'CEBPB', 'NKX2-3', 'HOXB3', 'GFI1']	1235.41	39
['KLF6', 'SMAD3', 'SPI1', 'IRF1', 'EGR3', 'RUNX1', 'ETS2', 'KLF2', 'ZBTB7A', 'RREB1', 'FOXO3', 'BHLHE40', 'IKZF1', 'BCL11B', 'NR1D1', 'MEF2D', 'LYL1', 'SREBF1', 'MAFK', 'RARA', 'ZNF787', 'RXRA', 'RUNX3', 'JUND', 'HMGA1', 'GFI1B', 'CUX1', 'NFKB2', 'FOSL2', 'NKX2-3', 'ZNF784', 'JUNB', 'MXD1']	1235.36	33
['KLF6', 'SMAD3', 'SPI1', 'IRF1', 'EGR3', 'RUNX1', 'ETS2', 'KLF2', 'ZBTB7A', 'RREB1', 'FOXO3', 'BHLHE40', 'IKZF1', 'KLF9', 'ELF2', 'SP1', 'HMGA1', 'LYL1', 'MEF2D', 'MAFK', 'RARA', 'RXRA', 'JUND', 'SREBF1', 'RUNX3', 'XBP1', 'TEF', 'ELF1', 'FOSL2', 'CIC', 'ZNF784', 'ZNF787', 'ZBTB48', 'CUX1', 'ARID5A', 'CEBPA', 'MXI1', 'NFATC1', 'GFI1']	1235.26	39
['KLF6', 'SMAD3', 'SPI1', 'IRF1', 'EGR3', 'RUNX1', 'ETS2', 'KLF2', 'ZBTB7A', 'RREB1', 'FOXO3', 'BHLHE40', 'IKZF1', 'KLF9', 'ELF2', 'SP1', 'HMGA1', 'KLF10', 'CIC', 'MEF2D', 'RARA', 'ELF1', 'RXRA', 'NR1D1', 'JUND', 'ARID5A', 'CEBPA', 'MAFK', 'SREBF1', 'CUX1', 'RUNX3', 'RUNX2', 'MXI1', 'ZNF217', 'ZNF787', 'FOS', 'GFI1B', 'HOXB2', 'GFI1', 'HOXB3']	1235.22	40
['KLF6', 'SMAD3', 'SPI1', 'IRF1', 'EGR3', 'RUNX1', 'ETS2', 'KLF2', 'ZBTB7A', 'RREB1', 'FOXO3', 'BHLHE40', 'IKZF1', 'KLF9', 'ELF2', 'SP1', 'HMGA1', 'KLF10', 'CIC', 'MEF2D', 'RARA', 'ELF1', 'RXRA', 'NR1D1', 'JUND', 'ARID5A', 'CEBPA', 'MAFK', 'HIVEP2', 'GFI1', 'BCL6', 'REL', 'HOXB3', 'GFI1B', 'HOXA9']	1235.06	35
['KLF6', 'SMAD3', 'SPI1', 'IRF1', 'EGR3', 'RUNX1', 'ETS2', 'KLF2', 'ZBTB7A', 'RREB1', 'FOXO3', 'BHLHE40', 'IKZF1', 'MXD1', 'RXRA', 'MEF2D', 'RARA', 'HMGA1', 'SREBF1', 'ZNF217', 'ATF4', 'JUND', 'MAFK', 'FOSL2', 'RUNX3', 'LYL1', 'CEBPB', 'RUNX2', 'NR1D1', 'NKX2-3', 'CIC', 'ZNF787', 'FOSB', 'JUNB']	1234.91	34
['KLF6', 'SMAD3', 'SPI1', 'IRF1', 'EGR3', 'RUNX1', 'ETS2', 'KLF2', 'ZBTB7A', 'RREB1', 'FOXO3', 'BHLHE40', 'IKZF1', 'KLF9', 'ELF2', 'SP1', 'HMGA1', 'KLF10', 'CIC', 'MEF2D', 'RARA', 'ELF1', 'RXRA', 'TEF', 'JUND', 'ATF4', 'SREBF1', 'FOSL2', 'TCF3', 'RUNX3', 'MAFK', 'ZNF217', 'NR4A2', 'FOSB', 'JUNB', 'ZNF267', 'NFE2']	1234.81	37
['KLF6', 'SMAD3', 'SPI1', 'IRF1', 'EGR3', 'RUNX1', 'ETS2', 'KLF2', 'ZBTB7A', 'RREB1', 'FOXO3', 'BHLHE40', 'IKZF1', 'KLF9', 'ELF2', 'SP1', 'HMGA1', 'LYL1', 'MEF2D', 'MAFK', 'RARA', 'RXRA', 'JUND', 'SREBF1', 'RUNX3', 'XBP1', 'TEF', 'ELF1', 'FOSL2', 'CIC', 'TCF3', 'ZNF787', 'ZBTB48', 'ATF4', 'FOSB', 'JUNB', 'MXI1']	1234.65	37
['KLF6', 'SMAD3', 'SPI1', 'IRF1', 'EGR3', 'RUNX1', 'ETS2', 'KLF2', 'ZBTB7A', 'RREB1', 'FOXO3', 'BHLHE40', 'IKZF1', 'KLF9', 'ELF2', 'SP1', 'HMGA1', 'KLF10', 'CIC', 'MEF2D', 'RARA', 'ELF1', 'RXRA', 'NR1D1', 'JUND', 'ARID5A', 'CEBPA', 'MAFK', 'SREBF1', 'CUX1', 'RUNX3', 'RUNX2', 'MXI1', 'ZNF217', 'ZNF787', 'FOS', 'GFI1B', 'HOXB2', 'GFI1', 'ZBTB7B', 'NFATC1']	1234.63	41
['KLF6', 'SMAD3', 'SPI1', 'IRF1', 'EGR3', 'RUNX1', 'ETS2', 'KLF2', 'ZBTB7A', 'RREB1', 'FOXO3', 'BHLHE40', 'IKZF1', 'KLF9', 'ELF2', 'SP1', 'HMGA1', 'LYL1', 'MEF2D', 'MAFK', 'RARA', 'RXRA', 'JUND', 'SREBF1', 'RUNX3', 'XBP1', 'TEF', 'ELF1', 'FOSL2', 'CIC', 'TCF3', 'NR4A2', 'CUX1', 'ARID5A', 'CEBPA', 'MXI1', 'FOSB', 'JUNB']	1234.61	38
['KLF6', 'SMAD3', 'SPI1', 'IRF1', 'EGR3', 'RUNX1', 'ETS2', 'KLF2', 'ZBTB7A', 'RREB1', 'FOXO3', 'BHLHE40', 'IKZF1', 'KLF9', 'ELF2', 'SP1', 'HMGA1', 'LYL1', 'MEF2D', 'MAFK', 'RARA', 'RXRA', 'JUND', 'SREBF1', 'RUNX3', 'XBP1', 'NR1D1', 'NKX2-3', 'MXI1', 'ELF1', 'CIC', 'RUNX2', 'FOSL2', 'NR4A2', 'TCF3', 'ATF4', 'FOSB', 'JUNB']	1234.47	38
['KLF6', 'SMAD3', 'SPI1', 'IRF1', 'EGR3', 'RUNX1', 'ETS2', 'KLF2', 'ZBTB7A', 'RREB1', 'FOXO3', 'BHLHE40', 'IKZF1', 'KLF9', 'ELF2', 'SP1', 'HMGA1', 'KLF10', 'CIC', 'TGIF1', 'SREBF1', 'FOXP1', 'NR4A3', 'GFI1', 'TCF3', 'NFATC1', 'GFI1B', 'IRF2', 'ZNF267', 'ZNF787']	1234.4	30
['KLF6', 'SMAD3', 'SPI1', 'IRF1', 'EGR3', 'RUNX1', 'ETS2', 'KLF2', 'ZBTB7A', 'RREB1', 'FOXO3', 'BHLHE40', 'IKZF1', 'KLF9', 'ELF2', 'SP1', 'HMGA1', 'KLF10', 'CIC', 'MEF2D', 'RARA', 'ELF1', 'RXRA', 'NR1D1', 'JUND', 'ATF4', 'SREBF1', 'MAFK', 'NKX2-3', 'FOSL2', 'RUNX3', 'ZBTB48', 'TCF3', 'ZNF787', 'FOS', 'ZNF217', 'FOSB', 'JUNB', 'MXI1']	1234.38	39
['KLF6', 'SMAD3', 'SPI1', 'IRF1', 'EGR3', 'RUNX1', 'ETS2', 'KLF2', 'ZBTB7A', 'RREB1', 'FOXO3', 'BHLHE40', 'IKZF1', 'KLF9', 'ELF2', 'SP1', 'HMGA1', 'LYL1', 'MEF2D', 'MAFK', 'RARA', 'RXRA', 'JUND', 'SREBF1', 'RUNX3', 'ZNF217', 'NR1D1', 'ELF1', 'CIC', 'RUNX2', 'ATF4', 'FOSL2', 'NKX2-3', 'TCF3', 'ZNF787', 'FOS', 'NFATC1', 'REL', 'ZNF267', 'NFE2']	1234.3	40
['KLF6', 'SMAD3', 'SPI1', 'IRF1', 'EGR3', 'RUNX1', 'ETS2', 'KLF2', 'ZBTB7A', 'RREB1', 'FOXO3', 'BHLHE40', 'IKZF1', 'KLF9', 'ELF2', 'SP1', 'HMGA1', 'KLF10', 'CIC', 'MEF2D', 'RARA', 'ELF1', 'RXRA', 'NR4A3', 'RUNX2', 'SATB1', 'HOXA9', 'ZNF267', 'REL', 'HOXB3', 'ZNF787', 'ARID5A']	1234.16	32
['KLF6', 'SMAD3', 'SPI1', 'IRF1', 'EGR3', 'RUNX1', 'ETS2', 'KLF2', 'ZBTB7A', 'RREB1', 'FOXO3', 'BHLHE40', 'IKZF1', 'KLF9', 'ELF2', 'SP1', 'HMGA1', 'LYL1', 'MEF2D', 'MAFK', 'RARA', 'RXRA', 'FOXP1', 'SREBF1', 'CUX1', 'RUNX3', 'NR1D1', 'RUNX2', 'ELF1', 'CEBPA', 'CIC', 'JUNB', 'HOXB3', 'NR4A2', 'CEBPB', 'ZNF267', 'REL']	1234.11	37
['KLF6', 'SMAD3', 'SPI1', 'IRF1', 'EGR3', 'RUNX1', 'ETS2', 'KLF2', 'ZBTB7A', 'RREB1', 'FOXO3', 'BHLHE40', 'IKZF1', 'KLF9', 'ELF2', 'SP1', 'HMGA1', 'LYL1', 'MEF2D', 'MAFK', 'RARA', 'RXRA', 'JUND', 'SREBF1', 'RUNX3', 'XBP1', 'TEF', 'ELF1', 'FOSL2', 'CIC', 'TCF3', 'NR4A2', 'CUX1', 'ARID5A', 'CEBPA', 'NFIX', 'NFE2', 'NFATC1', 'GFI1']	1234.05	39
['KLF6', 'SMAD3', 'SPI1', 'IRF1', 'EGR3', 'RUNX1', 'ETS2', 'KLF2', 'ZBTB7A', 'RREB1', 'FOXO3', 'BHLHE40', 'IKZF1', 'KLF9', 'ELF2', 'SP1', 'ARID3A', 'NFATC1', 'GFI1', 'MEF2D', 'RARA', 'ELF1', 'NR4A3', 'KLF10', 'TCF3', 'ZNF217', 'IRF2', 'ZNF267', 'ZNF787', 'ZBTB7B']	1234	30
['KLF6', 'SMAD3', 'SPI1', 'IRF1', 'EGR3', 'RUNX1', 'ETS2', 'KLF2', 'ZBTB7A', 'KLF13', 'KLF10', 'TCF3', 'BHLHE40', 'KLF9', 'ELF2', 'SP1', 'ELF1', 'SP3', 'ARID3A', 'RXRA', 'ZNF787', 'HIVEP2']	1233.73	22
['KLF6', 'SMAD3', 'SPI1', 'IRF1', 'EGR3', 'RUNX1', 'ETS2', 'KLF2', 'ZBTB7A', 'RREB1', 'FOXO3', 'BHLHE40', 'IKZF1', 'KLF9', 'ELF2', 'SP1', 'HMGA1', 'LYL1', 'MEF2D', 'MAFK', 'RARA', 'RXRA', 'JUND', 'SREBF1', 'RUNX3', 'ZNF217', 'NR1D1', 'ELF1', 'CIC', 'RUNX2', 'ARID5A', 'CEBPA', 'CUX1', 'MXI1', 'NR4A2', 'GFI1B', 'HOXB3', 'GFI1', 'HOXB2']	1233.62	39
['KLF6', 'SMAD3', 'SPI1', 'IRF1', 'EGR3', 'RUNX1', 'ETS2', 'KLF2', 'ZBTB7A', 'RREB1', 'FOXO3', 'BHLHE40', 'IKZF1', 'KLF9', 'ELF2', 'NFIL3', 'MEF2D', 'ELF1', 'MAFK', 'RARA', 'CIC', 'NR1D1', 'RXRA', 'SREBF1', 'RUNX3', 'RUNX2', 'ZNF217', 'CUX1', 'CEBPA', 'BCL6', 'NR4A2', 'ZNF267', 'REL', 'CEBPB']	1233.5	34
['KLF6', 'SMAD3', 'SPI1', 'IRF1', 'EGR3', 'RUNX1', 'ETS2', 'KLF2', 'ZBTB7A', 'RREB1', 'FOXO3', 'BHLHE40', 'IKZF1', 'KLF9', 'ELF2', 'SP1', 'HMGA1', 'KLF10', 'CIC', 'MEF2D', 'RARA', 'ELF1', 'RXRA', 'TEF', 'JUND', 'ARID5A', 'CEBPA', 'SATB1', 'RUNX3', 'NFATC1', 'ZNF267', 'HOXA9', 'TCF3', 'NR4A2', 'BCL6']	1233.26	35
['KLF6', 'SMAD3', 'SPI1', 'IRF1', 'EGR3', 'RUNX1', 'ETS2', 'KLF2', 'ZBTB7A', 'KLF13', 'KLF10', 'TCF3', 'BHLHE40', 'KLF9', 'ELF2', 'SP1', 'ELF1', 'IKZF1', 'HMGA1', 'YY1', 'ZNF267', 'ZBTB7B', 'IRF2']	1233.22	23
['KLF6', 'SMAD3', 'SPI1', 'IRF1', 'EGR3', 'RUNX1', 'ETS2', 'KLF2', 'ZBTB7A', 'RREB1', 'FOXO3', 'BHLHE40', 'IKZF1', 'KLF9', 'ELF2', 'SP1', 'HMGA1', 'KLF10', 'CIC', 'MEF2D', 'RARA', 'ELF1', 'RXRA', 'NR1D1', 'JUND', 'ARID5A', 'CEBPA', 'MAFK', 'SREBF1', 'CUX1', 'RUNX3', 'RUNX2', 'MXI1', 'ZNF217', 'NR4A2', 'CEBPB', 'NKX2-3', 'HOXB3', 'JUNB']	1233.15	39
['KLF6', 'SMAD3', 'SPI1', 'IRF1', 'EGR3', 'RUNX1', 'ETS2', 'KLF2', 'ZBTB7A', 'RREB1', 'FOXO3', 'BHLHE40', 'IKZF1', 'KLF9', 'ELF2', 'SP1', 'HMGA1', 'LYL1', 'MEF2D', 'MAFK', 'RARA', 'RXRA', 'JUND', 'SREBF1', 'RUNX3', 'ZNF217', 'TEF', 'ELF1', 'CIC', 'ARID5A', 'CUX1', 'CEBPA', 'NFIX', 'ZNF267', 'ZNF787', 'ZBTB48', 'HOXB2', 'NFATC1', 'GFI1']	1233.13	39
['KLF6', 'SMAD3', 'SPI1', 'IRF1', 'EGR3', 'RUNX1', 'ETS2', 'KLF2', 'ZBTB7A', 'RREB1', 'FOXO3', 'BHLHE40', 'IKZF1', 'KLF9', 'ELF2', 'SP1', 'HMGA1', 'LYL1', 'MEF2D', 'MAFK', 'RARA', 'RXRA', 'JUND', 'SREBF1', 'RUNX3', 'ZNF217', 'NR1D1', 'ELF1', 'CIC', 'RUNX2', 'ARID5A', 'CEBPA', 'CUX1', 'MXI1', 'NR4A2', 'GFI1B', 'ZBTB7B', 'HOXB2', 'NFATC1', 'GFI1']	1233.05	40
['KLF6', 'SMAD3', 'SPI1', 'IRF1', 'EGR3', 'RUNX1', 'ETS2', 'KLF2', 'ZBTB7A', 'RREB1', 'FOXO3', 'BHLHE40', 'IKZF1', 'MXD1', 'RXRA', 'MEF2D', 'RARA', 'HMGA1', 'SREBF1', 'ZNF217', 'NFIX', 'JUND', 'MAFK', 'CUX1', 'RUNX3', 'NR1D1', 'NKX2-3', 'LYL1', 'CIC', 'CEBPA', 'ZBTB7B', 'FOSL2', 'RUNX2', 'ZNF787', 'GFI1B', 'TCF3', 'NFATC1', 'GFI1']	1232.95	38
['KLF6', 'SMAD3', 'SPI1', 'IRF1', 'EGR3', 'RUNX1', 'ETS2', 'KLF2', 'ZBTB7A', 'RREB1', 'FOXO3', 'BHLHE40', 'IKZF1', 'KLF9', 'ELF2', 'SP1', 'HMGA1', 'LYL1', 'MEF2D', 'MAFK', 'RARA', 'RXRA', 'JUND', 'SREBF1', 'RUNX3', 'XBP1', 'NR1D1', 'NKX2-3', 'MXI1', 'ELF1', 'CIC', 'RUNX2', 'HOXB3', 'CUX1', 'ARID5A', 'CEBPA', 'JUNB', 'NR4A2', 'GFI1B']	1232.92	39
['KLF6', 'SMAD3', 'SPI1', 'IRF1', 'EGR3', 'RUNX1', 'ETS2', 'KLF2', 'ZBTB7A', 'RREB1', 'FOXO3', 'BHLHE40', 'IKZF1', 'BCL11B', 'NR1D1', 'MEF2D', 'LYL1', 'SREBF1', 'MAFK', 'RARA', 'ZNF787', 'RXRA', 'RUNX3', 'JUND', 'HMGA1', 'GFI1B', 'CUX1', 'NFKB2', 'FOSL2', 'NKX2-3', 'TCF3', 'NFATC1', 'FOS', 'SP1', 'MXI1', 'XBP1']	1232.89	36
['KLF6', 'SMAD3', 'SPI1', 'IRF1', 'EGR3', 'RUNX1', 'ETS2', 'KLF2', 'ZBTB7A', 'RREB1', 'FOXO3', 'BHLHE40', 'IKZF1', 'KLF9', 'ELF2', 'SP1', 'HMGA1', 'KLF10', 'CIC', 'MEF2D', 'RARA', 'ELF1', 'RXRA', 'NR1D1', 'JUND', 'ATF4', 'SREBF1', 'MAFK', 'NKX2-3', 'FOSL2', 'RUNX3', 'RUNX2', 'XBP1', 'TCF3', 'ZNF787', 'FOS', 'FOSB', 'JUNB', 'NFE2']	1232.85	39
['KLF6', 'SMAD3', 'SPI1', 'IRF1', 'EGR3', 'RUNX1', 'ETS2', 'KLF2', 'ZBTB7A', 'RREB1', 'FOXO3', 'ZNF429', 'IKZF1', 'NR1D1', 'MEF2D', 'SREBF1', 'HMGA1', 'MAFK', 'RARA', 'RXRA', 'RUNX3', 'CIC', 'RUNX2', 'JUND', 'LYL1', 'ZNF787', 'ELF1', 'SP1', 'FOS', 'ELF2', 'XBP1', 'NKX2-3', 'FOSL2', 'TCF3', 'ATF4', 'NFATC1', 'MXI1']	1232.81	37
['KLF6', 'SMAD3', 'SPI1', 'IRF1', 'EGR3', 'RUNX1', 'ETS2', 'KLF2', 'ZBTB7A', 'RREB1', 'FOXO3', 'BHLHE40', 'IKZF1', 'KLF9', 'ELF2', 'SP1', 'HMGA1', 'KLF10', 'CIC', 'MEF2D', 'RARA', 'ELF1', 'RXRA', 'TEF', 'JUND', 'ARID5A', 'CEBPA', 'MAFK', 'SREBF1', 'CUX1', 'RUNX3', 'MXI1', 'XBP1', 'FOSL2', 'TCF3', 'ZNF787', 'ZBTB48', 'FOSB', 'JUNB']	1232.67	39
['KLF6', 'SMAD3', 'SPI1', 'IRF1', 'EGR3', 'RUNX1', 'ETS2', 'KLF2', 'ZBTB7A', 'RREB1', 'FOXO3', 'BHLHE40', 'IKZF1', 'MXD1', 'RXRA', 'MEF2D', 'RARA', 'HMGA1', 'SREBF1', 'ZNF217', 'NFIX', 'JUND', 'MAFK', 'CUX1', 'RUNX3', 'NR1D1', 'NKX2-3', 'KLF10', 'NFKB2', 'FOSL2', 'GFI1B', 'GFI1', 'NFATC1', 'NR4A2', 'TCF3']	1232.63	35
['KLF6', 'SMAD3', 'SPI1', 'IRF1', 'EGR3', 'RUNX1', 'ETS2', 'KLF2', 'ZBTB7A', 'RREB1', 'FOXO3', 'BHLHE40', 'IKZF1', 'KLF9', 'ELF2', 'SP1', 'HMGA1', 'KLF10', 'NFKB2', 'MEF2D', 'RARA', 'RXRA', 'MAFK', 'NR1D1', 'JUND', 'SREBF1', 'RUNX3', 'ZNF217', 'ZNF267', 'REL', 'FOSL2', 'NFE2', 'NKX2-3', 'ATF4', 'TCF3', 'NR4A2', 'NFATC1']	1232.62	37
['KLF6', 'SMAD3', 'SPI1', 'IRF1', 'EGR3', 'RUNX1', 'ETS2', 'KLF2', 'ZBTB7A', 'RREB1', 'FOXO3', 'BHLHE40', 'IKZF1', 'KLF9', 'ELF2', 'SP1', 'HMGA1', 'LYL1', 'MEF2D', 'MAFK', 'RARA', 'RXRA', 'JUND', 'SREBF1', 'RUNX3', 'ZNF217', 'NR1D1', 'ELF1', 'CIC', 'RUNX2', 'ARID5A', 'CEBPA', 'CUX1', 'MXI1', 'ZNF787', 'HOXA9', 'GFI1', 'GFI1B', 'NKX2-3', 'NFATC1', 'ZBTB7B', 'TCF3']	1232.62	42
['KLF6', 'SMAD3', 'SPI1', 'IRF1', 'EGR3', 'RUNX1', 'ETS2', 'KLF2', 'ZBTB7A', 'RREB1', 'FOXO3', 'ZNF429', 'IKZF1', 'NR1D1', 'MEF2D', 'SREBF1', 'HMGA1', 'MAFK', 'RARA', 'RXRA', 'RUNX3', 'CIC', 'ZBTB48', 'JUND', 'BCL6', 'ELF2', 'GFI1', 'ZNF217', 'NFIX', 'ELF1', 'CUX1', 'ARID5A', 'CEBPA', 'SP1', 'GFI1B', 'TCF3', 'NFATC1']	1232.57	37
['KLF6', 'SMAD3', 'SPI1', 'IRF1', 'EGR3', 'RUNX1', 'ETS2', 'KLF2', 'ZBTB7A', 'RREB1', 'FOXO3', 'BHLHE40', 'IKZF1', 'KLF9', 'ELF2', 'SP1', 'HMGA1', 'KLF10', 'CIC', 'MEF2D', 'RARA', 'ELF1', 'RXRA', 'NR1D1', 'JUND', 'ARID5A', 'CEBPA', 'MAFK', 'SREBF1', 'CUX1', 'RUNX3', 'RUNX2', 'MXI1', 'ZNF217', 'NR4A2', 'GFI1B', 'ZBTB7B', 'TCF3', 'NKX2-3', 'FOSL2', 'NFATC1', 'GFI1']	1232.48	42
['KLF6', 'SMAD3', 'SPI1', 'IRF1', 'EGR3', 'RUNX1', 'ETS2', 'KLF2', 'ZBTB7A', 'RREB1', 'FOXO3', 'BHLHE40', 'IKZF1', 'KLF9', 'ELF2', 'SP1', 'HMGA1', 'LYL1', 'MEF2D', 'MAFK', 'RARA', 'RXRA', 'JUND', 'SREBF1', 'RUNX3', 'ZNF217', 'NR1D1', 'ELF1', 'CIC', 'RUNX2', 'ARID5A', 'CEBPA', 'CUX1', 'MXI1', 'ZNF787', 'FOS', 'CEBPB', 'NKX2-3', 'HOXB3', 'GFI1']	1232.3	40
['KLF6', 'SMAD3', 'SPI1', 'IRF1', 'EGR3', 'RUNX1', 'ETS2', 'KLF2', 'ZBTB7A', 'RREB1', 'FOXO3', 'BHLHE40', 'IKZF1', 'KLF9', 'ELF2', 'SP1', 'HMGA1', 'KLF10', 'CIC', 'TGIF1', 'SREBF1', 'FOXP1', 'MAFK', 'GFI1', 'NFATC1', 'TCF3', 'IRF2', 'ZNF267', 'BCL6', 'TEF']	1232.23	30
['KLF6', 'SMAD3', 'SPI1', 'IRF1', 'EGR3', 'RUNX1', 'ETS2', 'KLF2', 'ZBTB7A', 'RREB1', 'FOXO3', 'BHLHE40', 'IKZF1', 'KLF9', 'ELF2', 'SP1', 'HMGA1', 'KLF10', 'CIC', 'MEF2D', 'RARA', 'ELF1', 'RXRA', 'TEF', 'JUND', 'ARID5A', 'CEBPA', 'MAFK', 'SREBF1', 'CUX1', 'RUNX3', 'NFIX', 'XBP1', 'FOSL2', 'NFE2', 'TCF3', 'ZNF787', 'ZBTB48', 'NFATC1', 'GFI1']	1232.17	40
['KLF6', 'SMAD3', 'SPI1', 'IRF1', 'EGR3', 'RUNX1', 'ETS2', 'KLF2', 'ZBTB7A', 'RREB1', 'FOXO3', 'BHLHE40', 'IKZF1', 'MXD1', 'RXRA', 'MEF2D', 'RARA', 'HMGA1', 'SREBF1', 'ZNF217', 'NFIX', 'JUND', 'MAFK', 'CUX1', 'RUNX3', 'NR1D1', 'NKX2-3', 'KLF10', 'NFKB2', 'FOSL2', 'GFI1B', 'GFI1', 'NFATC1', 'ZNF787', 'ZNF784']	1232.17	35
['KLF6', 'SMAD3', 'SPI1', 'IRF1', 'EGR3', 'RUNX1', 'ETS2', 'KLF2', 'ZBTB7A', 'RREB1', 'FOXO3', 'BHLHE40', 'IKZF1', 'MXD1', 'RXRA', 'MEF2D', 'RARA', 'HMGA1', 'SREBF1', 'ZNF217', 'NFIX', 'JUND', 'MAFK', 'CUX1', 'RUNX3', 'TEF', 'CEBPA', 'CIC', 'FOSL2', 'ZNF784', 'ZNF787', 'ZBTB48', 'LYL1', 'NFATC1', 'GFI1']	1232.17	35
['KLF6', 'SMAD3', 'SPI1', 'IRF1', 'EGR3', 'RUNX1', 'ETS2', 'KLF2', 'ZBTB7A', 'RREB1', 'FOXO3', 'BHLHE40', 'IKZF1', 'KLF9', 'ELF2', 'SP1', 'HMGA1', 'KLF10', 'CIC', 'MEF2D', 'RARA', 'ELF1', 'RXRA', 'TEF', 'FOXP1', 'RUNX3', 'CEBPA', 'SATB1', 'NFATC1', 'ZNF267', 'HOXA9', 'TCF3', 'NR4A2', 'BCL6']	1232.12	34
['KLF6', 'SMAD3', 'SPI1', 'IRF1', 'EGR3', 'RUNX1', 'ETS2', 'KLF2', 'ZBTB7A', 'RREB1', 'FOXO3', 'BHLHE40', 'IKZF1', 'KLF9', 'ELF2', 'SP1', 'HMGA1', 'KLF10', 'CIC', 'MEF2D', 'RARA', 'ELF1', 'RXRA', 'NR1D1', 'JUND', 'ARID5A', 'CEBPA', 'MAFK', 'SREBF1', 'CUX1', 'RUNX3', 'RUNX2', 'MXI1', 'XBP1', 'NKX2-3', 'HOXB3', 'GFI1', 'NR4A2', 'CEBPB']	1232.03	39
['KLF6', 'SMAD3', 'SPI1', 'IRF1', 'EGR3', 'RUNX1', 'ETS2', 'KLF2', 'ZBTB7A', 'RREB1', 'FOXO3', 'BHLHE40', 'IKZF1', 'MXD1', 'RXRA', 'MEF2D', 'RARA', 'HMGA1', 'SREBF1', 'ZNF217', 'NFIX', 'JUND', 'MAFK', 'CUX1', 'RUNX3', 'NR1D1', 'NKX2-3', 'KLF10', 'NFKB2', 'FOSL2', 'GFI1B', 'JUNB', 'NR4A2', 'TCF3']	1231.91	34
['KLF6', 'SMAD3', 'SPI1', 'IRF1', 'EGR3', 'RUNX1', 'ETS2', 'KLF2', 'ZBTB7A', 'RREB1', 'FOXO3', 'BHLHE40', 'IKZF1', 'KLF9', 'ELF2', 'SP1', 'HMGA1', 'LYL1', 'MEF2D', 'MAFK', 'RARA', 'RXRA', 'JUND', 'SREBF1', 'RUNX3', 'ZNF217', 'TEF', 'ELF1', 'CIC', 'ARID5A', 'CUX1', 'CEBPA', 'MXI1', 'ZNF787', 'ZBTB48', 'HOXA9', 'NFATC1', 'GFI1', 'ZNF784']	1231.9	39
['KLF6', 'SMAD3', 'SPI1', 'IRF1', 'EGR3', 'RUNX1', 'ETS2', 'KLF2', 'ZBTB7A', 'RREB1', 'FOXO3', 'BHLHE40', 'IKZF1', 'KLF9', 'ELF2', 'SP1', 'HMGA1', 'KLF10', 'CIC', 'MEF2D', 'RARA', 'ELF1', 'RXRA', 'NR1D1', 'JUND', 'ARID5A', 'CEBPA', 'MAFK', 'HIVEP2', 'GFI1', 'BCL6', 'REL', 'HOXB3', 'GFI1B', 'HOXB2']	1231.89	35
['KLF6', 'SMAD3', 'SPI1', 'IRF1', 'EGR3', 'RUNX1', 'ETS2', 'KLF2', 'ZBTB7A', 'RREB1', 'FOXO3', 'ZNF429', 'IKZF1', 'NR1D1', 'MEF2D', 'SREBF1', 'HMGA1', 'MAFK', 'RARA', 'RXRA', 'RUNX3', 'CIC', 'RUNX2', 'FOXP1', 'CUX1', 'GFI1B', 'CEBPA', 'ELF2', 'ELF1', 'SP1', 'GFI1', 'ZNF787', 'MXI1', 'LYL1', 'HOXB3', 'ZNF784']	1231.78	36
['KLF6', 'SMAD3', 'SPI1', 'IRF1', 'EGR3', 'RUNX1', 'ETS2', 'KLF2', 'ZBTB7A', 'RREB1', 'FOXO3', 'BHLHE40', 'IKZF1', 'BCL11B', 'NR1D1', 'MEF2D', 'LYL1', 'SREBF1', 'MAFK', 'RARA', 'ZNF787', 'RXRA', 'RUNX3', 'JUND', 'HMGA1', 'GFI1B', 'CUX1', 'CEBPA', 'CIC', 'ZBTB48', 'MXD1', 'ZBTB7B', 'NKX2-3', 'HOXA9', 'NFATC1', 'TCF3']	1231.72	36
['KLF6', 'SMAD3', 'SPI1', 'IRF1', 'EGR3', 'RUNX1', 'ETS2', 'KLF2', 'ZBTB7A', 'RREB1', 'FOXO3', 'BHLHE40', 'IKZF1', 'MXD1', 'RXRA', 'MEF2D', 'RARA', 'HMGA1', 'SREBF1', 'ZNF217', 'NFIX', 'JUND', 'MAFK', 'CUX1', 'RUNX3', 'NR1D1', 'NKX2-3', 'KLF10', 'CIC', 'CEBPA', 'ZBTB7B', 'FOSL2', 'RUNX2', 'ZNF787', 'CEBPB', 'NFATC1', 'GFI1']	1231.68	37
['KLF6', 'SMAD3', 'SPI1', 'IRF1', 'EGR3', 'RUNX1', 'ETS2', 'KLF2', 'ZBTB7A', 'RREB1', 'FOXO3', 'BHLHE40', 'IKZF1', 'KLF9', 'ELF2', 'NFIL3', 'MEF2D', 'ELF1', 'MAFK', 'RARA', 'CIC', 'NR1D1', 'RXRA', 'SREBF1', 'RUNX3', 'ZBTB48', 'ZNF217', 'ZNF787', 'FOS', 'LYL1', 'HOXB2', 'CUX1', 'CEBPA', 'ZNF267', 'REL']	1231.63	35
['KLF6', 'SMAD3', 'SPI1', 'IRF1', 'EGR3', 'RUNX1', 'ETS2', 'KLF2', 'ZBTB7A', 'RREB1', 'FOXO3', 'BHLHE40', 'IKZF1', 'KLF9', 'ELF2', 'SP1', 'HMGA1', 'KLF10', 'CIC', 'MEF2D', 'RARA', 'ELF1', 'RXRA', 'NR4A3', 'RUNX2', 'SREBF1', 'ZNF217', 'GFI1', 'HOXA9', 'ARID5A', 'GFI1B', 'MXI1', 'HOXB3', 'NR4A2']	1231.53	34
['KLF6', 'SMAD3', 'SPI1', 'IRF1', 'EGR3', 'RUNX1', 'ETS2', 'KLF2', 'ZBTB7A', 'RREB1', 'FOXO3', 'BHLHE40', 'IKZF1', 'KLF9', 'ELF2', 'SP1', 'HMGA1', 'KLF10', 'NFKB2', 'MEF2D', 'RARA', 'RXRA', 'MAFK', 'NR1D1', 'JUND', 'SREBF1', 'RUNX3', 'XBP1', 'FOSL2', 'NKX2-3', 'TCF3', 'NR4A2', 'NFATC1', 'GFI1', 'CUX1', 'GFI1B', 'NFE2', 'NFIX']	1231.5	38
['KLF6', 'SMAD3', 'SPI1', 'IRF1', 'EGR3', 'RUNX1', 'ETS2', 'KLF2', 'ZBTB7A', 'RREB1', 'FOXO3', 'BHLHE40', 'IKZF1', 'KLF9', 'ELF2', 'SP1', 'HMGA1', 'LYL1', 'MEF2D', 'MAFK', 'RARA', 'RXRA', 'JUND', 'SREBF1', 'RUNX3', 'XBP1', 'NR1D1', 'NKX2-3', 'MXI1', 'NFKB2', 'FOSL2', 'ZNF784', 'ZNF787', 'CUX1', 'FOS', 'GFI1B', 'NFATC1', 'GFI1']	1231.47	38
['KLF6', 'SMAD3', 'SPI1', 'IRF1', 'EGR3', 'RUNX1', 'ETS2', 'KLF2', 'ZBTB7A', 'RREB1', 'FOXO3', 'BHLHE40', 'IKZF1', 'MXD1', 'RXRA', 'MEF2D', 'RARA', 'HMGA1', 'SREBF1', 'ZNF217', 'NFIX', 'JUND', 'MAFK', 'CUX1', 'RUNX3', 'NR1D1', 'NKX2-3', 'KLF10', 'NFKB2', 'FOSL2', 'GFI1B', 'JUNB', 'ZNF787', 'ZNF784']	1231.44	34
['KLF6', 'SMAD3', 'SPI1', 'IRF1', 'EGR3', 'RUNX1', 'ETS2', 'KLF2', 'ZBTB7A', 'RREB1', 'FOXO3', 'BHLHE40', 'IKZF1', 'KLF9', 'ELF2', 'SP1', 'ARID3A', 'NFATC1', 'GFI1', 'MEF2D', 'RARA', 'ELF1', 'NR4A3', 'KLF10', 'TCF3', 'ZNF217', 'IRF2', 'ZNF267', 'BCL6']	1231.41	29
['KLF6', 'SMAD3', 'SPI1', 'IRF1', 'EGR3', 'RUNX1', 'ETS2', 'KLF2', 'ZBTB7A', 'RREB1', 'FOXO3', 'BHLHE40', 'IKZF1', 'MXD1', 'RXRA', 'MEF2D', 'RARA', 'HMGA1', 'SREBF1', 'ZNF217', 'NFIX', 'JUND', 'MAFK', 'CUX1', 'RUNX3', 'TEF', 'CEBPA', 'CIC', 'FOSL2', 'TCF3', 'LYL1', 'NR4A2', 'FOSB', 'JUNB']	1231.35	34
['KLF6', 'SMAD3', 'SPI1', 'IRF1', 'EGR3', 'RUNX1', 'ETS2', 'KLF2', 'ZBTB7A', 'RREB1', 'FOXO3', 'DDIT3', 'IKZF1', 'ELF2', 'HMGA1', 'SP1', 'MAFK', 'RARA', 'NFATC1', 'CIC', 'ZNF217', 'SREBF1', 'ELF1', 'ARID5A', 'KLF9', 'NR4A2', 'JUND', 'RUNX3', 'RXRA', 'CEBPA', 'HOXB2', 'NR1D1', 'GFI1B', 'ZBTB7B', 'REL']	1231.31	35
['KLF6', 'SMAD3', 'SPI1', 'IRF1', 'EGR3', 'RUNX1', 'ETS2', 'KLF2', 'ZBTB7A', 'RREB1', 'FOXO3', 'BHLHE40', 'IKZF1', 'KLF9', 'ELF2', 'SP1', 'HMGA1', 'LYL1', 'MEF2D', 'MAFK', 'RARA', 'RXRA', 'JUND', 'SREBF1', 'RUNX3', 'XBP1', 'NR1D1', 'NKX2-3', 'MXI1', 'ELF1', 'CIC', 'RUNX2', 'FOSL2', 'ZNF787', 'FOS', 'ATF4', 'TCF3', 'FOSB', 'JUNB']	1231.31	39
['KLF6', 'SMAD3', 'SPI1', 'IRF1', 'EGR3', 'RUNX1', 'ETS2', 'KLF2', 'ZBTB7A', 'RREB1', 'FOXO3', 'BHLHE40', 'IKZF1', 'KLF9', 'ELF2', 'SP1', 'HMGA1', 'LYL1', 'MEF2D', 'MAFK', 'RARA', 'RXRA', 'JUND', 'SREBF1', 'RUNX3', 'XBP1', 'TEF', 'ELF1', 'FOSL2', 'CIC', 'TCF3', 'ZNF787', 'ZBTB48', 'ATF4', 'FOSB', 'JUNB', 'NFE2']	1231.22	37
['KLF6', 'SMAD3', 'SPI1', 'IRF1', 'EGR3', 'RUNX1', 'ETS2', 'KLF2', 'ZBTB7A', 'RREB1', 'FOXO3', 'BHLHE40', 'IKZF1', 'KLF9', 'ELF2', 'SP1', 'HMGA1', 'LYL1', 'MEF2D', 'MAFK', 'RARA', 'RXRA', 'JUND', 'SREBF1', 'RUNX3', 'XBP1', 'NR1D1', 'NKX2-3', 'NFE2', 'ATF4', 'FOSL2', 'TCF3', 'NR4A2', 'RUNX2', 'ELF1', 'CIC', 'FOSB', 'JUNB']	1231.13	38
['KLF6', 'SMAD3', 'SPI1', 'IRF1', 'EGR3', 'RUNX1', 'ETS2', 'KLF2', 'ZBTB7A', 'RREB1', 'FOXO3', 'ZNF429', 'IKZF1', 'NR1D1', 'MEF2D', 'SREBF1', 'HMGA1', 'MAFK', 'RARA', 'RXRA', 'RUNX3', 'CIC', 'ZBTB48', 'JUND', 'LYL1', 'ZNF787', 'ELF1', 'SP1', 'FOS', 'ELF2', 'ZNF217', 'ATF4', 'FOSL2', 'TCF3', 'NKX2-3', 'NFATC1', 'MXI1']	1231	37
['KLF6', 'SMAD3', 'SPI1', 'IRF1', 'EGR3', 'RUNX1', 'ETS2', 'KLF2', 'ZBTB7A', 'RREB1', 'FOXO3', 'BHLHE40', 'IKZF1', 'KLF9', 'ELF2', 'NFIL3', 'MEF2D', 'ELF1', 'MAFK', 'RARA', 'CIC', 'NR1D1', 'RXRA', 'SREBF1', 'RUNX3', 'RUNX2', 'ZNF217', 'CUX1', 'CEBPA', 'BCL6', 'NR4A2', 'ZNF267', 'REL', 'HOXB2']	1230.97	34
['KLF6', 'SMAD3', 'SPI1', 'IRF1', 'EGR3', 'RUNX1', 'ETS2', 'KLF2', 'ZBTB7A', 'RREB1', 'FOXO3', 'BHLHE40', 'NR3C1', 'KLF9', 'ELF2', 'SP1', 'ZNF267', 'KLF10', 'TCF3', 'RXRA', 'NFATC1', 'TGIF1', 'FOXP1', 'BCL6', 'ARID3A', 'MAFK']	1230.96	26
['KLF6', 'SMAD3', 'SPI1', 'IRF1', 'EGR3', 'RUNX1', 'ETS2', 'KLF2', 'ZBTB7A', 'RREB1', 'FOXO3', 'ZNF429', 'IKZF1', 'NR1D1', 'MEF2D', 'SREBF1', 'HMGA1', 'MAFK', 'RARA', 'RXRA', 'RUNX3', 'CIC', 'ZBTB48', 'JUND', 'LYL1', 'ZNF787', 'MXD1', 'FOSL2', 'NKX2-3', 'BCL11B', 'TCF3', 'NFATC1', 'ATF4']	1230.94	33
['KLF6', 'SMAD3', 'SPI1', 'IRF1', 'EGR3', 'RUNX1', 'ETS2', 'KLF2', 'ZBTB7A', 'RREB1', 'FOXO3', 'BHLHE40', 'IKZF1', 'KLF9', 'ELF2', 'SP1', 'HMGA1', 'KLF10', 'CIC', 'MEF2D', 'RARA', 'ELF1', 'RXRA', 'TEF', 'JUND', 'ARID5A', 'CEBPA', 'MAFK', 'SREBF1', 'CUX1', 'RUNX3', 'NFIX', 'ZNF217', 'ZNF267', 'NR4A2', 'TCF3', 'NFE2', 'FOSL2', 'NFATC1', 'GFI1']	1230.83	40
['KLF6', 'SMAD3', 'SPI1', 'IRF1', 'EGR3', 'RUNX1', 'ETS2', 'KLF2', 'ZBTB7A', 'RREB1', 'FOXO3', 'BHLHE40', 'IKZF1', 'BCL11B', 'NR1D1', 'MEF2D', 'LYL1', 'SREBF1', 'MAFK', 'RARA', 'ZNF787', 'RXRA', 'RUNX3', 'JUND', 'HMGA1', 'GFI1B', 'CUX1', 'CEBPA', 'CIC', 'RUNX2', 'ELF1', 'ARID5A', 'SP1', 'HOXA9', 'NKX2-3', 'NFATC1', 'ZBTB7B', 'TCF3', 'MXI1']	1230.82	39
['KLF6', 'SMAD3', 'SPI1', 'IRF1', 'EGR3', 'RUNX1', 'ETS2', 'KLF2', 'ZBTB7A', 'RREB1', 'FOXO3', 'BHLHE40', 'IKZF1', 'KLF9', 'ELF2', 'SP1', 'HMGA1', 'KLF10', 'NFKB2', 'MEF2D', 'RARA', 'RXRA', 'MAFK', 'NR1D1', 'JUND', 'SREBF1', 'RUNX3', 'XBP1', 'FOSL2', 'NKX2-3', 'TCF3', 'NR4A2', 'JUNB', 'CUX1', 'GFI1B', 'NFE2', 'NFIX']	1230.81	37
['KLF6', 'SMAD3', 'SPI1', 'IRF1', 'EGR3', 'RUNX1', 'ETS2', 'KLF2', 'ZBTB7A', 'RREB1', 'FOXO3', 'BHLHE40', 'IKZF1', 'KLF9', 'ELF2', 'SP1', 'HMGA1', 'LYL1', 'MEF2D', 'MAFK', 'RARA', 'RXRA', 'JUND', 'SREBF1', 'RUNX3', 'XBP1', 'NR1D1', 'NKX2-3', 'MXI1', 'NFKB2', 'FOSL2', 'ZNF784', 'ZNF787', 'CUX1', 'FOS', 'GFI1B', 'JUNB']	1230.78	37
['KLF6', 'SMAD3', 'SPI1', 'IRF1', 'EGR3', 'RUNX1', 'ETS2', 'KLF2', 'ZBTB7A', 'RREB1', 'FOXO3', 'BHLHE40', 'IKZF1', 'MXD1', 'RXRA', 'TGIF1', 'KLF10', 'FOXP1', 'SREBF1', 'HMGA1', 'CIC', 'RUNX2', 'GFI1', 'NFATC1', 'TCF3', 'GFI1B', 'NR4A2', 'NR4A3']	1230.71	28
['KLF6', 'SMAD3', 'SPI1', 'IRF1', 'EGR3', 'RUNX1', 'ETS2', 'KLF2', 'ZBTB7A', 'RREB1', 'FOXO3', 'BHLHE40', 'IKZF1', 'KLF9', 'ELF2', 'SP1', 'HMGA1', 'LYL1', 'MEF2D', 'MAFK', 'RARA', 'RXRA', 'JUND', 'SREBF1', 'RUNX3', 'ZNF217', 'NR1D1', 'ELF1', 'CIC', 'RUNX2', 'ARID5A', 'CEBPA', 'CUX1', 'MXI1', 'ZNF787', 'FOS', 'GFI1B', 'HOXB2', 'GFI1', 'HOXB3']	1230.55	40
['KLF6', 'SMAD3', 'SPI1', 'IRF1', 'EGR3', 'RUNX1', 'ETS2', 'KLF2', 'ZBTB7A', 'RREB1', 'FOXO3', 'BHLHE40', 'IKZF1', 'BCL11B', 'NR1D1', 'MEF2D', 'LYL1', 'SREBF1', 'MAFK', 'RARA', 'ZNF787', 'RXRA', 'RUNX3', 'JUND', 'HMGA1', 'ATF4', 'TCF3', 'FOSL2', 'NKX2-3', 'NFKB2', 'NFATC1', 'FOS', 'SP1', 'MXI1', 'XBP1']	1230.17	35
['KLF6', 'SMAD3', 'SPI1', 'IRF1', 'EGR3', 'RUNX1', 'ETS2', 'KLF2', 'ZBTB7A', 'RREB1', 'FOXO3', 'BHLHE40', 'IKZF1', 'KLF9', 'ELF2', 'SP1', 'HMGA1', 'KLF10', 'CIC', 'MEF2D', 'RARA', 'ELF1', 'RXRA', 'NR1D1', 'JUND', 'ARID5A', 'CEBPA', 'MAFK', 'SREBF1', 'CUX1', 'RUNX3', 'RUNX2', 'MXI1', 'ZNF217', 'ZNF787', 'FOS', 'CEBPB', 'NKX2-3', 'HOXB3', 'JUNB']	1230.1	40
['KLF6', 'SMAD3', 'SPI1', 'IRF1', 'EGR3', 'RUNX1', 'ETS2', 'KLF2', 'ZBTB7A', 'RREB1', 'FOXO3', 'BHLHE40', 'IKZF1', 'KLF9', 'ELF2', 'SP1', 'HMGA1', 'LYL1', 'MEF2D', 'MAFK', 'RARA', 'RXRA', 'JUND', 'SREBF1', 'RUNX3', 'ZNF217', 'NR1D1', 'ELF1', 'CIC', 'RUNX2', 'ARID5A', 'CEBPA', 'CUX1', 'MXI1', 'ZNF787', 'FOS', 'GFI1B', 'HOXB2', 'GFI1', 'ZBTB7B', 'NFATC1']	1230.07	41
['KLF6', 'SMAD3', 'SPI1', 'IRF1', 'EGR3', 'RUNX1', 'ETS2', 'KLF2', 'ZBTB7A', 'RREB1', 'FOXO3', 'BHLHE40', 'IKZF1', 'BCL11B', 'NR1D1', 'MEF2D', 'LYL1', 'SREBF1', 'MAFK', 'RARA', 'ZNF787', 'RXRA', 'RUNX3', 'JUND', 'HMGA1', 'ATF4', 'TCF3', 'FOSL2', 'NKX2-3', 'CIC', 'ZBTB48', 'ELF1', 'FOS', 'SP1', 'NFATC1', 'MXI1', 'XBP1']	1230.03	37
['KLF6', 'SMAD3', 'SPI1', 'IRF1', 'EGR3', 'RUNX1', 'ETS2', 'KLF2', 'ZBTB7A', 'RREB1', 'FOXO3', 'BHLHE40', 'NR3C1', 'KLF9', 'ELF2', 'SP1', 'ZNF267', 'KLF10', 'TCF3', 'RXRA', 'NFATC1', 'RARA', 'MEF2D', 'ZNF217', 'NFIX', 'NR4A2', 'HMGA1', 'HOXA9', 'CUX1', 'MAFK', 'NR1D1', 'BCL6']	1229.94	32
['KLF6', 'SMAD3', 'SPI1', 'IRF1', 'EGR3', 'RUNX1', 'ETS2', 'KLF2', 'ZBTB7A', 'RREB1', 'FOXO3', 'BHLHE40', 'IKZF1', 'KLF9', 'ELF2', 'SP1', 'HMGA1', 'LYL1', 'MEF2D', 'MAFK', 'RARA', 'RXRA', 'JUND', 'SREBF1', 'RUNX3', 'ZNF217', 'TEF', 'ELF1', 'CIC', 'ATF4', 'FOSL2', 'TCF3', 'NR4A2', 'FOSB', 'JUNB', 'ZNF267', 'NFE2']	1229.76	37
['KLF6', 'SMAD3', 'SPI1', 'IRF1', 'EGR3', 'RUNX1', 'ETS2', 'KLF2', 'ZBTB7A', 'RREB1', 'FOXO3', 'BHLHE40', 'IKZF1', 'KLF9', 'ELF2', 'SP1', 'HMGA1', 'KLF10', 'CIC', 'MEF2D', 'RARA', 'ELF1', 'IRF2', 'GFI1', 'NFATC1', 'SREBF1', 'ZNF267', 'NFIX', 'ZNF217', 'ARID5A', 'HOXB2', 'CUX1', 'MAFK', 'ZNF787', 'TEF']	1229.69	35
['KLF6', 'SMAD3', 'SPI1', 'IRF1', 'EGR3', 'RUNX1', 'ETS2', 'KLF2', 'ZBTB7A', 'RREB1', 'FOXO3', 'BHLHE40', 'IKZF1', 'KLF9', 'ELF2', 'SP1', 'HMGA1', 'KLF10', 'CIC', 'MEF2D', 'RARA', 'ELF1', 'RXRA', 'NR1D1', 'JUND', 'ARID5A', 'CEBPA', 'MAFK', 'SREBF1', 'CUX1', 'RUNX3', 'RUNX2', 'MXI1', 'ZNF217', 'ZNF787', 'FOS', 'GFI1B', 'NKX2-3', 'FOSL2', 'ZBTB7B', 'TCF3', 'NFATC1', 'GFI1']	1229.65	43
['KLF6', 'SMAD3', 'SPI1', 'IRF1', 'EGR3', 'RUNX1', 'ETS2', 'KLF2', 'ZBTB7A', 'RREB1', 'FOXO3', 'BHLHE40', 'IKZF1', 'KLF9', 'ELF2', 'SP1', 'HMGA1', 'LYL1', 'MEF2D', 'MAFK', 'RARA', 'RXRA', 'JUND', 'SREBF1', 'RUNX3', 'ZNF217', 'NR1D1', 'ELF1', 'CIC', 'ZBTB48', 'ZNF787', 'ATF4', 'FOSL2', 'TCF3', 'FOS', 'NKX2-3', 'FOSB', 'JUNB', 'MXI1']	1229.59	39
['KLF6', 'SMAD3', 'SPI1', 'IRF1', 'EGR3', 'RUNX1', 'ETS2', 'KLF2', 'ZBTB7A', 'RREB1', 'FOXO3', 'BHLHE40', 'IKZF1', 'BCL11B', 'NR1D1', 'MEF2D', 'LYL1', 'SREBF1', 'MAFK', 'RARA', 'ZNF787', 'RXRA', 'RUNX3', 'JUND', 'HMGA1', 'ATF4', 'TCF3', 'FOSL2', 'NKX2-3', 'CIC', 'ZBTB48', 'MXD1', 'FOSB', 'JUNB']	1229.59	34
['KLF6', 'SMAD3', 'SPI1', 'IRF1', 'EGR3', 'RUNX1', 'ETS2', 'KLF2', 'ZBTB7A', 'RREB1', 'FOXO3', 'BHLHE40', 'IKZF1', 'KLF9', 'ELF2', 'SP1', 'ARID3A', 'NFATC1', 'GFI1', 'TGIF1', 'KLF10', 'ZNF217', 'TCF3', 'ZNF787', 'ZBTB7B', 'IRF2', 'ZNF267', 'MAFK']	1229.43	28
['KLF6', 'SMAD3', 'SPI1', 'IRF1', 'EGR3', 'RUNX1', 'ETS2', 'KLF2', 'ZBTB7A', 'RREB1', 'FOXO3', 'BHLHE40', 'IKZF1', 'KLF9', 'ELF2', 'SP1', 'HMGA1', 'KLF10', 'NFKB2', 'MEF2D', 'RARA', 'RXRA', 'MAFK', 'NR1D1', 'JUND', 'SREBF1', 'RUNX3', 'ZNF217', 'ZNF267', 'REL', 'FOSL2', 'NFE2', 'NKX2-3', 'ATF4', 'TCF3', 'ZNF787', 'FOS', 'NFATC1']	1229.42	38
['KLF6', 'SMAD3', 'SPI1', 'IRF1', 'EGR3', 'RUNX1', 'ETS2', 'KLF2', 'ZBTB7A', 'RREB1', 'FOXO3', 'ZNF429', 'IKZF1', 'NR1D1', 'MEF2D', 'SREBF1', 'HMGA1', 'MAFK', 'RARA', 'RXRA', 'RUNX3', 'CIC', 'RUNX2', 'JUND', 'LYL1', 'ZNF787', 'ELF1', 'SP1', 'FOS', 'ELF2', 'XBP1', 'NKX2-3', 'FOSL2', 'TCF3', 'ATF4', 'NFATC1', 'NFE2']	1229.38	37
['KLF6', 'SMAD3', 'SPI1', 'IRF1', 'EGR3', 'RUNX1', 'ETS2', 'KLF2', 'ZBTB7A', 'RREB1', 'FOXO3', 'BHLHE40', 'IKZF1', 'BCL11B', 'NR1D1', 'MEF2D', 'LYL1', 'SREBF1', 'MAFK', 'RARA', 'ZNF787', 'RXRA', 'RUNX3', 'JUND', 'HMGA1', 'GFI1B', 'CUX1', 'NFKB2', 'FOSL2', 'NKX2-3', 'TCF3', 'NFATC1', 'FOS', 'SP1', 'NFE2', 'XBP1']	1229.36	36
['KLF6', 'SMAD3', 'SPI1', 'IRF1', 'EGR3', 'RUNX1', 'ETS2', 'KLF2', 'ZBTB7A', 'RREB1', 'FOXO3', 'BHLHE40', 'IKZF1', 'KLF9', 'ELF2', 'SP1', 'HMGA1', 'KLF10', 'CIC', 'MEF2D', 'RARA', 'ELF1', 'RXRA', 'NR1D1', 'JUND', 'ATF4', 'SREBF1', 'MAFK', 'NKX2-3', 'FOSL2', 'RUNX3', 'ZBTB48', 'TCF3', 'ZNF787', 'FOS', 'ZNF217', 'NFATC1', 'REL', 'ZNF267', 'NFE2']	1229.33	40
['KLF6', 'SMAD3', 'SPI1', 'IRF1', 'EGR3', 'RUNX1', 'ETS2', 'KLF2', 'ZBTB7A', 'RREB1', 'FOXO3', 'BHLHE40', 'IKZF1', 'KLF9', 'ELF2', 'SP1', 'HMGA1', 'KLF10', 'CIC', 'TGIF1', 'SATB1', 'TCF3', 'NFATC1', 'RXRA', 'ZNF267', 'RUNX2', 'REL', 'ZNF787', 'NR4A3', 'FOXP1']	1229.3	30
['KLF6', 'SMAD3', 'SPI1', 'IRF1', 'EGR3', 'RUNX1', 'ETS2', 'KLF2', 'ZBTB7A', 'RREB1', 'FOXO3', 'BHLHE40', 'IKZF1', 'MXD1', 'RXRA', 'MEF2D', 'RARA', 'HMGA1', 'SREBF1', 'ZNF217', 'NFIX', 'JUND', 'MAFK', 'CUX1', 'RUNX3', 'TEF', 'CEBPA', 'CIC', 'FOSL2', 'TCF3', 'KLF10', 'ZNF787', 'ZBTB48', 'FOSB', 'JUNB']	1229.29	35
['KLF6', 'SMAD3', 'SPI1', 'IRF1', 'EGR3', 'RUNX1', 'ETS2', 'KLF2', 'ZBTB7A', 'RREB1', 'FOXO3', 'BHLHE40', 'IKZF1', 'KLF9', 'HLX', 'MEF2D', 'SP1', 'RARA', 'RXRA', 'NFATC1', 'HMGA1', 'CIC', 'SREBF1', 'ZNF267', 'RUNX2', 'REL', 'GFI1', 'FOXP1', 'HOXA9', 'TCF3', 'GFI1B', 'KLF10', 'BCL6', 'RUNX3', 'CEBPA', 'MAFK']	1229.03	36
['KLF6', 'SMAD3', 'SPI1', 'IRF1', 'EGR3', 'RUNX1', 'ETS2', 'KLF2', 'ZBTB7A', 'RREB1', 'FOXO3', 'BHLHE40', 'IKZF1', 'MXD1', 'RXRA', 'MEF2D', 'RARA', 'HMGA1', 'SREBF1', 'ZNF217', 'NFIX', 'NR4A3', 'GFI1', 'KLF10', 'TCF3', 'NFATC1', 'GFI1B', 'RUNX2', 'HOXA9', 'CIC', 'ZBTB7B', 'ZNF787']	1229	32
['KLF6', 'SMAD3', 'SPI1', 'IRF1', 'EGR3', 'RUNX1', 'ETS2', 'KLF2', 'ZBTB7A', 'RREB1', 'FOXO3', 'BHLHE40', 'IKZF1', 'KLF9', 'ELF2', 'SP1', 'HMGA1', 'LYL1', 'MEF2D', 'MAFK', 'RARA', 'RXRA', 'FOXP1', 'SREBF1', 'CUX1', 'RUNX3', 'NR1D1', 'RUNX2', 'ELF1', 'CEBPA', 'CIC', 'GFI1', 'NR4A2', 'HOXB3', 'GFI1B', 'HOXA9', 'ZNF267', 'REL']	1229	38
['KLF6', 'SMAD3', 'SPI1', 'IRF1', 'EGR3', 'RUNX1', 'ETS2', 'KLF2', 'ZBTB7A', 'RREB1', 'FOXO3', 'BHLHE40', 'IKZF1', 'KLF9', 'ELF2', 'SP1', 'HMGA1', 'KLF10', 'CIC', 'MEF2D', 'RARA', 'ELF1', 'RXRA', 'NR1D1', 'JUND', 'ARID5A', 'CEBPA', 'MAFK', 'SREBF1', 'CUX1', 'RUNX3', 'RUNX2', 'MXI1', 'XBP1', 'NKX2-3', 'HOXB3', 'GFI1', 'ZNF787', 'FOS', 'CEBPB']	1229	40
['KLF6', 'SMAD3', 'SPI1', 'IRF1', 'EGR3', 'RUNX1', 'ETS2', 'KLF2', 'ZBTB7A', 'RREB1', 'FOXO3', 'BHLHE40', 'IKZF1', 'KLF9', 'ELF2', 'SP1', 'HMGA1', 'KLF10', 'CIC', 'TGIF1', 'SREBF1', 'ZNF217', 'ARID5A', 'MXI1', 'RXRA', 'RUNX2', 'ZBTB7B', 'NR4A3', 'GFI1', 'TCF3', 'NFATC1', 'GFI1B', 'ZNF787']	1229	33
['KLF6', 'SMAD3', 'SPI1', 'IRF1', 'EGR3', 'RUNX1', 'ETS2', 'KLF2', 'ZBTB7A', 'RREB1', 'FOXO3', 'BHLHE40', 'NR3C1', 'KLF9', 'ELF2', 'SP1', 'ZNF267', 'KLF10', 'TCF3', 'RXRA', 'NFATC1', 'RARA', 'MEF2D', 'ZNF217', 'NFIX', 'NR4A2', 'HMGA1', 'NFKB2', 'BCL6', 'NR1D1', 'CUX1', 'MAFK']	1228.72	32
['KLF6', 'SMAD3', 'SPI1', 'IRF1', 'EGR3', 'RUNX1', 'ETS2', 'KLF2', 'ZBTB7A', 'RREB1', 'FOXO3', 'BHLHE40', 'IKZF1', 'KLF9', 'ELF2', 'SP1', 'HMGA1', 'KLF10', 'CIC', 'MEF2D', 'RARA', 'ELF1', 'RXRA', 'NR1D1', 'JUND', 'ATF4', 'SREBF1', 'MAFK', 'NKX2-3', 'FOSL2', 'RUNX3', 'RUNX2', 'ZNF217', 'CEBPB', 'NR4A2', 'FOSB', 'JUNB', 'MXI1']	1228.66	38
['KLF6', 'SMAD3', 'SPI1', 'IRF1', 'EGR3', 'RUNX1', 'ETS2', 'KLF2', 'ZBTB7A', 'RREB1', 'FOXO3', 'BHLHE40', 'IKZF1', 'MXD1', 'RXRA', 'TGIF1', 'KLF10', 'ZNF217', 'NFIX', 'SREBF1', 'HMGA1', 'CIC', 'FOSL2', 'JUND', 'RUNX3', 'CEBPA', 'MAFK', 'TEF', 'TCF3', 'NR4A2', 'NFATC1', 'GFI1']	1228.59	32
['KLF6', 'SMAD3', 'SPI1', 'IRF1', 'EGR3', 'RUNX1', 'ETS2', 'KLF2', 'ZBTB7A', 'RREB1', 'FOXO3', 'BHLHE40', 'IKZF1', 'KLF9', 'ELF2', 'SP1', 'HMGA1', 'KLF10', 'CIC', 'MEF2D', 'RARA', 'ELF1', 'IRF2', 'GFI1', 'NFATC1', 'SREBF1', 'ZNF267', 'NFIX', 'ZNF217', 'ARID5A', 'TCF3', 'BCL6', 'CUX1', 'MAFK', 'TEF']	1228.54	35
['KLF6', 'SMAD3', 'SPI1', 'IRF1', 'EGR3', 'RUNX1', 'ETS2', 'KLF2', 'ZBTB7A', 'RREB1', 'FOXO3', 'BHLHE40', 'IKZF1', 'BCL11B', 'NR1D1', 'MEF2D', 'LYL1', 'SREBF1', 'MAFK', 'RARA', 'ZNF787', 'RXRA', 'RUNX3', 'JUND', 'HMGA1', 'GFI1B', 'CUX1', 'CEBPA', 'CIC', 'RUNX2', 'ELF1', 'ARID5A', 'SP1', 'FOS', 'HOXB3', 'HOXB2', 'MXI1']	1228.49	37
['KLF6', 'SMAD3', 'SPI1', 'IRF1', 'EGR3', 'RUNX1', 'ETS2', 'KLF2', 'ZBTB7A', 'RREB1', 'FOXO3', 'BHLHE40', 'IKZF1', 'KLF9', 'ELF2', 'SP1', 'HMGA1', 'KLF10', 'NFKB2', 'MEF2D', 'RARA', 'RXRA', 'MAFK', 'NR1D1', 'JUND', 'SREBF1', 'RUNX3', 'XBP1', 'FOSL2', 'NKX2-3', 'TCF3', 'ZNF787', 'FOS', 'NFATC1', 'GFI1', 'CUX1', 'GFI1B', 'NFE2', 'NFIX']	1228.41	39
['KLF6', 'SMAD3', 'SPI1', 'IRF1', 'EGR3', 'RUNX1', 'ETS2', 'KLF2', 'ZBTB7A', 'RREB1', 'FOXO3', 'BHLHE40', 'IKZF1', 'KLF9', 'ELF2', 'SP1', 'HMGA1', 'LYL1', 'MEF2D', 'MAFK', 'RARA', 'RXRA', 'JUND', 'SREBF1', 'RUNX3', 'ZNF217', 'NR1D1', 'ELF1', 'CIC', 'RUNX2', 'ARID5A', 'CEBPA', 'CUX1', 'MXI1', 'NR4A2', 'CEBPB', 'NKX2-3', 'HOXB3', 'JUNB']	1228.36	39
['KLF6', 'SMAD3', 'SPI1', 'IRF1', 'EGR3', 'RUNX1', 'ETS2', 'KLF2', 'ZBTB7A', 'RREB1', 'FOXO3', 'BHLHE40', 'IKZF1', 'KLF9', 'ELF2', 'SP1', 'HMGA1', 'KLF10', 'CIC', 'MEF2D', 'RARA', 'ELF1', 'RXRA', 'NR1D1', 'JUND', 'ARID5A', 'CEBPA', 'MAFK', 'SREBF1', 'CUX1', 'RUNX3', 'RUNX2', 'MXI1', 'ZNF217', 'NR4A2', 'GFI1B', 'HOXB3', 'GFI1', 'NKX2-3', 'HOXA9']	1228.33	40
['KLF6', 'SMAD3', 'SPI1', 'IRF1', 'EGR3', 'RUNX1', 'ETS2', 'KLF2', 'ZBTB7A', 'RREB1', 'FOXO3', 'BHLHE40', 'IKZF1', 'KLF9', 'ELF2', 'SP1', 'HMGA1', 'LYL1', 'MEF2D', 'MAFK', 'RARA', 'RXRA', 'JUND', 'SREBF1', 'RUNX3', 'XBP1', 'NR1D1', 'NKX2-3', 'NFE2', 'ATF4', 'FOSL2', 'TCF3', 'ZNF787', 'FOS', 'ELF1', 'CIC', 'RUNX2', 'FOSB', 'JUNB']	1228.05	39
['KLF6', 'SMAD3', 'SPI1', 'IRF1', 'EGR3', 'RUNX1', 'ETS2', 'KLF2', 'ZBTB7A', 'RREB1', 'FOXO3', 'BHLHE40', 'IKZF1', 'BCL11B', 'NR1D1', 'MEF2D', 'LYL1', 'SREBF1', 'MAFK', 'RARA', 'ZNF787', 'RXRA', 'RUNX3', 'JUND', 'HMGA1', 'GFI1B', 'CUX1', 'CEBPA', 'CIC', 'RUNX2', 'ELF1', 'ARID5A', 'SP1', 'FOS', 'ZBTB7B', 'HOXB2', 'NFATC1', 'MXI1']	1228.03	38
['KLF6', 'SMAD3', 'SPI1', 'IRF1', 'EGR3', 'RUNX1', 'ETS2', 'KLF2', 'ZBTB7A', 'RREB1', 'FOXO3', 'BHLHE40', 'IKZF1', 'KLF9', 'ELF2', 'SP1', 'HMGA1', 'LYL1', 'MEF2D', 'MAFK', 'RARA', 'RXRA', 'JUND', 'SREBF1', 'RUNX3', 'ZNF217', 'NR1D1', 'ELF1', 'CIC', 'RUNX2', 'ARID5A', 'CEBPA', 'CUX1', 'MXI1', 'NR4A2', 'GFI1B', 'ZBTB7B', 'TCF3', 'NKX2-3', 'FOSL2', 'NFATC1', 'GFI1']	1228.02	42
['KLF6', 'SMAD3', 'SPI1', 'IRF1', 'EGR3', 'RUNX1', 'ETS2', 'KLF2', 'ZBTB7A', 'RREB1', 'FOXO3', 'BHLHE40', 'IKZF1', 'KLF9', 'ELF2', 'SP1', 'HMGA1', 'KLF10', 'CIC', 'MEF2D', 'RARA', 'ELF1', 'RXRA', 'NR4A3', 'RUNX2', 'SATB1', 'HOXA9', 'ZNF267', 'REL', 'HOXB3', 'ZNF787', 'FOXP1']	1227.91	32
['KLF6', 'SMAD3', 'SPI1', 'IRF1', 'EGR3', 'RUNX1', 'ETS2', 'KLF2', 'ZBTB7A', 'RREB1', 'FOXO3', 'BHLHE40', 'IKZF1', 'KLF9', 'ELF2', 'SP1', 'HMGA1', 'KLF10', 'CIC', 'MEF2D', 'RARA', 'ELF1', 'RXRA', 'TEF', 'JUND', 'ATF4', 'SREBF1', 'FOSL2', 'TCF3', 'RUNX3', 'MAFK', 'ZNF217', 'ZNF787', 'ZBTB48', 'FOSB', 'JUNB', 'ZNF267', 'NFE2']	1227.89	38
['KLF6', 'SMAD3', 'SPI1', 'IRF1', 'EGR3', 'RUNX1', 'ETS2', 'KLF2', 'ZBTB7A', 'RREB1', 'FOXO3', 'BHLHE40', 'IKZF1', 'KLF9', 'ELF2', 'SP1', 'HMGA1', 'KLF10', 'CIC', 'MEF2D', 'RARA', 'ELF1', 'RXRA', 'NR1D1', 'JUND', 'ARID5A', 'CEBPA', 'MAFK', 'SREBF1', 'CUX1', 'RUNX3', 'ZBTB48', 'GFI1B', 'MXI1', 'ZNF787', 'ZNF217', 'HOXA9', 'GFI1', 'NKX2-3', 'NFATC1', 'ZBTB7B', 'TCF3']	1227.88	42
['KLF6', 'SMAD3', 'SPI1', 'IRF1', 'EGR3', 'RUNX1', 'ETS2', 'KLF2', 'ZBTB7A', 'RREB1', 'FOXO3', 'BHLHE40', 'IKZF1', 'KLF9', 'ELF2', 'SP1', 'HMGA1', 'LYL1', 'MEF2D', 'MAFK', 'RARA', 'RXRA', 'JUND', 'SREBF1', 'RUNX3', 'XBP1', 'TEF', 'ELF1', 'FOSL2', 'CIC', 'TCF3', 'ZNF787', 'ZBTB48', 'CUX1', 'ARID5A', 'CEBPA', 'MXI1', 'FOSB', 'JUNB']	1227.87	39
['KLF6', 'SMAD3', 'SPI1', 'IRF1', 'EGR3', 'RUNX1', 'ETS2', 'KLF2', 'ZBTB7A', 'RREB1', 'FOXO3', 'DDIT3', 'IKZF1', 'ELF2', 'HMGA1', 'SP1', 'MAFK', 'RARA', 'NFATC1', 'CIC', 'ZNF217', 'SREBF1', 'ELF1', 'ARID5A', 'KLF9', 'ZNF787', 'JUND', 'RUNX3', 'RXRA', 'CEBPA', 'FOSL2', 'NR1D1', 'ZBTB7B', 'NFE2', 'REL', 'CEBPB']	1227.72	36
['KLF6', 'SMAD3', 'SPI1', 'IRF1', 'EGR3', 'RUNX1', 'ETS2', 'KLF2', 'ZBTB7A', 'RREB1', 'FOXO3', 'BHLHE40', 'IKZF1', 'MXD1', 'RXRA', 'MEF2D', 'RARA', 'HMGA1', 'SREBF1', 'ZNF217', 'NFIX', 'JUND', 'MAFK', 'CUX1', 'RUNX3', 'NR1D1', 'NKX2-3', 'KLF10', 'CIC', 'CEBPA', 'ZBTB7B', 'FOSL2', 'ZBTB48', 'ZNF787', 'GFI1B', 'TCF3', 'NFATC1', 'GFI1']	1227.71	38
['KLF6', 'SMAD3', 'SPI1', 'IRF1', 'EGR3', 'RUNX1', 'ETS2', 'KLF2', 'ZBTB7A', 'RREB1', 'FOXO3', 'BHLHE40', 'IKZF1', 'KLF9', 'ELF2', 'SP1', 'HMGA1', 'KLF10', 'NFKB2', 'MEF2D', 'RARA', 'RXRA', 'MAFK', 'NR1D1', 'JUND', 'SREBF1', 'RUNX3', 'XBP1', 'FOSL2', 'NKX2-3', 'TCF3', 'ZNF787', 'FOS', 'JUNB', 'CUX1', 'GFI1B', 'NFE2', 'NFIX']	1227.66	38
['KLF6', 'SMAD3', 'SPI1', 'IRF1', 'EGR3', 'RUNX1', 'ETS2', 'KLF2', 'ZBTB7A', 'RREB1', 'FOXO3', 'BHLHE40', 'IKZF1', 'KLF9', 'ELF2', 'SP1', 'HMGA1', 'LYL1', 'MEF2D', 'MAFK', 'RARA', 'RXRA', 'JUND', 'SREBF1', 'RUNX3', 'ZNF217', 'NR1D1', 'NFKB2', 'FOSL2', 'NKX2-3', 'TCF3', 'NR4A2', 'NFATC1', 'ATF4', 'REL', 'ZNF267', 'NFE2']	1227.57	37
['KLF6', 'SMAD3', 'SPI1', 'IRF1', 'EGR3', 'RUNX1', 'ETS2', 'KLF2', 'ZBTB7A', 'RREB1', 'FOXO3', 'ZNF429', 'IKZF1', 'NR1D1', 'MEF2D', 'SREBF1', 'HMGA1', 'MAFK', 'RARA', 'RXRA', 'RUNX3', 'CIC', 'ZBTB48', 'JUND', 'LYL1', 'ZNF787', 'ELF1', 'SP1', 'FOS', 'ELF2', 'ZNF217', 'ATF4', 'FOSL2', 'TCF3', 'NKX2-3', 'NFATC1', 'NFE2']	1227.57	37
['KLF6', 'SMAD3', 'SPI1', 'IRF1', 'EGR3', 'RUNX1', 'ETS2', 'KLF2', 'ZBTB7A', 'RREB1', 'FOXO3', 'BHLHE40', 'IKZF1', 'KLF9', 'ELF2', 'SP1', 'HMGA1', 'LYL1', 'MEF2D', 'MAFK', 'RARA', 'RXRA', 'JUND', 'SREBF1', 'RUNX3', 'XBP1', 'TEF', 'ELF1', 'FOSL2', 'CIC', 'TCF3', 'ZNF787', 'ZBTB48', 'CUX1', 'ARID5A', 'CEBPA', 'NFIX', 'NFE2', 'NFATC1', 'GFI1']	1227.5	40
['KLF6', 'SMAD3', 'SPI1', 'IRF1', 'EGR3', 'RUNX1', 'ETS2', 'KLF2', 'ZBTB7A', 'RREB1', 'FOXO3', 'ZNF429', 'IKZF1', 'NR1D1', 'MEF2D', 'SREBF1', 'HMGA1', 'MAFK', 'RARA', 'RXRA', 'RUNX3', 'CIC', 'RUNX2', 'FOXP1', 'CUX1', 'GFI1B', 'CEBPA', 'ELF2', 'ELF1', 'SP1', 'GFI1', 'ZNF787', 'MXI1', 'LYL1', 'HOXB3', 'HOXB2']	1227.5	36
['KLF6', 'SMAD3', 'SPI1', 'IRF1', 'EGR3', 'RUNX1', 'ETS2', 'KLF2', 'ZBTB7A', 'RREB1', 'FOXO3', 'BHLHE40', 'IKZF1', 'MXD1', 'RXRA', 'TGIF1', 'KLF10', 'ZNF217', 'ARID3A', 'GFI1', 'ZNF787', 'NFATC1', 'ZBTB7B', 'CEBPB', 'JUND', 'CEBPA', 'MAFK']	1227.37	27
['KLF6', 'SMAD3', 'SPI1', 'IRF1', 'EGR3', 'RUNX1', 'ETS2', 'KLF2', 'ZBTB7A', 'RREB1', 'FOXO3', 'BHLHE40', 'IKZF1', 'MXD1', 'RXRA', 'MEF2D', 'RARA', 'HMGA1', 'SREBF1', 'ZNF217', 'NFIX', 'JUND', 'MAFK', 'CUX1', 'RUNX3', 'NR1D1', 'NKX2-3', 'LYL1', 'NFKB2', 'FOSL2', 'GFI1B', 'GFI1', 'NFATC1', 'NR4A2', 'TCF3']	1227.29	35
['KLF6', 'SMAD3', 'SPI1', 'IRF1', 'EGR3', 'RUNX1', 'ETS2', 'KLF2', 'ZBTB7A', 'RREB1', 'FOXO3', 'BHLHE40', 'IKZF1', 'KLF9', 'ELF2', 'SP1', 'HMGA1', 'LYL1', 'MEF2D', 'MAFK', 'RARA', 'RXRA', 'JUND', 'SREBF1', 'RUNX3', 'XBP1', 'NR1D1', 'NKX2-3', 'MXI1', 'ELF1', 'CIC', 'RUNX2', 'HOXB3', 'CUX1', 'ARID5A', 'CEBPA', 'GFI1', 'NR4A2', 'CEBPB']	1227.23	39
['KLF6', 'SMAD3', 'SPI1', 'IRF1', 'EGR3', 'RUNX1', 'ETS2', 'KLF2', 'ZBTB7A', 'RREB1', 'FOXO3', 'BHLHE40', 'SP3', 'KLF9', 'SP1', 'KLF10', 'TCF3', 'NFATC1', 'ELF2', 'ELF1', 'GFI1', 'HOXA9', 'RXRA', 'ZNF787', 'CEBPA', 'ARID3A', 'FOXP1', 'ZNF267']	1227	28
['KLF6', 'SMAD3', 'SPI1', 'IRF1', 'EGR3', 'RUNX1', 'ETS2', 'KLF2', 'ZBTB7A', 'RREB1', 'FOXO3', 'BHLHE40', 'IKZF1', 'MXD1', 'RXRA', 'MEF2D', 'RARA', 'HMGA1', 'SREBF1', 'ZNF217', 'NFIX', 'JUND', 'MAFK', 'CUX1', 'RUNX3', 'NR1D1', 'NKX2-3', 'LYL1', 'NFKB2', 'FOSL2', 'GFI1B', 'GFI1', 'NFATC1', 'ZNF787', 'ZNF784']	1226.83	35
['KLF6', 'SMAD3', 'SPI1', 'IRF1', 'EGR3', 'RUNX1', 'ETS2', 'KLF2', 'ZBTB7A', 'RREB1', 'FOXO3', 'BHLHE40', 'IKZF1', 'BCL11B', 'NR1D1', 'MEF2D', 'LYL1', 'SREBF1', 'MAFK', 'RARA', 'ZNF787', 'RXRA', 'RUNX3', 'NFIL3', 'CIC', 'ELF1', 'FOS', 'HOXB2', 'CUX1', 'CEBPA', 'RUNX2', 'ZNF267', 'REL']	1226.79	33
['KLF6', 'SMAD3', 'SPI1', 'IRF1', 'EGR3', 'RUNX1', 'ETS2', 'KLF2', 'ZBTB7A', 'RREB1', 'FOXO3', 'BHLHE40', 'IKZF1', 'KLF9', 'ELF2', 'SP1', 'HMGA1', 'KLF10', 'CIC', 'MEF2D', 'RARA', 'ELF1', 'RXRA', 'NR1D1', 'JUND', 'ARID5A', 'CEBPA', 'MAFK', 'SREBF1', 'CUX1', 'RUNX3', 'RUNX2', 'MXI1', 'ZNF217', 'NR4A2', 'CEBPB', 'NKX2-3', 'FOSL2', 'ZBTB7B', 'NFATC1', 'GFI1']	1226.76	41
['KLF6', 'SMAD3', 'SPI1', 'IRF1', 'EGR3', 'RUNX1', 'ETS2', 'KLF2', 'ZBTB7A', 'RREB1', 'FOXO3', 'BHLHE40', 'IKZF1', 'KLF9', 'ELF2', 'SP1', 'HMGA1', 'KLF10', 'CIC', 'MEF2D', 'RARA', 'ELF1', 'RXRA', 'NR1D1', 'FOXP1', 'RUNX2', 'CEBPA', 'RUNX3', 'SREBF1', 'CUX1', 'MAFK', 'GFI1', 'HOXB3', 'GFI1B', 'HOXA9', 'ZNF267', 'REL', 'ZNF787', 'ZNF784']	1226.74	39
['KLF6', 'SMAD3', 'SPI1', 'IRF1', 'EGR3', 'RUNX1', 'ETS2', 'KLF2', 'ZBTB7A', 'RREB1', 'FOXO3', 'BHLHE40', 'IKZF1', 'KLF9', 'ELF2', 'SP1', 'HMGA1', 'KLF10', 'CIC', 'MEF2D', 'RARA', 'ELF1', 'RXRA', 'NR1D1', 'JUND', 'ARID5A', 'CEBPA', 'SATB1', 'RUNX2', 'RUNX3', 'ZNF267', 'REL', 'HOXB2', 'NR4A2', 'NFATC1', 'ZBTB7B']	1226.72	36
['KLF6', 'SMAD3', 'SPI1', 'IRF1', 'EGR3', 'RUNX1', 'ETS2', 'KLF2', 'ZBTB7A', 'RREB1', 'FOXO3', 'BHLHE40', 'IKZF1', 'MXD1', 'RXRA', 'MEF2D', 'RARA', 'HMGA1', 'SREBF1', 'ZNF217', 'NFIX', 'JUND', 'MAFK', 'CUX1', 'RUNX3', 'NR1D1', 'NKX2-3', 'LYL1', 'CIC', 'CEBPA', 'ZBTB7B', 'FOSL2', 'RUNX2', 'ZNF787', 'CEBPB', 'NFATC1', 'GFI1']	1226.62	37
['KLF6', 'SMAD3', 'SPI1', 'IRF1', 'EGR3', 'RUNX1', 'ETS2', 'KLF2', 'ZBTB7A', 'RREB1', 'FOXO3', 'BHLHE40', 'IKZF1', 'BCL11B', 'NR1D1', 'MEF2D', 'LYL1', 'SREBF1', 'MAFK', 'RARA', 'ZNF787', 'RXRA', 'RUNX3', 'JUND', 'HMGA1', 'ATF4', 'TCF3', 'FOSL2', 'NKX2-3', 'CIC', 'ZBTB48', 'ELF1', 'FOS', 'SP1', 'NFATC1', 'NFE2', 'XBP1']	1226.59	37
['KLF6', 'SMAD3', 'SPI1', 'IRF1', 'EGR3', 'RUNX1', 'ETS2', 'KLF2', 'ZBTB7A', 'RREB1', 'FOXO3', 'BHLHE40', 'IKZF1', 'KLF9', 'ELF2', 'SP1', 'HMGA1', 'LYL1', 'MEF2D', 'MAFK', 'RARA', 'RXRA', 'JUND', 'SREBF1', 'RUNX3', 'XBP1', 'NR1D1', 'NKX2-3', 'NFE2', 'NFIX', 'CUX1', 'NFKB2', 'FOSL2', 'GFI1B', 'GFI1', 'NFATC1', 'TCF3', 'NR4A2']	1226.58	38
['KLF6', 'SMAD3', 'SPI1', 'IRF1', 'EGR3', 'RUNX1', 'ETS2', 'KLF2', 'ZBTB7A', 'RREB1', 'FOXO3', 'BHLHE40', 'IKZF1', 'BCL11B', 'NR1D1', 'MEF2D', 'LYL1', 'SREBF1', 'MAFK', 'RARA', 'ZNF787', 'RXRA', 'RUNX3', 'JUND', 'HMGA1', 'ATF4', 'TCF3', 'FOSL2', 'NKX2-3', 'NFKB2', 'NFATC1', 'FOS', 'SP1', 'NFE2', 'XBP1']	1226.54	35
['KLF6', 'SMAD3', 'SPI1', 'IRF1', 'EGR3', 'RUNX1', 'ETS2', 'KLF2', 'ZBTB7A', 'RREB1', 'FOXO3', 'BHLHE40', 'IKZF1', 'KLF9', 'ELF2', 'SP1', 'HMGA1', 'KLF10', 'CIC', 'MEF2D', 'RARA', 'ELF1', 'RXRA', 'NR1D1', 'JUND', 'ARID5A', 'CEBPA', 'MAFK', 'SREBF1', 'CUX1', 'RUNX3', 'RUNX2', 'MXI1', 'ZNF217', 'ZNF787', 'FOS', 'GFI1B', 'NKX2-3', 'HOXB3', 'ZNF784', 'GFI1']	1226.51	41
['KLF6', 'SMAD3', 'SPI1', 'IRF1', 'EGR3', 'RUNX1', 'ETS2', 'KLF2', 'ZBTB7A', 'RREB1', 'FOXO3', 'BHLHE40', 'IKZF1', 'KLF9', 'ELF2', 'SP1', 'ARID3A', 'NFATC1', 'GFI1', 'TGIF1', 'KLF10', 'ZNF217', 'TCF3', 'BCL6', 'ZNF267', 'IRF2', 'MAFK']	1226.48	27
['KLF6', 'SMAD3', 'SPI1', 'IRF1', 'EGR3', 'RUNX1', 'ETS2', 'KLF2', 'ZBTB7A', 'RREB1', 'FOXO3', 'BHLHE40', 'IKZF1', 'MXD1', 'RXRA', 'MEF2D', 'RARA', 'HMGA1', 'SREBF1', 'ZNF217', 'NFIX', 'JUND', 'MAFK', 'CUX1', 'RUNX3', 'NR1D1', 'NKX2-3', 'LYL1', 'NFKB2', 'FOSL2', 'GFI1B', 'JUNB', 'NR4A2', 'TCF3']	1226.41	34
['KLF6', 'SMAD3', 'SPI1', 'IRF1', 'EGR3', 'RUNX1', 'ETS2', 'KLF2', 'ZBTB7A', 'RREB1', 'FOXO3', 'BHLHE40', 'NR3C1', 'KLF9', 'ELF2', 'SP1', 'ZNF267', 'KLF10', 'TCF3', 'RXRA', 'NFATC1', 'RARA', 'MEF2D', 'ZNF217', 'ARID3A', 'HOXA9', 'ZBTB7B', 'NR4A3']	1226.32	28
['KLF6', 'SMAD3', 'SPI1', 'IRF1', 'EGR3', 'RUNX1', 'ETS2', 'KLF2', 'ZBTB7A', 'RREB1', 'FOXO3', 'BHLHE40', 'IKZF1', 'KLF9', 'ELF2', 'SP1', 'HMGA1', 'KLF10', 'CIC', 'MEF2D', 'RARA', 'ELF1', 'RXRA', 'NR1D1', 'JUND', 'ATF4', 'SREBF1', 'MAFK', 'NKX2-3', 'FOSL2', 'RUNX3', 'ZBTB48', 'TCF3', 'ZNF787', 'FOS', 'XBP1', 'FOSB', 'JUNB', 'MXI1']	1226.21	39
['KLF6', 'SMAD3', 'SPI1', 'IRF1', 'EGR3', 'RUNX1', 'ETS2', 'KLF2', 'ZBTB7A', 'RREB1', 'FOXO3', 'BHLHE40', 'IKZF1', 'KLF9', 'ELF2', 'SP1', 'HMGA1', 'LYL1', 'MEF2D', 'MAFK', 'RARA', 'RXRA', 'JUND', 'SREBF1', 'RUNX3', 'ZNF217', 'TEF', 'ELF1', 'CIC', 'ARID5A', 'CUX1', 'CEBPA', 'NFIX', 'ZNF267', 'NR4A2', 'TCF3', 'NFE2', 'FOSL2', 'NFATC1', 'GFI1']	1226.15	40
['KLF6', 'SMAD3', 'SPI1', 'IRF1', 'EGR3', 'RUNX1', 'ETS2', 'KLF2', 'ZBTB7A', 'RREB1', 'FOXO3', 'BHLHE40', 'IKZF1', 'KLF9', 'ELF2', 'SP1', 'HMGA1', 'LYL1', 'MEF2D', 'MAFK', 'RARA', 'RXRA', 'FOXP1', 'SREBF1', 'CUX1', 'RUNX3', 'NR1D1', 'RUNX2', 'ELF1', 'CEBPA', 'CIC', 'GFI1', 'NR4A2', 'HOXB3', 'GFI1B', 'HOXB2', 'ZNF267', 'REL']	1226.08	38
['KLF6', 'SMAD3', 'SPI1', 'IRF1', 'EGR3', 'RUNX1', 'ETS2', 'KLF2', 'ZBTB7A', 'RREB1', 'FOXO3', 'BHLHE40', 'IKZF1', 'MXD1', 'RXRA', 'MEF2D', 'RARA', 'HMGA1', 'SREBF1', 'ZNF217', 'NFIX', 'JUND', 'MAFK', 'CUX1', 'RUNX3', 'NR1D1', 'NKX2-3', 'KLF10', 'CIC', 'CEBPA', 'ZBTB7B', 'HOXA9', 'GFI1', 'NFATC1', 'GFI1B', 'RUNX2', 'ZNF787', 'TCF3']	1226.03	38
['KLF6', 'SMAD3', 'SPI1', 'IRF1', 'EGR3', 'RUNX1', 'ETS2', 'KLF2', 'ZBTB7A', 'RREB1', 'FOXO3', 'BHLHE40', 'IKZF1', 'MXD1', 'RXRA', 'MEF2D', 'RARA', 'HMGA1', 'SREBF1', 'ZNF217', 'NFIX', 'JUND', 'MAFK', 'CUX1', 'RUNX3', 'NR1D1', 'NKX2-3', 'LYL1', 'NFKB2', 'FOSL2', 'GFI1B', 'JUNB', 'ZNF787', 'ZNF784']	1225.94	34
['KLF6', 'SMAD3', 'SPI1', 'IRF1', 'EGR3', 'RUNX1', 'ETS2', 'KLF2', 'ZBTB7A', 'RREB1', 'FOXO3', 'BHLHE40', 'IKZF1', 'BCL11B', 'NR1D1', 'MEF2D', 'LYL1', 'SREBF1', 'MAFK', 'RARA', 'ZNF787', 'RXRA', 'RUNX3', 'JUND', 'HMGA1', 'GFI1B', 'CUX1', 'CEBPA', 'CIC', 'ZBTB48', 'MXD1', 'ZBTB7B', 'NKX2-3', 'FOSL2', 'ZNF784', 'NFATC1']	1225.92	36
['KLF6', 'SMAD3', 'SPI1', 'IRF1', 'EGR3', 'RUNX1', 'ETS2', 'KLF2', 'ZBTB7A', 'RREB1', 'FOXO3', 'BHLHE40', 'IKZF1', 'KLF9', 'ELF2', 'SP1', 'HMGA1', 'LYL1', 'MEF2D', 'MAFK', 'RARA', 'RXRA', 'JUND', 'SREBF1', 'RUNX3', 'XBP1', 'NR1D1', 'NKX2-3', 'NFE2', 'NFIX', 'CUX1', 'NFKB2', 'FOSL2', 'GFI1B', 'JUNB', 'TCF3', 'NR4A2']	1225.76	37
['KLF6', 'SMAD3', 'SPI1', 'IRF1', 'EGR3', 'RUNX1', 'ETS2', 'KLF2', 'ZBTB7A', 'RREB1', 'FOXO3', 'BHLHE40', 'IKZF1', 'KLF9', 'ELF2', 'SP1', 'HMGA1', 'KLF10', 'CIC', 'MEF2D', 'RARA', 'ELF1', 'RXRA', 'NR4A3', 'RUNX2', 'SATB1', 'HOXA9', 'ZNF267', 'REL', 'TCF3', 'NFATC1', 'ZNF787', 'ARID5A', 'ZBTB7B']	1225.71	34
['KLF6', 'SMAD3', 'SPI1', 'IRF1', 'EGR3', 'RUNX1', 'ETS2', 'KLF2', 'ZBTB7A', 'RREB1', 'FOXO3', 'BHLHE40', 'IKZF1', 'KLF9', 'ELF2', 'SP1', 'HMGA1', 'KLF10', 'CIC', 'MEF2D', 'RARA', 'ELF1', 'RXRA', 'NR1D1', 'JUND', 'ATF4', 'SREBF1', 'MAFK', 'NKX2-3', 'FOSL2', 'RUNX3', 'RUNX2', 'ZNF217', 'CEBPB', 'ZNF787', 'FOS', 'FOSB', 'JUNB', 'MXI1']	1225.64	39
['KLF6', 'SMAD3', 'SPI1', 'IRF1', 'EGR3', 'RUNX1', 'ETS2', 'KLF2', 'ZBTB7A', 'RREB1', 'FOXO3', 'BHLHE40', 'IKZF1', 'KLF9', 'ELF2', 'SP1', 'HMGA1', 'KLF10', 'CIC', 'MEF2D', 'RARA', 'ELF1', 'RXRA', 'NR1D1', 'JUND', 'ARID5A', 'CEBPA', 'MAFK', 'SREBF1', 'CUX1', 'RUNX3', 'ZBTB48', 'GFI1B', 'MXI1', 'ZNF787', 'ZNF217', 'FOS', 'HOXB3', 'GFI1', 'HOXB2']	1225.58	40
['KLF6', 'SMAD3', 'SPI1', 'IRF1', 'EGR3', 'RUNX1', 'ETS2', 'KLF2', 'ZBTB7A', 'RREB1', 'FOXO3', 'BHLHE40', 'IKZF1', 'KLF9', 'ELF2', 'SP1', 'HMGA1', 'LYL1', 'MEF2D', 'MAFK', 'RARA', 'RXRA', 'JUND', 'SREBF1', 'RUNX3', 'ZNF217', 'NR1D1', 'ELF1', 'CIC', 'RUNX2', 'ARID5A', 'CEBPA', 'CUX1', 'MXI1', 'ZNF787', 'FOS', 'CEBPB', 'NKX2-3', 'HOXB3', 'JUNB']	1225.42	40
['KLF6', 'SMAD3', 'SPI1', 'IRF1', 'EGR3', 'RUNX1', 'ETS2', 'KLF2', 'ZBTB7A', 'RREB1', 'FOXO3', 'BHLHE40', 'IKZF1', 'KLF9', 'ELF2', 'SP1', 'HMGA1', 'LYL1', 'MEF2D', 'MAFK', 'RARA', 'RXRA', 'JUND', 'SREBF1', 'RUNX3', 'ZNF217', 'NR1D1', 'ELF1', 'CIC', 'RUNX2', 'ARID5A', 'CEBPA', 'CUX1', 'MXI1', 'ZNF787', 'FOS', 'GFI1B', 'NKX2-3', 'FOSL2', 'ZBTB7B', 'TCF3', 'NFATC1', 'GFI1']	1225.3	43
['KLF6', 'SMAD3', 'SPI1', 'IRF1', 'EGR3', 'RUNX1', 'ETS2', 'KLF2', 'ZBTB7A', 'RREB1', 'FOXO3', 'BHLHE40', 'IKZF1', 'KLF9', 'ELF2', 'SP1', 'HMGA1', 'KLF10', 'CIC', 'MEF2D', 'RARA', 'ELF1', 'RXRA', 'NR1D1', 'JUND', 'ARID5A', 'CEBPA', 'MAFK', 'SREBF1', 'CUX1', 'RUNX3', 'ZBTB48', 'GFI1B', 'MXI1', 'ZNF787', 'ZNF217', 'FOS', 'ZBTB7B', 'HOXB2', 'NFATC1', 'GFI1']	1225.22	41
['KLF6', 'SMAD3', 'SPI1', 'IRF1', 'EGR3', 'RUNX1', 'ETS2', 'KLF2', 'ZBTB7A', 'RREB1', 'FOXO3', 'BHLHE40', 'IKZF1', 'KLF9', 'ELF2', 'SP1', 'ARID3A', 'NFATC1', 'GFI1', 'TGIF1', 'KLF10', 'FOXP1', 'TCF3', 'BCL6', 'ZNF267', 'RXRA', 'NR4A3']	1225.19	27
['KLF6', 'SMAD3', 'SPI1', 'IRF1', 'EGR3', 'RUNX1', 'ETS2', 'KLF2', 'ZBTB7A', 'RREB1', 'FOXO3', 'BHLHE40', 'IKZF1', 'KLF9', 'ELF2', 'SP1', 'HMGA1', 'KLF10', 'CIC', 'MEF2D', 'RARA', 'ELF1', 'RXRA', 'NR1D1', 'JUND', 'ARID5A', 'CEBPA', 'MAFK', 'SREBF1', 'CUX1', 'RUNX3', 'RUNX2', 'MXI1', 'XBP1', 'NKX2-3', 'HOXB3', 'JUNB', 'NR4A2', 'CEBPB']	1224.97	39
['KLF6', 'SMAD3', 'SPI1', 'IRF1', 'EGR3', 'RUNX1', 'ETS2', 'KLF2', 'ZBTB7A', 'RREB1', 'FOXO3', 'BHLHE40', 'IKZF1', 'KLF9', 'ELF2', 'SP1', 'HMGA1', 'KLF10', 'CIC', 'MEF2D', 'RARA', 'ELF1', 'RXRA', 'NR1D1', 'JUND', 'ARID5A', 'CEBPA', 'MAFK', 'SREBF1', 'CUX1', 'RUNX3', 'RUNX2', 'MXI1', 'XBP1', 'NKX2-3', 'FOSL2', 'ZBTB7B', 'NR4A2', 'TCF3', 'GFI1B', 'NFATC1', 'GFI1']	1224.88	42
['KLF6', 'SMAD3', 'SPI1', 'IRF1', 'EGR3', 'RUNX1', 'ETS2', 'KLF2', 'ZBTB7A', 'KLF13', 'KLF10', 'TCF3', 'BHLHE40', 'KLF9', 'ELF2', 'SP1', 'ELF1', 'SP3', 'HMGA1', 'ZNF267', 'RUNX2', 'YY1']	1224.86	22
['KLF6', 'SMAD3', 'SPI1', 'IRF1', 'EGR3', 'RUNX1', 'ETS2', 'KLF2', 'ZBTB7A', 'RREB1', 'FOXO3', 'BHLHE40', 'IKZF1', 'KLF9', 'ELF2', 'SP1', 'HMGA1', 'KLF10', 'CIC', 'TGIF1', 'SATB1', 'TCF3', 'NFATC1', 'RXRA', 'ZNF267', 'TEF', 'RUNX3', 'CEBPA', 'NR4A2', 'ARID5A', 'JUND', 'NFE2']	1224.84	32
['KLF6', 'SMAD3', 'SPI1', 'IRF1', 'EGR3', 'RUNX1', 'ETS2', 'KLF2', 'ZBTB7A', 'RREB1', 'FOXO3', 'BHLHE40', 'SP3', 'KLF9', 'SP1', 'KLF10', 'TCF3', 'NFATC1', 'ELF2', 'ELF1', 'GFI1', 'IRF2', 'ZNF787', 'ARID3A', 'HIVEP2']	1224.84	25
['KLF6', 'SMAD3', 'SPI1', 'IRF1', 'EGR3', 'RUNX1', 'ETS2', 'KLF2', 'ZBTB7A', 'RREB1', 'FOXO3', 'BHLHE40', 'SP3', 'KLF9', 'SP1', 'KLF10', 'TCF3', 'NFATC1', 'ELF2', 'ELF1', 'GFI1', 'IRF2', 'BCL6', 'HMGA1', 'GFI1B', 'CIC', 'HIVEP2']	1224.81	27
['KLF6', 'SMAD3', 'SPI1', 'IRF1', 'EGR3', 'RUNX1', 'ETS2', 'KLF2', 'ZBTB7A', 'RREB1', 'FOXO3', 'BHLHE40', 'IKZF1', 'MXD1', 'RXRA', 'MEF2D', 'RARA', 'HMGA1', 'SREBF1', 'ZNF217', 'NFIX', 'JUND', 'MAFK', 'CUX1', 'RUNX3', 'TEF', 'CEBPA', 'CIC', 'HOXA9', 'GFI1', 'NFATC1', 'ZNF784', 'ZNF787', 'ZBTB48', 'KLF10']	1224.66	35
['KLF6', 'SMAD3', 'SPI1', 'IRF1', 'EGR3', 'RUNX1', 'ETS2', 'KLF2', 'ZBTB7A', 'RREB1', 'FOXO3', 'BHLHE40', 'IKZF1', 'KLF9', 'ELF2', 'SP1', 'HMGA1', 'LYL1', 'MEF2D', 'MAFK', 'RARA', 'RXRA', 'JUND', 'SREBF1', 'RUNX3', 'ZNF217', 'NR1D1', 'ELF1', 'CIC', 'ZBTB48', 'ZNF787', 'ATF4', 'FOSL2', 'TCF3', 'FOS', 'NKX2-3', 'NFATC1', 'REL', 'ZNF267', 'NFE2']	1224.65	40
['KLF6', 'SMAD3', 'SPI1', 'IRF1', 'EGR3', 'RUNX1', 'ETS2', 'KLF2', 'ZBTB7A', 'RREB1', 'FOXO3', 'BHLHE40', 'IKZF1', 'KLF9', 'ELF2', 'SP1', 'HMGA1', 'KLF10', 'CIC', 'MEF2D', 'RARA', 'ELF1', 'RXRA', 'NR1D1', 'FOXP1', 'RUNX2', 'CEBPA', 'RUNX3', 'SREBF1', 'CUX1', 'MAFK', 'GFI1', 'NFATC1', 'GFI1B', 'HOXB2', 'NR4A2', 'REL', 'ZNF267', 'BCL6']	1224.56	39
['KLF6', 'SMAD3', 'SPI1', 'IRF1', 'EGR3', 'RUNX1', 'ETS2', 'KLF2', 'ZBTB7A', 'RREB1', 'FOXO3', 'BHLHE40', 'NR3C1', 'KLF9', 'ELF2', 'SP1', 'ZNF267', 'KLF10', 'TCF3', 'RXRA', 'NFATC1', 'RARA', 'MEF2D', 'FOXP1', 'BCL6', 'HOXA9', 'NR4A2', 'HMGA1', 'NR4A3']	1224.52	29
['KLF6', 'SMAD3', 'SPI1', 'IRF1', 'EGR3', 'RUNX1', 'ETS2', 'KLF2', 'ZBTB7A', 'RREB1', 'FOXO3', 'BHLHE40', 'IKZF1', 'KLF9', 'ELF2', 'SP1', 'HMGA1', 'KLF10', 'CIC', 'MEF2D', 'RARA', 'ELF1', 'RXRA', 'TEF', 'JUND', 'ARID5A', 'CEBPA', 'MAFK', 'SREBF1', 'CUX1', 'RUNX3', 'NFIX', 'ZNF217', 'ZNF267', 'ZBTB48', 'ZNF787', 'NFE2', 'FOSL2', 'TCF3', 'NFATC1', 'GFI1']	1224.51	41
['KLF6', 'SMAD3', 'SPI1', 'IRF1', 'EGR3', 'RUNX1', 'ETS2', 'KLF2', 'ZBTB7A', 'RREB1', 'FOXO3', 'BHLHE40', 'IKZF1', 'KLF9', 'ELF2', 'SP1', 'HMGA1', 'LYL1', 'MEF2D', 'MAFK', 'RARA', 'RXRA', 'JUND', 'SREBF1', 'RUNX3', 'ZNF217', 'NR1D1', 'NFKB2', 'FOSL2', 'NKX2-3', 'TCF3', 'ZNF787', 'FOS', 'NFATC1', 'ATF4', 'REL', 'ZNF267', 'NFE2']	1224.5	38
['KLF6', 'SMAD3', 'SPI1', 'IRF1', 'EGR3', 'RUNX1', 'ETS2', 'KLF2', 'ZBTB7A', 'RREB1', 'FOXO3', 'BHLHE40', 'IKZF1', 'KLF9', 'ELF2', 'SP1', 'HMGA1', 'LYL1', 'MEF2D', 'MAFK', 'RARA', 'RXRA', 'JUND', 'SREBF1', 'RUNX3', 'XBP1', 'NR1D1', 'NKX2-3', 'MXI1', 'ELF1', 'CIC', 'RUNX2', 'HOXB3', 'CUX1', 'ARID5A', 'CEBPA', 'GFI1', 'ZNF787', 'FOS', 'CEBPB']	1224.33	40
['KLF6', 'SMAD3', 'SPI1', 'IRF1', 'EGR3', 'RUNX1', 'ETS2', 'KLF2', 'ZBTB7A', 'RREB1', 'FOXO3', 'BHLHE40', 'IKZF1', 'BCL11B', 'NR1D1', 'MEF2D', 'LYL1', 'SREBF1', 'MAFK', 'RARA', 'ZNF787', 'RXRA', 'RUNX3', 'JUND', 'HMGA1', 'GFI1B', 'CUX1', 'CEBPA', 'CIC', 'RUNX2', 'MXD1', 'ZBTB7B', 'NKX2-3', 'HOXA9', 'NFATC1', 'ZNF784']	1224.14	36
['KLF6', 'SMAD3', 'SPI1', 'IRF1', 'EGR3', 'RUNX1', 'ETS2', 'KLF2', 'ZBTB7A', 'RREB1', 'FOXO3', 'ZNF429', 'IKZF1', 'NR1D1', 'MEF2D', 'SREBF1', 'HMGA1', 'MAFK', 'RARA', 'RXRA', 'RUNX3', 'CIC', 'RUNX2', 'FOXP1', 'CUX1', 'GFI1B', 'CEBPA', 'ELF2', 'ELF1', 'SP1', 'JUNB', 'ZNF787', 'MXI1', 'LYL1', 'ZNF784', 'HOXB3']	1224.14	36
['KLF6', 'SMAD3', 'SPI1', 'IRF1', 'EGR3', 'RUNX1', 'ETS2', 'KLF2', 'ZBTB7A', 'RREB1', 'FOXO3', 'BHLHE40', 'IKZF1', 'MXD1', 'RXRA', 'TGIF1', 'KLF10', 'ZNF217', 'NFIX', 'SREBF1', 'HMGA1', 'CIC', 'FOSL2', 'JUND', 'RUNX3', 'CEBPA', 'MAFK', 'RUNX2', 'ZBTB7B', 'TCF3', 'GFI1B', 'ZNF787', 'NFATC1', 'GFI1']	1224	34
['KLF6', 'SMAD3', 'SPI1', 'IRF1', 'EGR3', 'RUNX1', 'ETS2', 'KLF2', 'ZBTB7A', 'RREB1', 'FOXO3', 'BHLHE40', 'IKZF1', 'KLF9', 'ELF2', 'SP1', 'HMGA1', 'KLF10', 'CIC', 'MEF2D', 'RARA', 'ELF1', 'RXRA', 'NR1D1', 'JUND', 'ARID5A', 'CEBPA', 'MAFK', 'SREBF1', 'CUX1', 'RUNX3', 'RUNX2', 'MXI1', 'ZNF217', 'ZNF787', 'FOS', 'CEBPB', 'NKX2-3', 'FOSL2', 'ZBTB7B', 'NFATC1', 'GFI1']	1224	42
['KLF6', 'SMAD3', 'SPI1', 'IRF1', 'EGR3', 'RUNX1', 'ETS2', 'KLF2', 'ZBTB7A', 'RREB1', 'FOXO3', 'DDIT3', 'IKZF1', 'ELF2', 'HMGA1', 'SP1', 'MAFK', 'RARA', 'NFATC1', 'CIC', 'ZNF217', 'SREBF1', 'ELF1', 'ARID5A', 'ZNF429', 'ZNF787', 'JUND', 'NR1D1', 'RUNX3', 'RXRA', 'CEBPA', 'GFI1B', 'ZBTB7B', 'HOXB2', 'MXI1']	1224	35
['KLF6', 'SMAD3', 'SPI1', 'IRF1', 'EGR3', 'RUNX1', 'ETS2', 'KLF2', 'ZBTB7A', 'RREB1', 'FOXO3', 'BHLHE40', 'IKZF1', 'KLF9', 'ELF2', 'SP1', 'HMGA1', 'KLF10', 'CIC', 'MEF2D', 'RARA', 'ELF1', 'RXRA', 'TEF', 'JUND', 'ARID5A', 'CEBPA', 'MAFK', 'SREBF1', 'CUX1', 'RUNX3', 'MXI1', 'ZNF217', 'ZNF787', 'ZBTB48', 'FOSL2', 'ZNF784', 'FOSB', 'JUNB']	1223.95	39
['KLF6', 'SMAD3', 'SPI1', 'IRF1', 'EGR3', 'RUNX1', 'ETS2', 'KLF2', 'ZBTB7A', 'RREB1', 'FOXO3', 'BHLHE40', 'IKZF1', 'MXD1', 'RXRA', 'MEF2D', 'RARA', 'HMGA1', 'SREBF1', 'ZNF217', 'NFIX', 'JUND', 'MAFK', 'CUX1', 'RUNX3', 'TEF', 'CEBPA', 'CIC', 'FOSL2', 'TCF3', 'LYL1', 'ZNF787', 'ZBTB48', 'FOSB', 'JUNB']	1223.94	35
['KLF6', 'SMAD3', 'SPI1', 'IRF1', 'EGR3', 'RUNX1', 'ETS2', 'KLF2', 'ZBTB7A', 'RREB1', 'FOXO3', 'BHLHE40', 'IKZF1', 'KLF9', 'ELF2', 'SP1', 'HMGA1', 'KLF10', 'CIC', 'TGIF1', 'SREBF1', 'ZNF217', 'ARID5A', 'MXI1', 'RXRA', 'RUNX2', 'ZBTB7B', 'JUND', 'FOSL2', 'RUNX3', 'CEBPA', 'MAFK', 'TCF3', 'GFI1B', 'NR4A2', 'NFATC1', 'GFI1']	1223.89	37
['KLF6', 'SMAD3', 'SPI1', 'IRF1', 'EGR3', 'RUNX1', 'ETS2', 'KLF2', 'ZBTB7A', 'RREB1', 'FOXO3', 'BHLHE40', 'IKZF1', 'KLF9', 'ELF2', 'SP1', 'HMGA1', 'LYL1', 'MEF2D', 'MAFK', 'RARA', 'RXRA', 'JUND', 'SREBF1', 'RUNX3', 'ZNF217', 'NR1D1', 'ELF1', 'CIC', 'RUNX2', 'ATF4', 'FOSL2', 'NKX2-3', 'CEBPB', 'NR4A2', 'FOSB', 'JUNB', 'MXI1']	1223.74	38
['KLF6', 'SMAD3', 'SPI1', 'IRF1', 'EGR3', 'RUNX1', 'ETS2', 'KLF2', 'ZBTB7A', 'RREB1', 'FOXO3', 'BHLHE40', 'IKZF1', 'KLF9', 'ELF2', 'SP1', 'HMGA1', 'KLF10', 'CIC', 'MEF2D', 'RARA', 'ELF1', 'RXRA', 'NR4A3', 'RUNX2', 'SREBF1', 'ZNF217', 'GFI1', 'HOXA9', 'ARID5A', 'GFI1B', 'MXI1', 'TCF3', 'NFATC1', 'ZBTB7B', 'NR4A2']	1223.69	36
['KLF6', 'SMAD3', 'SPI1', 'IRF1', 'EGR3', 'RUNX1', 'ETS2', 'KLF2', 'ZBTB7A', 'RREB1', 'FOXO3', 'DDIT3', 'IKZF1', 'ELF2', 'HMGA1', 'SP1', 'MAFK', 'RARA', 'NFATC1', 'CIC', 'ZNF217', 'SREBF1', 'ELF1', 'ARID5A', 'KLF9', 'NR4A2', 'JUND', 'RUNX3', 'RXRA', 'CEBPA', 'FOSL2', 'NR1D1', 'ZBTB7B', 'GFI1B', 'REL', 'NFE2']	1223.67	36
['KLF6', 'SMAD3', 'SPI1', 'IRF1', 'EGR3', 'RUNX1', 'ETS2', 'KLF2', 'ZBTB7A', 'RREB1', 'FOXO3', 'BHLHE40', 'IKZF1', 'KLF9', 'ELF2', 'SP1', 'HMGA1', 'LYL1', 'MEF2D', 'MAFK', 'RARA', 'RXRA', 'JUND', 'SREBF1', 'RUNX3', 'ZNF217', 'NR1D1', 'ELF1', 'CIC', 'RUNX2', 'ARID5A', 'CEBPA', 'CUX1', 'MXI1', 'NR4A2', 'GFI1B', 'HOXB3', 'GFI1', 'NKX2-3', 'HOXA9']	1223.65	40
['KLF6', 'SMAD3', 'SPI1', 'IRF1', 'EGR3', 'RUNX1', 'ETS2', 'KLF2', 'ZBTB7A', 'RREB1', 'FOXO3', 'BHLHE40', 'IKZF1', 'KLF9', 'ELF2', 'SP1', 'HMGA1', 'LYL1', 'MEF2D', 'MAFK', 'RARA', 'RXRA', 'JUND', 'SREBF1', 'RUNX3', 'XBP1', 'NR1D1', 'NKX2-3', 'NFE2', 'NFIX', 'CUX1', 'NFKB2', 'FOSL2', 'GFI1B', 'GFI1', 'NFATC1', 'TCF3', 'ZNF787', 'FOS']	1223.62	39
['KLF6', 'SMAD3', 'SPI1', 'IRF1', 'EGR3', 'RUNX1', 'ETS2', 'KLF2', 'ZBTB7A', 'RREB1', 'FOXO3', 'BHLHE40', 'IKZF1', 'KLF9', 'ELF2', 'SP1', 'HMGA1', 'KLF10', 'CIC', 'MEF2D', 'RARA', 'ELF1', 'RXRA', 'NR1D1', 'JUND', 'ATF4', 'SREBF1', 'MAFK', 'NKX2-3', 'FOSL2', 'RUNX3', 'RUNX2', 'ZNF217', 'CEBPB', 'NR4A2', 'NFATC1', 'REL', 'ZNF267', 'NFE2']	1223.62	39
['KLF6', 'SMAD3', 'SPI1', 'IRF1', 'EGR3', 'RUNX1', 'ETS2', 'KLF2', 'ZBTB7A', 'RREB1', 'FOXO3', 'BHLHE40', 'IKZF1', 'KLF9', 'ELF2', 'SP1', 'HMGA1', 'LYL1', 'MEF2D', 'MAFK', 'RARA', 'RXRA', 'JUND', 'SREBF1', 'RUNX3', 'ZNF217', 'NR1D1', 'ELF1', 'CIC', 'ZBTB48', 'ZNF787', 'ARID5A', 'CEBPA', 'GFI1B', 'CUX1', 'MXI1', 'HOXA9', 'GFI1', 'NKX2-3', 'NFATC1', 'ZBTB7B', 'TCF3']	1223.43	42
['KLF6', 'SMAD3', 'SPI1', 'IRF1', 'EGR3', 'RUNX1', 'ETS2', 'KLF2', 'ZBTB7A', 'RREB1', 'FOXO3', 'BHLHE40', 'IKZF1', 'KLF9', 'ELF2', 'SP1', 'HMGA1', 'KLF10', 'CIC', 'TGIF1', 'SREBF1', 'FOXP1', 'MAFK', 'GFI1', 'NFATC1', 'TCF3', 'RUNX3', 'RXRA', 'CEBPA', 'RUNX2', 'GFI1B', 'NR4A2', 'REL', 'ZNF267', 'BCL6']	1223.29	35
['KLF6', 'SMAD3', 'SPI1', 'IRF1', 'EGR3', 'RUNX1', 'ETS2', 'KLF2', 'ZBTB7A', 'RREB1', 'FOXO3', 'BHLHE40', 'NR3C1', 'KLF9', 'ELF2', 'SP1', 'ZNF267', 'KLF10', 'TCF3', 'RXRA', 'NFATC1', 'RARA', 'MEF2D', 'FOXP1', 'BCL6', 'NFKB2', 'NR4A2', 'HMGA1', 'NR4A3']	1223.17	29
['KLF6', 'SMAD3', 'SPI1', 'IRF1', 'EGR3', 'RUNX1', 'ETS2', 'KLF2', 'ZBTB7A', 'RREB1', 'FOXO3', 'BHLHE40', 'SP3', 'KLF9', 'SP1', 'KLF10', 'TCF3', 'NFATC1', 'ELF2', 'ELF1', 'YY1', 'ZNF267', 'IRF2', 'FOXP1', 'GFI1B', 'HMGA1', 'CIC']	1223.15	27
['KLF6', 'SMAD3', 'SPI1', 'IRF1', 'EGR3', 'RUNX1', 'ETS2', 'KLF2', 'ZBTB7A', 'RREB1', 'FOXO3', 'BHLHE40', 'IKZF1', 'KLF9', 'HLX', 'MEF2D', 'SP1', 'RARA', 'RXRA', 'NFATC1', 'ARID3A', 'GFI1', 'TCF3', 'HOXA9', 'KLF10', 'NR4A3', 'ZNF267', 'ZBTB7B', 'ZNF217']	1223.1	29
['KLF6', 'SMAD3', 'SPI1', 'IRF1', 'EGR3', 'RUNX1', 'ETS2', 'KLF2', 'ZBTB7A', 'RREB1', 'FOXO3', 'BHLHE40', 'IKZF1', 'KLF9', 'ELF2', 'SP1', 'HMGA1', 'KLF10', 'NFKB2', 'MEF2D', 'RARA', 'RXRA', 'MAFK', 'NR1D1', 'JUND', 'SREBF1', 'RUNX3', 'ZNF217', 'ZNF267', 'REL', 'BCL6', 'NFIX', 'GFI1', 'TCF3', 'GFI1B', 'NR4A2', 'NFATC1', 'CUX1']	1223.03	38
['KLF6', 'SMAD3', 'SPI1', 'IRF1', 'EGR3', 'RUNX1', 'ETS2', 'KLF2', 'ZBTB7A', 'RREB1', 'FOXO3', 'BHLHE40', 'IKZF1', 'KLF9', 'ELF2', 'SP1', 'HMGA1', 'LYL1', 'MEF2D', 'MAFK', 'RARA', 'RXRA', 'JUND', 'SREBF1', 'RUNX3', 'ZNF217', 'TEF', 'ELF1', 'CIC', 'ATF4', 'FOSL2', 'TCF3', 'ZNF787', 'ZBTB48', 'FOSB', 'JUNB', 'ZNF267', 'NFE2']	1222.97	38
['KLF6', 'SMAD3', 'SPI1', 'IRF1', 'EGR3', 'RUNX1', 'ETS2', 'KLF2', 'ZBTB7A', 'RREB1', 'FOXO3', 'BHLHE40', 'IKZF1', 'KLF9', 'ELF2', 'SP1', 'HMGA1', 'KLF10', 'CIC', 'MEF2D', 'RARA', 'ELF1', 'RXRA', 'NR1D1', 'JUND', 'ATF4', 'SREBF1', 'MAFK', 'NKX2-3', 'FOSL2', 'RUNX3', 'ZBTB48', 'TCF3', 'ZNF787', 'FOS', 'XBP1', 'FOSB', 'JUNB', 'NFE2']	1222.95	39
['KLF6', 'SMAD3', 'SPI1', 'IRF1', 'EGR3', 'RUNX1', 'ETS2', 'KLF2', 'ZBTB7A', 'RREB1', 'FOXO3', 'BHLHE40', 'NR3C1', 'KLF9', 'ELF2', 'SP1', 'ZNF267', 'KLF10', 'TCF3', 'RXRA', 'NFATC1', 'RARA', 'MEF2D', 'FOXP1', 'BCL6', 'HOXA9', 'NR4A2', 'HMGA1', 'CUX1', 'MAFK', 'TEF']	1222.9	31
['KLF6', 'SMAD3', 'SPI1', 'IRF1', 'EGR3', 'RUNX1', 'ETS2', 'KLF2', 'ZBTB7A', 'RREB1', 'FOXO3', 'BHLHE40', 'IKZF1', 'MXD1', 'RXRA', 'MEF2D', 'RARA', 'HMGA1', 'SREBF1', 'ZNF217', 'NFIX', 'JUND', 'MAFK', 'CUX1', 'RUNX3', 'NR1D1', 'NKX2-3', 'LYL1', 'CIC', 'CEBPA', 'ZBTB7B', 'FOSL2', 'ZBTB48', 'ZNF787', 'GFI1B', 'TCF3', 'NFATC1', 'GFI1']	1222.79	38
['KLF6', 'SMAD3', 'SPI1', 'IRF1', 'EGR3', 'RUNX1', 'ETS2', 'KLF2', 'ZBTB7A', 'RREB1', 'FOXO3', 'BHLHE40', 'IKZF1', 'KLF9', 'ELF2', 'SP1', 'HMGA1', 'LYL1', 'MEF2D', 'MAFK', 'RARA', 'RXRA', 'JUND', 'SREBF1', 'RUNX3', 'XBP1', 'NR1D1', 'NKX2-3', 'NFE2', 'NFIX', 'CUX1', 'NFKB2', 'FOSL2', 'GFI1B', 'JUNB', 'TCF3', 'ZNF787', 'FOS']	1222.74	38
['KLF6', 'SMAD3', 'SPI1', 'IRF1', 'EGR3', 'RUNX1', 'ETS2', 'KLF2', 'ZBTB7A', 'RREB1', 'FOXO3', 'BHLHE40', 'SP3', 'KLF9', 'SP1', 'KLF10', 'TCF3', 'NFATC1', 'ELF2', 'ELF1', 'YY1', 'ZNF267', 'HOXA9', 'RUNX2', 'HMGA1', 'GFI1B', 'CIC', 'NKX2-3']	1222.54	28
['KLF6', 'SMAD3', 'SPI1', 'IRF1', 'EGR3', 'RUNX1', 'ETS2', 'KLF2', 'ZBTB7A', 'RREB1', 'FOXO3', 'ZNF429', 'IKZF1', 'NR1D1', 'MEF2D', 'SREBF1', 'HMGA1', 'MAFK', 'RARA', 'RXRA', 'RUNX3', 'CIC', 'ZBTB48', 'JUND', 'LYL1', 'ZNF787', 'ELF1', 'SP1', 'FOS', 'ELF2', 'XBP1', 'NKX2-3', 'FOSL2', 'TCF3', 'ATF4', 'NFATC1', 'MXI1']	1222.38	37
['KLF6', 'SMAD3', 'SPI1', 'IRF1', 'EGR3', 'RUNX1', 'ETS2', 'KLF2', 'ZBTB7A', 'RREB1', 'FOXO3', 'BHLHE40', 'IKZF1', 'KLF9', 'ELF2', 'SP1', 'HMGA1', 'KLF10', 'CIC', 'MEF2D', 'RARA', 'ELF1', 'RXRA', 'NR1D1', 'JUND', 'ARID5A', 'CEBPA', 'MAFK', 'SREBF1', 'CUX1', 'RUNX3', 'RUNX2', 'MXI1', 'XBP1', 'NKX2-3', 'FOSL2', 'ZBTB7B', 'ZNF787', 'FOS', 'GFI1B', 'TCF3', 'NFATC1', 'GFI1']	1222.23	43
['KLF6', 'SMAD3', 'SPI1', 'IRF1', 'EGR3', 'RUNX1', 'ETS2', 'KLF2', 'ZBTB7A', 'RREB1', 'FOXO3', 'BHLHE40', 'IKZF1', 'KLF9', 'ELF2', 'SP1', 'HMGA1', 'LYL1', 'MEF2D', 'MAFK', 'RARA', 'RXRA', 'JUND', 'SREBF1', 'RUNX3', 'ZNF217', 'NR1D1', 'ELF1', 'CIC', 'RUNX2', 'ARID5A', 'CEBPA', 'CUX1', 'MXI1', 'NR4A2', 'CEBPB', 'NKX2-3', 'FOSL2', 'ZBTB7B', 'NFATC1', 'GFI1']	1222.2	41
['KLF6', 'SMAD3', 'SPI1', 'IRF1', 'EGR3', 'RUNX1', 'ETS2', 'KLF2', 'ZBTB7A', 'RREB1', 'FOXO3', 'BHLHE40', 'IKZF1', 'KLF9', 'ELF2', 'SP1', 'HMGA1', 'KLF10', 'CIC', 'TGIF1', 'SREBF1', 'ZNF217', 'ARID5A', 'NFIX', 'ZNF267', 'MAFK', 'IRF2', 'GFI1', 'TCF3', 'NFATC1', 'ZNF787', 'TEF']	1222.19	32
['KLF6', 'SMAD3', 'SPI1', 'IRF1', 'EGR3', 'RUNX1', 'ETS2', 'KLF2', 'ZBTB7A', 'RREB1', 'FOXO3', 'BHLHE40', 'IKZF1', 'KLF9', 'ELF2', 'SP1', 'HMGA1', 'KLF10', 'CIC', 'MEF2D', 'RARA', 'ELF1', 'RXRA', 'NR1D1', 'JUND', 'ARID5A', 'CEBPA', 'MAFK', 'SREBF1', 'CUX1', 'RUNX3', 'RUNX2', 'MXI1', 'XBP1', 'NKX2-3', 'HOXB3', 'JUNB', 'ZNF787', 'FOS', 'CEBPB']	1222.12	40
['KLF6', 'SMAD3', 'SPI1', 'IRF1', 'EGR3', 'RUNX1', 'ETS2', 'KLF2', 'ZBTB7A', 'RREB1', 'FOXO3', 'BHLHE40', 'IKZF1', 'KLF9', 'ELF2', 'SP1', 'HMGA1', 'LYL1', 'MEF2D', 'MAFK', 'RARA', 'RXRA', 'JUND', 'SREBF1', 'RUNX3', 'ZNF217', 'NR1D1', 'ELF1', 'CIC', 'RUNX2', 'ARID5A', 'CEBPA', 'CUX1', 'MXI1', 'ZNF787', 'FOS', 'GFI1B', 'NKX2-3', 'HOXB3', 'ZNF784', 'GFI1']	1221.95	41
['KLF6', 'SMAD3', 'SPI1', 'IRF1', 'EGR3', 'RUNX1', 'ETS2', 'KLF2', 'ZBTB7A', 'RREB1', 'FOXO3', 'BHLHE40', 'IKZF1', 'KLF9', 'ELF2', 'SP1', 'HMGA1', 'LYL1', 'MEF2D', 'MAFK', 'RARA', 'RXRA', 'FOXP1', 'SREBF1', 'CUX1', 'RUNX3', 'NR1D1', 'RUNX2', 'ELF1', 'CEBPA', 'CIC', 'GFI1', 'ZNF787', 'HOXB3', 'GFI1B', 'HOXA9', 'ZNF784', 'ZNF267', 'REL']	1221.95	39
['KLF6', 'SMAD3', 'SPI1', 'IRF1', 'EGR3', 'RUNX1', 'ETS2', 'KLF2', 'ZBTB7A', 'RREB1', 'FOXO3', 'BHLHE40', 'IKZF1', 'KLF9', 'ELF2', 'SP1', 'HMGA1', 'KLF10', 'CIC', 'MEF2D', 'RARA', 'ELF1', 'RXRA', 'NR1D1', 'JUND', 'ARID5A', 'CEBPA', 'MAFK', 'SREBF1', 'CUX1', 'RUNX3', 'RUNX2', 'MXI1', 'ZNF217', 'NR4A2', 'GFI1B', 'ZBTB7B', 'TCF3', 'NKX2-3', 'HOXA9', 'NFATC1', 'GFI1']	1221.76	42
['KLF6', 'SMAD3', 'SPI1', 'IRF1', 'EGR3', 'RUNX1', 'ETS2', 'KLF2', 'ZBTB7A', 'RREB1', 'FOXO3', 'BHLHE40', 'IKZF1', 'KLF9', 'ELF2', 'SP1', 'HMGA1', 'KLF10', 'CIC', 'MEF2D', 'RARA', 'ELF1', 'IRF2', 'GFI1', 'NFATC1', 'SREBF1', 'ZNF267', 'NFIX', 'ZNF217', 'ARID5A', 'HOXB2', 'CUX1', 'MAFK', 'ZNF787', 'GFI1B', 'ZBTB7B']	1221.72	36
['KLF6', 'SMAD3', 'SPI1', 'IRF1', 'EGR3', 'RUNX1', 'ETS2', 'KLF2', 'ZBTB7A', 'KLF13', 'KLF10', 'TCF3', 'BHLHE40', 'KLF9', 'ELF2', 'SP1', 'NR3C1', 'RARA', 'RXRA', 'NR4A3', 'ZNF267', 'NFIX', 'HMGA1', 'ZBTB7B']	1221.67	24
['KLF6', 'SMAD3', 'SPI1', 'IRF1', 'EGR3', 'RUNX1', 'ETS2', 'KLF2', 'ZBTB7A', 'RREB1', 'FOXO3', 'BHLHE40', 'IKZF1', 'KLF9', 'ELF2', 'SP1', 'HMGA1', 'KLF10', 'CIC', 'MEF2D', 'RARA', 'ELF1', 'RXRA', 'NR1D1', 'JUND', 'ARID5A', 'CEBPA', 'MAFK', 'SREBF1', 'CUX1', 'RUNX3', 'RUNX2', 'MXI1', 'ZNF217', 'ZNF787', 'HOXA9', 'GFI1', 'GFI1B', 'NKX2-3', 'HOXB3', 'ZNF784']	1221.63	41
['KLF6', 'SMAD3', 'SPI1', 'IRF1', 'EGR3', 'RUNX1', 'ETS2', 'KLF2', 'ZBTB7A', 'RREB1', 'FOXO3', 'BHLHE40', 'IKZF1', 'MXD1', 'RXRA', 'MEF2D', 'RARA', 'HMGA1', 'SREBF1', 'ZNF217', 'ATF4', 'JUND', 'MAFK', 'FOSL2', 'RUNX3', 'KLF10', 'CEBPB', 'RUNX2', 'NR1D1', 'NKX2-3', 'CIC', 'NR4A2', 'FOSB', 'JUNB']	1221.5	34
['KLF6', 'SMAD3', 'SPI1', 'IRF1', 'EGR3', 'RUNX1', 'ETS2', 'KLF2', 'ZBTB7A', 'KLF13', 'KLF10', 'TCF3', 'BHLHE40', 'KLF9', 'ELF2', 'SP1', 'ELF1', 'SP3', 'HMGA1', 'HIVEP2', 'ZNF787', 'IRF2']	1221.45	22
['KLF6', 'SMAD3', 'SPI1', 'IRF1', 'EGR3', 'RUNX1', 'ETS2', 'KLF2', 'ZBTB7A', 'RREB1', 'FOXO3', 'BHLHE40', 'IKZF1', 'KLF9', 'ELF2', 'SP1', 'HMGA1', 'LYL1', 'MEF2D', 'MAFK', 'RARA', 'RXRA', 'JUND', 'SREBF1', 'RUNX3', 'XBP1', 'NR1D1', 'NKX2-3', 'MXI1', 'ELF1', 'CIC', 'ZBTB48', 'ZNF787', 'FOS', 'FOSL2', 'TCF3', 'ATF4', 'FOSB', 'JUNB']	1221.41	39
['KLF6', 'SMAD3', 'SPI1', 'IRF1', 'EGR3', 'RUNX1', 'ETS2', 'KLF2', 'ZBTB7A', 'RREB1', 'FOXO3', 'BHLHE40', 'IKZF1', 'KLF9', 'ELF2', 'SP1', 'HMGA1', 'KLF10', 'CIC', 'MEF2D', 'RARA', 'ELF1', 'RXRA', 'NR1D1', 'JUND', 'ARID5A', 'CEBPA', 'MAFK', 'SREBF1', 'CUX1', 'RUNX3', 'RUNX2', 'MXI1', 'ZNF217', 'ZNF787', 'HOXA9', 'GFI1', 'GFI1B', 'NKX2-3', 'NFATC1', 'ZBTB7B', 'ZNF784']	1221.38	42
['KLF6', 'SMAD3', 'SPI1', 'IRF1', 'EGR3', 'RUNX1', 'ETS2', 'KLF2', 'ZBTB7A', 'RREB1', 'FOXO3', 'BHLHE40', 'IKZF1', 'KLF9', 'ELF2', 'SP1', 'ARID3A', 'NFATC1', 'GFI1', 'MEF2D', 'RARA', 'ELF1', 'NR4A3', 'KLF10', 'TCF3', 'FOXP1', 'IRF2', 'ZNF267', 'BCL6']	1221.28	29
['KLF6', 'SMAD3', 'SPI1', 'IRF1', 'EGR3', 'RUNX1', 'ETS2', 'KLF2', 'ZBTB7A', 'RREB1', 'FOXO3', 'BHLHE40', 'IKZF1', 'KLF9', 'ELF2', 'SP1', 'HMGA1', 'KLF10', 'CIC', 'MEF2D', 'RARA', 'ELF1', 'RXRA', 'NR1D1', 'FOXP1', 'RUNX2', 'CEBPA', 'RUNX3', 'SATB1', 'ZNF267', 'REL', 'HOXA9', 'HOXB3', 'ZNF787', 'ZNF784']	1221.26	35
['KLF6', 'SMAD3', 'SPI1', 'IRF1', 'EGR3', 'RUNX1', 'ETS2', 'KLF2', 'ZBTB7A', 'RREB1', 'FOXO3', 'BHLHE40', 'IKZF1', 'MXD1', 'RXRA', 'MEF2D', 'RARA', 'HMGA1', 'SREBF1', 'ZNF217', 'NFIX', 'JUND', 'MAFK', 'CUX1', 'RUNX3', 'NR1D1', 'NKX2-3', 'LYL1', 'CIC', 'CEBPA', 'ZBTB7B', 'HOXA9', 'GFI1', 'NFATC1', 'GFI1B', 'RUNX2', 'ZNF787', 'TCF3']	1221.11	38
['KLF6', 'SMAD3', 'SPI1', 'IRF1', 'EGR3', 'RUNX1', 'ETS2', 'KLF2', 'ZBTB7A', 'RREB1', 'FOXO3', 'ZNF429', 'IKZF1', 'NR1D1', 'MEF2D', 'SREBF1', 'HMGA1', 'MAFK', 'RARA', 'RXRA', 'RUNX3', 'CIC', 'RUNX2', 'JUND', 'BCL6', 'ELF2', 'GFI1', 'ZNF217', 'NFIX', 'ELF1', 'CUX1', 'ARID5A', 'CEBPA', 'SP1', 'GFI1B', 'HOXB2', 'NFATC1']	1221.03	37
['KLF6', 'SMAD3', 'SPI1', 'IRF1', 'EGR3', 'RUNX1', 'ETS2', 'KLF2', 'ZBTB7A', 'RREB1', 'FOXO3', 'BHLHE40', 'IKZF1', 'KLF9', 'ELF2', 'SP1', 'HMGA1', 'KLF10', 'CIC', 'MEF2D', 'RARA', 'ELF1', 'RXRA', 'NR1D1', 'FOXP1', 'RUNX2', 'CEBPA', 'RUNX3', 'SREBF1', 'CUX1', 'MAFK', 'GFI1', 'NFATC1', 'GFI1B', 'HOXA9', 'TCF3', 'NR4A2', 'REL', 'ZNF267', 'BCL6']	1220.97	40
['KLF6', 'SMAD3', 'SPI1', 'IRF1', 'EGR3', 'RUNX1', 'ETS2', 'KLF2', 'ZBTB7A', 'RREB1', 'FOXO3', 'BHLHE40', 'IKZF1', 'MXD1', 'RXRA', 'MEF2D', 'RARA', 'HMGA1', 'SREBF1', 'ZNF217', 'NFIX', 'JUND', 'MAFK', 'CUX1', 'RUNX3', 'NR1D1', 'NKX2-3', 'KLF10', 'CIC', 'CEBPA', 'ZBTB7B', 'FOSL2', 'RUNX2', 'NR4A2', 'TCF3', 'GFI1B', 'NFATC1', 'GFI1']	1220.95	38
['KLF6', 'SMAD3', 'SPI1', 'IRF1', 'EGR3', 'RUNX1', 'ETS2', 'KLF2', 'ZBTB7A', 'RREB1', 'FOXO3', 'BHLHE40', 'IKZF1', 'BCL11B', 'NR1D1', 'MEF2D', 'LYL1', 'SREBF1', 'MAFK', 'RARA', 'ZNF787', 'RXRA', 'RUNX3', 'JUND', 'HMGA1', 'GFI1B', 'CUX1', 'CEBPA', 'CIC', 'ZBTB48', 'ELF1', 'ARID5A', 'SP1', 'HOXA9', 'NKX2-3', 'NFATC1', 'ZBTB7B', 'TCF3', 'MXI1']	1220.92	39
['KLF6', 'SMAD3', 'SPI1', 'IRF1', 'EGR3', 'RUNX1', 'ETS2', 'KLF2', 'ZBTB7A', 'RREB1', 'FOXO3', 'BHLHE40', 'IKZF1', 'KLF9', 'ELF2', 'SP1', 'HMGA1', 'KLF10', 'CIC', 'TGIF1', 'SREBF1', 'ZNF217', 'ARID5A', 'MXI1', 'RXRA', 'RUNX2', 'ZBTB7B', 'JUND', 'FOSL2', 'RUNX3', 'CEBPA', 'MAFK', 'TCF3', 'GFI1B', 'ZNF787', 'FOS', 'NFATC1', 'GFI1']	1220.92	38
['KLF6', 'SMAD3', 'SPI1', 'IRF1', 'EGR3', 'RUNX1', 'ETS2', 'KLF2', 'ZBTB7A', 'RREB1', 'FOXO3', 'BHLHE40', 'IKZF1', 'KLF9', 'ELF2', 'SP1', 'HMGA1', 'LYL1', 'MEF2D', 'MAFK', 'RARA', 'RXRA', 'JUND', 'SREBF1', 'RUNX3', 'ZNF217', 'NR1D1', 'ELF1', 'CIC', 'ZBTB48', 'ZNF787', 'ARID5A', 'CEBPA', 'GFI1B', 'CUX1', 'MXI1', 'FOS', 'HOXB3', 'GFI1', 'HOXB2']	1220.9	40
['KLF6', 'SMAD3', 'SPI1', 'IRF1', 'EGR3', 'RUNX1', 'ETS2', 'KLF2', 'ZBTB7A', 'RREB1', 'FOXO3', 'BHLHE40', 'IKZF1', 'KLF9', 'ELF2', 'SP1', 'HMGA1', 'LYL1', 'MEF2D', 'MAFK', 'RARA', 'RXRA', 'JUND', 'SREBF1', 'RUNX3', 'ZNF217', 'NR1D1', 'ELF1', 'CIC', 'RUNX2', 'ATF4', 'FOSL2', 'NKX2-3', 'CEBPB', 'ZNF787', 'FOS', 'FOSB', 'JUNB', 'MXI1']	1220.85	39
['KLF6', 'SMAD3', 'SPI1', 'IRF1', 'EGR3', 'RUNX1', 'ETS2', 'KLF2', 'ZBTB7A', 'RREB1', 'FOXO3', 'BHLHE40', 'IKZF1', 'KLF9', 'ELF2', 'SP1', 'HMGA1', 'KLF10', 'CIC', 'MEF2D', 'RARA', 'ELF1', 'RXRA', 'NR1D1', 'JUND', 'ATF4', 'SREBF1', 'MAFK', 'NKX2-3', 'FOSL2', 'RUNX3', 'RUNX2', 'ZNF217', 'CEBPB', 'ZNF787', 'FOS', 'NFATC1', 'REL', 'ZNF267', 'NFE2']	1220.8	40
['KLF6', 'SMAD3', 'SPI1', 'IRF1', 'EGR3', 'RUNX1', 'ETS2', 'KLF2', 'ZBTB7A', 'RREB1', 'FOXO3', 'BHLHE40', 'IKZF1', 'KLF9', 'ELF2', 'SP1', 'HMGA1', 'KLF10', 'CIC', 'MEF2D', 'RARA', 'ELF1', 'RXRA', 'NR1D1', 'JUND', 'ARID5A', 'CEBPA', 'MAFK', 'SREBF1', 'CUX1', 'RUNX3', 'ZBTB48', 'GFI1B', 'MXI1', 'ZNF787', 'ZNF217', 'FOS', 'ZBTB7B', 'FOSL2', 'NKX2-3', 'TCF3', 'NFATC1', 'GFI1']	1220.67	43
['KLF6', 'SMAD3', 'SPI1', 'IRF1', 'EGR3', 'RUNX1', 'ETS2', 'KLF2', 'ZBTB7A', 'RREB1', 'FOXO3', 'BHLHE40', 'IKZF1', 'KLF9', 'ELF2', 'SP1', 'HMGA1', 'LYL1', 'MEF2D', 'MAFK', 'RARA', 'RXRA', 'JUND', 'SREBF1', 'RUNX3', 'ZNF217', 'NR1D1', 'ELF1', 'CIC', 'ZBTB48', 'ZNF787', 'ARID5A', 'CEBPA', 'GFI1B', 'CUX1', 'MXI1', 'FOS', 'ZBTB7B', 'HOXB2', 'NFATC1', 'GFI1']	1220.66	41
['KLF6', 'SMAD3', 'SPI1', 'IRF1', 'EGR3', 'RUNX1', 'ETS2', 'KLF2', 'ZBTB7A', 'KLF13', 'KLF10', 'TCF3', 'BHLHE40', 'KLF9', 'ELF2', 'SP1', 'ELF1', 'IKZF1', 'ARID3A', 'YY1', 'ZNF267', 'ZBTB7B', 'JUND']	1220.61	23
['KLF6', 'SMAD3', 'SPI1', 'IRF1', 'EGR3', 'RUNX1', 'ETS2', 'KLF2', 'ZBTB7A', 'RREB1', 'FOXO3', 'BHLHE40', 'IKZF1', 'MXD1', 'RXRA', 'MEF2D', 'RARA', 'HMGA1', 'SREBF1', 'ZNF217', 'NFIX', 'JUND', 'MAFK', 'CUX1', 'RUNX3', 'NR1D1', 'NKX2-3', 'KLF10', 'CIC', 'CEBPA', 'ZBTB7B', 'FOSL2', 'RUNX2', 'ZNF787', 'GFI1B', 'ZNF784', 'NFATC1', 'GFI1']	1220.53	38
['KLF6', 'SMAD3', 'SPI1', 'IRF1', 'EGR3', 'RUNX1', 'ETS2', 'KLF2', 'ZBTB7A', 'RREB1', 'FOXO3', 'BHLHE40', 'IKZF1', 'KLF9', 'ELF2', 'SP1', 'HMGA1', 'LYL1', 'MEF2D', 'MAFK', 'RARA', 'RXRA', 'JUND', 'SREBF1', 'RUNX3', 'XBP1', 'NR1D1', 'NKX2-3', 'MXI1', 'ELF1', 'CIC', 'RUNX2', 'FOSL2', 'NR4A2', 'TCF3', 'CUX1', 'ARID5A', 'CEBPA', 'GFI1B', 'ZBTB7B', 'NFATC1', 'GFI1']	1220.43	42
['KLF6', 'SMAD3', 'SPI1', 'IRF1', 'EGR3', 'RUNX1', 'ETS2', 'KLF2', 'ZBTB7A', 'RREB1', 'FOXO3', 'BHLHE40', 'IKZF1', 'KLF9', 'ELF2', 'SP1', 'HMGA1', 'KLF10', 'CIC', 'MEF2D', 'RARA', 'ELF1', 'RXRA', 'NR1D1', 'JUND', 'ARID5A', 'CEBPA', 'SATB1', 'RUNX2', 'RUNX3', 'ZNF267', 'REL', 'HOXB2', 'NR4A2', 'NFATC1', 'BCL6']	1220.31	36
['KLF6', 'SMAD3', 'SPI1', 'IRF1', 'EGR3', 'RUNX1', 'ETS2', 'KLF2', 'ZBTB7A', 'RREB1', 'FOXO3', 'BHLHE40', 'IKZF1', 'KLF9', 'ELF2', 'SP1', 'HMGA1', 'KLF10', 'CIC', 'MEF2D', 'RARA', 'ELF1', 'RXRA', 'NR1D1', 'JUND', 'ARID5A', 'CEBPA', 'MAFK', 'SREBF1', 'CUX1', 'RUNX3', 'RUNX2', 'NFIX', 'XBP1', 'NFE2', 'NKX2-3', 'HOXB3', 'GFI1', 'NR4A2', 'GFI1B']	1220.3	40
['KLF6', 'SMAD3', 'SPI1', 'IRF1', 'EGR3', 'RUNX1', 'ETS2', 'KLF2', 'ZBTB7A', 'RREB1', 'FOXO3', 'BHLHE40', 'IKZF1', 'KLF9', 'ELF2', 'SP1', 'HMGA1', 'KLF10', 'CIC', 'MEF2D', 'RARA', 'ELF1', 'RXRA', 'NR1D1', 'JUND', 'ATF4', 'SREBF1', 'MAFK', 'NKX2-3', 'FOSL2', 'RUNX3', 'RUNX2', 'XBP1', 'CEBPB', 'NR4A2', 'FOSB', 'JUNB', 'MXI1']	1220.26	38
['KLF6', 'SMAD3', 'SPI1', 'IRF1', 'EGR3', 'RUNX1', 'ETS2', 'KLF2', 'ZBTB7A', 'RREB1', 'FOXO3', 'BHLHE40', 'IKZF1', 'MXD1', 'RXRA', 'TGIF1', 'KLF10', 'ZNF217', 'ARID3A', 'GFI1', 'ZNF787', 'NFATC1', 'ZBTB7B', 'TCF3', 'NR4A3']	1220.2	25
['KLF6', 'SMAD3', 'SPI1', 'IRF1', 'EGR3', 'RUNX1', 'ETS2', 'KLF2', 'ZBTB7A', 'RREB1', 'FOXO3', 'BHLHE40', 'IKZF1', 'KLF9', 'ELF2', 'SP1', 'HMGA1', 'LYL1', 'MEF2D', 'MAFK', 'RARA', 'RXRA', 'JUND', 'SREBF1', 'RUNX3', 'XBP1', 'NR1D1', 'NKX2-3', 'MXI1', 'ELF1', 'CIC', 'RUNX2', 'HOXB3', 'CUX1', 'ARID5A', 'CEBPA', 'JUNB', 'NR4A2', 'CEBPB']	1220.18	39
['KLF6', 'SMAD3', 'SPI1', 'IRF1', 'EGR3', 'RUNX1', 'ETS2', 'KLF2', 'ZBTB7A', 'RREB1', 'FOXO3', 'BHLHE40', 'IKZF1', 'KLF9', 'ELF2', 'SP1', 'HMGA1', 'KLF10', 'NFKB2', 'MEF2D', 'RARA', 'RXRA', 'NR4A3', 'TCF3', 'NFATC1', 'SREBF1', 'GFI1', 'GFI1B', 'FOXP1', 'NR4A2', 'REL', 'ZNF267', 'BCL6']	1220.15	33
['KLF6', 'SMAD3', 'SPI1', 'IRF1', 'EGR3', 'RUNX1', 'ETS2', 'KLF2', 'ZBTB7A', 'RREB1', 'FOXO3', 'BHLHE40', 'IKZF1', 'BCL11B', 'NR1D1', 'MEF2D', 'LYL1', 'SREBF1', 'MAFK', 'RARA', 'ZNF787', 'RXRA', 'RUNX3', 'JUND', 'HMGA1', 'ATF4', 'TCF3', 'FOSL2', 'NKX2-3', 'CIC', 'RUNX2', 'ELF1', 'FOS', 'SP1', 'NFATC1', 'NFE2', 'ZNF267', 'REL']	1220.08	38
['KLF6', 'SMAD3', 'SPI1', 'IRF1', 'EGR3', 'RUNX1', 'ETS2', 'KLF2', 'ZBTB7A', 'RREB1', 'FOXO3', 'BHLHE40', 'IKZF1', 'KLF9', 'ELF2', 'SP1', 'HMGA1', 'LYL1', 'MEF2D', 'MAFK', 'RARA', 'RXRA', 'JUND', 'SREBF1', 'RUNX3', 'ZNF217', 'TEF', 'ELF1', 'CIC', 'ARID5A', 'CUX1', 'CEBPA', 'NFIX', 'ZNF267', 'ZNF787', 'ZBTB48', 'NFE2', 'FOSL2', 'TCF3', 'NFATC1', 'GFI1']	1219.95	41
['KLF6', 'SMAD3', 'SPI1', 'IRF1', 'EGR3', 'RUNX1', 'ETS2', 'KLF2', 'ZBTB7A', 'RREB1', 'FOXO3', 'BHLHE40', 'IKZF1', 'KLF9', 'ELF2', 'SP1', 'HMGA1', 'KLF10', 'CIC', 'TGIF1', 'SREBF1', 'ZNF217', 'ARID5A', 'NFIX', 'ZNF267', 'MAFK', 'JUND', 'CEBPA', 'RUNX3', 'RXRA', 'FOSL2', 'NFE2', 'TEF', 'TCF3', 'ZNF787', 'NFATC1', 'GFI1']	1219.84	37
['KLF6', 'SMAD3', 'SPI1', 'IRF1', 'EGR3', 'RUNX1', 'ETS2', 'KLF2', 'ZBTB7A', 'RREB1', 'FOXO3', 'BHLHE40', 'IKZF1', 'KLF9', 'ELF2', 'SP1', 'HMGA1', 'KLF10', 'CIC', 'MEF2D', 'RARA', 'ELF1', 'RXRA', 'NR1D1', 'JUND', 'ARID5A', 'CEBPA', 'MAFK', 'SREBF1', 'CUX1', 'RUNX3', 'RUNX2', 'MXI1', 'ZNF217', 'ZNF787', 'FOS', 'GFI1B', 'NKX2-3', 'HOXB3', 'ZNF784', 'JUNB']	1219.8	41
['KLF6', 'SMAD3', 'SPI1', 'IRF1', 'EGR3', 'RUNX1', 'ETS2', 'KLF2', 'ZBTB7A', 'RREB1', 'FOXO3', 'BHLHE40', 'IKZF1', 'KLF9', 'ELF2', 'SP1', 'HMGA1', 'KLF10', 'CIC', 'MEF2D', 'RARA', 'ELF1', 'RXRA', 'NR1D1', 'FOXP1', 'RUNX2', 'CEBPA', 'RUNX3', 'SREBF1', 'CUX1', 'MAFK', 'GFI1', 'HOXB3', 'CEBPB', 'NR4A2', 'REL', 'ZNF267', 'BCL6']	1219.71	38
['KLF6', 'SMAD3', 'SPI1', 'IRF1', 'EGR3', 'RUNX1', 'ETS2', 'KLF2', 'ZBTB7A', 'RREB1', 'FOXO3', 'BHLHE40', 'IKZF1', 'KLF9', 'ELF2', 'SP1', 'HMGA1', 'KLF10', 'CIC', 'MEF2D', 'RARA', 'ELF1', 'RXRA', 'TEF', 'JUND', 'ARID5A', 'CEBPA', 'MAFK', 'SREBF1', 'CUX1', 'RUNX3', 'NFIX', 'ZNF217', 'ZNF267', 'NR4A2', 'TCF3', 'NFE2', 'HOXA9', 'NFATC1', 'GFI1']	1219.58	40
['KLF6', 'SMAD3', 'SPI1', 'IRF1', 'EGR3', 'RUNX1', 'ETS2', 'KLF2', 'ZBTB7A', 'RREB1', 'FOXO3', 'BHLHE40', 'IKZF1', 'KLF9', 'ELF2', 'SP1', 'HMGA1', 'LYL1', 'MEF2D', 'MAFK', 'RARA', 'RXRA', 'JUND', 'SREBF1', 'RUNX3', 'ZNF217', 'NR1D1', 'ELF1', 'CIC', 'RUNX2', 'ARID5A', 'CEBPA', 'CUX1', 'MXI1', 'ZNF787', 'FOS', 'CEBPB', 'NKX2-3', 'FOSL2', 'ZBTB7B', 'NFATC1', 'GFI1']	1219.55	42
['KLF6', 'SMAD3', 'SPI1', 'IRF1', 'EGR3', 'RUNX1', 'ETS2', 'KLF2', 'ZBTB7A', 'RREB1', 'FOXO3', 'BHLHE40', 'IKZF1', 'KLF9', 'ELF2', 'SP1', 'HMGA1', 'KLF10', 'CIC', 'TGIF1', 'SATB1', 'TCF3', 'NFATC1', 'RXRA', 'ZNF267', 'TEF', 'RUNX3', 'CEBPA', 'NR4A2', 'ARID5A', 'JUND', 'BCL6']	1219.53	32
['KLF6', 'SMAD3', 'SPI1', 'IRF1', 'EGR3', 'RUNX1', 'ETS2', 'KLF2', 'ZBTB7A', 'RREB1', 'FOXO3', 'BHLHE40', 'IKZF1', 'KLF9', 'ELF2', 'SP1', 'HMGA1', 'KLF10', 'CIC', 'TGIF1', 'SREBF1', 'ZNF217', 'ARID5A', 'MXI1', 'RXRA', 'TEF', 'FOSL2', 'TCF3', 'RUNX3', 'CEBPA', 'MAFK', 'JUND', 'NR4A2', 'FOSB', 'JUNB']	1219.4	35
['KLF6', 'SMAD3', 'SPI1', 'IRF1', 'EGR3', 'RUNX1', 'ETS2', 'KLF2', 'ZBTB7A', 'RREB1', 'FOXO3', 'BHLHE40', 'IKZF1', 'MXD1', 'RXRA', 'MEF2D', 'RARA', 'HMGA1', 'SREBF1', 'ZNF217', 'NFIX', 'JUND', 'MAFK', 'CUX1', 'RUNX3', 'TEF', 'CEBPA', 'CIC', 'HOXA9', 'GFI1', 'NFATC1', 'ZNF784', 'ZNF787', 'ZBTB48', 'LYL1']	1219.31	35
['KLF6', 'SMAD3', 'SPI1', 'IRF1', 'EGR3', 'RUNX1', 'ETS2', 'KLF2', 'ZBTB7A', 'RREB1', 'FOXO3', 'BHLHE40', 'IKZF1', 'KLF9', 'ELF2', 'SP1', 'HMGA1', 'KLF10', 'CIC', 'MEF2D', 'RARA', 'ELF1', 'IRF2', 'GFI1', 'NFATC1', 'SREBF1', 'ZNF267', 'NFIX', 'ZNF217', 'ARID5A', 'HOXB2', 'CUX1', 'MAFK', 'BCL6', 'GFI1B']	1219.23	35
['KLF6', 'SMAD3', 'SPI1', 'IRF1', 'EGR3', 'RUNX1', 'ETS2', 'KLF2', 'ZBTB7A', 'RREB1', 'FOXO3', 'BHLHE40', 'IKZF1', 'KLF9', 'ELF2', 'SP1', 'HMGA1', 'KLF10', 'NFKB2', 'MEF2D', 'RARA', 'RXRA', 'MAFK', 'NR1D1', 'JUND', 'SREBF1', 'RUNX3', 'ZNF217', 'ZNF267', 'REL', 'FOSL2', 'NFE2', 'NKX2-3', 'ATF4', 'TCF3', 'NR4A2', 'JUNB']	1219.16	37
['KLF6', 'SMAD3', 'SPI1', 'IRF1', 'EGR3', 'RUNX1', 'ETS2', 'KLF2', 'ZBTB7A', 'RREB1', 'FOXO3', 'BHLHE40', 'IKZF1', 'KLF9', 'ELF2', 'SP1', 'HMGA1', 'LYL1', 'MEF2D', 'MAFK', 'RARA', 'RXRA', 'JUND', 'SREBF1', 'RUNX3', 'ZNF217', 'TEF', 'ELF1', 'CIC', 'ARID5A', 'CUX1', 'CEBPA', 'MXI1', 'ZNF787', 'ZBTB48', 'FOSL2', 'ZNF784', 'FOSB', 'JUNB']	1219.15	39
['KLF6', 'SMAD3', 'SPI1', 'IRF1', 'EGR3', 'RUNX1', 'ETS2', 'KLF2', 'ZBTB7A', 'RREB1', 'FOXO3', 'BHLHE40', 'IKZF1', 'MXD1', 'RXRA', 'TGIF1', 'KLF10', 'ZNF217', 'NFIX', 'SREBF1', 'HMGA1', 'CIC', 'FOSL2', 'JUND', 'RUNX3', 'CEBPA', 'MAFK', 'TEF', 'TCF3', 'ZNF787', 'FOSB', 'JUNB']	1219.09	32
['KLF6', 'SMAD3', 'SPI1', 'IRF1', 'EGR3', 'RUNX1', 'ETS2', 'KLF2', 'ZBTB7A', 'RREB1', 'FOXO3', 'BHLHE40', 'IKZF1', 'BCL11B', 'NR1D1', 'MEF2D', 'LYL1', 'SREBF1', 'MAFK', 'RARA', 'ZNF787', 'RXRA', 'RUNX3', 'JUND', 'HMGA1', 'GFI1B', 'CUX1', 'NFKB2', 'FOSL2', 'NKX2-3', 'TCF3', 'JUNB', 'FOS', 'SP1', 'MXI1', 'XBP1']	1219.06	36
['KLF6', 'SMAD3', 'SPI1', 'IRF1', 'EGR3', 'RUNX1', 'ETS2', 'KLF2', 'ZBTB7A', 'RREB1', 'FOXO3', 'BHLHE40', 'IKZF1', 'KLF9', 'ELF2', 'SP1', 'HMGA1', 'KLF10', 'CIC', 'MEF2D', 'RARA', 'ELF1', 'RXRA', 'NR1D1', 'JUND', 'ARID5A', 'CEBPA', 'MAFK', 'SREBF1', 'CUX1', 'RUNX3', 'RUNX2', 'MXI1', 'XBP1', 'NKX2-3', 'FOSL2', 'ZBTB7B', 'NR4A2', 'CEBPB', 'NFATC1', 'GFI1']	1218.98	41
['KLF6', 'SMAD3', 'SPI1', 'IRF1', 'EGR3', 'RUNX1', 'ETS2', 'KLF2', 'ZBTB7A', 'RREB1', 'FOXO3', 'ZNF429', 'IKZF1', 'NR1D1', 'MEF2D', 'SREBF1', 'HMGA1', 'MAFK', 'RARA', 'RXRA', 'RUNX3', 'CIC', 'ZBTB48', 'JUND', 'LYL1', 'ZNF787', 'ELF1', 'SP1', 'FOS', 'ELF2', 'XBP1', 'NKX2-3', 'FOSL2', 'TCF3', 'ATF4', 'NFATC1', 'NFE2']	1218.95	37
['KLF6', 'SMAD3', 'SPI1', 'IRF1', 'EGR3', 'RUNX1', 'ETS2', 'KLF2', 'ZBTB7A', 'RREB1', 'FOXO3', 'BHLHE40', 'IKZF1', 'KLF9', 'ELF2', 'SP1', 'HMGA1', 'KLF10', 'CIC', 'MEF2D', 'RARA', 'ELF1', 'RXRA', 'NR1D1', 'FOXP1', 'RUNX2', 'CEBPA', 'RUNX3', 'SATB1', 'ZNF267', 'REL', 'HOXB2', 'NFATC1', 'NR4A2', 'BCL6']	1218.83	35
['KLF6', 'SMAD3', 'SPI1', 'IRF1', 'EGR3', 'RUNX1', 'ETS2', 'KLF2', 'ZBTB7A', 'RREB1', 'FOXO3', 'BHLHE40', 'IKZF1', 'KLF9', 'ELF2', 'SP1', 'HMGA1', 'LYL1', 'MEF2D', 'MAFK', 'RARA', 'RXRA', 'JUND', 'SREBF1', 'RUNX3', 'ZNF217', 'NR1D1', 'ELF1', 'CIC', 'RUNX2', 'ATF4', 'FOSL2', 'NKX2-3', 'CEBPB', 'NR4A2', 'NFATC1', 'REL', 'ZNF267', 'NFE2']	1218.82	39
['KLF6', 'SMAD3', 'SPI1', 'IRF1', 'EGR3', 'RUNX1', 'ETS2', 'KLF2', 'ZBTB7A', 'RREB1', 'FOXO3', 'BHLHE40', 'IKZF1', 'KLF9', 'ELF2', 'SP1', 'HMGA1', 'KLF10', 'CIC', 'MEF2D', 'RARA', 'ELF1', 'RXRA', 'TEF', 'JUND', 'ARID5A', 'CEBPA', 'MAFK', 'SREBF1', 'CUX1', 'RUNX3', 'NFIX', 'ZNF217', 'ZNF267', 'NR4A2', 'HOXB2', 'NFATC1', 'BCL6', 'GFI1']	1218.77	39
['KLF6', 'SMAD3', 'SPI1', 'IRF1', 'EGR3', 'RUNX1', 'ETS2', 'KLF2', 'ZBTB7A', 'RREB1', 'FOXO3', 'BHLHE40', 'IKZF1', 'KLF9', 'ELF2', 'SP1', 'HMGA1', 'KLF10', 'CIC', 'MEF2D', 'RARA', 'ELF1', 'RXRA', 'NR1D1', 'JUND', 'ARID5A', 'CEBPA', 'MAFK', 'SREBF1', 'CUX1', 'RUNX3', 'RUNX2', 'MXI1', 'XBP1', 'NKX2-3', 'HOXB3', 'GFI1', 'ZNF787', 'FOS', 'GFI1B', 'ZNF784']	1218.73	41
['KLF6', 'SMAD3', 'SPI1', 'IRF1', 'EGR3', 'RUNX1', 'ETS2', 'KLF2', 'ZBTB7A', 'RREB1', 'FOXO3', 'BHLHE40', 'IKZF1', 'KLF9', 'ELF2', 'NFIL3', 'MEF2D', 'ELF1', 'MAFK', 'RARA', 'CIC', 'NR1D1', 'RXRA', 'SREBF1', 'RUNX3', 'ZBTB48', 'ZNF217', 'ZNF787', 'FOS', 'LYL1', 'FOSL2', 'FOSB', 'NKX2-3', 'ATF4', 'MXI1']	1218.6	35
['KLF6', 'SMAD3', 'SPI1', 'IRF1', 'EGR3', 'RUNX1', 'ETS2', 'KLF2', 'ZBTB7A', 'RREB1', 'FOXO3', 'BHLHE40', 'IKZF1', 'KLF9', 'ELF2', 'SP1', 'HMGA1', 'KLF10', 'CIC', 'MEF2D', 'RARA', 'ELF1', 'IRF2', 'GFI1', 'NFATC1', 'SREBF1', 'ZNF267', 'NFIX', 'ZNF217', 'ARID5A', 'TCF3', 'ZNF787', 'NR4A3', 'GFI1B', 'ZBTB7B']	1218.54	35
['KLF6', 'SMAD3', 'SPI1', 'IRF1', 'EGR3', 'RUNX1', 'ETS2', 'KLF2', 'ZBTB7A', 'RREB1', 'FOXO3', 'BHLHE40', 'IKZF1', 'KLF9', 'ELF2', 'SP1', 'HMGA1', 'LYL1', 'MEF2D', 'MAFK', 'RARA', 'RXRA', 'JUND', 'SREBF1', 'RUNX3', 'XBP1', 'NR1D1', 'NKX2-3', 'NFE2', 'ATF4', 'FOSL2', 'TCF3', 'ZNF787', 'FOS', 'ELF1', 'CIC', 'ZBTB48', 'FOSB', 'JUNB']	1218.15	39
['KLF6', 'SMAD3', 'SPI1', 'IRF1', 'EGR3', 'RUNX1', 'ETS2', 'KLF2', 'ZBTB7A', 'RREB1', 'FOXO3', 'BHLHE40', 'NR3C1', 'KLF9', 'ELF2', 'SP1', 'ZNF267', 'KLF10', 'TCF3', 'RXRA', 'NFATC1', 'RARA', 'MEF2D', 'ZNF217', 'ARID3A', 'HOXA9', 'BCL6', 'NR4A3']	1218.07	28
['KLF6', 'SMAD3', 'SPI1', 'IRF1', 'EGR3', 'RUNX1', 'ETS2', 'KLF2', 'ZBTB7A', 'RREB1', 'FOXO3', 'BHLHE40', 'IKZF1', 'BCL11B', 'NR1D1', 'MEF2D', 'LYL1', 'SREBF1', 'MAFK', 'RARA', 'ZNF787', 'RXRA', 'RUNX3', 'JUND', 'HMGA1', 'GFI1B', 'CUX1', 'CEBPA', 'CIC', 'ZBTB48', 'ELF1', 'ARID5A', 'SP1', 'FOS', 'HOXB3', 'HOXB2', 'MXI1']	1218.05	37
['KLF6', 'SMAD3', 'SPI1', 'IRF1', 'EGR3', 'RUNX1', 'ETS2', 'KLF2', 'ZBTB7A', 'RREB1', 'FOXO3', 'BHLHE40', 'IKZF1', 'KLF9', 'ELF2', 'SP1', 'HMGA1', 'KLF10', 'CIC', 'MEF2D', 'RARA', 'ELF1', 'RXRA', 'NR1D1', 'JUND', 'ARID5A', 'CEBPA', 'SATB1', 'RUNX2', 'RUNX3', 'ZNF267', 'REL', 'HOXA9', 'NFATC1', 'TCF3', 'ZNF787', 'ZBTB7B', 'NFE2']	1217.92	38
['KLF6', 'SMAD3', 'SPI1', 'IRF1', 'EGR3', 'RUNX1', 'ETS2', 'KLF2', 'ZBTB7A', 'RREB1', 'FOXO3', 'BHLHE40', 'IKZF1', 'KLF9', 'ELF2', 'SP1', 'HMGA1', 'LYL1', 'MEF2D', 'MAFK', 'RARA', 'RXRA', 'JUND', 'SREBF1', 'RUNX3', 'XBP1', 'NR1D1', 'NKX2-3', 'MXI1', 'ELF1', 'CIC', 'RUNX2', 'FOSL2', 'ZNF787', 'FOS', 'CUX1', 'ARID5A', 'CEBPA', 'ZBTB7B', 'GFI1B', 'TCF3', 'NFATC1', 'GFI1']	1217.88	43
['KLF6', 'SMAD3', 'SPI1', 'IRF1', 'EGR3', 'RUNX1', 'ETS2', 'KLF2', 'ZBTB7A', 'RREB1', 'FOXO3', 'BHLHE40', 'IKZF1', 'BCL11B', 'NR1D1', 'MEF2D', 'LYL1', 'SREBF1', 'MAFK', 'RARA', 'ZNF787', 'RXRA', 'RUNX3', 'JUND', 'HMGA1', 'GFI1B', 'CUX1', 'CEBPA', 'CIC', 'ZBTB48', 'ELF1', 'ARID5A', 'SP1', 'FOS', 'ZBTB7B', 'HOXB2', 'NFATC1', 'MXI1']	1217.87	38
['KLF6', 'SMAD3', 'SPI1', 'IRF1', 'EGR3', 'RUNX1', 'ETS2', 'KLF2', 'ZBTB7A', 'RREB1', 'FOXO3', 'BHLHE40', 'IKZF1', 'KLF9', 'ELF2', 'SP1', 'HMGA1', 'KLF10', 'CIC', 'TGIF1', 'SATB1', 'TCF3', 'NFATC1', 'RXRA', 'ZNF267', 'TEF', 'RUNX3', 'CEBPA', 'NR4A2', 'FOXP1', 'BCL6']	1217.84	31
['KLF6', 'SMAD3', 'SPI1', 'IRF1', 'EGR3', 'RUNX1', 'ETS2', 'KLF2', 'ZBTB7A', 'RREB1', 'FOXO3', 'BHLHE40', 'IKZF1', 'KLF9', 'ELF2', 'SP1', 'HMGA1', 'KLF10', 'CIC', 'MEF2D', 'RARA', 'ELF1', 'RXRA', 'NR1D1', 'JUND', 'ATF4', 'SREBF1', 'MAFK', 'NKX2-3', 'FOSL2', 'RUNX3', 'RUNX2', 'XBP1', 'CEBPB', 'ZNF787', 'FOS', 'FOSB', 'JUNB', 'MXI1']	1217.46	39
['KLF6', 'SMAD3', 'SPI1', 'IRF1', 'EGR3', 'RUNX1', 'ETS2', 'KLF2', 'ZBTB7A', 'RREB1', 'FOXO3', 'BHLHE40', 'IKZF1', 'KLF9', 'ELF2', 'SP1', 'HMGA1', 'LYL1', 'MEF2D', 'MAFK', 'RARA', 'RXRA', 'JUND', 'SREBF1', 'RUNX3', 'XBP1', 'NR1D1', 'NKX2-3', 'MXI1', 'ELF1', 'CIC', 'RUNX2', 'HOXB3', 'CUX1', 'ARID5A', 'CEBPA', 'JUNB', 'ZNF787', 'FOS', 'CEBPB']	1217.45	40
['KLF6', 'SMAD3', 'SPI1', 'IRF1', 'EGR3', 'RUNX1', 'ETS2', 'KLF2', 'ZBTB7A', 'RREB1', 'FOXO3', 'BHLHE40', 'IKZF1', 'KLF9', 'ELF2', 'SP1', 'HMGA1', 'LYL1', 'MEF2D', 'MAFK', 'RARA', 'RXRA', 'JUND', 'SREBF1', 'RUNX3', 'ZNF217', 'NR1D1', 'ELF1', 'CIC', 'RUNX2', 'ARID5A', 'CEBPA', 'CUX1', 'MXI1', 'NR4A2', 'GFI1B', 'ZBTB7B', 'TCF3', 'NKX2-3', 'HOXA9', 'NFATC1', 'GFI1']	1217.31	42
['KLF6', 'SMAD3', 'SPI1', 'IRF1', 'EGR3', 'RUNX1', 'ETS2', 'KLF2', 'ZBTB7A', 'RREB1', 'FOXO3', 'BHLHE40', 'IKZF1', 'KLF9', 'ELF2', 'SP1', 'HMGA1', 'KLF10', 'CIC', 'TGIF1', 'SREBF1', 'ZNF217', 'ARID5A', 'MXI1', 'RXRA', 'RUNX2', 'ZBTB7B', 'JUND', 'FOSL2', 'RUNX3', 'CEBPA', 'MAFK', 'CEBPB', 'NR4A2', 'NFATC1', 'GFI1']	1217.14	36
['KLF6', 'SMAD3', 'SPI1', 'IRF1', 'EGR3', 'RUNX1', 'ETS2', 'KLF2', 'ZBTB7A', 'RREB1', 'FOXO3', 'BHLHE40', 'IKZF1', 'KLF9', 'ELF2', 'SP1', 'HMGA1', 'KLF10', 'CIC', 'MEF2D', 'RARA', 'ELF1', 'RXRA', 'NR1D1', 'JUND', 'ARID5A', 'CEBPA', 'MAFK', 'SREBF1', 'CUX1', 'RUNX3', 'ZBTB48', 'GFI1B', 'MXI1', 'ZNF787', 'ZNF217', 'FOS', 'HOXB3', 'GFI1', 'ZNF784', 'NKX2-3']	1217.1	41
['KLF6', 'SMAD3', 'SPI1', 'IRF1', 'EGR3', 'RUNX1', 'ETS2', 'KLF2', 'ZBTB7A', 'RREB1', 'FOXO3', 'BHLHE40', 'IKZF1', 'KLF9', 'ELF2', 'SP1', 'HMGA1', 'LYL1', 'MEF2D', 'MAFK', 'RARA', 'RXRA', 'JUND', 'SREBF1', 'RUNX3', 'ZNF217', 'NR1D1', 'ELF1', 'CIC', 'RUNX2', 'ARID5A', 'CEBPA', 'CUX1', 'MXI1', 'ZNF787', 'HOXA9', 'GFI1', 'GFI1B', 'NKX2-3', 'HOXB3', 'ZNF784']	1217.07	41
['KLF6', 'SMAD3', 'SPI1', 'IRF1', 'EGR3', 'RUNX1', 'ETS2', 'KLF2', 'ZBTB7A', 'RREB1', 'FOXO3', 'BHLHE40', 'IKZF1', 'KLF9', 'ELF2', 'SP1', 'HMGA1', 'LYL1', 'MEF2D', 'MAFK', 'RARA', 'RXRA', 'JUND', 'SREBF1', 'RUNX3', 'ZNF217', 'NR1D1', 'ELF1', 'CIC', 'RUNX2', 'ARID5A', 'CEBPA', 'CUX1', 'MXI1', 'ZNF787', 'HOXA9', 'GFI1', 'GFI1B', 'NKX2-3', 'NFATC1', 'ZBTB7B', 'ZNF784']	1216.93	42
['KLF6', 'SMAD3', 'SPI1', 'IRF1', 'EGR3', 'RUNX1', 'ETS2', 'KLF2', 'ZBTB7A', 'RREB1', 'FOXO3', 'BHLHE40', 'IKZF1', 'KLF9', 'ELF2', 'SP1', 'HMGA1', 'KLF10', 'CIC', 'MEF2D', 'RARA', 'ELF1', 'RXRA', 'NR1D1', 'JUND', 'ATF4', 'SREBF1', 'MAFK', 'NKX2-3', 'FOSL2', 'RUNX3', 'RUNX2', 'XBP1', 'CEBPB', 'NR4A2', 'FOSB', 'JUNB', 'NFE2']	1216.92	38
['KLF6', 'SMAD3', 'SPI1', 'IRF1', 'EGR3', 'RUNX1', 'ETS2', 'KLF2', 'ZBTB7A', 'RREB1', 'FOXO3', 'ZNF429', 'IKZF1', 'NR1D1', 'MEF2D', 'SREBF1', 'HMGA1', 'MAFK', 'RARA', 'RXRA', 'RUNX3', 'CIC', 'RUNX2', 'JUND', 'LYL1', 'ZNF787', 'MXD1', 'FOSL2', 'NKX2-3', 'BCL11B', 'TCF3', 'NFATC1', 'CUX1', 'GFI1B', 'ZBTB7B', 'CEBPA']	1216.81	36
['KLF6', 'SMAD3', 'SPI1', 'IRF1', 'EGR3', 'RUNX1', 'ETS2', 'KLF2', 'ZBTB7A', 'RREB1', 'FOXO3', 'BHLHE40', 'NR3C1', 'KLF9', 'ELF2', 'SP1', 'ZNF267', 'KLF10', 'TCF3', 'RXRA', 'NFATC1', 'RARA', 'MEF2D', 'ZNF217', 'ARID3A', 'NFKB2', 'BCL6', 'NR4A3']	1216.68	28
['KLF6', 'SMAD3', 'SPI1', 'IRF1', 'EGR3', 'RUNX1', 'ETS2', 'KLF2', 'ZBTB7A', 'RREB1', 'FOXO3', 'BHLHE40', 'IKZF1', 'MXD1', 'RXRA', 'TGIF1', 'KLF10', 'ZNF217', 'NFIX', 'SREBF1', 'HMGA1', 'CIC', 'FOSL2', 'JUND', 'RUNX3', 'CEBPA', 'MAFK', 'RUNX2', 'ZBTB7B', 'CEBPB', 'ZNF787', 'NFATC1', 'GFI1']	1216.64	33
['KLF6', 'SMAD3', 'SPI1', 'IRF1', 'EGR3', 'RUNX1', 'ETS2', 'KLF2', 'ZBTB7A', 'RREB1', 'FOXO3', 'BHLHE40', 'IKZF1', 'KLF9', 'ELF2', 'SP1', 'HMGA1', 'KLF10', 'CIC', 'MEF2D', 'RARA', 'ELF1', 'RXRA', 'NR1D1', 'JUND', 'ARID5A', 'CEBPA', 'SATB1', 'RUNX2', 'RUNX3', 'ZNF267', 'REL', 'HOXA9', 'NFATC1', 'TCF3', 'NR4A2', 'BCL6']	1216.54	37
['KLF6', 'SMAD3', 'SPI1', 'IRF1', 'EGR3', 'RUNX1', 'ETS2', 'KLF2', 'ZBTB7A', 'RREB1', 'FOXO3', 'BHLHE40', 'IKZF1', 'KLF9', 'ELF2', 'SP1', 'ARID3A', 'NFATC1', 'GFI1', 'TGIF1', 'KLF10', 'ZNF217', 'CEBPB', 'RXRA', 'CEBPA', 'JUND', 'MAFK', 'ZNF787', 'ZBTB7B', 'ZNF267', 'NFE2']	1216.52	31
['KLF6', 'SMAD3', 'SPI1', 'IRF1', 'EGR3', 'RUNX1', 'ETS2', 'KLF2', 'ZBTB7A', 'KLF13', 'KLF10', 'TCF3', 'BHLHE40', 'KLF9', 'ELF2', 'SP1', 'ELF1', 'IKZF1', 'HMGA1', 'RARA', 'SREBF1', 'IRF2', 'NFIX', 'NR4A3', 'ZNF267', 'ZNF787', 'ZBTB7B']	1216.41	27
['KLF6', 'SMAD3', 'SPI1', 'IRF1', 'EGR3', 'RUNX1', 'ETS2', 'KLF2', 'ZBTB7A', 'RREB1', 'FOXO3', 'BHLHE40', 'IKZF1', 'KLF9', 'ELF2', 'SP1', 'HMGA1', 'KLF10', 'CIC', 'MEF2D', 'RARA', 'ELF1', 'RXRA', 'NR1D1', 'JUND', 'ARID5A', 'CEBPA', 'MAFK', 'SREBF1', 'CUX1', 'RUNX3', 'RUNX2', 'MXI1', 'XBP1', 'NKX2-3', 'FOSL2', 'ZBTB7B', 'ZNF787', 'FOS', 'CEBPB', 'NFATC1', 'GFI1']	1216.4	42
['KLF6', 'SMAD3', 'SPI1', 'IRF1', 'EGR3', 'RUNX1', 'ETS2', 'KLF2', 'ZBTB7A', 'RREB1', 'FOXO3', 'DDIT3', 'IKZF1', 'ELF2', 'HMGA1', 'SP1', 'MAFK', 'RARA', 'NFATC1', 'CIC', 'ZNF217', 'SREBF1', 'ELF1', 'ARID5A', 'KLF9', 'ZNF787', 'JUND', 'RUNX3', 'RXRA', 'CEBPA', 'FOSL2', 'NR1D1', 'ZBTB7B', 'NFE2', 'REL', 'GFI1B', 'ZNF784']	1216.38	37
['KLF6', 'SMAD3', 'SPI1', 'IRF1', 'EGR3', 'RUNX1', 'ETS2', 'KLF2', 'ZBTB7A', 'RREB1', 'FOXO3', 'BHLHE40', 'IKZF1', 'KLF9', 'ELF2', 'SP1', 'HMGA1', 'LYL1', 'MEF2D', 'MAFK', 'RARA', 'RXRA', 'JUND', 'SREBF1', 'RUNX3', 'ZNF217', 'NR1D1', 'ELF1', 'CIC', 'ZBTB48', 'ZNF787', 'ARID5A', 'CEBPA', 'GFI1B', 'CUX1', 'MXI1', 'FOS', 'ZBTB7B', 'FOSL2', 'NKX2-3', 'TCF3', 'NFATC1', 'GFI1']	1216.33	43
['KLF6', 'SMAD3', 'SPI1', 'IRF1', 'EGR3', 'RUNX1', 'ETS2', 'KLF2', 'ZBTB7A', 'RREB1', 'FOXO3', 'BHLHE40', 'IKZF1', 'KLF9', 'ELF2', 'SP1', 'HMGA1', 'KLF10', 'NFKB2', 'MEF2D', 'RARA', 'RXRA', 'MAFK', 'NR1D1', 'JUND', 'SREBF1', 'RUNX3', 'ZNF217', 'ZNF267', 'REL', 'FOSL2', 'NFE2', 'NKX2-3', 'ATF4', 'TCF3', 'ZNF787', 'FOS', 'JUNB']	1216.32	38
['KLF6', 'SMAD3', 'SPI1', 'IRF1', 'EGR3', 'RUNX1', 'ETS2', 'KLF2', 'ZBTB7A', 'RREB1', 'FOXO3', 'BHLHE40', 'IKZF1', 'KLF9', 'ELF2', 'SP1', 'HMGA1', 'LYL1', 'MEF2D', 'MAFK', 'RARA', 'RXRA', 'JUND', 'SREBF1', 'RUNX3', 'ZNF217', 'NR1D1', 'ELF1', 'CIC', 'RUNX2', 'ATF4', 'FOSL2', 'NKX2-3', 'CEBPB', 'ZNF787', 'FOS', 'NFATC1', 'REL', 'ZNF267', 'NFE2']	1216.12	40
['KLF6', 'SMAD3', 'SPI1', 'IRF1', 'EGR3', 'RUNX1', 'ETS2', 'KLF2', 'ZBTB7A', 'RREB1', 'FOXO3', 'BHLHE40', 'IKZF1', 'KLF9', 'ELF2', 'SP1', 'HMGA1', 'KLF10', 'CIC', 'TGIF1', 'SREBF1', 'FOXP1', 'MAFK', 'GFI1', 'NFATC1', 'CEBPB', 'RUNX2', 'RUNX3', 'RXRA', 'CEBPA', 'NR4A2', 'REL', 'ZNF267', 'BCL6']	1216.12	34
['KLF6', 'SMAD3', 'SPI1', 'IRF1', 'EGR3', 'RUNX1', 'ETS2', 'KLF2', 'ZBTB7A', 'RREB1', 'FOXO3', 'BHLHE40', 'IKZF1', 'KLF9', 'ELF2', 'SP1', 'HMGA1', 'KLF10', 'CIC', 'MEF2D', 'RARA', 'ELF1', 'RXRA', 'TEF', 'JUND', 'ARID5A', 'CEBPA', 'MAFK', 'SREBF1', 'CUX1', 'RUNX3', 'NFIX', 'ZNF217', 'ZNF267', 'ZBTB48', 'BCL6', 'GFI1', 'NFATC1', 'HOXB2']	1216.05	39
['KLF6', 'SMAD3', 'SPI1', 'IRF1', 'EGR3', 'RUNX1', 'ETS2', 'KLF2', 'ZBTB7A', 'RREB1', 'FOXO3', 'BHLHE40', 'IKZF1', 'MXD1', 'RXRA', 'MEF2D', 'RARA', 'HMGA1', 'SREBF1', 'ZNF217', 'NFIX', 'JUND', 'MAFK', 'CUX1', 'RUNX3', 'NR1D1', 'NKX2-3', 'LYL1', 'CIC', 'CEBPA', 'ZBTB7B', 'FOSL2', 'RUNX2', 'NR4A2', 'TCF3', 'GFI1B', 'NFATC1', 'GFI1']	1216.03	38
['KLF6', 'SMAD3', 'SPI1', 'IRF1', 'EGR3', 'RUNX1', 'ETS2', 'KLF2', 'ZBTB7A', 'RREB1', 'FOXO3', 'BHLHE40', 'IKZF1', 'MXD1', 'RXRA', 'MEF2D', 'RARA', 'HMGA1', 'SREBF1', 'ZNF217', 'ATF4', 'JUND', 'MAFK', 'FOSL2', 'RUNX3', 'LYL1', 'CEBPB', 'RUNX2', 'NR1D1', 'NKX2-3', 'CIC', 'NR4A2', 'FOSB', 'JUNB']	1216	34
['KLF6', 'SMAD3', 'SPI1', 'IRF1', 'EGR3', 'RUNX1', 'ETS2', 'KLF2', 'ZBTB7A', 'RREB1', 'FOXO3', 'BHLHE40', 'IKZF1', 'BCL11B', 'NR1D1', 'MEF2D', 'LYL1', 'SREBF1', 'MAFK', 'RARA', 'ZNF787', 'RXRA', 'RUNX3', 'JUND', 'HMGA1', 'GFI1B', 'CUX1', 'CEBPA', 'CIC', 'RUNX2', 'MXD1', 'ZBTB7B', 'NKX2-3', 'FOSL2', 'TCF3', 'FOSB', 'JUNB']	1215.95	37
['KLF6', 'SMAD3', 'SPI1', 'IRF1', 'EGR3', 'RUNX1', 'ETS2', 'KLF2', 'ZBTB7A', 'RREB1', 'FOXO3', 'BHLHE40', 'IKZF1', 'BCL11B', 'NR1D1', 'MEF2D', 'LYL1', 'SREBF1', 'MAFK', 'RARA', 'ZNF787', 'RXRA', 'RUNX3', 'JUND', 'HMGA1', 'ATF4', 'TCF3', 'FOSL2', 'NKX2-3', 'NFKB2', 'JUNB', 'FOS', 'SP1', 'MXI1', 'XBP1']	1215.94	35
['KLF6', 'SMAD3', 'SPI1', 'IRF1', 'EGR3', 'RUNX1', 'ETS2', 'KLF2', 'ZBTB7A', 'RREB1', 'FOXO3', 'ZNF429', 'IKZF1', 'NR1D1', 'MEF2D', 'SREBF1', 'HMGA1', 'MAFK', 'RARA', 'RXRA', 'RUNX3', 'CIC', 'RUNX2', 'JUND', 'LYL1', 'ZNF787', 'MXD1', 'FOSL2', 'NKX2-3', 'ZNF217', 'ATF4', 'TCF3', 'FOSB', 'JUNB']	1215.91	34
['KLF6', 'SMAD3', 'SPI1', 'IRF1', 'EGR3', 'RUNX1', 'ETS2', 'KLF2', 'ZBTB7A', 'RREB1', 'FOXO3', 'BHLHE40', 'IKZF1', 'KLF9', 'ELF2', 'SP1', 'HMGA1', 'KLF10', 'CIC', 'MEF2D', 'RARA', 'ELF1', 'IRF2', 'GFI1', 'NFATC1', 'SREBF1', 'ZNF267', 'NFIX', 'ZNF217', 'ARID5A', 'TCF3', 'BCL6', 'NR4A3', 'GFI1B']	1215.88	34
['KLF6', 'SMAD3', 'SPI1', 'IRF1', 'EGR3', 'RUNX1', 'ETS2', 'KLF2', 'ZBTB7A', 'RREB1', 'FOXO3', 'BHLHE40', 'IKZF1', 'MXD1', 'RXRA', 'MEF2D', 'RARA', 'HMGA1', 'SREBF1', 'ZNF217', 'NFIX', 'JUND', 'MAFK', 'CUX1', 'RUNX3', 'NR1D1', 'NKX2-3', 'KLF10', 'CIC', 'CEBPA', 'ZBTB7B', 'HOXA9', 'GFI1', 'NFATC1', 'GFI1B', 'ZBTB48', 'ZNF787', 'TCF3']	1215.87	38
['KLF6', 'SMAD3', 'SPI1', 'IRF1', 'EGR3', 'RUNX1', 'ETS2', 'KLF2', 'ZBTB7A', 'RREB1', 'FOXO3', 'BHLHE40', 'IKZF1', 'KLF9', 'ELF2', 'NFIL3', 'MEF2D', 'ELF1', 'MAFK', 'RARA', 'CIC', 'NR1D1', 'RXRA', 'SREBF1', 'RUNX3', 'RUNX2', 'ZNF217', 'CUX1', 'CEBPA', 'LYL1', 'FOSL2', 'FOSB', 'NKX2-3', 'NR4A2', 'CEBPB', 'MXI1']	1215.86	36
['KLF6', 'SMAD3', 'SPI1', 'IRF1', 'EGR3', 'RUNX1', 'ETS2', 'KLF2', 'ZBTB7A', 'RREB1', 'FOXO3', 'BHLHE40', 'IKZF1', 'KLF9', 'ELF2', 'SP1', 'HMGA1', 'KLF10', 'CIC', 'MEF2D', 'RARA', 'ELF1', 'RXRA', 'TEF', 'JUND', 'ARID5A', 'CEBPA', 'MAFK', 'SREBF1', 'CUX1', 'RUNX3', 'MXI1', 'XBP1', 'FOSL2', 'ZNF784', 'ZNF787', 'ZBTB48', 'FOSB', 'JUNB']	1215.77	39
['KLF6', 'SMAD3', 'SPI1', 'IRF1', 'EGR3', 'RUNX1', 'ETS2', 'KLF2', 'ZBTB7A', 'RREB1', 'FOXO3', 'BHLHE40', 'IKZF1', 'KLF9', 'ELF2', 'SP1', 'HMGA1', 'KLF10', 'CIC', 'MEF2D', 'RARA', 'ELF1', 'RXRA', 'TEF', 'JUND', 'ARID5A', 'CEBPA', 'MAFK', 'SREBF1', 'CUX1', 'RUNX3', 'NFIX', 'XBP1', 'FOSL2', 'NFE2', 'ZNF784', 'ZNF787', 'ZBTB48', 'NFATC1', 'GFI1']	1215.7	40
['KLF6', 'SMAD3', 'SPI1', 'IRF1', 'EGR3', 'RUNX1', 'ETS2', 'KLF2', 'ZBTB7A', 'RREB1', 'FOXO3', 'BHLHE40', 'IKZF1', 'KLF9', 'ELF2', 'SP1', 'HMGA1', 'LYL1', 'MEF2D', 'MAFK', 'RARA', 'RXRA', 'JUND', 'SREBF1', 'RUNX3', 'XBP1', 'NR1D1', 'NKX2-3', 'NFE2', 'NFIX', 'CUX1', 'ELF1', 'ARID5A', 'CIC', 'CEBPA', 'HOXB3', 'RUNX2', 'GFI1', 'NR4A2', 'GFI1B']	1215.62	40
['KLF6', 'SMAD3', 'SPI1', 'IRF1', 'EGR3', 'RUNX1', 'ETS2', 'KLF2', 'ZBTB7A', 'RREB1', 'FOXO3', 'BHLHE40', 'IKZF1', 'MXD1', 'RXRA', 'MEF2D', 'RARA', 'HMGA1', 'SREBF1', 'ZNF217', 'NFIX', 'JUND', 'MAFK', 'CUX1', 'RUNX3', 'NR1D1', 'NKX2-3', 'LYL1', 'CIC', 'CEBPA', 'ZBTB7B', 'FOSL2', 'RUNX2', 'ZNF787', 'GFI1B', 'ZNF784', 'NFATC1', 'GFI1']	1215.61	38
['KLF6', 'SMAD3', 'SPI1', 'IRF1', 'EGR3', 'RUNX1', 'ETS2', 'KLF2', 'ZBTB7A', 'RREB1', 'FOXO3', 'BHLHE40', 'IKZF1', 'KLF9', 'ELF2', 'SP1', 'ARID3A', 'NFATC1', 'GFI1', 'TGIF1', 'KLF10', 'FOXP1', 'TCF3', 'BCL6', 'ZNF267', 'IRF2', 'MAFK']	1215.59	27
['KLF6', 'SMAD3', 'SPI1', 'IRF1', 'EGR3', 'RUNX1', 'ETS2', 'KLF2', 'ZBTB7A', 'RREB1', 'FOXO3', 'BHLHE40', 'IKZF1', 'BCL11B', 'NR1D1', 'MEF2D', 'LYL1', 'SREBF1', 'MAFK', 'RARA', 'ZNF787', 'RXRA', 'RUNX3', 'JUND', 'HMGA1', 'GFI1B', 'CUX1', 'NFKB2', 'FOSL2', 'NKX2-3', 'TCF3', 'JUNB', 'FOS', 'SP1', 'NFE2', 'XBP1']	1215.53	36
['KLF6', 'SMAD3', 'SPI1', 'IRF1', 'EGR3', 'RUNX1', 'ETS2', 'KLF2', 'ZBTB7A', 'RREB1', 'FOXO3', 'BHLHE40', 'IKZF1', 'KLF9', 'ELF2', 'SP1', 'HMGA1', 'LYL1', 'MEF2D', 'MAFK', 'RARA', 'RXRA', 'JUND', 'SREBF1', 'RUNX3', 'XBP1', 'NR1D1', 'NKX2-3', 'MXI1', 'ELF1', 'CIC', 'RUNX2', 'FOSL2', 'NR4A2', 'CEBPB', 'ATF4', 'FOSB', 'JUNB']	1215.34	38
['KLF6', 'SMAD3', 'SPI1', 'IRF1', 'EGR3', 'RUNX1', 'ETS2', 'KLF2', 'ZBTB7A', 'RREB1', 'FOXO3', 'BHLHE40', 'IKZF1', 'KLF9', 'ELF2', 'SP1', 'HMGA1', 'KLF10', 'CIC', 'MEF2D', 'RARA', 'ELF1', 'RXRA', 'TEF', 'JUND', 'ARID5A', 'CEBPA', 'MAFK', 'SREBF1', 'CUX1', 'RUNX3', 'NFIX', 'ZNF217', 'ZNF267', 'NR4A2', 'TCF3', 'BCL6', 'NFATC1', 'GFI1', 'HOXA9']	1215.33	40
['KLF6', 'SMAD3', 'SPI1', 'IRF1', 'EGR3', 'RUNX1', 'ETS2', 'KLF2', 'ZBTB7A', 'RREB1', 'FOXO3', 'BHLHE40', 'IKZF1', 'KLF9', 'ELF2', 'SP1', 'HMGA1', 'LYL1', 'MEF2D', 'MAFK', 'RARA', 'RXRA', 'JUND', 'SREBF1', 'RUNX3', 'ZNF217', 'NR1D1', 'ELF1', 'CIC', 'RUNX2', 'ARID5A', 'CEBPA', 'CUX1', 'MXI1', 'ZNF787', 'FOS', 'GFI1B', 'NKX2-3', 'HOXB3', 'ZNF784', 'JUNB']	1215.24	41
['KLF6', 'SMAD3', 'SPI1', 'IRF1', 'EGR3', 'RUNX1', 'ETS2', 'KLF2', 'ZBTB7A', 'RREB1', 'FOXO3', 'BHLHE40', 'IKZF1', 'KLF9', 'HLX', 'MEF2D', 'SP1', 'RARA', 'RXRA', 'NFATC1', 'ARID3A', 'GFI1', 'TCF3', 'HOXA9', 'KLF10', 'NR4A3', 'ZNF267', 'BCL6', 'ZNF217']	1215.14	29
['KLF6', 'SMAD3', 'SPI1', 'IRF1', 'EGR3', 'RUNX1', 'ETS2', 'KLF2', 'ZBTB7A', 'RREB1', 'FOXO3', 'BHLHE40', 'IKZF1', 'BCL11B', 'NR1D1', 'MEF2D', 'LYL1', 'SREBF1', 'MAFK', 'RARA', 'ZNF787', 'RXRA', 'RUNX3', 'NFIL3', 'CIC', 'ELF1', 'FOS', 'HOXB2', 'CUX1', 'CEBPA', 'ZBTB48', 'ZNF267', 'REL']	1215.09	33
['KLF6', 'SMAD3', 'SPI1', 'IRF1', 'EGR3', 'RUNX1', 'ETS2', 'KLF2', 'ZBTB7A', 'RREB1', 'FOXO3', 'BHLHE40', 'IKZF1', 'KLF9', 'ELF2', 'SP1', 'HMGA1', 'KLF10', 'CIC', 'MEF2D', 'RARA', 'ELF1', 'RXRA', 'NR1D1', 'FOXP1', 'RUNX2', 'CEBPA', 'RUNX3', 'SATB1', 'ZNF267', 'REL', 'HOXA9', 'NFATC1', 'TCF3', 'NR4A2', 'BCL6']	1215	36
['KLF6', 'SMAD3', 'SPI1', 'IRF1', 'EGR3', 'RUNX1', 'ETS2', 'KLF2', 'ZBTB7A', 'RREB1', 'FOXO3', 'BHLHE40', 'IKZF1', 'KLF9', 'ELF2', 'SP1', 'HMGA1', 'LYL1', 'MEF2D', 'MAFK', 'RARA', 'RXRA', 'JUND', 'SREBF1', 'RUNX3', 'ZNF217', 'TEF', 'ELF1', 'CIC', 'ARID5A', 'CUX1', 'CEBPA', 'NFIX', 'ZNF267', 'NR4A2', 'TCF3', 'NFE2', 'HOXA9', 'NFATC1', 'GFI1']	1214.9	40
['KLF6', 'SMAD3', 'SPI1', 'IRF1', 'EGR3', 'RUNX1', 'ETS2', 'KLF2', 'ZBTB7A', 'RREB1', 'FOXO3', 'BHLHE40', 'IKZF1', 'KLF9', 'ELF2', 'NFIL3', 'MEF2D', 'ELF1', 'MAFK', 'RARA', 'CIC', 'NR1D1', 'RXRA', 'SREBF1', 'RUNX3', 'RUNX2', 'ZNF217', 'CUX1', 'CEBPA', 'LYL1', 'FOSL2', 'FOSB', 'NKX2-3', 'ZNF787', 'FOS', 'ZNF784', 'MXI1']	1214.86	37
['KLF6', 'SMAD3', 'SPI1', 'IRF1', 'EGR3', 'RUNX1', 'ETS2', 'KLF2', 'ZBTB7A', 'RREB1', 'FOXO3', 'BHLHE40', 'IKZF1', 'BCL11B', 'NR1D1', 'MEF2D', 'LYL1', 'SREBF1', 'MAFK', 'RARA', 'ZNF787', 'RXRA', 'RUNX3', 'JUND', 'HMGA1', 'GFI1B', 'CUX1', 'NFKB2', 'FOSL2', 'NKX2-3', 'ZNF784', 'NFATC1', 'FOS', 'SP1', 'MXI1', 'XBP1']	1214.58	36
['KLF6', 'SMAD3', 'SPI1', 'IRF1', 'EGR3', 'RUNX1', 'ETS2', 'KLF2', 'ZBTB7A', 'RREB1', 'FOXO3', 'BHLHE40', 'IKZF1', 'KLF9', 'ELF2', 'SP1', 'HMGA1', 'KLF10', 'CIC', 'MEF2D', 'RARA', 'ELF1', 'RXRA', 'TEF', 'JUND', 'ARID5A', 'CEBPA', 'MAFK', 'SREBF1', 'CUX1', 'RUNX3', 'NFIX', 'XBP1', 'FOSL2', 'NFE2', 'TCF3', 'NR4A2', 'FOSB', 'JUNB']	1214.56	39
['KLF6', 'SMAD3', 'SPI1', 'IRF1', 'EGR3', 'RUNX1', 'ETS2', 'KLF2', 'ZBTB7A', 'RREB1', 'FOXO3', 'BHLHE40', 'IKZF1', 'KLF9', 'ELF2', 'SP1', 'HMGA1', 'LYL1', 'MEF2D', 'MAFK', 'RARA', 'RXRA', 'JUND', 'SREBF1', 'RUNX3', 'XBP1', 'NR1D1', 'NKX2-3', 'MXI1', 'ELF1', 'CIC', 'RUNX2', 'FOSL2', 'NR4A2', 'CEBPB', 'CUX1', 'ARID5A', 'CEBPA', 'ZBTB7B', 'NFATC1', 'GFI1']	1214.41	41
['KLF6', 'SMAD3', 'SPI1', 'IRF1', 'EGR3', 'RUNX1', 'ETS2', 'KLF2', 'ZBTB7A', 'RREB1', 'FOXO3', 'BHLHE40', 'IKZF1', 'KLF9', 'ELF2', 'SP1', 'HMGA1', 'KLF10', 'CIC', 'MEF2D', 'RARA', 'ELF1', 'RXRA', 'NR1D1', 'JUND', 'ARID5A', 'CEBPA', 'MAFK', 'SREBF1', 'CUX1', 'RUNX3', 'RUNX2', 'MXI1', 'ZNF217', 'ZNF787', 'FOS', 'GFI1B', 'NKX2-3', 'FOSL2', 'ZBTB7B', 'ZNF784', 'NFATC1', 'GFI1']	1214.33	43
['KLF6', 'SMAD3', 'SPI1', 'IRF1', 'EGR3', 'RUNX1', 'ETS2', 'KLF2', 'ZBTB7A', 'RREB1', 'FOXO3', 'BHLHE40', 'NR3C1', 'KLF9', 'ELF2', 'SP1', 'ZNF267', 'KLF10', 'TCF3', 'RXRA', 'NFATC1', 'RARA', 'MEF2D', 'ZNF217', 'NFIX', 'NR4A2', 'HMGA1', 'HOXA9', 'NR4A3', 'ZBTB7B']	1214.3	30
['KLF6', 'SMAD3', 'SPI1', 'IRF1', 'EGR3', 'RUNX1', 'ETS2', 'KLF2', 'ZBTB7A', 'RREB1', 'FOXO3', 'BHLHE40', 'IKZF1', 'MXD1', 'RXRA', 'MEF2D', 'RARA', 'HMGA1', 'SREBF1', 'ZNF217', 'NFIX', 'JUND', 'MAFK', 'CUX1', 'RUNX3', 'NR1D1', 'NKX2-3', 'KLF10', 'CIC', 'CEBPA', 'ZBTB7B', 'FOSL2', 'RUNX2', 'NR4A2', 'CEBPB', 'NFATC1', 'GFI1']	1214.3	37
['KLF6', 'SMAD3', 'SPI1', 'IRF1', 'EGR3', 'RUNX1', 'ETS2', 'KLF2', 'ZBTB7A', 'RREB1', 'FOXO3', 'BHLHE40', 'IKZF1', 'KLF9', 'ELF2', 'SP1', 'HMGA1', 'KLF10', 'CIC', 'TGIF1', 'SREBF1', 'ZNF217', 'ARID5A', 'MXI1', 'RXRA', 'RUNX2', 'ZBTB7B', 'JUND', 'FOSL2', 'RUNX3', 'CEBPA', 'MAFK', 'CEBPB', 'ZNF787', 'FOS', 'NFATC1', 'GFI1']	1214.27	37
['KLF6', 'SMAD3', 'SPI1', 'IRF1', 'EGR3', 'RUNX1', 'ETS2', 'KLF2', 'ZBTB7A', 'RREB1', 'FOXO3', 'DDIT3', 'IKZF1', 'ELF2', 'HMGA1', 'SP1', 'MAFK', 'RARA', 'NFATC1', 'CIC', 'ZNF217', 'SREBF1', 'ELF1', 'ARID5A', 'ZNF429', 'ZNF787', 'JUND', 'NR1D1', 'RUNX3', 'RXRA', 'CEBPA', 'GFI1B', 'ZBTB7B', 'FOSL2', 'ZNF784', 'MXI1']	1214.22	36
['KLF6', 'SMAD3', 'SPI1', 'IRF1', 'EGR3', 'RUNX1', 'ETS2', 'KLF2', 'ZBTB7A', 'RREB1', 'FOXO3', 'BHLHE40', 'IKZF1', 'KLF9', 'ELF2', 'SP1', 'HMGA1', 'KLF10', 'CIC', 'MEF2D', 'RARA', 'ELF1', 'RXRA', 'NR1D1', 'JUND', 'ATF4', 'SREBF1', 'MAFK', 'NKX2-3', 'FOSL2', 'RUNX3', 'RUNX2', 'XBP1', 'CEBPB', 'ZNF787', 'FOS', 'FOSB', 'JUNB', 'NFE2']	1214.21	39
['KLF6', 'SMAD3', 'SPI1', 'IRF1', 'EGR3', 'RUNX1', 'ETS2', 'KLF2', 'ZBTB7A', 'RREB1', 'FOXO3', 'BHLHE40', 'IKZF1', 'KLF9', 'ELF2', 'SP1', 'HMGA1', 'LYL1', 'MEF2D', 'MAFK', 'RARA', 'RXRA', 'JUND', 'SREBF1', 'RUNX3', 'XBP1', 'NR1D1', 'NKX2-3', 'MXI1', 'ELF1', 'CIC', 'RUNX2', 'HOXB3', 'CUX1', 'ARID5A', 'CEBPA', 'GFI1', 'ZNF787', 'FOS', 'GFI1B', 'ZNF784']	1214.17	41
['KLF6', 'SMAD3', 'SPI1', 'IRF1', 'EGR3', 'RUNX1', 'ETS2', 'KLF2', 'ZBTB7A', 'RREB1', 'FOXO3', 'BHLHE40', 'IKZF1', 'KLF9', 'ELF2', 'SP1', 'HMGA1', 'LYL1', 'MEF2D', 'MAFK', 'RARA', 'RXRA', 'JUND', 'SREBF1', 'RUNX3', 'ZNF217', 'NR1D1', 'NFKB2', 'FOSL2', 'NKX2-3', 'TCF3', 'NR4A2', 'JUNB', 'ATF4', 'REL', 'ZNF267', 'NFE2']	1214.11	37
['KLF6', 'SMAD3', 'SPI1', 'IRF1', 'EGR3', 'RUNX1', 'ETS2', 'KLF2', 'ZBTB7A', 'RREB1', 'FOXO3', 'BHLHE40', 'IKZF1', 'BCL11B', 'NR1D1', 'MEF2D', 'LYL1', 'SREBF1', 'MAFK', 'RARA', 'ZNF787', 'RXRA', 'RUNX3', 'JUND', 'HMGA1', 'GFI1B', 'CUX1', 'CEBPA', 'CIC', 'RUNX2', 'ELF1', 'ARID5A', 'SP1', 'HOXA9', 'NKX2-3', 'HOXB3', 'ZNF784', 'MXI1']	1214	38
['KLF6', 'SMAD3', 'SPI1', 'IRF1', 'EGR3', 'RUNX1', 'ETS2', 'KLF2', 'ZBTB7A', 'RREB1', 'FOXO3', 'BHLHE40', 'IKZF1', 'BCL11B', 'NR1D1', 'MEF2D', 'LYL1', 'SREBF1', 'MAFK', 'RARA', 'ZNF787', 'RXRA', 'RUNX3', 'JUND', 'HMGA1', 'GFI1B', 'CUX1', 'CEBPA', 'CIC', 'RUNX2', 'ELF1', 'ARID5A', 'SP1', 'HOXA9', 'NKX2-3', 'NFATC1', 'ZBTB7B', 'ZNF784', 'MXI1']	1213.92	39
['KLF6', 'SMAD3', 'SPI1', 'IRF1', 'EGR3', 'RUNX1', 'ETS2', 'KLF2', 'ZBTB7A', 'RREB1', 'FOXO3', 'BHLHE40', 'IKZF1', 'KLF9', 'ELF2', 'SP1', 'HMGA1', 'KLF10', 'CIC', 'TGIF1', 'SREBF1', 'ZNF217', 'ARID5A', 'NFIX', 'ZNF267', 'MAFK', 'IRF2', 'GFI1', 'TCF3', 'NFATC1', 'ZNF787', 'GFI1B', 'ZBTB7B']	1213.73	33
['KLF6', 'SMAD3', 'SPI1', 'IRF1', 'EGR3', 'RUNX1', 'ETS2', 'KLF2', 'ZBTB7A', 'RREB1', 'FOXO3', 'BHLHE40', 'IKZF1', 'KLF9', 'ELF2', 'SP1', 'HMGA1', 'KLF10', 'CIC', 'MEF2D', 'RARA', 'ELF1', 'RXRA', 'TEF', 'JUND', 'ARID5A', 'CEBPA', 'MAFK', 'SREBF1', 'CUX1', 'RUNX3', 'NFIX', 'ZNF217', 'ZNF267', 'ZBTB48', 'ZNF787', 'NFE2', 'HOXA9', 'NFATC1', 'GFI1', 'TCF3']	1213.54	41
['KLF6', 'SMAD3', 'SPI1', 'IRF1', 'EGR3', 'RUNX1', 'ETS2', 'KLF2', 'ZBTB7A', 'RREB1', 'FOXO3', 'BHLHE40', 'IKZF1', 'KLF9', 'ELF2', 'SP1', 'HMGA1', 'KLF10', 'CIC', 'MEF2D', 'RARA', 'ELF1', 'RXRA', 'NR1D1', 'JUND', 'ARID5A', 'CEBPA', 'MAFK', 'SREBF1', 'CUX1', 'RUNX3', 'RUNX2', 'NFIX', 'XBP1', 'NFE2', 'NKX2-3', 'HOXB3', 'JUNB', 'NR4A2', 'GFI1B']	1213.42	40
['KLF6', 'SMAD3', 'SPI1', 'IRF1', 'EGR3', 'RUNX1', 'ETS2', 'KLF2', 'ZBTB7A', 'RREB1', 'FOXO3', 'BHLHE40', 'IKZF1', 'BCL11B', 'NR1D1', 'MEF2D', 'LYL1', 'SREBF1', 'MAFK', 'RARA', 'ZNF787', 'RXRA', 'RUNX3', 'JUND', 'HMGA1', 'GFI1B', 'CUX1', 'CEBPA', 'CIC', 'ZBTB48', 'MXD1', 'ZBTB7B', 'NKX2-3', 'HOXA9', 'NFATC1', 'ZNF784']	1213.42	36
['KLF6', 'SMAD3', 'SPI1', 'IRF1', 'EGR3', 'RUNX1', 'ETS2', 'KLF2', 'ZBTB7A', 'RREB1', 'FOXO3', 'BHLHE40', 'IKZF1', 'KLF9', 'ELF2', 'SP1', 'HMGA1', 'KLF10', 'CIC', 'MEF2D', 'RARA', 'ELF1', 'RXRA', 'NR1D1', 'JUND', 'ARID5A', 'CEBPA', 'MAFK', 'SREBF1', 'CUX1', 'RUNX3', 'ZBTB48', 'GFI1B', 'MXI1', 'ZNF787', 'XBP1', 'FOS', 'NKX2-3', 'FOSL2', 'ZBTB7B', 'TCF3', 'NFATC1', 'GFI1']	1213.26	43
['KLF6', 'SMAD3', 'SPI1', 'IRF1', 'EGR3', 'RUNX1', 'ETS2', 'KLF2', 'ZBTB7A', 'RREB1', 'FOXO3', 'BHLHE40', 'IKZF1', 'KLF9', 'ELF2', 'NFIL3', 'MEF2D', 'ELF1', 'MAFK', 'RARA', 'CIC', 'NR1D1', 'RXRA', 'SREBF1', 'RUNX3', 'RUNX2', 'ZNF217', 'CUX1', 'CEBPA', 'LYL1', 'FOSL2', 'FOSB', 'NKX2-3', 'ZNF787', 'FOS', 'CEBPB', 'MXI1']	1213.03	37
['KLF6', 'SMAD3', 'SPI1', 'IRF1', 'EGR3', 'RUNX1', 'ETS2', 'KLF2', 'ZBTB7A', 'RREB1', 'FOXO3', 'BHLHE40', 'IKZF1', 'MXD1', 'RXRA', 'MEF2D', 'RARA', 'HMGA1', 'SREBF1', 'ZNF217', 'NFIX', 'JUND', 'MAFK', 'CUX1', 'RUNX3', 'NR1D1', 'NKX2-3', 'KLF10', 'CIC', 'CEBPA', 'ZBTB7B', 'FOSL2', 'RUNX2', 'ZNF787', 'GFI1B', 'TCF3', 'FOSB', 'JUNB']	1212.95	38
['KLF6', 'SMAD3', 'SPI1', 'IRF1', 'EGR3', 'RUNX1', 'ETS2', 'KLF2', 'ZBTB7A', 'KLF13', 'KLF10', 'TCF3', 'BHLHE40', 'KLF9', 'ELF2', 'SP1', 'ELF1', 'IKZF1', 'HMGA1', 'RARA', 'SREBF1', 'IRF2', 'NFIX', 'NR4A3', 'ZNF267', 'BCL6']	1212.85	26
['KLF6', 'SMAD3', 'SPI1', 'IRF1', 'EGR3', 'RUNX1', 'ETS2', 'KLF2', 'ZBTB7A', 'RREB1', 'FOXO3', 'BHLHE40', 'NR3C1', 'KLF9', 'ELF2', 'SP1', 'ZNF267', 'KLF10', 'TCF3', 'RXRA', 'NFATC1', 'TGIF1', 'FOXP1', 'BCL6', 'NR4A2', 'HMGA1', 'TEF', 'MAFK']	1212.75	28
['KLF6', 'SMAD3', 'SPI1', 'IRF1', 'EGR3', 'RUNX1', 'ETS2', 'KLF2', 'ZBTB7A', 'RREB1', 'FOXO3', 'BHLHE40', 'IKZF1', 'KLF9', 'ELF2', 'SP1', 'HMGA1', 'KLF10', 'CIC', 'MEF2D', 'RARA', 'ELF1', 'RXRA', 'TEF', 'JUND', 'ARID5A', 'CEBPA', 'MAFK', 'SREBF1', 'CUX1', 'RUNX3', 'NFIX', 'ZNF217', 'ZNF267', 'ZBTB48', 'BCL6', 'GFI1', 'NFATC1', 'HOXA9', 'TCF3']	1212.67	40
['KLF6', 'SMAD3', 'SPI1', 'IRF1', 'EGR3', 'RUNX1', 'ETS2', 'KLF2', 'ZBTB7A', 'RREB1', 'FOXO3', 'BHLHE40', 'IKZF1', 'KLF9', 'ELF2', 'SP1', 'HMGA1', 'LYL1', 'MEF2D', 'MAFK', 'RARA', 'RXRA', 'JUND', 'SREBF1', 'RUNX3', 'XBP1', 'NR1D1', 'NKX2-3', 'MXI1', 'ELF1', 'CIC', 'RUNX2', 'FOSL2', 'ZNF787', 'FOS', 'ATF4', 'CEBPB', 'FOSB', 'JUNB']	1212.67	39
['KLF6', 'SMAD3', 'SPI1', 'IRF1', 'EGR3', 'RUNX1', 'ETS2', 'KLF2', 'ZBTB7A', 'RREB1', 'FOXO3', 'BHLHE40', 'IKZF1', 'KLF9', 'ELF2', 'SP1', 'HMGA1', 'LYL1', 'MEF2D', 'MAFK', 'RARA', 'RXRA', 'JUND', 'SREBF1', 'RUNX3', 'ZNF217', 'NR1D1', 'ELF1', 'CIC', 'ZBTB48', 'ZNF787', 'ARID5A', 'CEBPA', 'GFI1B', 'CUX1', 'MXI1', 'FOS', 'HOXB3', 'GFI1', 'ZNF784', 'NKX2-3']	1212.54	41
['KLF6', 'SMAD3', 'SPI1', 'IRF1', 'EGR3', 'RUNX1', 'ETS2', 'KLF2', 'ZBTB7A', 'RREB1', 'FOXO3', 'BHLHE40', 'IKZF1', 'BCL11B', 'NR1D1', 'MEF2D', 'LYL1', 'SREBF1', 'MAFK', 'RARA', 'ZNF787', 'RXRA', 'RUNX3', 'JUND', 'HMGA1', 'ATF4', 'TCF3', 'FOSL2', 'NKX2-3', 'NFKB2', 'JUNB', 'FOS', 'SP1', 'NFE2', 'XBP1']	1212.31	35
['KLF6', 'SMAD3', 'SPI1', 'IRF1', 'EGR3', 'RUNX1', 'ETS2', 'KLF2', 'ZBTB7A', 'RREB1', 'FOXO3', 'BHLHE40', 'IKZF1', 'KLF9', 'ELF2', 'SP1', 'HMGA1', 'KLF10', 'CIC', 'MEF2D', 'RARA', 'ELF1', 'RXRA', 'NR1D1', 'JUND', 'ARID5A', 'CEBPA', 'MAFK', 'SREBF1', 'CUX1', 'RUNX3', 'ZBTB48', 'GFI1B', 'MXI1', 'ZNF787', 'ZNF217', 'HOXA9', 'GFI1', 'NKX2-3', 'HOXB3', 'ZNF784']	1212.22	41
['KLF6', 'SMAD3', 'SPI1', 'IRF1', 'EGR3', 'RUNX1', 'ETS2', 'KLF2', 'ZBTB7A', 'RREB1', 'FOXO3', 'BHLHE40', 'IKZF1', 'KLF9', 'ELF2', 'SP1', 'HMGA1', 'KLF10', 'CIC', 'MEF2D', 'RARA', 'ELF1', 'RXRA', 'NR1D1', 'JUND', 'ARID5A', 'CEBPA', 'MAFK', 'SREBF1', 'CUX1', 'RUNX3', 'ZBTB48', 'GFI1B', 'MXI1', 'ZNF787', 'ZNF217', 'HOXA9', 'GFI1', 'NKX2-3', 'NFATC1', 'ZBTB7B', 'ZNF784']	1212.19	42
['KLF6', 'SMAD3', 'SPI1', 'IRF1', 'EGR3', 'RUNX1', 'ETS2', 'KLF2', 'ZBTB7A', 'RREB1', 'FOXO3', 'BHLHE40', 'IKZF1', 'BCL11B', 'NR1D1', 'MEF2D', 'LYL1', 'SREBF1', 'MAFK', 'RARA', 'ZNF787', 'RXRA', 'RUNX3', 'JUND', 'HMGA1', 'GFI1B', 'CUX1', 'NFKB2', 'FOSL2', 'NKX2-3', 'TCF3', 'NFATC1', 'FOS', 'SP1', 'NFE2', 'ZNF267', 'REL']	1212.16	37
['KLF6', 'SMAD3', 'SPI1', 'IRF1', 'EGR3', 'RUNX1', 'ETS2', 'KLF2', 'ZBTB7A', 'KLF13', 'KLF10', 'TCF3', 'BHLHE40', 'KLF9', 'ELF2', 'SP1', 'NR3C1', 'RARA', 'RXRA', 'NR4A3', 'ZNF267', 'NFIX', 'HMGA1', 'BCL6']	1212.04	24
['KLF6', 'SMAD3', 'SPI1', 'IRF1', 'EGR3', 'RUNX1', 'ETS2', 'KLF2', 'ZBTB7A', 'RREB1', 'FOXO3', 'BHLHE40', 'IKZF1', 'KLF9', 'ELF2', 'SP1', 'HMGA1', 'KLF10', 'CIC', 'MEF2D', 'RARA', 'ELF1', 'RXRA', 'NR1D1', 'JUND', 'ARID5A', 'CEBPA', 'MAFK', 'SREBF1', 'CUX1', 'RUNX3', 'RUNX2', 'MXI1', 'XBP1', 'NKX2-3', 'HOXB3', 'JUNB', 'ZNF787', 'FOS', 'GFI1B', 'ZNF784']	1212.02	41
['KLF6', 'SMAD3', 'SPI1', 'IRF1', 'EGR3', 'RUNX1', 'ETS2', 'KLF2', 'ZBTB7A', 'RREB1', 'FOXO3', 'BHLHE40', 'IKZF1', 'KLF9', 'ELF2', 'SP1', 'HMGA1', 'LYL1', 'MEF2D', 'MAFK', 'RARA', 'RXRA', 'JUND', 'SREBF1', 'RUNX3', 'XBP1', 'NR1D1', 'NKX2-3', 'NFE2', 'ATF4', 'FOSL2', 'CEBPB', 'RUNX2', 'ELF1', 'CIC', 'NR4A2', 'FOSB', 'JUNB']	1212	38
['KLF6', 'SMAD3', 'SPI1', 'IRF1', 'EGR3', 'RUNX1', 'ETS2', 'KLF2', 'ZBTB7A', 'RREB1', 'FOXO3', 'BHLHE40', 'IKZF1', 'KLF9', 'ELF2', 'SP1', 'HMGA1', 'LYL1', 'MEF2D', 'MAFK', 'RARA', 'RXRA', 'JUND', 'SREBF1', 'RUNX3', 'XBP1', 'NR1D1', 'NKX2-3', 'MXI1', 'ELF1', 'CIC', 'RUNX2', 'FOSL2', 'ZNF787', 'FOS', 'CUX1', 'ARID5A', 'CEBPA', 'ZBTB7B', 'CEBPB', 'NFATC1', 'GFI1']	1211.95	42
['KLF6', 'SMAD3', 'SPI1', 'IRF1', 'EGR3', 'RUNX1', 'ETS2', 'KLF2', 'ZBTB7A', 'RREB1', 'FOXO3', 'BHLHE40', 'IKZF1', 'KLF9', 'ELF2', 'SP1', 'HMGA1', 'KLF10', 'NFKB2', 'MEF2D', 'RARA', 'RXRA', 'MAFK', 'NR1D1', 'JUND', 'SREBF1', 'RUNX3', 'XBP1', 'FOSL2', 'NKX2-3', 'ZNF784', 'ZNF787', 'CUX1', 'FOS', 'GFI1B', 'GFI1', 'NFATC1', 'NFE2', 'NFIX']	1211.51	39
['KLF6', 'SMAD3', 'SPI1', 'IRF1', 'EGR3', 'RUNX1', 'ETS2', 'KLF2', 'ZBTB7A', 'RREB1', 'FOXO3', 'BHLHE40', 'IKZF1', 'KLF9', 'HLX', 'MEF2D', 'SP1', 'RARA', 'RXRA', 'NFATC1', 'HMGA1', 'CIC', 'SREBF1', 'ZNF267', 'RUNX2', 'REL', 'GFI1', 'ZNF217', 'HOXA9', 'TCF3', 'GFI1B', 'KLF10', 'NR4A3', 'ZBTB7B']	1211.47	34
['KLF6', 'SMAD3', 'SPI1', 'IRF1', 'EGR3', 'RUNX1', 'ETS2', 'KLF2', 'ZBTB7A', 'RREB1', 'FOXO3', 'BHLHE40', 'IKZF1', 'KLF9', 'ELF2', 'SP1', 'HMGA1', 'LYL1', 'MEF2D', 'MAFK', 'RARA', 'RXRA', 'JUND', 'SREBF1', 'RUNX3', 'ZNF217', 'NR1D1', 'NFKB2', 'FOSL2', 'NKX2-3', 'TCF3', 'ZNF787', 'FOS', 'JUNB', 'ATF4', 'REL', 'ZNF267', 'NFE2']	1211.39	38
['KLF6', 'SMAD3', 'SPI1', 'IRF1', 'EGR3', 'RUNX1', 'ETS2', 'KLF2', 'ZBTB7A', 'RREB1', 'FOXO3', 'BHLHE40', 'IKZF1', 'KLF9', 'ELF2', 'SP1', 'HMGA1', 'KLF10', 'CIC', 'TGIF1', 'SREBF1', 'ZNF217', 'ARID5A', 'NFIX', 'ZNF267', 'MAFK', 'JUND', 'CEBPA', 'RUNX3', 'RXRA', 'BCL6', 'GFI1', 'NR4A2', 'NFATC1', 'TEF', 'TCF3']	1211.19	36
['KLF6', 'SMAD3', 'SPI1', 'IRF1', 'EGR3', 'RUNX1', 'ETS2', 'KLF2', 'ZBTB7A', 'RREB1', 'FOXO3', 'BHLHE40', 'SP3', 'KLF9', 'SP1', 'KLF10', 'TCF3', 'NFATC1', 'ELF2', 'ELF1', 'YY1', 'ZNF267', 'HOXA9', 'RUNX2', 'HMGA1', 'GFI1B', 'CIC', 'FOXP1']	1211.07	28
['KLF6', 'SMAD3', 'SPI1', 'IRF1', 'EGR3', 'RUNX1', 'ETS2', 'KLF2', 'ZBTB7A', 'RREB1', 'FOXO3', 'BHLHE40', 'IKZF1', 'BCL11B', 'NR1D1', 'MEF2D', 'LYL1', 'SREBF1', 'MAFK', 'RARA', 'ZNF787', 'RXRA', 'RUNX3', 'JUND', 'HMGA1', 'GFI1B', 'CUX1', 'NFKB2', 'FOSL2', 'NKX2-3', 'ZNF784', 'NFATC1', 'FOS', 'SP1', 'NFE2', 'XBP1']	1211.06	36
['KLF6', 'SMAD3', 'SPI1', 'IRF1', 'EGR3', 'RUNX1', 'ETS2', 'KLF2', 'ZBTB7A', 'RREB1', 'FOXO3', 'BHLHE40', 'IKZF1', 'KLF9', 'ELF2', 'SP1', 'HMGA1', 'LYL1', 'MEF2D', 'MAFK', 'RARA', 'RXRA', 'JUND', 'SREBF1', 'RUNX3', 'XBP1', 'TEF', 'ELF1', 'FOSL2', 'CIC', 'ZNF784', 'ZNF787', 'ZBTB48', 'CUX1', 'ARID5A', 'CEBPA', 'NFIX', 'NFE2', 'NFATC1', 'GFI1']	1211.03	40
['KLF6', 'SMAD3', 'SPI1', 'IRF1', 'EGR3', 'RUNX1', 'ETS2', 'KLF2', 'ZBTB7A', 'RREB1', 'FOXO3', 'BHLHE40', 'IKZF1', 'KLF9', 'ELF2', 'SP1', 'HMGA1', 'LYL1', 'MEF2D', 'MAFK', 'RARA', 'RXRA', 'JUND', 'SREBF1', 'RUNX3', 'XBP1', 'TEF', 'ELF1', 'FOSL2', 'CIC', 'ZNF784', 'ZNF787', 'ZBTB48', 'CUX1', 'ARID5A', 'CEBPA', 'MXI1', 'FOSB', 'JUNB']	1210.97	39
['KLF6', 'SMAD3', 'SPI1', 'IRF1', 'EGR3', 'RUNX1', 'ETS2', 'KLF2', 'ZBTB7A', 'RREB1', 'FOXO3', 'BHLHE40', 'IKZF1', 'MXD1', 'RXRA', 'MEF2D', 'RARA', 'HMGA1', 'SREBF1', 'ZNF217', 'NFIX', 'JUND', 'MAFK', 'CUX1', 'RUNX3', 'NR1D1', 'NKX2-3', 'LYL1', 'CIC', 'CEBPA', 'ZBTB7B', 'HOXA9', 'GFI1', 'NFATC1', 'GFI1B', 'ZBTB48', 'ZNF787', 'TCF3']	1210.95	38
['KLF6', 'SMAD3', 'SPI1', 'IRF1', 'EGR3', 'RUNX1', 'ETS2', 'KLF2', 'ZBTB7A', 'KLF13', 'KLF10', 'TCF3', 'BHLHE40', 'KLF9', 'ELF2', 'SP1', 'ELF1', 'IKZF1', 'ARID3A', 'RARA', 'BCL6', 'IRF2', 'HIVEP2']	1210.91	23
['KLF6', 'SMAD3', 'SPI1', 'IRF1', 'EGR3', 'RUNX1', 'ETS2', 'KLF2', 'ZBTB7A', 'RREB1', 'FOXO3', 'BHLHE40', 'SP3', 'KLF9', 'SP1', 'KLF10', 'TCF3', 'NFATC1', 'ELF2', 'ELF1', 'GFI1', 'HOXA9', 'RXRA', 'ZNF787', 'NR4A3', 'FOXP1', 'ZNF267', 'RUNX2', 'GFI1B', 'HMGA1', 'CIC']	1210.9	31
['KLF6', 'SMAD3', 'SPI1', 'IRF1', 'EGR3', 'RUNX1', 'ETS2', 'KLF2', 'ZBTB7A', 'RREB1', 'FOXO3', 'BHLHE40', 'IKZF1', 'KLF9', 'ELF2', 'SP1', 'HMGA1', 'KLF10', 'CIC', 'TGIF1', 'SATB1', 'TCF3', 'NFATC1', 'RXRA', 'ZNF267', 'RUNX2', 'REL', 'ZNF787', 'NR4A3', 'ARID5A', 'ZBTB7B']	1210.81	31
['KLF6', 'SMAD3', 'SPI1', 'IRF1', 'EGR3', 'RUNX1', 'ETS2', 'KLF2', 'ZBTB7A', 'RREB1', 'FOXO3', 'BHLHE40', 'IKZF1', 'KLF9', 'ELF2', 'SP1', 'HMGA1', 'KLF10', 'CIC', 'TGIF1', 'SREBF1', 'ZNF217', 'ARID5A', 'NFIX', 'ZNF267', 'MAFK', 'IRF2', 'GFI1', 'TCF3', 'NFATC1', 'BCL6', 'GFI1B']	1210.75	32
['KLF6', 'SMAD3', 'SPI1', 'IRF1', 'EGR3', 'RUNX1', 'ETS2', 'KLF2', 'ZBTB7A', 'RREB1', 'FOXO3', 'DDIT3', 'IKZF1', 'ELF2', 'HMGA1', 'SP1', 'MAFK', 'RARA', 'NFATC1', 'CIC', 'ZNF217', 'SREBF1', 'ELF1', 'ARID5A', 'ZNF429', 'ZNF787', 'JUND', 'NR1D1', 'RUNX3', 'RXRA', 'CEBPA', 'GFI1B', 'ZBTB7B', 'FOSL2', 'ZNF784', 'NFE2']	1210.69	36
['KLF6', 'SMAD3', 'SPI1', 'IRF1', 'EGR3', 'RUNX1', 'ETS2', 'KLF2', 'ZBTB7A', 'RREB1', 'FOXO3', 'ZNF429', 'IKZF1', 'NR1D1', 'MEF2D', 'SREBF1', 'HMGA1', 'MAFK', 'RARA', 'RXRA', 'RUNX3', 'CIC', 'ZBTB48', 'JUND', 'BCL6', 'ELF2', 'GFI1', 'ZNF217', 'NFIX', 'ELF1', 'CUX1', 'ARID5A', 'CEBPA', 'SP1', 'GFI1B', 'HOXB2', 'NFATC1']	1210.59	37
['KLF6', 'SMAD3', 'SPI1', 'IRF1', 'EGR3', 'RUNX1', 'ETS2', 'KLF2', 'ZBTB7A', 'RREB1', 'FOXO3', 'BHLHE40', 'IKZF1', 'MXD1', 'RXRA', 'MEF2D', 'RARA', 'HMGA1', 'SREBF1', 'ZNF217', 'NFIX', 'JUND', 'MAFK', 'CUX1', 'RUNX3', 'TEF', 'CEBPA', 'CIC', 'FOSL2', 'ZNF784', 'ZNF787', 'ZBTB48', 'KLF10', 'FOSB', 'JUNB']	1210.46	35
['KLF6', 'SMAD3', 'SPI1', 'IRF1', 'EGR3', 'RUNX1', 'ETS2', 'KLF2', 'ZBTB7A', 'RREB1', 'FOXO3', 'BHLHE40', 'IKZF1', 'KLF9', 'ELF2', 'SP1', 'HMGA1', 'KLF10', 'CIC', 'MEF2D', 'RARA', 'ELF1', 'RXRA', 'NR1D1', 'JUND', 'ARID5A', 'CEBPA', 'MAFK', 'SREBF1', 'CUX1', 'RUNX3', 'ZBTB48', 'GFI1B', 'MXI1', 'ZNF787', 'ZNF217', 'FOS', 'HOXB3', 'JUNB', 'ZNF784', 'NKX2-3']	1210.39	41
['KLF6', 'SMAD3', 'SPI1', 'IRF1', 'EGR3', 'RUNX1', 'ETS2', 'KLF2', 'ZBTB7A', 'RREB1', 'FOXO3', 'BHLHE40', 'IKZF1', 'MXD1', 'RXRA', 'MEF2D', 'RARA', 'HMGA1', 'SREBF1', 'ZNF217', 'NFIX', 'JUND', 'MAFK', 'CUX1', 'RUNX3', 'NR1D1', 'NKX2-3', 'KLF10', 'CIC', 'CEBPA', 'ZBTB7B', 'FOSL2', 'ZBTB48', 'ZNF787', 'GFI1B', 'ZNF784', 'NFATC1', 'GFI1']	1210.37	38
['KLF6', 'SMAD3', 'SPI1', 'IRF1', 'EGR3', 'RUNX1', 'ETS2', 'KLF2', 'ZBTB7A', 'RREB1', 'FOXO3', 'BHLHE40', 'SP3', 'KLF9', 'SP1', 'KLF10', 'TCF3', 'NFATC1', 'ELF2', 'ELF1', 'GFI1', 'HOXA9', 'RXRA', 'BCL6', 'CEBPA', 'FOXP1', 'ZNF267', 'RUNX2', 'GFI1B', 'HMGA1', 'CIC']	1210.32	31
['KLF6', 'SMAD3', 'SPI1', 'IRF1', 'EGR3', 'RUNX1', 'ETS2', 'KLF2', 'ZBTB7A', 'RREB1', 'FOXO3', 'BHLHE40', 'IKZF1', 'KLF9', 'ELF2', 'SP1', 'HMGA1', 'KLF10', 'NFKB2', 'MEF2D', 'RARA', 'RXRA', 'MAFK', 'NR1D1', 'JUND', 'SREBF1', 'RUNX3', 'XBP1', 'FOSL2', 'NKX2-3', 'ZNF784', 'ZNF787', 'CUX1', 'FOS', 'GFI1B', 'JUNB', 'NFE2', 'NFIX']	1210.32	38
['KLF6', 'SMAD3', 'SPI1', 'IRF1', 'EGR3', 'RUNX1', 'ETS2', 'KLF2', 'ZBTB7A', 'KLF13', 'KLF10', 'TCF3', 'BHLHE40', 'KLF9', 'ELF2', 'SP1', 'ELF1', 'SP3', 'ARID3A', 'RXRA', 'ZNF787', 'NR4A3', 'ZNF267']	1210.3	23
['KLF6', 'SMAD3', 'SPI1', 'IRF1', 'EGR3', 'RUNX1', 'ETS2', 'KLF2', 'ZBTB7A', 'RREB1', 'FOXO3', 'BHLHE40', 'IKZF1', 'KLF9', 'ELF2', 'SP1', 'HMGA1', 'LYL1', 'MEF2D', 'MAFK', 'RARA', 'RXRA', 'JUND', 'SREBF1', 'RUNX3', 'ZNF217', 'NR1D1', 'ELF1', 'CIC', 'RUNX2', 'ARID5A', 'CEBPA', 'CUX1', 'MXI1', 'ZNF787', 'FOS', 'GFI1B', 'NKX2-3', 'FOSL2', 'ZBTB7B', 'ZNF784', 'NFATC1', 'GFI1']	1209.98	43
['KLF6', 'SMAD3', 'SPI1', 'IRF1', 'EGR3', 'RUNX1', 'ETS2', 'KLF2', 'ZBTB7A', 'RREB1', 'FOXO3', 'BHLHE40', 'IKZF1', 'KLF9', 'ELF2', 'SP1', 'HMGA1', 'KLF10', 'CIC', 'MEF2D', 'RARA', 'ELF1', 'RXRA', 'NR1D1', 'JUND', 'ARID5A', 'CEBPA', 'MAFK', 'SREBF1', 'CUX1', 'RUNX3', 'RUNX2', 'MXI1', 'ZNF217', 'NR4A2', 'GFI1B', 'ZBTB7B', 'TCF3', 'NKX2-3', 'FOSL2', 'FOSB', 'JUNB']	1209.93	42
['KLF6', 'SMAD3', 'SPI1', 'IRF1', 'EGR3', 'RUNX1', 'ETS2', 'KLF2', 'ZBTB7A', 'RREB1', 'FOXO3', 'BHLHE40', 'IKZF1', 'BCL11B', 'NR1D1', 'MEF2D', 'LYL1', 'SREBF1', 'MAFK', 'RARA', 'ZNF787', 'RXRA', 'RUNX3', 'JUND', 'HMGA1', 'ATF4', 'TCF3', 'FOSL2', 'NKX2-3', 'CIC', 'ZBTB48', 'ELF1', 'FOS', 'SP1', 'NFATC1', 'NFE2', 'ZNF267', 'REL']	1209.92	38
['KLF6', 'SMAD3', 'SPI1', 'IRF1', 'EGR3', 'RUNX1', 'ETS2', 'KLF2', 'ZBTB7A', 'RREB1', 'FOXO3', 'DDIT3', 'IKZF1', 'ELF2', 'HMGA1', 'SP1', 'MAFK', 'RARA', 'NFATC1', 'CIC', 'ZNF217', 'SREBF1', 'ELF1', 'ARID5A', 'KLF9', 'NR4A2', 'JUND', 'RUNX3', 'RXRA', 'CEBPA', 'FOSL2', 'NR1D1', 'ZBTB7B', 'CEBPB', 'REL', 'NFE2']	1209.86	36
['KLF6', 'SMAD3', 'SPI1', 'IRF1', 'EGR3', 'RUNX1', 'ETS2', 'KLF2', 'ZBTB7A', 'RREB1', 'FOXO3', 'BHLHE40', 'IKZF1', 'KLF9', 'ELF2', 'SP1', 'HMGA1', 'LYL1', 'MEF2D', 'MAFK', 'RARA', 'RXRA', 'JUND', 'SREBF1', 'RUNX3', 'XBP1', 'TEF', 'ELF1', 'FOSL2', 'CIC', 'TCF3', 'NR4A2', 'CUX1', 'ARID5A', 'CEBPA', 'NFIX', 'NFE2', 'FOSB', 'JUNB']	1209.77	39
['KLF6', 'SMAD3', 'SPI1', 'IRF1', 'EGR3', 'RUNX1', 'ETS2', 'KLF2', 'ZBTB7A', 'RREB1', 'FOXO3', 'BHLHE40', 'IKZF1', 'KLF9', 'ELF2', 'SP1', 'HMGA1', 'KLF10', 'CIC', 'TGIF1', 'SATB1', 'TCF3', 'NFATC1', 'RXRA', 'ZNF267', 'RUNX2', 'REL', 'ZNF787', 'RUNX3', 'CEBPA', 'ARID5A', 'JUND', 'ZBTB7B', 'NFE2']	1209.65	34
['KLF6', 'SMAD3', 'SPI1', 'IRF1', 'EGR3', 'RUNX1', 'ETS2', 'KLF2', 'ZBTB7A', 'RREB1', 'FOXO3', 'BHLHE40', 'IKZF1', 'KLF9', 'ELF2', 'SP1', 'HMGA1', 'KLF10', 'CIC', 'TGIF1', 'SREBF1', 'ZNF217', 'ARID5A', 'MXI1', 'RXRA', 'RUNX2', 'ZBTB7B', 'NR4A3', 'GFI1', 'TCF3', 'NFATC1', 'GFI1B', 'NR4A2']	1209.52	33
['KLF6', 'SMAD3', 'SPI1', 'IRF1', 'EGR3', 'RUNX1', 'ETS2', 'KLF2', 'ZBTB7A', 'RREB1', 'FOXO3', 'BHLHE40', 'IKZF1', 'KLF9', 'ELF2', 'NFIL3', 'MEF2D', 'ELF1', 'MAFK', 'RARA', 'CIC', 'NR1D1', 'RXRA', 'SREBF1', 'RUNX3', 'ZBTB48', 'XBP1', 'FOSL2', 'ZNF787', 'FOSB', 'FOS', 'LYL1', 'NKX2-3', 'ATF4', 'MXI1']	1209.49	35
['KLF6', 'SMAD3', 'SPI1', 'IRF1', 'EGR3', 'RUNX1', 'ETS2', 'KLF2', 'ZBTB7A', 'RREB1', 'FOXO3', 'BHLHE40', 'IKZF1', 'KLF9', 'ELF2', 'SP1', 'HMGA1', 'LYL1', 'MEF2D', 'MAFK', 'RARA', 'RXRA', 'JUND', 'SREBF1', 'RUNX3', 'XBP1', 'NR1D1', 'NKX2-3', 'NFE2', 'ATF4', 'FOSL2', 'CEBPB', 'RUNX2', 'ELF1', 'CIC', 'ZNF787', 'FOS', 'FOSB', 'JUNB']	1209.41	39
['KLF6', 'SMAD3', 'SPI1', 'IRF1', 'EGR3', 'RUNX1', 'ETS2', 'KLF2', 'ZBTB7A', 'RREB1', 'FOXO3', 'BHLHE40', 'IKZF1', 'KLF9', 'ELF2', 'SP1', 'HMGA1', 'KLF10', 'CIC', 'MEF2D', 'RARA', 'ELF1', 'RXRA', 'NR1D1', 'JUND', 'ARID5A', 'CEBPA', 'MAFK', 'SREBF1', 'CUX1', 'RUNX3', 'ZBTB48', 'GFI1B', 'MXI1', 'ZNF787', 'XBP1', 'FOS', 'NKX2-3', 'HOXB3', 'ZNF784', 'GFI1']	1209.32	41
['KLF6', 'SMAD3', 'SPI1', 'IRF1', 'EGR3', 'RUNX1', 'ETS2', 'KLF2', 'ZBTB7A', 'RREB1', 'FOXO3', 'BHLHE40', 'IKZF1', 'MXD1', 'RXRA', 'MEF2D', 'RARA', 'HMGA1', 'SREBF1', 'ZNF217', 'NFIX', 'JUND', 'MAFK', 'CUX1', 'RUNX3', 'NR1D1', 'NKX2-3', 'LYL1', 'CIC', 'CEBPA', 'ZBTB7B', 'FOSL2', 'RUNX2', 'NR4A2', 'CEBPB', 'NFATC1', 'GFI1']	1209.24	37
['KLF6', 'SMAD3', 'SPI1', 'IRF1', 'EGR3', 'RUNX1', 'ETS2', 'KLF2', 'ZBTB7A', 'RREB1', 'FOXO3', 'BHLHE40', 'IKZF1', 'MXD1', 'RXRA', 'MEF2D', 'RARA', 'HMGA1', 'SREBF1', 'ZNF217', 'NFIX', 'JUND', 'MAFK', 'CUX1', 'RUNX3', 'NR1D1', 'NKX2-3', 'KLF10', 'CIC', 'CEBPA', 'ZBTB7B', 'HOXA9', 'GFI1', 'NFATC1', 'GFI1B', 'RUNX2', 'NR4A2', 'TCF3']	1209.11	38
['KLF6', 'SMAD3', 'SPI1', 'IRF1', 'EGR3', 'RUNX1', 'ETS2', 'KLF2', 'ZBTB7A', 'RREB1', 'FOXO3', 'BHLHE40', 'IKZF1', 'KLF9', 'ELF2', 'SP1', 'HMGA1', 'LYL1', 'MEF2D', 'MAFK', 'RARA', 'RXRA', 'JUND', 'SREBF1', 'RUNX3', 'ZNF217', 'TEF', 'ELF1', 'CIC', 'ARID5A', 'CUX1', 'CEBPA', 'NFIX', 'ZNF267', 'ZNF787', 'ZBTB48', 'NFE2', 'HOXA9', 'NFATC1', 'GFI1', 'TCF3']	1208.98	41
['KLF6', 'SMAD3', 'SPI1', 'IRF1', 'EGR3', 'RUNX1', 'ETS2', 'KLF2', 'ZBTB7A', 'RREB1', 'FOXO3', 'BHLHE40', 'IKZF1', 'BCL11B', 'NR1D1', 'MEF2D', 'LYL1', 'SREBF1', 'MAFK', 'RARA', 'ZNF787', 'RXRA', 'RUNX3', 'JUND', 'HMGA1', 'ATF4', 'TCF3', 'FOSL2', 'NKX2-3', 'NFKB2', 'NFATC1', 'FOS', 'SP1', 'NFE2', 'ZNF267', 'REL']	1208.94	36
['KLF6', 'SMAD3', 'SPI1', 'IRF1', 'EGR3', 'RUNX1', 'ETS2', 'KLF2', 'ZBTB7A', 'RREB1', 'FOXO3', 'BHLHE40', 'IKZF1', 'KLF9', 'ELF2', 'SP1', 'HMGA1', 'LYL1', 'MEF2D', 'MAFK', 'RARA', 'RXRA', 'JUND', 'SREBF1', 'RUNX3', 'XBP1', 'NR1D1', 'NKX2-3', 'MXI1', 'ELF1', 'CIC', 'ZBTB48', 'ZNF787', 'FOS', 'FOSL2', 'TCF3', 'CUX1', 'ARID5A', 'CEBPA', 'GFI1B', 'ZBTB7B', 'NFATC1', 'GFI1']	1208.91	43
['KLF6', 'SMAD3', 'SPI1', 'IRF1', 'EGR3', 'RUNX1', 'ETS2', 'KLF2', 'ZBTB7A', 'RREB1', 'FOXO3', 'BHLHE40', 'IKZF1', 'MXD1', 'RXRA', 'MEF2D', 'RARA', 'HMGA1', 'SREBF1', 'ZNF217', 'NFIX', 'NR4A3', 'GFI1', 'KLF10', 'TCF3', 'NFATC1', 'GFI1B', 'RUNX2', 'HOXA9', 'CIC', 'ZBTB7B', 'NR4A2']	1208.91	32
['KLF6', 'SMAD3', 'SPI1', 'IRF1', 'EGR3', 'RUNX1', 'ETS2', 'KLF2', 'ZBTB7A', 'RREB1', 'FOXO3', 'BHLHE40', 'IKZF1', 'KLF9', 'ELF2', 'SP1', 'HMGA1', 'LYL1', 'MEF2D', 'MAFK', 'RARA', 'RXRA', 'JUND', 'SREBF1', 'RUNX3', 'XBP1', 'NR1D1', 'NKX2-3', 'NFE2', 'NFIX', 'CUX1', 'ELF1', 'ARID5A', 'CIC', 'CEBPA', 'HOXB3', 'RUNX2', 'JUNB', 'NR4A2', 'GFI1B']	1208.75	40
['KLF6', 'SMAD3', 'SPI1', 'IRF1', 'EGR3', 'RUNX1', 'ETS2', 'KLF2', 'ZBTB7A', 'RREB1', 'FOXO3', 'BHLHE40', 'IKZF1', 'MXD1', 'RXRA', 'MEF2D', 'RARA', 'HMGA1', 'SREBF1', 'ZNF217', 'NFIX', 'JUND', 'MAFK', 'CUX1', 'RUNX3', 'NR1D1', 'NKX2-3', 'KLF10', 'CIC', 'CEBPA', 'ZBTB7B', 'HOXA9', 'GFI1', 'NFATC1', 'GFI1B', 'RUNX2', 'ZNF787', 'ZNF784']	1208.68	38
['KLF6', 'SMAD3', 'SPI1', 'IRF1', 'EGR3', 'RUNX1', 'ETS2', 'KLF2', 'ZBTB7A', 'RREB1', 'FOXO3', 'BHLHE40', 'IKZF1', 'KLF9', 'ELF2', 'SP1', 'HMGA1', 'KLF10', 'CIC', 'MEF2D', 'RARA', 'ELF1', 'RXRA', 'TEF', 'JUND', 'ARID5A', 'CEBPA', 'MAFK', 'SREBF1', 'CUX1', 'RUNX3', 'NFIX', 'XBP1', 'FOSL2', 'NFE2', 'TCF3', 'ZNF787', 'ZBTB48', 'FOSB', 'JUNB']	1208.5	40
['KLF6', 'SMAD3', 'SPI1', 'IRF1', 'EGR3', 'RUNX1', 'ETS2', 'KLF2', 'ZBTB7A', 'RREB1', 'FOXO3', 'BHLHE40', 'IKZF1', 'KLF9', 'ELF2', 'SP1', 'HMGA1', 'KLF10', 'CIC', 'MEF2D', 'RARA', 'ELF1', 'RXRA', 'TEF', 'JUND', 'ARID5A', 'CEBPA', 'MAFK', 'SREBF1', 'CUX1', 'RUNX3', 'NFIX', 'ZNF217', 'ZNF267', 'ZBTB48', 'ZNF787', 'NFE2', 'FOSL2', 'ZNF784', 'NFATC1', 'GFI1']	1208.44	41
['KLF6', 'SMAD3', 'SPI1', 'IRF1', 'EGR3', 'RUNX1', 'ETS2', 'KLF2', 'ZBTB7A', 'RREB1', 'FOXO3', 'BHLHE40', 'IKZF1', 'MXD1', 'RXRA', 'TGIF1', 'KLF10', 'ZNF217', 'NFIX', 'SREBF1', 'HMGA1', 'CIC', 'NR4A3', 'RUNX2', 'GFI1', 'TCF3', 'NFATC1', 'ZBTB7B', 'GFI1B', 'ZNF787']	1208.2	30
['KLF6', 'SMAD3', 'SPI1', 'IRF1', 'EGR3', 'RUNX1', 'ETS2', 'KLF2', 'ZBTB7A', 'RREB1', 'FOXO3', 'BHLHE40', 'IKZF1', 'BCL11B', 'NR1D1', 'MEF2D', 'LYL1', 'SREBF1', 'MAFK', 'RARA', 'ZNF787', 'RXRA', 'RUNX3', 'JUND', 'HMGA1', 'GFI1B', 'CUX1', 'CEBPA', 'CIC', 'RUNX2', 'ELF1', 'ARID5A', 'SP1', 'FOS', 'ZBTB7B', 'HOXB2', 'NFATC1', 'ZNF267', 'REL']	1208.05	39
['KLF6', 'SMAD3', 'SPI1', 'IRF1', 'EGR3', 'RUNX1', 'ETS2', 'KLF2', 'ZBTB7A', 'RREB1', 'FOXO3', 'BHLHE40', 'IKZF1', 'KLF9', 'ELF2', 'SP1', 'HMGA1', 'KLF10', 'CIC', 'MEF2D', 'RARA', 'ELF1', 'RXRA', 'NR1D1', 'FOXP1', 'RUNX2', 'CEBPA', 'RUNX3', 'SREBF1', 'CUX1', 'MAFK', 'GFI1', 'HOXB3', 'GFI1B', 'HOXA9', 'ZNF267', 'REL', 'NR4A2', 'BCL6']	1208.05	39
['KLF6', 'SMAD3', 'SPI1', 'IRF1', 'EGR3', 'RUNX1', 'ETS2', 'KLF2', 'ZBTB7A', 'RREB1', 'FOXO3', 'BHLHE40', 'IKZF1', 'MXD1', 'RXRA', 'MEF2D', 'RARA', 'HMGA1', 'SREBF1', 'ZNF217', 'NFIX', 'JUND', 'MAFK', 'CUX1', 'RUNX3', 'NR1D1', 'NKX2-3', 'LYL1', 'CIC', 'CEBPA', 'ZBTB7B', 'FOSL2', 'RUNX2', 'ZNF787', 'GFI1B', 'TCF3', 'FOSB', 'JUNB']	1208.03	38
['KLF6', 'SMAD3', 'SPI1', 'IRF1', 'EGR3', 'RUNX1', 'ETS2', 'KLF2', 'ZBTB7A', 'RREB1', 'FOXO3', 'BHLHE40', 'IKZF1', 'BCL11B', 'NR1D1', 'MEF2D', 'LYL1', 'SREBF1', 'MAFK', 'RARA', 'ZNF787', 'RXRA', 'RUNX3', 'JUND', 'HMGA1', 'GFI1B', 'CUX1', 'CEBPA', 'CIC', 'RUNX2', 'ELF1', 'ARID5A', 'SP1', 'FOS', 'HOXB3', 'HOXB2', 'ZNF267', 'REL']	1207.97	38
['KLF6', 'SMAD3', 'SPI1', 'IRF1', 'EGR3', 'RUNX1', 'ETS2', 'KLF2', 'ZBTB7A', 'RREB1', 'FOXO3', 'BHLHE40', 'IKZF1', 'KLF9', 'ELF2', 'SP1', 'HMGA1', 'KLF10', 'CIC', 'MEF2D', 'RARA', 'ELF1', 'RXRA', 'NR1D1', 'JUND', 'ARID5A', 'CEBPA', 'MAFK', 'SREBF1', 'CUX1', 'RUNX3', 'RUNX2', 'NFIX', 'XBP1', 'NFE2', 'NKX2-3', 'HOXB3', 'GFI1', 'NR4A2', 'CEBPB']	1207.88	40
['KLF6', 'SMAD3', 'SPI1', 'IRF1', 'EGR3', 'RUNX1', 'ETS2', 'KLF2', 'ZBTB7A', 'RREB1', 'FOXO3', 'BHLHE40', 'IKZF1', 'KLF9', 'ELF2', 'SP1', 'HMGA1', 'KLF10', 'CIC', 'TGIF1', 'SATB1', 'TCF3', 'NFATC1', 'RXRA', 'ZNF267', 'RUNX2', 'REL', 'NR4A2', 'RUNX3', 'CEBPA', 'ARID5A', 'JUND', 'BCL6']	1207.85	33
['KLF6', 'SMAD3', 'SPI1', 'IRF1', 'EGR3', 'RUNX1', 'ETS2', 'KLF2', 'ZBTB7A', 'RREB1', 'FOXO3', 'BHLHE40', 'IKZF1', 'KLF9', 'ELF2', 'SP1', 'HMGA1', 'LYL1', 'MEF2D', 'MAFK', 'RARA', 'RXRA', 'JUND', 'SREBF1', 'RUNX3', 'ZNF217', 'NR1D1', 'ELF1', 'CIC', 'ZBTB48', 'ZNF787', 'ARID5A', 'CEBPA', 'GFI1B', 'CUX1', 'MXI1', 'HOXA9', 'GFI1', 'NKX2-3', 'NFATC1', 'ZBTB7B', 'ZNF784']	1207.74	42
['KLF6', 'SMAD3', 'SPI1', 'IRF1', 'EGR3', 'RUNX1', 'ETS2', 'KLF2', 'ZBTB7A', 'RREB1', 'FOXO3', 'BHLHE40', 'IKZF1', 'KLF9', 'ELF2', 'SP1', 'HMGA1', 'LYL1', 'MEF2D', 'MAFK', 'RARA', 'RXRA', 'JUND', 'SREBF1', 'RUNX3', 'ZNF217', 'NR1D1', 'ELF1', 'CIC', 'ZBTB48', 'ZNF787', 'ARID5A', 'CEBPA', 'GFI1B', 'CUX1', 'MXI1', 'HOXA9', 'GFI1', 'NKX2-3', 'HOXB3', 'ZNF784']	1207.66	41
['KLF6', 'SMAD3', 'SPI1', 'IRF1', 'EGR3', 'RUNX1', 'ETS2', 'KLF2', 'ZBTB7A', 'RREB1', 'FOXO3', 'BHLHE40', 'IKZF1', 'KLF9', 'ELF2', 'SP1', 'HMGA1', 'KLF10', 'CIC', 'MEF2D', 'RARA', 'ELF1', 'RXRA', 'NR1D1', 'JUND', 'ARID5A', 'CEBPA', 'MAFK', 'SREBF1', 'CUX1', 'RUNX3', 'RUNX2', 'MXI1', 'ZNF217', 'ZNF787', 'FOS', 'GFI1B', 'NKX2-3', 'FOSL2', 'ZBTB7B', 'TCF3', 'FOSB', 'JUNB']	1207.63	43
['KLF6', 'SMAD3', 'SPI1', 'IRF1', 'EGR3', 'RUNX1', 'ETS2', 'KLF2', 'ZBTB7A', 'RREB1', 'FOXO3', 'BHLHE40', 'SP3', 'KLF9', 'SP1', 'KLF10', 'TCF3', 'NFATC1', 'ELF2', 'ELF1', 'GFI1', 'IRF2', 'ZNF787', 'HMGA1', 'GFI1B', 'CIC', 'FOXP1', 'ZNF267', 'NR4A3']	1207.62	29
['KLF6', 'SMAD3', 'SPI1', 'IRF1', 'EGR3', 'RUNX1', 'ETS2', 'KLF2', 'ZBTB7A', 'RREB1', 'FOXO3', 'BHLHE40', 'NR3C1', 'KLF9', 'ELF2', 'SP1', 'ZNF267', 'KLF10', 'TCF3', 'RXRA', 'NFATC1', 'RARA', 'MEF2D', 'FOXP1', 'BCL6', 'HOXA9', 'ARID3A', 'NR4A3']	1207.57	28
['KLF6', 'SMAD3', 'SPI1', 'IRF1', 'EGR3', 'RUNX1', 'ETS2', 'KLF2', 'ZBTB7A', 'RREB1', 'FOXO3', 'BHLHE40', 'IKZF1', 'KLF9', 'ELF2', 'SP1', 'HMGA1', 'LYL1', 'MEF2D', 'MAFK', 'RARA', 'RXRA', 'JUND', 'SREBF1', 'RUNX3', 'XBP1', 'NR1D1', 'NKX2-3', 'MXI1', 'ELF1', 'CIC', 'RUNX2', 'HOXB3', 'CUX1', 'ARID5A', 'CEBPA', 'JUNB', 'ZNF787', 'FOS', 'GFI1B', 'ZNF784']	1207.46	41
['KLF6', 'SMAD3', 'SPI1', 'IRF1', 'EGR3', 'RUNX1', 'ETS2', 'KLF2', 'ZBTB7A', 'RREB1', 'FOXO3', 'BHLHE40', 'IKZF1', 'KLF9', 'ELF2', 'SP1', 'HMGA1', 'KLF10', 'CIC', 'MEF2D', 'RARA', 'ELF1', 'RXRA', 'TEF', 'JUND', 'ARID5A', 'CEBPA', 'MAFK', 'SREBF1', 'CUX1', 'RUNX3', 'NFIX', 'ZNF217', 'ZNF267', 'NR4A2', 'TCF3', 'NFE2', 'FOSL2', 'FOSB', 'JUNB']	1207.15	40
['KLF6', 'SMAD3', 'SPI1', 'IRF1', 'EGR3', 'RUNX1', 'ETS2', 'KLF2', 'ZBTB7A', 'RREB1', 'FOXO3', 'BHLHE40', 'IKZF1', 'KLF9', 'ELF2', 'SP1', 'HMGA1', 'KLF10', 'CIC', 'MEF2D', 'RARA', 'ELF1', 'RXRA', 'NR1D1', 'JUND', 'ARID5A', 'CEBPA', 'SATB1', 'RUNX2', 'RUNX3', 'ZNF267', 'REL', 'HOXA9', 'HOXB3', 'NFE2', 'NR4A2']	1207.14	36
['KLF6', 'SMAD3', 'SPI1', 'IRF1', 'EGR3', 'RUNX1', 'ETS2', 'KLF2', 'ZBTB7A', 'RREB1', 'FOXO3', 'BHLHE40', 'IKZF1', 'KLF9', 'ELF2', 'NFIL3', 'MEF2D', 'ELF1', 'MAFK', 'RARA', 'CIC', 'NR1D1', 'RXRA', 'SREBF1', 'RUNX3', 'RUNX2', 'XBP1', 'FOSL2', 'FOSB', 'LYL1', 'NKX2-3', 'NR4A2', 'CEBPB', 'CUX1', 'CEBPA', 'MXI1']	1207	36
['KLF6', 'SMAD3', 'SPI1', 'IRF1', 'EGR3', 'RUNX1', 'ETS2', 'KLF2', 'ZBTB7A', 'RREB1', 'FOXO3', 'BHLHE40', 'IKZF1', 'KLF9', 'ELF2', 'SP1', 'HMGA1', 'KLF10', 'CIC', 'MEF2D', 'RARA', 'ELF1', 'RXRA', 'NR1D1', 'JUND', 'ARID5A', 'CEBPA', 'MAFK', 'SREBF1', 'CUX1', 'RUNX3', 'RUNX2', 'MXI1', 'XBP1', 'NKX2-3', 'FOSL2', 'ZBTB7B', 'ZNF787', 'FOS', 'GFI1B', 'ZNF784', 'NFATC1', 'GFI1']	1206.91	43
['KLF6', 'SMAD3', 'SPI1', 'IRF1', 'EGR3', 'RUNX1', 'ETS2', 'KLF2', 'ZBTB7A', 'RREB1', 'FOXO3', 'BHLHE40', 'SP3', 'KLF9', 'SP1', 'KLF10', 'TCF3', 'NFATC1', 'ELF2', 'ELF1', 'GFI1', 'HOXA9', 'RXRA', 'BCL6', 'CEBPA', 'HIVEP2', 'ARID3A']	1206.81	27
['KLF6', 'SMAD3', 'SPI1', 'IRF1', 'EGR3', 'RUNX1', 'ETS2', 'KLF2', 'ZBTB7A', 'RREB1', 'FOXO3', 'BHLHE40', 'IKZF1', 'KLF9', 'ELF2', 'SP1', 'HMGA1', 'KLF10', 'CIC', 'MEF2D', 'RARA', 'ELF1', 'RXRA', 'NR4A3', 'RUNX2', 'SATB1', 'HOXA9', 'ZNF267', 'REL', 'TCF3', 'NFATC1', 'NR4A2', 'ARID5A', 'ZBTB7B']	1206.79	34
['KLF6', 'SMAD3', 'SPI1', 'IRF1', 'EGR3', 'RUNX1', 'ETS2', 'KLF2', 'ZBTB7A', 'KLF13', 'KLF10', 'TCF3', 'BHLHE40', 'KLF9', 'ELF2', 'SP1', 'ELF1', 'SP3', 'HMGA1', 'ZNF267', 'RUNX2', 'RXRA', 'NR4A3', 'BCL6']	1206.79	24
['KLF6', 'SMAD3', 'SPI1', 'IRF1', 'EGR3', 'RUNX1', 'ETS2', 'KLF2', 'ZBTB7A', 'RREB1', 'FOXO3', 'BHLHE40', 'IKZF1', 'KLF9', 'ELF2', 'SP1', 'HMGA1', 'LYL1', 'MEF2D', 'MAFK', 'RARA', 'RXRA', 'JUND', 'SREBF1', 'RUNX3', 'XBP1', 'NR1D1', 'NKX2-3', 'NFE2', 'NFIX', 'CUX1', 'NFKB2', 'FOSL2', 'GFI1B', 'GFI1', 'NFATC1', 'ZNF784', 'ZNF787', 'FOS']	1206.72	39
['KLF6', 'SMAD3', 'SPI1', 'IRF1', 'EGR3', 'RUNX1', 'ETS2', 'KLF2', 'ZBTB7A', 'RREB1', 'FOXO3', 'BHLHE40', 'NR3C1', 'KLF9', 'ELF2', 'SP1', 'ZNF267', 'KLF10', 'TCF3', 'RXRA', 'NFATC1', 'RARA', 'MEF2D', 'ZNF217', 'NFIX', 'NR4A2', 'HMGA1', 'HOXA9', 'NR4A3', 'BCL6']	1206.6	30
['KLF6', 'SMAD3', 'SPI1', 'IRF1', 'EGR3', 'RUNX1', 'ETS2', 'KLF2', 'ZBTB7A', 'RREB1', 'FOXO3', 'BHLHE40', 'IKZF1', 'KLF9', 'ELF2', 'SP1', 'HMGA1', 'KLF10', 'CIC', 'MEF2D', 'RARA', 'ELF1', 'RXRA', 'NR1D1', 'JUND', 'ATF4', 'SREBF1', 'MAFK', 'NKX2-3', 'FOSL2', 'RUNX3', 'RUNX2', 'ZNF217', 'TCF3', 'NR4A2', 'FOSB', 'JUNB', 'REL', 'ZNF267', 'NFE2']	1206.5	40
['KLF6', 'SMAD3', 'SPI1', 'IRF1', 'EGR3', 'RUNX1', 'ETS2', 'KLF2', 'ZBTB7A', 'RREB1', 'FOXO3', 'BHLHE40', 'IKZF1', 'KLF9', 'ELF2', 'SP1', 'HMGA1', 'KLF10', 'CIC', 'MEF2D', 'RARA', 'ELF1', 'RXRA', 'NR1D1', 'JUND', 'ARID5A', 'CEBPA', 'MAFK', 'SREBF1', 'CUX1', 'RUNX3', 'RUNX2', 'NFIX', 'ZNF217', 'ZNF267', 'REL', 'CEBPB', 'BCL6', 'NR4A2', 'GFI1', 'NFATC1']	1206.49	41
['KLF6', 'SMAD3', 'SPI1', 'IRF1', 'EGR3', 'RUNX1', 'ETS2', 'KLF2', 'ZBTB7A', 'RREB1', 'FOXO3', 'BHLHE40', 'IKZF1', 'KLF9', 'ELF2', 'NFIL3', 'MEF2D', 'ELF1', 'MAFK', 'RARA', 'CIC', 'NR1D1', 'RXRA', 'SREBF1', 'RUNX3', 'RUNX2', 'XBP1', 'FOSL2', 'FOSB', 'LYL1', 'NKX2-3', 'ZNF787', 'FOS', 'CUX1', 'CEBPA', 'ZNF784', 'MXI1']	1206.24	37
['KLF6', 'SMAD3', 'SPI1', 'IRF1', 'EGR3', 'RUNX1', 'ETS2', 'KLF2', 'ZBTB7A', 'RREB1', 'FOXO3', 'BHLHE40', 'NR3C1', 'KLF9', 'ELF2', 'SP1', 'ZNF267', 'KLF10', 'TCF3', 'RXRA', 'NFATC1', 'RARA', 'MEF2D', 'FOXP1', 'BCL6', 'NFKB2', 'ARID3A', 'NR4A3']	1206.18	28
['KLF6', 'SMAD3', 'SPI1', 'IRF1', 'EGR3', 'RUNX1', 'ETS2', 'KLF2', 'ZBTB7A', 'RREB1', 'FOXO3', 'BHLHE40', 'NR3C1', 'KLF9', 'ELF2', 'SP1', 'ZNF267', 'KLF10', 'TCF3', 'RXRA', 'NFATC1', 'RARA', 'MEF2D', 'ZNF217', 'NFIX', 'NR4A2', 'HMGA1', 'HOXA9', 'CUX1', 'MAFK', 'TEF', 'BCL6']	1206.16	32
['KLF6', 'SMAD3', 'SPI1', 'IRF1', 'EGR3', 'RUNX1', 'ETS2', 'KLF2', 'ZBTB7A', 'RREB1', 'FOXO3', 'ZNF429', 'IKZF1', 'NR1D1', 'MEF2D', 'SREBF1', 'HMGA1', 'MAFK', 'RARA', 'RXRA', 'RUNX3', 'CIC', 'ZBTB48', 'JUND', 'LYL1', 'ZNF787', 'MXD1', 'FOSL2', 'NKX2-3', 'BCL11B', 'TCF3', 'NFATC1', 'CUX1', 'GFI1B', 'ZBTB7B', 'CEBPA']	1206.08	36
['KLF6', 'SMAD3', 'SPI1', 'IRF1', 'EGR3', 'RUNX1', 'ETS2', 'KLF2', 'ZBTB7A', 'RREB1', 'FOXO3', 'BHLHE40', 'IKZF1', 'MXD1', 'RXRA', 'MEF2D', 'RARA', 'HMGA1', 'SREBF1', 'ZNF217', 'NFIX', 'JUND', 'MAFK', 'CUX1', 'RUNX3', 'NR1D1', 'NKX2-3', 'KLF10', 'CIC', 'CEBPA', 'ZBTB7B', 'FOSL2', 'RUNX2', 'ZNF787', 'CEBPB', 'FOSB', 'JUNB']	1206.08	37
['KLF6', 'SMAD3', 'SPI1', 'IRF1', 'EGR3', 'RUNX1', 'ETS2', 'KLF2', 'ZBTB7A', 'RREB1', 'FOXO3', 'BHLHE40', 'IKZF1', 'KLF9', 'ELF2', 'SP1', 'HMGA1', 'KLF10', 'CIC', 'TGIF1', 'SREBF1', 'FOXP1', 'NR4A3', 'GFI1', 'TCF3', 'NFATC1', 'GFI1B', 'IRF2', 'ZNF267', 'BCL6']	1205.97	30
['KLF6', 'SMAD3', 'SPI1', 'IRF1', 'EGR3', 'RUNX1', 'ETS2', 'KLF2', 'ZBTB7A', 'RREB1', 'FOXO3', 'BHLHE40', 'IKZF1', 'KLF9', 'ELF2', 'NFIL3', 'MEF2D', 'ELF1', 'MAFK', 'RARA', 'CIC', 'NR1D1', 'RXRA', 'SREBF1', 'RUNX3', 'ZBTB48', 'XBP1', 'FOSL2', 'ZNF787', 'FOSB', 'FOS', 'LYL1', 'NKX2-3', 'ATF4', 'NFE2']	1205.86	35
['KLF6', 'SMAD3', 'SPI1', 'IRF1', 'EGR3', 'RUNX1', 'ETS2', 'KLF2', 'ZBTB7A', 'RREB1', 'FOXO3', 'BHLHE40', 'IKZF1', 'KLF9', 'ELF2', 'SP1', 'HMGA1', 'KLF10', 'CIC', 'TGIF1', 'SATB1', 'TCF3', 'NFATC1', 'RXRA', 'ZNF267', 'RUNX2', 'REL', 'NR4A2', 'RUNX3', 'CEBPA', 'FOXP1', 'BCL6']	1205.84	32
['KLF6', 'SMAD3', 'SPI1', 'IRF1', 'EGR3', 'RUNX1', 'ETS2', 'KLF2', 'ZBTB7A', 'RREB1', 'FOXO3', 'BHLHE40', 'IKZF1', 'KLF9', 'ELF2', 'SP1', 'HMGA1', 'LYL1', 'MEF2D', 'MAFK', 'RARA', 'RXRA', 'JUND', 'SREBF1', 'RUNX3', 'ZNF217', 'NR1D1', 'ELF1', 'CIC', 'ZBTB48', 'ZNF787', 'ARID5A', 'CEBPA', 'GFI1B', 'CUX1', 'MXI1', 'FOS', 'HOXB3', 'JUNB', 'ZNF784', 'NKX2-3']	1205.83	41
['KLF6', 'SMAD3', 'SPI1', 'IRF1', 'EGR3', 'RUNX1', 'ETS2', 'KLF2', 'ZBTB7A', 'RREB1', 'FOXO3', 'BHLHE40', 'IKZF1', 'BCL11B', 'NR1D1', 'MEF2D', 'LYL1', 'SREBF1', 'MAFK', 'RARA', 'ZNF787', 'RXRA', 'RUNX3', 'JUND', 'HMGA1', 'GFI1B', 'CUX1', 'CEBPA', 'CIC', 'ZBTB48', 'MXD1', 'ZBTB7B', 'NKX2-3', 'FOSL2', 'TCF3', 'FOSB', 'JUNB']	1205.51	37
['KLF6', 'SMAD3', 'SPI1', 'IRF1', 'EGR3', 'RUNX1', 'ETS2', 'KLF2', 'ZBTB7A', 'RREB1', 'FOXO3', 'BHLHE40', 'IKZF1', 'KLF9', 'ELF2', 'SP1', 'HMGA1', 'KLF10', 'CIC', 'MEF2D', 'RARA', 'ELF1', 'RXRA', 'NR1D1', 'JUND', 'ARID5A', 'CEBPA', 'MAFK', 'SREBF1', 'CUX1', 'RUNX3', 'RUNX2', 'NFIX', 'XBP1', 'NFE2', 'NKX2-3', 'HOXB3', 'GFI1', 'ZNF787', 'FOS', 'CEBPB']	1205.51	41
['KLF6', 'SMAD3', 'SPI1', 'IRF1', 'EGR3', 'RUNX1', 'ETS2', 'KLF2', 'ZBTB7A', 'RREB1', 'FOXO3', 'BHLHE40', 'IKZF1', 'KLF9', 'ELF2', 'SP1', 'HMGA1', 'LYL1', 'MEF2D', 'MAFK', 'RARA', 'RXRA', 'JUND', 'SREBF1', 'RUNX3', 'ZNF217', 'NR1D1', 'ELF1', 'CIC', 'RUNX2', 'ARID5A', 'CEBPA', 'CUX1', 'MXI1', 'NR4A2', 'GFI1B', 'ZBTB7B', 'TCF3', 'NKX2-3', 'FOSL2', 'FOSB', 'JUNB']	1205.48	42
['KLF6', 'SMAD3', 'SPI1', 'IRF1', 'EGR3', 'RUNX1', 'ETS2', 'KLF2', 'ZBTB7A', 'RREB1', 'FOXO3', 'BHLHE40', 'IKZF1', 'MXD1', 'RXRA', 'MEF2D', 'RARA', 'HMGA1', 'SREBF1', 'ZNF217', 'NFIX', 'JUND', 'MAFK', 'CUX1', 'RUNX3', 'NR1D1', 'NKX2-3', 'LYL1', 'CIC', 'CEBPA', 'ZBTB7B', 'FOSL2', 'ZBTB48', 'ZNF787', 'GFI1B', 'ZNF784', 'NFATC1', 'GFI1']	1205.45	38
['KLF6', 'SMAD3', 'SPI1', 'IRF1', 'EGR3', 'RUNX1', 'ETS2', 'KLF2', 'ZBTB7A', 'RREB1', 'FOXO3', 'BHLHE40', 'IKZF1', 'KLF9', 'ELF2', 'SP1', 'HMGA1', 'LYL1', 'MEF2D', 'MAFK', 'RARA', 'RXRA', 'JUND', 'SREBF1', 'RUNX3', 'XBP1', 'NR1D1', 'NKX2-3', 'NFE2', 'NFIX', 'CUX1', 'NFKB2', 'FOSL2', 'GFI1B', 'JUNB', 'ZNF784', 'ZNF787', 'FOS']	1205.39	38
['KLF6', 'SMAD3', 'SPI1', 'IRF1', 'EGR3', 'RUNX1', 'ETS2', 'KLF2', 'ZBTB7A', 'RREB1', 'FOXO3', 'BHLHE40', 'IKZF1', 'KLF9', 'ELF2', 'SP1', 'HMGA1', 'KLF10', 'CIC', 'MEF2D', 'RARA', 'ELF1', 'RXRA', 'NR1D1', 'JUND', 'ARID5A', 'CEBPA', 'MAFK', 'SREBF1', 'CUX1', 'RUNX3', 'ZBTB48', 'GFI1B', 'MXI1', 'ZNF787', 'ZNF217', 'FOS', 'ZBTB7B', 'FOSL2', 'NKX2-3', 'ZNF784', 'NFATC1', 'GFI1']	1205.35	43
['KLF6', 'SMAD3', 'SPI1', 'IRF1', 'EGR3', 'RUNX1', 'ETS2', 'KLF2', 'ZBTB7A', 'RREB1', 'FOXO3', 'BHLHE40', 'IKZF1', 'KLF9', 'ELF2', 'SP1', 'HMGA1', 'KLF10', 'CIC', 'MEF2D', 'RARA', 'ELF1', 'IRF2', 'GFI1', 'NFATC1', 'SREBF1', 'ZNF267', 'NFIX', 'ZNF217', 'ARID5A', 'HOXB2', 'CUX1', 'MAFK', 'BCL6', 'TEF']	1205.31	35
['KLF6', 'SMAD3', 'SPI1', 'IRF1', 'EGR3', 'RUNX1', 'ETS2', 'KLF2', 'ZBTB7A', 'RREB1', 'FOXO3', 'BHLHE40', 'NR3C1', 'KLF9', 'ELF2', 'SP1', 'ZNF267', 'KLF10', 'TCF3', 'RXRA', 'NFATC1', 'RARA', 'MEF2D', 'ZNF217', 'NFIX', 'NR4A2', 'HMGA1', 'NFKB2', 'BCL6', 'NR4A3']	1205.3	30
['KLF6', 'SMAD3', 'SPI1', 'IRF1', 'EGR3', 'RUNX1', 'ETS2', 'KLF2', 'ZBTB7A', 'RREB1', 'FOXO3', 'BHLHE40', 'IKZF1', 'KLF9', 'ELF2', 'SP1', 'HMGA1', 'KLF10', 'CIC', 'MEF2D', 'RARA', 'ELF1', 'RXRA', 'NR1D1', 'FOXP1', 'RUNX2', 'CEBPA', 'RUNX3', 'SREBF1', 'CUX1', 'MAFK', 'GFI1', 'HOXB3', 'GFI1B', 'HOXB2', 'NR4A2', 'REL', 'ZNF267', 'BCL6']	1205.21	39
['KLF6', 'SMAD3', 'SPI1', 'IRF1', 'EGR3', 'RUNX1', 'ETS2', 'KLF2', 'ZBTB7A', 'RREB1', 'FOXO3', 'BHLHE40', 'IKZF1', 'MXD1', 'RXRA', 'MEF2D', 'RARA', 'HMGA1', 'SREBF1', 'ZNF217', 'NFIX', 'JUND', 'MAFK', 'CUX1', 'RUNX3', 'TEF', 'CEBPA', 'CIC', 'FOSL2', 'ZNF784', 'ZNF787', 'ZBTB48', 'LYL1', 'FOSB', 'JUNB']	1205.11	35
['KLF6', 'SMAD3', 'SPI1', 'IRF1', 'EGR3', 'RUNX1', 'ETS2', 'KLF2', 'ZBTB7A', 'RREB1', 'FOXO3', 'BHLHE40', 'IKZF1', 'MXD1', 'RXRA', 'TGIF1', 'KLF10', 'ZNF217', 'NFIX', 'SREBF1', 'HMGA1', 'CIC', 'FOSL2', 'JUND', 'RUNX3', 'CEBPA', 'MAFK', 'RUNX2', 'ZBTB7B', 'TCF3', 'GFI1B', 'NR4A2', 'NFATC1', 'GFI1']	1205.09	34
['KLF6', 'SMAD3', 'SPI1', 'IRF1', 'EGR3', 'RUNX1', 'ETS2', 'KLF2', 'ZBTB7A', 'RREB1', 'FOXO3', 'BHLHE40', 'IKZF1', 'KLF9', 'HLX', 'MEF2D', 'SP1', 'RARA', 'RXRA', 'NFATC1', 'ARID3A', 'GFI1', 'TCF3', 'HOXA9', 'KLF10', 'NR4A3', 'ZNF267', 'BCL6', 'FOXP1']	1205	29
['KLF6', 'SMAD3', 'SPI1', 'IRF1', 'EGR3', 'RUNX1', 'ETS2', 'KLF2', 'ZBTB7A', 'RREB1', 'FOXO3', 'BHLHE40', 'IKZF1', 'KLF9', 'ELF2', 'SP1', 'HMGA1', 'KLF10', 'CIC', 'MEF2D', 'RARA', 'ELF1', 'RXRA', 'NR4A3', 'RUNX2', 'SREBF1', 'FOXP1', 'GFI1', 'HOXA9', 'GFI1B', 'TCF3', 'NFATC1', 'NR4A2', 'REL', 'ZNF267', 'BCL6']	1204.83	36
['KLF6', 'SMAD3', 'SPI1', 'IRF1', 'EGR3', 'RUNX1', 'ETS2', 'KLF2', 'ZBTB7A', 'RREB1', 'FOXO3', 'BHLHE40', 'IKZF1', 'KLF9', 'ELF2', 'NFIL3', 'MEF2D', 'ELF1', 'MAFK', 'RARA', 'CIC', 'NR1D1', 'RXRA', 'SREBF1', 'RUNX3', 'RUNX2', 'ZNF217', 'ATF4', 'FOSL2', 'FOSB', 'CEBPB', 'LYL1', 'NKX2-3', 'NR4A2', 'MXI1']	1204.83	35
['KLF6', 'SMAD3', 'SPI1', 'IRF1', 'EGR3', 'RUNX1', 'ETS2', 'KLF2', 'ZBTB7A', 'RREB1', 'FOXO3', 'BHLHE40', 'IKZF1', 'KLF9', 'ELF2', 'SP1', 'HMGA1', 'LYL1', 'MEF2D', 'MAFK', 'RARA', 'RXRA', 'JUND', 'SREBF1', 'RUNX3', 'XBP1', 'NR1D1', 'NKX2-3', 'MXI1', 'ELF1', 'CIC', 'ZBTB48', 'ZNF787', 'FOS', 'HOXB3', 'CUX1', 'ARID5A', 'CEBPA', 'GFI1B', 'ZNF784', 'GFI1']	1204.76	41
['KLF6', 'SMAD3', 'SPI1', 'IRF1', 'EGR3', 'RUNX1', 'ETS2', 'KLF2', 'ZBTB7A', 'RREB1', 'FOXO3', 'BHLHE40', 'IKZF1', 'KLF9', 'HLX', 'MEF2D', 'SP1', 'RARA', 'RXRA', 'NFATC1', 'HMGA1', 'CIC', 'SREBF1', 'ZNF267', 'RUNX2', 'REL', 'GFI1', 'ZNF217', 'HOXA9', 'TCF3', 'GFI1B', 'KLF10', 'NR4A3', 'BCL6']	1204.68	34
['KLF6', 'SMAD3', 'SPI1', 'IRF1', 'EGR3', 'RUNX1', 'ETS2', 'KLF2', 'ZBTB7A', 'RREB1', 'FOXO3', 'ZNF429', 'IKZF1', 'NR1D1', 'MEF2D', 'SREBF1', 'HMGA1', 'MAFK', 'RARA', 'RXRA', 'RUNX3', 'CIC', 'ZBTB48', 'JUND', 'LYL1', 'ZNF787', 'MXD1', 'FOSL2', 'NKX2-3', 'ZNF217', 'ATF4', 'TCF3', 'FOSB', 'JUNB']	1204.56	34
['KLF6', 'SMAD3', 'SPI1', 'IRF1', 'EGR3', 'RUNX1', 'ETS2', 'KLF2', 'ZBTB7A', 'RREB1', 'FOXO3', 'BHLHE40', 'IKZF1', 'KLF9', 'ELF2', 'SP1', 'HMGA1', 'KLF10', 'NFKB2', 'MEF2D', 'RARA', 'RXRA', 'NR4A3', 'TCF3', 'NFATC1', 'SREBF1', 'GFI1', 'GFI1B', 'ZNF217', 'NFIX', 'ZNF267', 'REL', 'NR4A2', 'BCL6']	1204.47	34
['KLF6', 'SMAD3', 'SPI1', 'IRF1', 'EGR3', 'RUNX1', 'ETS2', 'KLF2', 'ZBTB7A', 'RREB1', 'FOXO3', 'BHLHE40', 'IKZF1', 'KLF9', 'ELF2', 'NFIL3', 'MEF2D', 'ELF1', 'MAFK', 'RARA', 'CIC', 'NR1D1', 'RXRA', 'SREBF1', 'RUNX3', 'ZBTB48', 'ZNF217', 'ZNF787', 'FOS', 'LYL1', 'FOSL2', 'FOSB', 'NKX2-3', 'CUX1', 'CEBPA', 'ZNF784', 'MXI1']	1204.43	37
['KLF6', 'SMAD3', 'SPI1', 'IRF1', 'EGR3', 'RUNX1', 'ETS2', 'KLF2', 'ZBTB7A', 'RREB1', 'FOXO3', 'BHLHE40', 'IKZF1', 'KLF9', 'ELF2', 'NFIL3', 'MEF2D', 'ELF1', 'MAFK', 'RARA', 'CIC', 'NR1D1', 'RXRA', 'SREBF1', 'RUNX3', 'RUNX2', 'XBP1', 'FOSL2', 'FOSB', 'LYL1', 'NKX2-3', 'ZNF787', 'FOS', 'CUX1', 'CEBPA', 'CEBPB', 'MXI1']	1204.41	37
['KLF6', 'SMAD3', 'SPI1', 'IRF1', 'EGR3', 'RUNX1', 'ETS2', 'KLF2', 'ZBTB7A', 'RREB1', 'FOXO3', 'BHLHE40', 'IKZF1', 'KLF9', 'ELF2', 'SP1', 'HMGA1', 'KLF10', 'CIC', 'MEF2D', 'RARA', 'ELF1', 'RXRA', 'NR4A3', 'RUNX2', 'SREBF1', 'ZNF217', 'GFI1', 'HOXA9', 'ARID5A', 'GFI1B', 'NFIX', 'ZNF267', 'REL', 'HOXB3', 'ZNF787']	1204.36	36
['KLF6', 'SMAD3', 'SPI1', 'IRF1', 'EGR3', 'RUNX1', 'ETS2', 'KLF2', 'ZBTB7A', 'RREB1', 'FOXO3', 'BHLHE40', 'IKZF1', 'MXD1', 'RXRA', 'MEF2D', 'RARA', 'HMGA1', 'SREBF1', 'ZNF217', 'NFIX', 'JUND', 'MAFK', 'CUX1', 'RUNX3', 'NR1D1', 'NKX2-3', 'LYL1', 'CIC', 'CEBPA', 'ZBTB7B', 'HOXA9', 'GFI1', 'NFATC1', 'GFI1B', 'RUNX2', 'NR4A2', 'TCF3']	1204.18	38
['KLF6', 'SMAD3', 'SPI1', 'IRF1', 'EGR3', 'RUNX1', 'ETS2', 'KLF2', 'ZBTB7A', 'RREB1', 'FOXO3', 'BHLHE40', 'IKZF1', 'KLF9', 'ELF2', 'SP1', 'HMGA1', 'KLF10', 'CIC', 'MEF2D', 'RARA', 'ELF1', 'RXRA', 'NR1D1', 'JUND', 'ATF4', 'SREBF1', 'MAFK', 'NKX2-3', 'FOSL2', 'RUNX3', 'RUNX2', 'ZNF217', 'TCF3', 'ZNF787', 'FOS', 'FOSB', 'JUNB', 'REL', 'ZNF267', 'NFE2']	1204.17	41
['KLF6', 'SMAD3', 'SPI1', 'IRF1', 'EGR3', 'RUNX1', 'ETS2', 'KLF2', 'ZBTB7A', 'RREB1', 'FOXO3', 'BHLHE40', 'IKZF1', 'BCL11B', 'NR1D1', 'MEF2D', 'LYL1', 'SREBF1', 'MAFK', 'RARA', 'ZNF787', 'RXRA', 'RUNX3', 'JUND', 'HMGA1', 'GFI1B', 'CUX1', 'CEBPA', 'CIC', 'ZBTB48', 'ELF1', 'ARID5A', 'SP1', 'HOXA9', 'NKX2-3', 'NFATC1', 'ZBTB7B', 'ZNF784', 'MXI1']	1204.03	39
['KLF6', 'SMAD3', 'SPI1', 'IRF1', 'EGR3', 'RUNX1', 'ETS2', 'KLF2', 'ZBTB7A', 'RREB1', 'FOXO3', 'BHLHE40', 'IKZF1', 'KLF9', 'ELF2', 'SP1', 'HMGA1', 'LYL1', 'MEF2D', 'MAFK', 'RARA', 'RXRA', 'JUND', 'SREBF1', 'RUNX3', 'ZNF217', 'TEF', 'ELF1', 'CIC', 'ARID5A', 'CUX1', 'CEBPA', 'NFIX', 'ZNF267', 'ZNF787', 'ZBTB48', 'NFE2', 'FOSL2', 'ZNF784', 'NFATC1', 'GFI1']	1203.88	41
['KLF6', 'SMAD3', 'SPI1', 'IRF1', 'EGR3', 'RUNX1', 'ETS2', 'KLF2', 'ZBTB7A', 'RREB1', 'FOXO3', 'BHLHE40', 'IKZF1', 'BCL11B', 'NR1D1', 'MEF2D', 'LYL1', 'SREBF1', 'MAFK', 'RARA', 'ZNF787', 'RXRA', 'RUNX3', 'JUND', 'HMGA1', 'GFI1B', 'CUX1', 'CEBPA', 'CIC', 'ZBTB48', 'ELF1', 'ARID5A', 'SP1', 'HOXA9', 'NKX2-3', 'HOXB3', 'ZNF784', 'MXI1']	1203.84	38
['KLF6', 'SMAD3', 'SPI1', 'IRF1', 'EGR3', 'RUNX1', 'ETS2', 'KLF2', 'ZBTB7A', 'RREB1', 'FOXO3', 'BHLHE40', 'IKZF1', 'KLF9', 'ELF2', 'SP1', 'HMGA1', 'LYL1', 'MEF2D', 'MAFK', 'RARA', 'RXRA', 'JUND', 'SREBF1', 'RUNX3', 'XBP1', 'TEF', 'ELF1', 'FOSL2', 'CIC', 'TCF3', 'ZNF787', 'ZBTB48', 'CUX1', 'ARID5A', 'CEBPA', 'NFIX', 'NFE2', 'FOSB', 'JUNB']	1203.83	40
['KLF6', 'SMAD3', 'SPI1', 'IRF1', 'EGR3', 'RUNX1', 'ETS2', 'KLF2', 'ZBTB7A', 'RREB1', 'FOXO3', 'ZNF429', 'IKZF1', 'NR1D1', 'MEF2D', 'SREBF1', 'HMGA1', 'MAFK', 'RARA', 'RXRA', 'RUNX3', 'CIC', 'RUNX2', 'JUND', 'LYL1', 'ZNF787', 'ELF1', 'SP1', 'FOS', 'ELF2', 'ZNF217', 'ATF4', 'FOSL2', 'TCF3', 'NKX2-3', 'FOSB', 'JUNB', 'MXI1']	1203.82	38
['KLF6', 'SMAD3', 'SPI1', 'IRF1', 'EGR3', 'RUNX1', 'ETS2', 'KLF2', 'ZBTB7A', 'RREB1', 'FOXO3', 'BHLHE40', 'IKZF1', 'MXD1', 'RXRA', 'MEF2D', 'RARA', 'HMGA1', 'SREBF1', 'ZNF217', 'NFIX', 'JUND', 'MAFK', 'CUX1', 'RUNX3', 'NR1D1', 'NKX2-3', 'LYL1', 'CIC', 'CEBPA', 'ZBTB7B', 'HOXA9', 'GFI1', 'NFATC1', 'GFI1B', 'RUNX2', 'ZNF787', 'ZNF784']	1203.76	38
['KLF6', 'SMAD3', 'SPI1', 'IRF1', 'EGR3', 'RUNX1', 'ETS2', 'KLF2', 'ZBTB7A', 'RREB1', 'FOXO3', 'BHLHE40', 'IKZF1', 'KLF9', 'ELF2', 'SP1', 'HMGA1', 'KLF10', 'CIC', 'MEF2D', 'RARA', 'ELF1', 'RXRA', 'NR1D1', 'JUND', 'ARID5A', 'CEBPA', 'MAFK', 'SREBF1', 'CUX1', 'RUNX3', 'RUNX2', 'MXI1', 'ZNF217', 'NR4A2', 'CEBPB', 'NKX2-3', 'FOSL2', 'ZBTB7B', 'FOSB', 'JUNB']	1203.66	41
['KLF6', 'SMAD3', 'SPI1', 'IRF1', 'EGR3', 'RUNX1', 'ETS2', 'KLF2', 'ZBTB7A', 'RREB1', 'FOXO3', 'BHLHE40', 'IKZF1', 'KLF9', 'ELF2', 'NFIL3', 'MEF2D', 'ELF1', 'MAFK', 'RARA', 'CIC', 'NR1D1', 'RXRA', 'SREBF1', 'RUNX3', 'RUNX2', 'XBP1', 'FOSL2', 'FOSB', 'LYL1', 'NKX2-3', 'NR4A2', 'CEBPB', 'CUX1', 'CEBPA', 'NFE2']	1203.47	36
['KLF6', 'SMAD3', 'SPI1', 'IRF1', 'EGR3', 'RUNX1', 'ETS2', 'KLF2', 'ZBTB7A', 'RREB1', 'FOXO3', 'ZNF429', 'IKZF1', 'NR1D1', 'MEF2D', 'SREBF1', 'HMGA1', 'MAFK', 'RARA', 'RXRA', 'RUNX3', 'CIC', 'RUNX2', 'JUND', 'LYL1', 'ZNF787', 'ELF1', 'SP1', 'FOS', 'BCL11B', 'ATF4', 'FOSL2', 'TCF3', 'NKX2-3', 'XBP1', 'NFATC1', 'MXI1']	1203.35	37
['KLF6', 'SMAD3', 'SPI1', 'IRF1', 'EGR3', 'RUNX1', 'ETS2', 'KLF2', 'ZBTB7A', 'RREB1', 'FOXO3', 'BHLHE40', 'IKZF1', 'KLF9', 'ELF2', 'SP1', 'HMGA1', 'LYL1', 'MEF2D', 'MAFK', 'RARA', 'RXRA', 'JUND', 'SREBF1', 'RUNX3', 'ZNF217', 'NR1D1', 'ELF1', 'CIC', 'RUNX2', 'ARID5A', 'CEBPA', 'CUX1', 'MXI1', 'ZNF787', 'FOS', 'GFI1B', 'NKX2-3', 'FOSL2', 'ZBTB7B', 'TCF3', 'FOSB', 'JUNB']	1203.28	43
['KLF6', 'SMAD3', 'SPI1', 'IRF1', 'EGR3', 'RUNX1', 'ETS2', 'KLF2', 'ZBTB7A', 'RREB1', 'FOXO3', 'BHLHE40', 'IKZF1', 'KLF9', 'ELF2', 'SP1', 'HMGA1', 'LYL1', 'MEF2D', 'MAFK', 'RARA', 'RXRA', 'JUND', 'SREBF1', 'RUNX3', 'XBP1', 'NR1D1', 'NKX2-3', 'NFE2', 'NFIX', 'CUX1', 'ELF1', 'ARID5A', 'CIC', 'CEBPA', 'HOXB3', 'RUNX2', 'GFI1', 'NR4A2', 'CEBPB']	1203.2	40
['KLF6', 'SMAD3', 'SPI1', 'IRF1', 'EGR3', 'RUNX1', 'ETS2', 'KLF2', 'ZBTB7A', 'RREB1', 'FOXO3', 'BHLHE40', 'IKZF1', 'BCL11B', 'NR1D1', 'MEF2D', 'LYL1', 'SREBF1', 'MAFK', 'RARA', 'ZNF787', 'RXRA', 'RUNX3', 'JUND', 'HMGA1', 'ATF4', 'TCF3', 'FOSL2', 'NKX2-3', 'CIC', 'RUNX2', 'ELF1', 'FOS', 'SP1', 'FOSB', 'JUNB', 'MXI1', 'XBP1']	1202.87	38
['KLF6', 'SMAD3', 'SPI1', 'IRF1', 'EGR3', 'RUNX1', 'ETS2', 'KLF2', 'ZBTB7A', 'RREB1', 'FOXO3', 'BHLHE40', 'IKZF1', 'KLF9', 'ELF2', 'NFIL3', 'MEF2D', 'ELF1', 'MAFK', 'RARA', 'CIC', 'NR1D1', 'RXRA', 'SREBF1', 'RUNX3', 'RUNX2', 'XBP1', 'FOSL2', 'FOSB', 'LYL1', 'NKX2-3', 'ZNF787', 'FOS', 'CUX1', 'CEBPA', 'ZNF784', 'NFE2']	1202.81	37
['KLF6', 'SMAD3', 'SPI1', 'IRF1', 'EGR3', 'RUNX1', 'ETS2', 'KLF2', 'ZBTB7A', 'RREB1', 'FOXO3', 'BHLHE40', 'IKZF1', 'MXD1', 'RXRA', 'MEF2D', 'RARA', 'HMGA1', 'SREBF1', 'ZNF217', 'NFIX', 'JUND', 'MAFK', 'CUX1', 'RUNX3', 'NR1D1', 'NKX2-3', 'KLF10', 'CIC', 'CEBPA', 'ZBTB7B', 'FOSL2', 'ZBTB48', 'ZNF787', 'GFI1B', 'TCF3', 'FOSB', 'JUNB']	1202.79	38
['KLF6', 'SMAD3', 'SPI1', 'IRF1', 'EGR3', 'RUNX1', 'ETS2', 'KLF2', 'ZBTB7A', 'KLF13', 'KLF10', 'TCF3', 'BHLHE40', 'KLF9', 'ELF2', 'SP1', 'NR3C1', 'RARA', 'RXRA', 'NR4A3', 'ZNF267', 'ARID3A', 'ZBTB7B']	1202.74	23
['KLF6', 'SMAD3', 'SPI1', 'IRF1', 'EGR3', 'RUNX1', 'ETS2', 'KLF2', 'ZBTB7A', 'RREB1', 'FOXO3', 'BHLHE40', 'IKZF1', 'KLF9', 'ELF2', 'SP1', 'HMGA1', 'KLF10', 'CIC', 'MEF2D', 'RARA', 'ELF1', 'RXRA', 'NR1D1', 'JUND', 'ARID5A', 'CEBPA', 'MAFK', 'SREBF1', 'CUX1', 'RUNX3', 'ZBTB48', 'GFI1B', 'MXI1', 'ZNF787', 'XBP1', 'FOS', 'NKX2-3', 'HOXB3', 'ZNF784', 'JUNB']	1202.61	41
['KLF6', 'SMAD3', 'SPI1', 'IRF1', 'EGR3', 'RUNX1', 'ETS2', 'KLF2', 'ZBTB7A', 'RREB1', 'FOXO3', 'BHLHE40', 'IKZF1', 'KLF9', 'ELF2', 'SP1', 'HMGA1', 'KLF10', 'CIC', 'MEF2D', 'RARA', 'ELF1', 'RXRA', 'NR1D1', 'JUND', 'ARID5A', 'CEBPA', 'MAFK', 'SREBF1', 'CUX1', 'RUNX3', 'RUNX2', 'NFIX', 'XBP1', 'NFE2', 'NKX2-3', 'FOSL2', 'ZBTB7B', 'NR4A2', 'TCF3', 'GFI1B', 'NFATC1', 'GFI1']	1202.58	43
['KLF6', 'SMAD3', 'SPI1', 'IRF1', 'EGR3', 'RUNX1', 'ETS2', 'KLF2', 'ZBTB7A', 'RREB1', 'FOXO3', 'BHLHE40', 'IKZF1', 'KLF9', 'ELF2', 'SP1', 'HMGA1', 'LYL1', 'MEF2D', 'MAFK', 'RARA', 'RXRA', 'JUND', 'SREBF1', 'RUNX3', 'XBP1', 'NR1D1', 'NKX2-3', 'MXI1', 'ELF1', 'CIC', 'RUNX2', 'FOSL2', 'ZNF787', 'FOS', 'CUX1', 'ARID5A', 'CEBPA', 'ZBTB7B', 'GFI1B', 'ZNF784', 'NFATC1', 'GFI1']	1202.56	43
['KLF6', 'SMAD3', 'SPI1', 'IRF1', 'EGR3', 'RUNX1', 'ETS2', 'KLF2', 'ZBTB7A', 'RREB1', 'FOXO3', 'BHLHE40', 'IKZF1', 'KLF9', 'ELF2', 'SP1', 'HMGA1', 'LYL1', 'MEF2D', 'MAFK', 'RARA', 'RXRA', 'JUND', 'SREBF1', 'RUNX3', 'ZNF217', 'TEF', 'ELF1', 'CIC', 'ARID5A', 'CUX1', 'CEBPA', 'NFIX', 'ZNF267', 'NR4A2', 'TCF3', 'NFE2', 'FOSL2', 'FOSB', 'JUNB']	1202.47	40
['KLF6', 'SMAD3', 'SPI1', 'IRF1', 'EGR3', 'RUNX1', 'ETS2', 'KLF2', 'ZBTB7A', 'RREB1', 'FOXO3', 'BHLHE40', 'IKZF1', 'KLF9', 'ELF2', 'SP1', 'HMGA1', 'KLF10', 'CIC', 'TGIF1', 'SREBF1', 'ZNF217', 'ARID5A', 'NFIX', 'ZNF267', 'MAFK', 'JUND', 'CEBPA', 'RUNX3', 'RXRA', 'FOSL2', 'NFE2', 'TEF', 'TCF3', 'NR4A2', 'NFATC1', 'GFI1']	1202.46	37
['KLF6', 'SMAD3', 'SPI1', 'IRF1', 'EGR3', 'RUNX1', 'ETS2', 'KLF2', 'ZBTB7A', 'RREB1', 'FOXO3', 'BHLHE40', 'IKZF1', 'KLF9', 'ELF2', 'SP1', 'HMGA1', 'KLF10', 'CIC', 'MEF2D', 'RARA', 'ELF1', 'RXRA', 'NR1D1', 'JUND', 'ARID5A', 'CEBPA', 'SATB1', 'RUNX2', 'RUNX3', 'ZNF267', 'REL', 'HOXA9', 'HOXB3', 'BCL6', 'NR4A2']	1202.42	36
['KLF6', 'SMAD3', 'SPI1', 'IRF1', 'EGR3', 'RUNX1', 'ETS2', 'KLF2', 'ZBTB7A', 'RREB1', 'FOXO3', 'BHLHE40', 'IKZF1', 'KLF9', 'ELF2', 'SP1', 'HMGA1', 'KLF10', 'CIC', 'MEF2D', 'RARA', 'ELF1', 'RXRA', 'NR1D1', 'JUND', 'ARID5A', 'CEBPA', 'MAFK', 'SREBF1', 'CUX1', 'RUNX3', 'ZBTB48', 'GFI1B', 'NFIX', 'ZNF217', 'ZNF267', 'REL', 'BCL6', 'GFI1', 'HOXB2', 'NFATC1']	1202.41	41
['KLF6', 'SMAD3', 'SPI1', 'IRF1', 'EGR3', 'RUNX1', 'ETS2', 'KLF2', 'ZBTB7A', 'RREB1', 'FOXO3', 'BHLHE40', 'IKZF1', 'BCL11B', 'NR1D1', 'MEF2D', 'LYL1', 'SREBF1', 'MAFK', 'RARA', 'ZNF787', 'RXRA', 'RUNX3', 'JUND', 'HMGA1', 'GFI1B', 'CUX1', 'CEBPA', 'CIC', 'RUNX2', 'ELF1', 'ARID5A', 'SP1', 'FOS', 'ZBTB7B', 'FOSL2', 'NKX2-3', 'TCF3', 'NFATC1', 'MXI1', 'XBP1']	1202.39	41
['KLF6', 'SMAD3', 'SPI1', 'IRF1', 'EGR3', 'RUNX1', 'ETS2', 'KLF2', 'ZBTB7A', 'RREB1', 'FOXO3', 'BHLHE40', 'IKZF1', 'KLF9', 'ELF2', 'SP1', 'HMGA1', 'KLF10', 'CIC', 'MEF2D', 'RARA', 'ELF1', 'RXRA', 'NR1D1', 'JUND', 'ARID5A', 'CEBPA', 'MAFK', 'SREBF1', 'CUX1', 'RUNX3', 'RUNX2', 'MXI1', 'XBP1', 'NKX2-3', 'FOSL2', 'ZBTB7B', 'NR4A2', 'TCF3', 'GFI1B', 'FOSB', 'JUNB']	1202.33	42
['KLF6', 'SMAD3', 'SPI1', 'IRF1', 'EGR3', 'RUNX1', 'ETS2', 'KLF2', 'ZBTB7A', 'RREB1', 'FOXO3', 'BHLHE40', 'IKZF1', 'KLF9', 'ELF2', 'NFIL3', 'MEF2D', 'ELF1', 'MAFK', 'RARA', 'CIC', 'NR1D1', 'RXRA', 'SREBF1', 'RUNX3', 'RUNX2', 'ZNF217', 'ATF4', 'FOSL2', 'FOSB', 'CEBPB', 'LYL1', 'NKX2-3', 'ZNF787', 'FOS', 'MXI1']	1202.22	36
['KLF6', 'SMAD3', 'SPI1', 'IRF1', 'EGR3', 'RUNX1', 'ETS2', 'KLF2', 'ZBTB7A', 'RREB1', 'FOXO3', 'BHLHE40', 'IKZF1', 'KLF9', 'ELF2', 'SP1', 'HMGA1', 'KLF10', 'NFKB2', 'MEF2D', 'RARA', 'RXRA', 'MAFK', 'NR1D1', 'JUND', 'SREBF1', 'RUNX3', 'ZNF217', 'ZNF267', 'REL', 'FOSL2', 'NFE2', 'NKX2-3', 'NFIX', 'CUX1', 'GFI1B', 'GFI1', 'NFATC1', 'TCF3', 'NR4A2']	1202.17	40
['KLF6', 'SMAD3', 'SPI1', 'IRF1', 'EGR3', 'RUNX1', 'ETS2', 'KLF2', 'ZBTB7A', 'RREB1', 'FOXO3', 'BHLHE40', 'NR3C1', 'KLF9', 'ELF2', 'SP1', 'ZNF267', 'KLF10', 'TCF3', 'RXRA', 'NFATC1', 'TGIF1', 'ZNF217', 'ARID3A', 'ZBTB7B', 'NR4A3']	1202.12	26
['KLF6', 'SMAD3', 'SPI1', 'IRF1', 'EGR3', 'RUNX1', 'ETS2', 'KLF2', 'ZBTB7A', 'RREB1', 'FOXO3', 'BHLHE40', 'IKZF1', 'KLF9', 'ELF2', 'SP1', 'HMGA1', 'KLF10', 'CIC', 'YY1', 'TCF3', 'ELF1', 'NFATC1', 'GFI1B', 'ZNF267', 'RUNX2', 'HOXA9', 'NR4A2', 'RUNX3', 'ARID5A', 'JUND', 'ZBTB7B', 'NKX2-3']	1202	33
['KLF6', 'SMAD3', 'SPI1', 'IRF1', 'EGR3', 'RUNX1', 'ETS2', 'KLF2', 'ZBTB7A', 'RREB1', 'FOXO3', 'BHLHE40', 'IKZF1', 'KLF9', 'ELF2', 'SP1', 'HMGA1', 'LYL1', 'MEF2D', 'MAFK', 'RARA', 'RXRA', 'JUND', 'SREBF1', 'RUNX3', 'ZNF217', 'NR1D1', 'ELF1', 'CIC', 'RUNX2', 'ATF4', 'FOSL2', 'NKX2-3', 'TCF3', 'NR4A2', 'FOSB', 'JUNB', 'REL', 'ZNF267', 'NFE2']	1201.83	40
['KLF6', 'SMAD3', 'SPI1', 'IRF1', 'EGR3', 'RUNX1', 'ETS2', 'KLF2', 'ZBTB7A', 'RREB1', 'FOXO3', 'BHLHE40', 'IKZF1', 'KLF9', 'ELF2', 'SP1', 'HMGA1', 'KLF10', 'CIC', 'MEF2D', 'RARA', 'ELF1', 'RXRA', 'NR1D1', 'JUND', 'ARID5A', 'CEBPA', 'MAFK', 'SREBF1', 'CUX1', 'RUNX3', 'RUNX2', 'MXI1', 'ZNF217', 'ZNF787', 'FOS', 'CEBPB', 'NKX2-3', 'FOSL2', 'ZBTB7B', 'FOSB', 'JUNB']	1201.45	42
['KLF6', 'SMAD3', 'SPI1', 'IRF1', 'EGR3', 'RUNX1', 'ETS2', 'KLF2', 'ZBTB7A', 'RREB1', 'FOXO3', 'BHLHE40', 'IKZF1', 'KLF9', 'ELF2', 'SP1', 'HMGA1', 'KLF10', 'CIC', 'MEF2D', 'RARA', 'ELF1', 'RXRA', 'TEF', 'JUND', 'ARID5A', 'CEBPA', 'MAFK', 'SREBF1', 'CUX1', 'RUNX3', 'NFIX', 'ZNF217', 'ZNF267', 'ZBTB48', 'ZNF787', 'NFE2', 'FOSL2', 'TCF3', 'FOSB', 'JUNB']	1201.41	41
['KLF6', 'SMAD3', 'SPI1', 'IRF1', 'EGR3', 'RUNX1', 'ETS2', 'KLF2', 'ZBTB7A', 'RREB1', 'FOXO3', 'BHLHE40', 'NR3C1', 'KLF9', 'ELF2', 'SP1', 'ZNF267', 'KLF10', 'TCF3', 'RXRA', 'NFATC1', 'TGIF1', 'FOXP1', 'BCL6', 'NR4A2', 'HMGA1', 'NR4A3']	1201.07	27
['KLF6', 'SMAD3', 'SPI1', 'IRF1', 'EGR3', 'RUNX1', 'ETS2', 'KLF2', 'ZBTB7A', 'RREB1', 'FOXO3', 'BHLHE40', 'IKZF1', 'MXD1', 'RXRA', 'MEF2D', 'RARA', 'HMGA1', 'SREBF1', 'ZNF217', 'NFIX', 'JUND', 'MAFK', 'CUX1', 'RUNX3', 'NR1D1', 'NKX2-3', 'LYL1', 'CIC', 'CEBPA', 'ZBTB7B', 'FOSL2', 'RUNX2', 'ZNF787', 'CEBPB', 'FOSB', 'JUNB']	1201.03	37
['KLF6', 'SMAD3', 'SPI1', 'IRF1', 'EGR3', 'RUNX1', 'ETS2', 'KLF2', 'ZBTB7A', 'RREB1', 'FOXO3', 'BHLHE40', 'IKZF1', 'KLF9', 'ELF2', 'SP1', 'HMGA1', 'LYL1', 'MEF2D', 'MAFK', 'RARA', 'RXRA', 'JUND', 'SREBF1', 'RUNX3', 'ZNF217', 'NR1D1', 'ELF1', 'CIC', 'ZBTB48', 'ZNF787', 'ARID5A', 'CEBPA', 'GFI1B', 'CUX1', 'MXI1', 'FOS', 'ZBTB7B', 'FOSL2', 'NKX2-3', 'ZNF784', 'NFATC1', 'GFI1']	1201	43
['KLF6', 'SMAD3', 'SPI1', 'IRF1', 'EGR3', 'RUNX1', 'ETS2', 'KLF2', 'ZBTB7A', 'RREB1', 'FOXO3', 'BHLHE40', 'IKZF1', 'KLF9', 'ELF2', 'SP1', 'HMGA1', 'KLF10', 'CIC', 'MEF2D', 'RARA', 'ELF1', 'RXRA', 'NR1D1', 'JUND', 'ARID5A', 'CEBPA', 'SATB1', 'RUNX2', 'RUNX3', 'ZNF267', 'REL', 'HOXA9', 'NFATC1', 'TCF3', 'NR4A2', 'NFE2', 'ZBTB7B']	1201	38
['KLF6', 'SMAD3', 'SPI1', 'IRF1', 'EGR3', 'RUNX1', 'ETS2', 'KLF2', 'ZBTB7A', 'RREB1', 'FOXO3', 'BHLHE40', 'IKZF1', 'KLF9', 'ELF2', 'SP1', 'HMGA1', 'KLF10', 'CIC', 'MEF2D', 'RARA', 'ELF1', 'RXRA', 'NR1D1', 'JUND', 'ARID5A', 'CEBPA', 'MAFK', 'SREBF1', 'CUX1', 'RUNX3', 'RUNX2', 'NFIX', 'XBP1', 'NFE2', 'NKX2-3', 'HOXB3', 'JUNB', 'NR4A2', 'CEBPB']	1201	40
['KLF6', 'SMAD3', 'SPI1', 'IRF1', 'EGR3', 'RUNX1', 'ETS2', 'KLF2', 'ZBTB7A', 'RREB1', 'FOXO3', 'BHLHE40', 'IKZF1', 'KLF9', 'ELF2', 'NFIL3', 'MEF2D', 'ELF1', 'MAFK', 'RARA', 'CIC', 'NR1D1', 'RXRA', 'SREBF1', 'RUNX3', 'RUNX2', 'XBP1', 'FOSL2', 'FOSB', 'LYL1', 'NKX2-3', 'ZNF787', 'FOS', 'CUX1', 'CEBPA', 'CEBPB', 'NFE2']	1200.97	37
['KLF6', 'SMAD3', 'SPI1', 'IRF1', 'EGR3', 'RUNX1', 'ETS2', 'KLF2', 'ZBTB7A', 'RREB1', 'FOXO3', 'BHLHE40', 'IKZF1', 'KLF9', 'ELF2', 'SP1', 'HMGA1', 'LYL1', 'MEF2D', 'MAFK', 'RARA', 'RXRA', 'JUND', 'SREBF1', 'RUNX3', 'XBP1', 'NR1D1', 'NKX2-3', 'NFE2', 'NFIX', 'CUX1', 'ELF1', 'ARID5A', 'CIC', 'CEBPA', 'HOXB3', 'RUNX2', 'GFI1', 'ZNF787', 'FOS', 'CEBPB']	1200.95	41
['KLF6', 'SMAD3', 'SPI1', 'IRF1', 'EGR3', 'RUNX1', 'ETS2', 'KLF2', 'ZBTB7A', 'RREB1', 'FOXO3', 'BHLHE40', 'IKZF1', 'KLF9', 'ELF2', 'SP1', 'HMGA1', 'KLF10', 'NFKB2', 'MEF2D', 'RARA', 'RXRA', 'MAFK', 'NR1D1', 'JUND', 'SREBF1', 'RUNX3', 'ZNF217', 'ZNF267', 'REL', 'FOSL2', 'NFE2', 'NKX2-3', 'NFIX', 'CUX1', 'GFI1B', 'JUNB', 'TCF3', 'NR4A2']	1200.77	39
['KLF6', 'SMAD3', 'SPI1', 'IRF1', 'EGR3', 'RUNX1', 'ETS2', 'KLF2', 'ZBTB7A', 'RREB1', 'FOXO3', 'BHLHE40', 'IKZF1', 'BCL11B', 'NR1D1', 'MEF2D', 'LYL1', 'SREBF1', 'MAFK', 'RARA', 'ZNF787', 'RXRA', 'RUNX3', 'JUND', 'HMGA1', 'GFI1B', 'CUX1', 'NFKB2', 'FOSL2', 'NKX2-3', 'ZNF784', 'JUNB', 'FOS', 'SP1', 'MXI1', 'XBP1']	1200.75	36
['KLF6', 'SMAD3', 'SPI1', 'IRF1', 'EGR3', 'RUNX1', 'ETS2', 'KLF2', 'ZBTB7A', 'RREB1', 'FOXO3', 'ZNF429', 'IKZF1', 'NR1D1', 'MEF2D', 'SREBF1', 'HMGA1', 'MAFK', 'RARA', 'RXRA', 'RUNX3', 'CIC', 'RUNX2', 'JUND', 'BCL6', 'ELF2', 'GFI1', 'ZNF217', 'NFIX', 'ELF1', 'CUX1', 'ARID5A', 'CEBPA', 'SP1', 'GFI1B', 'HOXB2', 'HOXB3']	1200.62	37
['KLF6', 'SMAD3', 'SPI1', 'IRF1', 'EGR3', 'RUNX1', 'ETS2', 'KLF2', 'ZBTB7A', 'RREB1', 'FOXO3', 'BHLHE40', 'IKZF1', 'KLF9', 'ELF2', 'SP1', 'HMGA1', 'KLF10', 'CIC', 'MEF2D', 'RARA', 'ELF1', 'RXRA', 'NR1D1', 'JUND', 'ARID5A', 'CEBPA', 'SATB1', 'RUNX2', 'RUNX3', 'ZNF267', 'REL', 'HOXA9', 'NFATC1', 'ZNF784', 'ZNF787', 'ZBTB7B', 'NFE2']	1200.58	38
['KLF6', 'SMAD3', 'SPI1', 'IRF1', 'EGR3', 'RUNX1', 'ETS2', 'KLF2', 'ZBTB7A', 'RREB1', 'FOXO3', 'ZNF429', 'IKZF1', 'NR1D1', 'MEF2D', 'SREBF1', 'HMGA1', 'MAFK', 'RARA', 'RXRA', 'RUNX3', 'CIC', 'RUNX2', 'JUND', 'LYL1', 'ZNF787', 'MXD1', 'FOSL2', 'NKX2-3', 'BCL11B', 'TCF3', 'FOSB', 'JUNB', 'ATF4']	1200.56	34
['KLF6', 'SMAD3', 'SPI1', 'IRF1', 'EGR3', 'RUNX1', 'ETS2', 'KLF2', 'ZBTB7A', 'RREB1', 'FOXO3', 'BHLHE40', 'IKZF1', 'KLF9', 'ELF2', 'SP1', 'HMGA1', 'KLF10', 'CIC', 'MEF2D', 'RARA', 'ELF1', 'RXRA', 'NR1D1', 'JUND', 'ARID5A', 'CEBPA', 'MAFK', 'SREBF1', 'CUX1', 'RUNX3', 'RUNX2', 'NFIX', 'XBP1', 'NFE2', 'NKX2-3', 'FOSL2', 'ZBTB7B', 'ZNF787', 'FOS', 'GFI1B', 'TCF3', 'NFATC1', 'GFI1']	1200.5	44
['KLF6', 'SMAD3', 'SPI1', 'IRF1', 'EGR3', 'RUNX1', 'ETS2', 'KLF2', 'ZBTB7A', 'RREB1', 'FOXO3', 'ZNF429', 'IKZF1', 'NR1D1', 'MEF2D', 'SREBF1', 'HMGA1', 'MAFK', 'RARA', 'RXRA', 'RUNX3', 'CIC', 'RUNX2', 'JUND', 'LYL1', 'ZNF787', 'ELF1', 'SP1', 'FOS', 'ELF2', 'ZNF217', 'ATF4', 'FOSL2', 'TCF3', 'NKX2-3', 'FOSB', 'JUNB', 'NFE2']	1200.47	38
['KLF6', 'SMAD3', 'SPI1', 'IRF1', 'EGR3', 'RUNX1', 'ETS2', 'KLF2', 'ZBTB7A', 'RREB1', 'FOXO3', 'BHLHE40', 'IKZF1', 'KLF9', 'ELF2', 'SP1', 'HMGA1', 'KLF10', 'CIC', 'MEF2D', 'RARA', 'ELF1', 'RXRA', 'NR1D1', 'FOXP1', 'RUNX2', 'CEBPA', 'RUNX3', 'SATB1', 'ZNF267', 'REL', 'HOXA9', 'HOXB3', 'NR4A2', 'BCL6']	1200.43	35
['KLF6', 'SMAD3', 'SPI1', 'IRF1', 'EGR3', 'RUNX1', 'ETS2', 'KLF2', 'ZBTB7A', 'RREB1', 'FOXO3', 'BHLHE40', 'SP3', 'KLF9', 'SP1', 'KLF10', 'TCF3', 'NFATC1', 'HLX', 'GFI1', 'HOXA9', 'RXRA', 'BCL6', 'CEBPA', 'HIVEP2', 'GFI1B', 'HMGA1', 'CIC']	1200.43	28
['KLF6', 'SMAD3', 'SPI1', 'IRF1', 'EGR3', 'RUNX1', 'ETS2', 'KLF2', 'ZBTB7A', 'RREB1', 'FOXO3', 'BHLHE40', 'IKZF1', 'KLF9', 'ELF2', 'SP1', 'HMGA1', 'KLF10', 'CIC', 'MEF2D', 'RARA', 'ELF1', 'RXRA', 'NR1D1', 'JUND', 'ARID5A', 'CEBPA', 'SATB1', 'RUNX2', 'RUNX3', 'ZNF267', 'REL', 'HOXA9', 'HOXB3', 'NFE2', 'ZNF787', 'ZNF784']	1200.3	37
['KLF6', 'SMAD3', 'SPI1', 'IRF1', 'EGR3', 'RUNX1', 'ETS2', 'KLF2', 'ZBTB7A', 'RREB1', 'FOXO3', 'BHLHE40', 'IKZF1', 'KLF9', 'ELF2', 'SP1', 'HMGA1', 'KLF10', 'CIC', 'MEF2D', 'RARA', 'ELF1', 'RXRA', 'NR1D1', 'JUND', 'ARID5A', 'CEBPA', 'MAFK', 'SREBF1', 'CUX1', 'RUNX3', 'RUNX2', 'MXI1', 'XBP1', 'NKX2-3', 'FOSL2', 'ZBTB7B', 'ZNF787', 'FOS', 'GFI1B', 'TCF3', 'FOSB', 'JUNB']	1200.21	43
['KLF6', 'SMAD3', 'SPI1', 'IRF1', 'EGR3', 'RUNX1', 'ETS2', 'KLF2', 'ZBTB7A', 'RREB1', 'FOXO3', 'BHLHE40', 'IKZF1', 'KLF9', 'ELF2', 'SP1', 'HMGA1', 'KLF10', 'CIC', 'MEF2D', 'RARA', 'ELF1', 'RXRA', 'NR4A3', 'RUNX2', 'SATB1', 'HOXA9', 'ZNF267', 'REL', 'TCF3', 'NFATC1', 'NR4A2', 'ARID5A', 'BCL6']	1200	34
['KLF6', 'SMAD3', 'SPI1', 'IRF1', 'EGR3', 'RUNX1', 'ETS2', 'KLF2', 'ZBTB7A', 'RREB1', 'FOXO3', 'BHLHE40', 'IKZF1', 'KLF9', 'ELF2', 'SP1', 'ARID3A', 'NFATC1', 'GFI1', 'TGIF1', 'KLF10', 'FOXP1', 'TCF3', 'ZNF787', 'IRF2', 'ZNF267', 'NR4A3']	1199.96	27
['KLF6', 'SMAD3', 'SPI1', 'IRF1', 'EGR3', 'RUNX1', 'ETS2', 'KLF2', 'ZBTB7A', 'RREB1', 'FOXO3', 'BHLHE40', 'IKZF1', 'KLF9', 'ELF2', 'SP1', 'HMGA1', 'KLF10', 'NFKB2', 'MEF2D', 'RARA', 'RXRA', 'MAFK', 'NR1D1', 'JUND', 'SREBF1', 'RUNX3', 'ZNF217', 'ZNF267', 'REL', 'FOSL2', 'NFE2', 'NKX2-3', 'NFIX', 'CUX1', 'GFI1B', 'GFI1', 'NFATC1', 'TCF3', 'ZNF787', 'FOS']	1199.95	41
['KLF6', 'SMAD3', 'SPI1', 'IRF1', 'EGR3', 'RUNX1', 'ETS2', 'KLF2', 'ZBTB7A', 'RREB1', 'FOXO3', 'ZNF429', 'IKZF1', 'NR1D1', 'MEF2D', 'SREBF1', 'HMGA1', 'MAFK', 'RARA', 'RXRA', 'RUNX3', 'CIC', 'RUNX2', 'JUND', 'LYL1', 'ZNF787', 'ELF1', 'SP1', 'FOS', 'BCL11B', 'ATF4', 'FOSL2', 'TCF3', 'NKX2-3', 'XBP1', 'NFATC1', 'NFE2']	1199.92	37
['KLF6', 'SMAD3', 'SPI1', 'IRF1', 'EGR3', 'RUNX1', 'ETS2', 'KLF2', 'ZBTB7A', 'RREB1', 'FOXO3', 'BHLHE40', 'IKZF1', 'KLF9', 'ELF2', 'SP1', 'HMGA1', 'LYL1', 'MEF2D', 'MAFK', 'RARA', 'RXRA', 'JUND', 'SREBF1', 'RUNX3', 'ZNF217', 'NR1D1', 'ELF1', 'CIC', 'RUNX2', 'ATF4', 'FOSL2', 'NKX2-3', 'TCF3', 'ZNF787', 'FOS', 'FOSB', 'JUNB', 'REL', 'ZNF267', 'NFE2']	1199.61	41
['KLF6', 'SMAD3', 'SPI1', 'IRF1', 'EGR3', 'RUNX1', 'ETS2', 'KLF2', 'ZBTB7A', 'RREB1', 'FOXO3', 'BHLHE40', 'IKZF1', 'BCL11B', 'NR1D1', 'MEF2D', 'LYL1', 'SREBF1', 'MAFK', 'RARA', 'ZNF787', 'RXRA', 'RUNX3', 'JUND', 'HMGA1', 'ATF4', 'TCF3', 'FOSL2', 'NKX2-3', 'CIC', 'RUNX2', 'ELF1', 'FOS', 'SP1', 'FOSB', 'JUNB', 'NFE2', 'XBP1']	1199.53	38
['KLF6', 'SMAD3', 'SPI1', 'IRF1', 'EGR3', 'RUNX1', 'ETS2', 'KLF2', 'ZBTB7A', 'RREB1', 'FOXO3', 'BHLHE40', 'IKZF1', 'KLF9', 'ELF2', 'SP1', 'HMGA1', 'KLF10', 'CIC', 'MEF2D', 'RARA', 'ELF1', 'RXRA', 'NR1D1', 'JUND', 'ARID5A', 'CEBPA', 'MAFK', 'SREBF1', 'CUX1', 'RUNX3', 'ZBTB48', 'GFI1B', 'NFIX', 'ZNF217', 'ZNF267', 'REL', 'BCL6', 'GFI1', 'HOXA9', 'NFATC1', 'TCF3']	1199.52	42
['KLF6', 'SMAD3', 'SPI1', 'IRF1', 'EGR3', 'RUNX1', 'ETS2', 'KLF2', 'ZBTB7A', 'RREB1', 'FOXO3', 'BHLHE40', 'IKZF1', 'KLF9', 'ELF2', 'SP1', 'HMGA1', 'KLF10', 'CIC', 'MEF2D', 'RARA', 'ELF1', 'RXRA', 'NR1D1', 'JUND', 'ARID5A', 'CEBPA', 'SATB1', 'RUNX2', 'RUNX3', 'ZNF267', 'REL', 'HOXB2', 'NR4A2', 'HOXB3', 'BCL6']	1199.33	36
['KLF6', 'SMAD3', 'SPI1', 'IRF1', 'EGR3', 'RUNX1', 'ETS2', 'KLF2', 'ZBTB7A', 'RREB1', 'FOXO3', 'BHLHE40', 'IKZF1', 'BCL11B', 'NR1D1', 'MEF2D', 'LYL1', 'SREBF1', 'MAFK', 'RARA', 'ZNF787', 'RXRA', 'RUNX3', 'JUND', 'HMGA1', 'GFI1B', 'CUX1', 'CEBPA', 'CIC', 'RUNX2', 'ELF1', 'ARID5A', 'SP1', 'FOS', 'ZBTB7B', 'FOSL2', 'NKX2-3', 'TCF3', 'NFATC1', 'NFE2', 'XBP1']	1199.29	41
['KLF6', 'SMAD3', 'SPI1', 'IRF1', 'EGR3', 'RUNX1', 'ETS2', 'KLF2', 'ZBTB7A', 'RREB1', 'FOXO3', 'BHLHE40', 'IKZF1', 'KLF9', 'ELF2', 'SP1', 'HMGA1', 'LYL1', 'MEF2D', 'MAFK', 'RARA', 'RXRA', 'JUND', 'SREBF1', 'RUNX3', 'ZNF217', 'NR1D1', 'ELF1', 'CIC', 'RUNX2', 'ARID5A', 'CEBPA', 'CUX1', 'MXI1', 'NR4A2', 'CEBPB', 'NKX2-3', 'FOSL2', 'ZBTB7B', 'FOSB', 'JUNB']	1199.1	41
['KLF6', 'SMAD3', 'SPI1', 'IRF1', 'EGR3', 'RUNX1', 'ETS2', 'KLF2', 'ZBTB7A', 'RREB1', 'FOXO3', 'BHLHE40', 'IKZF1', 'MXD1', 'RXRA', 'TGIF1', 'KLF10', 'ZNF217', 'NFIX', 'SREBF1', 'HMGA1', 'CIC', 'FOSL2', 'JUND', 'RUNX3', 'CEBPA', 'MAFK', 'TEF', 'TCF3', 'NR4A2', 'FOSB', 'JUNB']	1199	32
[truncated: 455 more rows]
