# Supplementary material for: Core transcriptional regulatory circuitry molecule ZNF217 promotes AML cell proliferation by up-regulating MYB
Source: Int J Biol Sci. 2025 Feb 18;21(5):1966–83. doi: 10.7150/ijbs.103211 (PMC11900805; doi:10.7150/ijbs.103211)
Supplement: Supplementary file 1 — Supplementary figures and tables. [file ijbsv21p1966s1.zip › Supplementary/Table S12.xlsx]

## Sheet: AML5-mergeCRC_CRC_SCORES
['ZBTB7A', 'RREB1', 'ERG', 'IRF1', 'E2F3', 'ELF1', 'ETV6', 'IRF2']	28.5	8
['ZBTB7A', 'RREB1', 'ERG', 'IRF1', 'E2F3', 'ELF1', 'LYL1', 'TEF', 'MEF2D']	28.3333	9
['ZBTB7A', 'RREB1', 'ERG', 'IRF1', 'XBP1', 'ELF2', 'LYL1']	27.8571	7
['ZBTB7A', 'RREB1', 'ERG', 'RXRA', 'LYL1', 'E2F3', 'RUNX2']	27.8571	7
['ZBTB7A', 'RREB1', 'ERG', 'IRF1', 'E2F3', 'ELF1', 'LYL1', 'SOX4', 'HIVEP2']	27.5556	9
['ZBTB7A', 'RREB1', 'ERG', 'IRF1', 'XBP1', 'ELF1', 'LYL1', 'TEF', 'MEF2D']	26.7778	9
['ZBTB7A', 'RREB1', 'ERG', 'IRF1', 'XBP1', 'NFE2', 'MEF2D', 'RUNX2', 'LYL1']	26.7778	9
['ZBTB7A', 'RREB1', 'ERG', 'IRF1', 'E2F3', 'NFE2', 'MEF2D', 'RUNX2', 'ETV6', 'RUNX1']	26.7	10
['ZBTB7A', 'RREB1', 'ERG', 'IRF1', 'E2F3', 'NFE2', 'MEF2D', 'RUNX2', 'LYL1', 'RUNX1']	26.7	10
['ZBTB7A', 'RREB1', 'ERG', 'IRF1', 'E2F3', 'ELF1', 'ETV6', 'MEF2D', 'TEF', 'MYB']	26.3	10
['ZBTB7A', 'RREB1', 'ERG', 'IRF1', 'E2F3', 'ELF1', 'ETV6', 'MEF2D', 'TEF', 'FOXP1']	26.1	10
['ZBTB7A', 'RREB1', 'ERG', 'IRF1', 'XBP1', 'ELF1', 'LYL1', 'SOX4', 'MEF2D', 'RUNX2', 'GFI1B']	26.0909	11
['ZBTB7A', 'RREB1', 'ERG', 'IRF1', 'E2F3', 'ELF1', 'ETV6', 'MEF2D', 'SOX4', 'RUNX1', 'RUNX2', 'GFI1B']	26.0833	12
['ZBTB7A', 'RREB1', 'ERG', 'IRF1', 'E2F3', 'ELF1', 'LYL1', 'SOX4', 'RUNX1', 'MEF2D', 'GFI1B', 'RUNX2']	26.0833	12
['ZBTB7A', 'RREB1', 'ERG', 'IRF1', 'E2F3', 'ELF2', 'RUNX1', 'FOXP1']	26	8
['ZBTB7A', 'RREB1', 'ERG', 'IRF1', 'HIVEP1', 'SOX4', 'HIVEP2']	26	7
['ZBTB7A', 'RREB1', 'ERG', 'IRF1', 'XBP1', 'ELF1', 'LYL1', 'SOX4', 'HIVEP2']	26	9
['ZBTB7A', 'RREB1', 'ERG', 'RXRA', 'LYL1', 'XBP1', 'RUNX2']	25.8571	7
['ZBTB7A', 'RREB1', 'ERG', 'IRF1', 'E2F3', 'ELF1', 'ETV6', 'MEF2D', 'SOX4', 'MYB', 'RUNX2', 'GFI1B']	25.75	12
['ZBTB7A', 'RREB1', 'ERG', 'IRF1', 'E2F3', 'ELF1', 'ETV6', 'MEF2D', 'JUNB', 'RUNX2', 'FOXP1']	25.6364	11
['ZBTB7A', 'RREB1', 'ERG', 'RXRA', 'LYL1', 'E2F3', 'HIVEP2']	25.5714	7
['ZBTB7A', 'RREB1', 'ERG', 'IRF1', 'E2F3', 'ELF1', 'ETV6', 'MEF2D', 'SOX4', 'RUNX1', 'RUNX2', 'FOXP1']	25.5	12
['ZBTB7A', 'RREB1', 'KLF6', 'IRF1', 'E2F3', 'IRF2']	25.5	6
['ZBTB7A', 'RREB1', 'ERG', 'IRF1', 'E2F3', 'ELF2', 'RUNX1', 'ZNF217', 'LYL1']	25.1111	9
['ZBTB7A', 'RREB1', 'ERG', 'IRF1', 'XBP1', 'ELF1', 'ETV6', 'TEF', 'MEF2D', 'MYB']	24.9	10
['ZBTB7A', 'RREB1', 'ERG', 'IRF1', 'E2F3', 'ELF1', 'ETV6', 'MEF2D', 'JUNB', 'RUNX2', 'MYB', 'GFI1B']	24.75	12
['ZBTB7A', 'RREB1', 'ERG', 'IRF1', 'E2F3', 'ELF1', 'ETV6', 'MEF2D', 'SOX4', 'RUNX1', 'ZNF217', 'GFI1B']	24.75	12
['ZBTB7A', 'RREB1', 'ERG', 'IRF1', 'E2F3', 'ELF1', 'LYL1', 'SOX4', 'RUNX1', 'MEF2D', 'GFI1B', 'ZNF217']	24.75	12
['ZBTB7A', 'RREB1', 'ERG', 'IRF1', 'XBP1', 'ELF1', 'ETV6', 'GFI1B', 'RUNX2', 'SOX4', 'MEF2D', 'MYB']	24.5833	12
['ZBTB7A', 'RREB1', 'KLF6', 'IRF1', 'E2F3', 'MEF2D', 'RUNX2', 'NFE2', 'LYL1']	24.5556	9
['ZBTB7A', 'RREB1', 'KLF6', 'IRF1', 'E2F3', 'MEF2D', 'RUNX2', 'SOX4', 'LYL1', 'GFI1B']	24.5	10
['ZBTB7A', 'RREB1', 'ERG', 'IRF1', 'E2F3', 'NFE2', 'MEF2D', 'RUNX2', 'ETV6', 'JUNB', 'MYB']	24.3636	11
['ZBTB7A', 'RREB1', 'ERG', 'IRF1', 'E2F3', 'ELF1', 'ETV6', 'ZBTB16', 'SOX4', 'RUNX1', 'GFI1B', 'RUNX2']	24.3333	12
['ZBTB7A', 'RREB1', 'KLF6', 'IRF1', 'E2F3', 'MEF2D', 'RUNX2', 'SOX4', 'FOXP1']	24.3333	9
['ZBTB7A', 'RREB1', 'ERG', 'IRF1', 'XBP1', 'ELF1', 'ETV6', 'GFI1B', 'RUNX2', 'SOX4', 'ZBTB16']	24.1818	11
['ZBTB7A', 'RREB1', 'ERG', 'IRF1', 'HIVEP1', 'SOX4', 'ETV6', 'FOXP1', 'RUNX1']	23.7778	9
['ZBTB7A', 'RREB1', 'ERG', 'IRF1', 'XBP1', 'ELF1', 'ETV6', 'GFI1B', 'RUNX2', 'JUNB', 'MEF2D', 'MYB']	23.5833	12
['ZBTB7A', 'RREB1', 'ERG', 'RXRA', 'LYL1', 'XBP1', 'HIVEP2']	23.5714	7
['ZBTB7A', 'RREB1', 'ERG', 'RXRA', 'LYL1', 'XBP1', 'ELF2']	23.5714	7
['ZBTB7A', 'RREB1', 'ERG', 'IRF1', 'XBP1', 'NFE2', 'MEF2D', 'RUNX2', 'JUNB', 'ETV6', 'MYB']	23.0909	11
['ZBTB7A', 'RREB1', 'ERG', 'IRF1', 'E2F3', 'ELF1', 'ETV6', 'ZBTB16', 'SOX4', 'RUNX1', 'GFI1B', 'ZNF217']	23	12
['ZBTB7A', 'RREB1', 'ERG', 'RXRA', 'LYL1', 'E2F3', 'ZNF217', 'ELF2']	23	8
