# Supplementary material for: Core transcriptional regulatory circuitry molecule ZNF217 promotes AML cell proliferation by up-regulating MYB
Source: Int J Biol Sci. 2025 Feb 18;21(5):1966–83. doi: 10.7150/ijbs.103211 (PMC11900805; doi:10.7150/ijbs.103211)
Supplement: Supplementary file 1 — Supplementary figures and tables. [file ijbsv21p1966s1.zip › Supplementary/Table S13.xlsx]

## Sheet: AML6-mergeCRC_CRC_SCORES
['SREBF1', 'ZBTB7A', 'RREB1', 'TFDP1', 'IRF1', 'KLF6', 'ETS2', 'RXRA', 'ERG', 'RUNX1', 'IKZF1', 'ETV6', 'ZNF281', 'ELF2', 'RARA', 'MTF1', 'MXD1', 'NFIL3', 'SPI1', 'RUNX2', 'FOXO3', 'BCL11A', 'BCL6', 'ZNF429']	159.708	24
['SREBF1', 'ZBTB7A', 'RREB1', 'TFDP1', 'IRF1', 'KLF6', 'ETS2', 'RXRA', 'ERG', 'RUNX1', 'IKZF1', 'ETV6', 'ZNF281', 'ELF2', 'RARA', 'MTF1', 'MXD1', 'NFIL3', 'SPI1', 'RUNX2', 'FOXO3', 'BCL11A', 'FOS', 'ZNF429']	158.833	24
['SREBF1', 'ZBTB7A', 'RREB1', 'TFDP1', 'IRF1', 'KLF6', 'ETS2', 'RXRA', 'ERG', 'RUNX1', 'IKZF1', 'ETV6', 'ZNF281', 'ELF2', 'RARA', 'MTF1', 'MXD1', 'NFIL3', 'SPI1', 'RUNX2', 'FOXO3', 'NFE2L2', 'BCL6', 'ZNF429']	158.458	24
['SREBF1', 'ZBTB7A', 'RREB1', 'TFDP1', 'IRF1', 'KLF6', 'ETS2', 'RXRA', 'ERG', 'RUNX1', 'IKZF1', 'ETV6', 'ZNF281', 'ELF2', 'RARA', 'MTF1', 'MXD1', 'NFIL3', 'SPI1', 'RUNX2', 'ZNF217', 'NFE2L2', 'BCL6', 'ZNF429']	157.875	24
['SREBF1', 'ZBTB7A', 'RREB1', 'TFDP1', 'IRF1', 'KLF6', 'ETS2', 'RXRA', 'ERG', 'RUNX1', 'IKZF1', 'ETV6', 'ZNF281', 'ELF2', 'RARA', 'ARID5B', 'SPI1', 'RUNX2', 'MXD1', 'ZNF429', 'NFIL3', 'BCL11A', 'FOXO3', 'BCL6']	156.292	24
['SREBF1', 'ZBTB7A', 'RREB1', 'TFDP1', 'IRF1', 'KLF6', 'ETS2', 'RXRA', 'ERG', 'RUNX1', 'IKZF1', 'ETV6', 'ZNF281', 'ELF2', 'RARA', 'ARID5B', 'SPI1', 'RUNX2', 'ELF1', 'ZNF429', 'NFIL3', 'BCL11A', 'FOXO3', 'BCL6']	156.208	24
['SREBF1', 'ZBTB7A', 'RREB1', 'TFDP1', 'IRF1', 'KLF6', 'ETS2', 'RXRA', 'ERG', 'RUNX1', 'IKZF1', 'ETV6', 'ZNF281', 'ELF2', 'RARA', 'MTF1', 'KLF7', 'NFIL3', 'SPI1', 'ELF1', 'RUNX2', 'FOXO3', 'BCL11A', 'BCL6', 'ZNF429']	156.04	25
['SREBF1', 'ZBTB7A', 'RREB1', 'TFDP1', 'IRF1', 'KLF6', 'ETS2', 'RXRA', 'ERG', 'RUNX1', 'IKZF1', 'ETV6', 'ZNF281', 'ELF2', 'RARA', 'ARID5B', 'SPI1', 'RUNX2', 'MXD1', 'ZNF429', 'NFIL3', 'BCL11A', 'ZNF217', 'BCL6']	155.708	24
['SREBF1', 'ZBTB7A', 'RREB1', 'TFDP1', 'IRF1', 'KLF6', 'ETS2', 'RXRA', 'ERG', 'RUNX1', 'IKZF1', 'ETV6', 'ZNF281', 'ELF2', 'RARA', 'ARID5B', 'SPI1', 'RUNX2', 'ELF1', 'ZNF429', 'NFIL3', 'BCL11A', 'ZNF217', 'BCL6']	155.625	24
['SREBF1', 'ZBTB7A', 'RREB1', 'TFDP1', 'IRF1', 'KLF6', 'ETS2', 'RXRA', 'ERG', 'RUNX1', 'IKZF1', 'ETV6', 'ZNF281', 'ELF2', 'RARA', 'MTF1', 'MXD1', 'KLF2', 'EGR3', 'SPI1', 'HIVEP1', 'BCL11A', 'FOXO3', 'FOS']	155.5	24
['SREBF1', 'ZBTB7A', 'RREB1', 'TFDP1', 'IRF1', 'KLF6', 'ETS2', 'RXRA', 'ERG', 'RUNX1', 'IKZF1', 'ETV6', 'ZNF281', 'ELF2', 'RARA', 'ARID5B', 'SPI1', 'RUNX2', 'MXD1', 'SP3', 'BCL6', 'NFIL3', 'FOXO3', 'BCL11A']	155.458	24
['SREBF1', 'ZBTB7A', 'RREB1', 'TFDP1', 'IRF1', 'KLF6', 'ETS2', 'RXRA', 'ERG', 'RUNX1', 'IKZF1', 'ETV6', 'ZNF281', 'ELF2', 'RARA', 'ARID5B', 'SPI1', 'RUNX2', 'MXD1', 'ZNF429', 'NFIL3', 'BCL11A', 'FOXO3', 'FOS']	155.417	24
['SREBF1', 'ZBTB7A', 'RREB1', 'TFDP1', 'IRF1', 'KLF6', 'ETS2', 'RXRA', 'ERG', 'RUNX1', 'IKZF1', 'ETV6', 'ZNF281', 'ELF2', 'RARA', 'ARID5B', 'SPI1', 'RUNX2', 'ELF1', 'SP3', 'BCL6', 'NFIL3', 'FOXO3', 'BCL11A']	155.375	24
['SREBF1', 'ZBTB7A', 'RREB1', 'TFDP1', 'IRF1', 'KLF6', 'ETS2', 'RXRA', 'ERG', 'RUNX1', 'IKZF1', 'ETV6', 'ZNF281', 'ELF2', 'RARA', 'ARID5B', 'SPI1', 'RUNX2', 'ELF1', 'ZNF429', 'NFIL3', 'BCL11A', 'FOXO3', 'FOS']	155.333	24
['SREBF1', 'ZBTB7A', 'RREB1', 'TFDP1', 'IRF1', 'KLF6', 'ETS2', 'RXRA', 'ERG', 'RUNX1', 'IKZF1', 'ETV6', 'ZNF281', 'ELF2', 'RARA', 'MTF1', 'KLF7', 'NFIL3', 'SPI1', 'ELF1', 'RUNX2', 'FOXO3', 'BCL11A', 'FOS', 'ZNF429']	155.2	25
['SREBF1', 'ZBTB7A', 'RREB1', 'TFDP1', 'IRF1', 'KLF6', 'ETS2', 'RXRA', 'ERG', 'RUNX1', 'IKZF1', 'ETV6', 'ZNF281', 'ELF2', 'RARA', 'ARID5B', 'SPI1', 'RUNX2', 'MXD1', 'ZNF429', 'NFIL3', 'NFE2L2', 'FOXO3', 'BCL6']	155.042	24
['SREBF1', 'ZBTB7A', 'RREB1', 'TFDP1', 'IRF1', 'KLF6', 'ETS2', 'RXRA', 'ERG', 'RUNX1', 'IKZF1', 'ETV6', 'ZNF281', 'ELF2', 'RARA', 'ARID5B', 'SPI1', 'RUNX2', 'ELF1', 'ZNF429', 'NFIL3', 'NFE2L2', 'FOXO3', 'BCL6']	154.958	24
['SREBF1', 'ZBTB7A', 'RREB1', 'TFDP1', 'IRF1', 'KLF6', 'ETS2', 'RXRA', 'ERG', 'RUNX1', 'IKZF1', 'ETV6', 'ZNF281', 'ELF2', 'RARA', 'ARID5B', 'SPI1', 'RUNX2', 'MXD1', 'SP3', 'BCL6', 'NFIL3', 'ZNF217', 'BCL11A']	154.875	24
['SREBF1', 'ZBTB7A', 'RREB1', 'TFDP1', 'IRF1', 'KLF6', 'ETS2', 'RXRA', 'ERG', 'RUNX1', 'IKZF1', 'ETV6', 'ZNF281', 'ELF2', 'RARA', 'MTF1', 'KLF7', 'NFIL3', 'SPI1', 'ELF1', 'RUNX2', 'FOXO3', 'NFE2L2', 'BCL6', 'ZNF429']	154.84	25
['SREBF1', 'ZBTB7A', 'RREB1', 'TFDP1', 'IRF1', 'KLF6', 'ETS2', 'RXRA', 'ERG', 'RUNX1', 'IKZF1', 'ETV6', 'ZNF281', 'ELF2', 'RARA', 'ARID5B', 'SPI1', 'RUNX2', 'MXD1', 'ZNF429', 'NFIL3', 'BCL11A', 'ZNF217', 'FOS']	154.833	24
['SREBF1', 'ZBTB7A', 'RREB1', 'TFDP1', 'IRF1', 'KLF6', 'ETS2', 'RXRA', 'ERG', 'RUNX1', 'IKZF1', 'ETV6', 'ZNF281', 'ELF2', 'RARA', 'ARID5B', 'SPI1', 'RUNX2', 'ELF1', 'SP3', 'BCL6', 'NFIL3', 'ZNF217', 'BCL11A']	154.792	24
['SREBF1', 'ZBTB7A', 'RREB1', 'TFDP1', 'IRF1', 'KLF6', 'ETS2', 'RXRA', 'ERG', 'RUNX1', 'IKZF1', 'ETV6', 'ZNF281', 'ELF2', 'RARA', 'ARID5B', 'SPI1', 'RUNX2', 'ELF1', 'ZNF429', 'NFIL3', 'BCL11A', 'ZNF217', 'FOS']	154.75	24
['SREBF1', 'ZBTB7A', 'RREB1', 'TFDP1', 'IRF1', 'KLF6', 'ETS2', 'RXRA', 'ERG', 'RUNX1', 'IKZF1', 'ETV6', 'ZNF281', 'ELF2', 'RARA', 'MTF1', 'KLF7', 'KLF2', 'EGR3', 'SPI1', 'HIVEP1', 'BCL11A', 'FOXO3', 'FOS']	154.5	24
['SREBF1', 'ZBTB7A', 'RREB1', 'TFDP1', 'IRF1', 'KLF6', 'ETS2', 'RXRA', 'ERG', 'RUNX1', 'IKZF1', 'ETV6', 'ZNF281', 'ELF2', 'RARA', 'ARID5B', 'SPI1', 'RUNX2', 'MXD1', 'ZNF429', 'NFIL3', 'NFE2L2', 'ZNF217', 'BCL6']	154.458	24
['SREBF1', 'ZBTB7A', 'RREB1', 'TFDP1', 'IRF1', 'KLF6', 'ETS2', 'RXRA', 'ERG', 'RUNX1', 'IKZF1', 'ETV6', 'ZNF281', 'ELF2', 'RARA', 'ARID5B', 'SPI1', 'RUNX2', 'ELF1', 'ZNF429', 'NFIL3', 'NFE2L2', 'ZNF217', 'BCL6']	154.375	24
['SREBF1', 'ZBTB7A', 'RREB1', 'TFDP1', 'IRF1', 'KLF6', 'ETS2', 'RXRA', 'ERG', 'RUNX1', 'IKZF1', 'ETV6', 'ZNF281', 'ELF2', 'RARA', 'MTF1', 'MXD1', 'KLF2', 'EGR3', 'SPI1', 'RUNX2', 'MEF2D', 'JUND', 'CIC', 'FOXO3', 'BCL11A', 'ZNF787', 'SP3']	154.321	28
['SREBF1', 'ZBTB7A', 'RREB1', 'TFDP1', 'IRF1', 'KLF6', 'ETS2', 'RXRA', 'ERG', 'RUNX1', 'IKZF1', 'ETV6', 'ZNF281', 'ELF2', 'RARA', 'MTF1', 'KLF7', 'NFIL3', 'SPI1', 'ELF1', 'RUNX2', 'ZNF217', 'NFE2L2', 'BCL6', 'ZNF429']	154.28	25
['SREBF1', 'ZBTB7A', 'RREB1', 'TFDP1', 'IRF1', 'KLF6', 'ETS2', 'RXRA', 'ERG', 'RUNX1', 'IKZF1', 'ETV6', 'ZNF281', 'ELF2', 'RARA', 'ARID5B', 'SPI1', 'RUNX2', 'MXD1', 'SP3', 'BCL6', 'NFIL3', 'FOXO3', 'NFE2L2']	154.208	24
['SREBF1', 'ZBTB7A', 'RREB1', 'TFDP1', 'IRF1', 'KLF6', 'ETS2', 'RXRA', 'ERG', 'RUNX1', 'IKZF1', 'ETV6', 'ZNF281', 'ELF2', 'RARA', 'MTF1', 'MXD1', 'NFIL3', 'SPI1', 'RUNX2', 'ZNF217', 'CEBPB', 'BCL11A', 'BCL6', 'ZNF429']	154.2	25
['SREBF1', 'ZBTB7A', 'RREB1', 'TFDP1', 'IRF1', 'KLF6', 'ETS2', 'RXRA', 'ERG', 'RUNX1', 'IKZF1', 'ETV6', 'ZNF281', 'ELF2', 'RARA', 'ARID5B', 'SPI1', 'RUNX2', 'ELF1', 'SP3', 'BCL6', 'NFIL3', 'FOXO3', 'NFE2L2']	154.125	24
['SREBF1', 'ZBTB7A', 'RREB1', 'TFDP1', 'IRF1', 'KLF6', 'ETS2', 'RXRA', 'ERG', 'RUNX1', 'IKZF1', 'ETV6', 'ZNF281', 'ELF2', 'RARA', 'MTF1', 'MXD1', 'NFIL3', 'SPI1', 'RUNX2', 'FOXO3', 'BCL11A', 'BCL6', 'NR4A2', 'SP3']	153.72	25
['SREBF1', 'ZBTB7A', 'RREB1', 'TFDP1', 'IRF1', 'KLF6', 'ETS2', 'RXRA', 'ERG', 'RUNX1', 'IKZF1', 'ETV6', 'ZNF281', 'ELF2', 'RARA', 'ARID5B', 'SPI1', 'RUNX2', 'MXD1', 'SP3', 'BCL6', 'NFIL3', 'ZNF217', 'NFE2L2']	153.625	24
['SREBF1', 'ZBTB7A', 'RREB1', 'TFDP1', 'IRF1', 'KLF6', 'ETS2', 'RXRA', 'ERG', 'RUNX1', 'IKZF1', 'ETV6', 'ZNF281', 'ELF2', 'RARA', 'ARID5B', 'SPI1', 'RUNX2', 'ELF1', 'SP3', 'BCL6', 'NFIL3', 'ZNF217', 'NFE2L2']	153.542	24
['SREBF1', 'ZBTB7A', 'RREB1', 'TFDP1', 'IRF1', 'KLF6', 'ETS2', 'RXRA', 'ERG', 'RUNX1', 'IKZF1', 'ETV6', 'ZNF281', 'ELF2', 'RARA', 'MTF1', 'MXD1', 'KLF2', 'EGR3', 'SPI1', 'RUNX2', 'MEF2D', 'JUND', 'CEBPA', 'FOXO3', 'BCL11A', 'BCL6', 'ZNF787', 'ZNF429']	153.483	29
['SREBF1', 'ZBTB7A', 'RREB1', 'TFDP1', 'IRF1', 'KLF6', 'ETS2', 'RXRA', 'ERG', 'RUNX1', 'IKZF1', 'ETV6', 'ZNF281', 'ELF2', 'RARA', 'MTF1', 'MXD1', 'NFIL3', 'SPI1', 'RUNX2', 'ZNF217', 'CEBPB', 'BCL11A', 'FOS', 'ZNF429']	153.36	25
['SREBF1', 'ZBTB7A', 'RREB1', 'TFDP1', 'IRF1', 'KLF6', 'ETS2', 'RXRA', 'ERG', 'RUNX1', 'IKZF1', 'ETV6', 'ZNF281', 'ELF2', 'RARA', 'MTF1', 'MXD1', 'KLF2', 'EGR3', 'SPI1', 'RUNX2', 'MEF2D', 'FOXP1', 'BCL11A', 'FOXO3', 'BCL6', 'ZNF787', 'ZNF429']	153.286	28
['SREBF1', 'ZBTB7A', 'RREB1', 'TFDP1', 'IRF1', 'KLF6', 'ETS2', 'RXRA', 'ERG', 'RUNX1', 'IKZF1', 'ETV6', 'ZNF281', 'ELF2', 'RARA', 'MTF1', 'MXD1', 'KLF2', 'EGR3', 'SPI1', 'RUNX2', 'MEF2D', 'JUND', 'CIC', 'FOXO3', 'NFE2L2', 'ZNF787', 'SP3']	153.25	28
['SREBF1', 'ZBTB7A', 'RREB1', 'TFDP1', 'IRF1', 'KLF6', 'ETS2', 'RXRA', 'ERG', 'RUNX1', 'IKZF1', 'ETV6', 'ZNF281', 'ELF2', 'RARA', 'MTF1', 'MXD1', 'NFIL3', 'SPI1', 'RUNX2', 'FOXO3', 'NFE2L2', 'FOSL2', 'ZNF429', 'FOS']	152.96	25
['SREBF1', 'ZBTB7A', 'RREB1', 'TFDP1', 'IRF1', 'KLF6', 'ETS2', 'RXRA', 'ERG', 'RUNX1', 'IKZF1', 'ETV6', 'ZNF281', 'ELF2', 'RARA', 'MTF1', 'MXD1', 'KLF2', 'EGR3', 'SPI1', 'RUNX2', 'MEF2D', 'JUND', 'CEBPA', 'FOXO3', 'BCL11A', 'BCL6', 'ZNF787', 'SP3']	152.793	29
['SREBF1', 'ZBTB7A', 'RREB1', 'TFDP1', 'IRF1', 'KLF6', 'ETS2', 'RXRA', 'ERG', 'RUNX1', 'IKZF1', 'ETV6', 'ZNF281', 'ELF2', 'RARA', 'MTF1', 'MXD1', 'KLF2', 'EGR3', 'SPI1', 'RUNX2', 'MEF2D', 'JUND', 'CEBPA', 'FOXO3', 'BCL11A', 'FOS', 'ZNF787', 'ZNF429']	152.759	29
['SREBF1', 'ZBTB7A', 'RREB1', 'TFDP1', 'IRF1', 'KLF6', 'ETS2', 'RXRA', 'ERG', 'RUNX1', 'IKZF1', 'ETV6', 'ZNF281', 'ELF2', 'RARA', 'MTF1', 'MXD1', 'KLF2', 'EGR3', 'SPI1', 'RUNX2', 'MEF2D', 'JUND', 'CIC', 'ZNF217', 'NFE2L2', 'ZNF787', 'SP3']	152.75	28
['SREBF1', 'ZBTB7A', 'RREB1', 'TFDP1', 'IRF1', 'KLF6', 'ETS2', 'RXRA', 'ERG', 'RUNX1', 'IKZF1', 'ETV6', 'ZNF281', 'ELF2', 'RARA', 'MTF1', 'MXD1', 'KLF2', 'EGR3', 'SPI1', 'RUNX2', 'MEF2D', 'FOXP1', 'BCL11A', 'FOXO3', 'BCL6', 'ZNF787', 'SP3']	152.571	28
['SREBF1', 'ZBTB7A', 'RREB1', 'TFDP1', 'IRF1', 'KLF6', 'ETS2', 'RXRA', 'ERG', 'RUNX1', 'IKZF1', 'ETV6', 'ZNF281', 'ELF2', 'RARA', 'MTF1', 'MXD1', 'NFIL3', 'SPI1', 'RUNX2', 'FOXO3', 'NFE2L2', 'BCL6', 'NR4A2', 'SP3']	152.52	25
['SREBF1', 'ZBTB7A', 'RREB1', 'TFDP1', 'IRF1', 'KLF6', 'ETS2', 'RXRA', 'ERG', 'RUNX1', 'IKZF1', 'ETV6', 'ZNF281', 'ELF2', 'RARA', 'MTF1', 'MXD1', 'KLF2', 'EGR3', 'SPI1', 'RUNX2', 'IRF2', 'BCL11A', 'ZNF787', 'SP3', 'BCL6', 'ZNF217']	152.481	27
['SREBF1', 'ZBTB7A', 'RREB1', 'TFDP1', 'IRF1', 'KLF6', 'ETS2', 'RXRA', 'ERG', 'RUNX1', 'IKZF1', 'ETV6', 'ZNF281', 'ELF2', 'RARA', 'MTF1', 'MXD1', 'KLF2', 'EGR3', 'SPI1', 'RUNX2', 'MEF2D', 'JUND', 'CEBPA', 'FOXO3', 'NFE2L2', 'ZNF787', 'ZNF429', 'BCL6']	152.448	29
['SREBF1', 'ZBTB7A', 'RREB1', 'TFDP1', 'IRF1', 'KLF6', 'ETS2', 'RXRA', 'ERG', 'RUNX1', 'IKZF1', 'ETV6', 'ZNF281', 'ELF2', 'RARA', 'MTF1', 'MXD1', 'NFIL3', 'SPI1', 'RUNX2', 'ZNF217', 'NFE2L2', 'FOSL2', 'ZNF429', 'FOS']	152.4	25
['SREBF1', 'ZBTB7A', 'RREB1', 'TFDP1', 'IRF1', 'KLF6', 'ETS2', 'RXRA', 'ERG', 'RUNX1', 'IKZF1', 'ETV6', 'ZNF281', 'ELF2', 'RARA', 'MTF1', 'MXD1', 'KLF2', 'EGR3', 'SPI1', 'RUNX2', 'MEF2D', 'JUND', 'CIC', 'FOXO3', 'BCL11A', 'ZNF787', 'ZNF429', 'FOS']	152.034	29
['SREBF1', 'ZBTB7A', 'RREB1', 'TFDP1', 'IRF1', 'KLF6', 'ETS2', 'RXRA', 'ERG', 'RUNX1', 'IKZF1', 'ETV6', 'ZNF281', 'ELF2', 'RARA', 'MTF1', 'MXD1', 'KLF2', 'EGR3', 'SPI1', 'RUNX2', 'MEF2D', 'JUND', 'CEBPA', 'ZNF217', 'NFE2L2', 'ZNF787', 'ZNF429', 'BCL6']	151.966	29
['SREBF1', 'ZBTB7A', 'RREB1', 'TFDP1', 'IRF1', 'KLF6', 'ETS2', 'RXRA', 'ERG', 'RUNX1', 'IKZF1', 'ETV6', 'ZNF281', 'ELF2', 'RARA', 'ARID5B', 'SPI1', 'RUNX2', 'MXD1', 'ZNF429', 'KLF2', 'JUND', 'CEBPA', 'MEF2D', 'ZNF787', 'BCL11A', 'FOXO3', 'BCL6']	151.964	28
['SREBF1', 'ZBTB7A', 'RREB1', 'TFDP1', 'IRF1', 'KLF6', 'ETS2', 'RXRA', 'ERG', 'RUNX1', 'IKZF1', 'ETV6', 'ZNF281', 'ELF2', 'RARA', 'MTF1', 'MXD1', 'NFIL3', 'SPI1', 'RUNX2', 'ZNF217', 'NFE2L2', 'BCL6', 'NR4A2', 'SP3']	151.96	25
['SREBF1', 'ZBTB7A', 'RREB1', 'TFDP1', 'IRF1', 'KLF6', 'ETS2', 'RXRA', 'ERG', 'RUNX1', 'IKZF1', 'ETV6', 'ZNF281', 'ELF2', 'RARA', 'MTF1', 'MXD1', 'KLF2', 'EGR3', 'SPI1', 'RUNX2', 'MEF2D', 'FOXP1', 'BCL11A', 'FOXO3', 'CIC', 'ZNF787', 'ZNF429']	151.929	28
['SREBF1', 'ZBTB7A', 'RREB1', 'TFDP1', 'IRF1', 'KLF6', 'ETS2', 'RXRA', 'ERG', 'RUNX1', 'IKZF1', 'ETV6', 'ZNF281', 'ELF2', 'RARA', 'ARID5B', 'SPI1', 'RUNX2', 'ELF1', 'ZNF429', 'KLF2', 'JUND', 'CEBPA', 'MEF2D', 'ZNF787', 'BCL11A', 'FOXO3', 'BCL6']	151.893	28
['SREBF1', 'ZBTB7A', 'RREB1', 'TFDP1', 'IRF1', 'KLF6', 'ETS2', 'RXRA', 'ERG', 'RUNX1', 'IKZF1', 'ETV6', 'ZNF281', 'ELF2', 'RARA', 'MTF1', 'MXD1', 'KLF2', 'EGR3', 'SPI1', 'RUNX2', 'MEF2D', 'JUND', 'CEBPA', 'FOXO3', 'NFE2L2', 'ZNF787', 'SP3', 'BCL6']	151.759	29
['SREBF1', 'ZBTB7A', 'RREB1', 'TFDP1', 'IRF1', 'KLF6', 'ETS2', 'RXRA', 'ERG', 'RUNX1', 'IKZF1', 'ETV6', 'ZNF281', 'ELF2', 'RARA', 'ARID5B', 'SPI1', 'RUNX2', 'MXD1', 'ZNF429', 'KLF2', 'JUND', 'CEBPA', 'MEF2D', 'ZNF787', 'BCL11A', 'ZNF217', 'BCL6']	151.464	28
['SREBF1', 'ZBTB7A', 'RREB1', 'TFDP1', 'IRF1', 'KLF6', 'ETS2', 'RXRA', 'ERG', 'RUNX1', 'IKZF1', 'ETV6', 'ZNF281', 'ELF2', 'RARA', 'ARID5B', 'SPI1', 'RUNX2', 'ELF1', 'ZNF429', 'KLF2', 'JUND', 'CEBPA', 'MEF2D', 'ZNF787', 'BCL11A', 'ZNF217', 'BCL6']	151.393	28
['SREBF1', 'ZBTB7A', 'RREB1', 'TFDP1', 'IRF1', 'KLF6', 'ETS2', 'RXRA', 'ERG', 'RUNX1', 'IKZF1', 'ETV6', 'ZNF281', 'ELF2', 'RARA', 'MTF1', 'KLF7', 'KLF2', 'EGR3', 'SPI1', 'ELF1', 'RUNX2', 'MEF2D', 'JUND', 'CIC', 'FOXO3', 'BCL11A', 'ZNF787', 'SP3']	151.345	29
['SREBF1', 'ZBTB7A', 'RREB1', 'TFDP1', 'IRF1', 'KLF6', 'ETS2', 'RXRA', 'ERG', 'RUNX1', 'IKZF1', 'ETV6', 'ZNF281', 'ELF2', 'RARA', 'MTF1', 'MXD1', 'KLF2', 'EGR3', 'SPI1', 'RUNX2', 'MEF2D', 'JUND', 'CIC', 'FOXO3', 'BCL11A', 'NR4A2', 'SP3']	151.321	28
['SREBF1', 'ZBTB7A', 'RREB1', 'TFDP1', 'IRF1', 'KLF6', 'ETS2', 'RXRA', 'ERG', 'RUNX1', 'IKZF1', 'ETV6', 'ZNF281', 'ELF2', 'RARA', 'MTF1', 'MXD1', 'KLF2', 'EGR3', 'SPI1', 'RUNX2', 'MEF2D', 'JUND', 'CEBPA', 'ZNF217', 'NFE2L2', 'ZNF787', 'SP3', 'BCL6']	151.276	29
['SREBF1', 'ZBTB7A', 'RREB1', 'TFDP1', 'IRF1', 'KLF6', 'ETS2', 'RXRA', 'ERG', 'RUNX1', 'IKZF1', 'ETV6', 'ZNF281', 'ELF2', 'RARA', 'ARID5B', 'SPI1', 'RUNX2', 'MXD1', 'SP3', 'BCL6', 'KLF2', 'JUND', 'CEBPA', 'MEF2D', 'ZNF787', 'FOXO3', 'BCL11A']	151.25	28
['SREBF1', 'ZBTB7A', 'RREB1', 'TFDP1', 'IRF1', 'KLF6', 'ETS2', 'RXRA', 'ERG', 'RUNX1', 'IKZF1', 'ETV6', 'ZNF281', 'ELF2', 'RARA', 'ARID5B', 'SPI1', 'RUNX2', 'MXD1', 'ZNF429', 'KLF2', 'JUND', 'CEBPA', 'MEF2D', 'ZNF787', 'BCL11A', 'FOXO3', 'FOS']	151.214	28
['SREBF1', 'ZBTB7A', 'RREB1', 'TFDP1', 'IRF1', 'KLF6', 'ETS2', 'RXRA', 'ERG', 'RUNX1', 'IKZF1', 'ETV6', 'ZNF281', 'ELF2', 'RARA', 'MTF1', 'MXD1', 'KLF2', 'EGR3', 'SPI1', 'RUNX2', 'MEF2D', 'FOXP1', 'BCL11A', 'FOXO3', 'CIC', 'ZNF787', 'SP3']	151.214	28
['SREBF1', 'ZBTB7A', 'RREB1', 'TFDP1', 'IRF1', 'KLF6', 'ETS2', 'RXRA', 'ERG', 'RUNX1', 'IKZF1', 'ETV6', 'ZNF281', 'ELF2', 'RARA', 'ARID5B', 'SPI1', 'RUNX2', 'ELF1', 'SP3', 'BCL6', 'KLF2', 'JUND', 'CEBPA', 'MEF2D', 'ZNF787', 'FOXO3', 'BCL11A']	151.179	28
['SREBF1', 'ZBTB7A', 'RREB1', 'TFDP1', 'IRF1', 'KLF6', 'ETS2', 'RXRA', 'ERG', 'RUNX1', 'IKZF1', 'ETV6', 'ZNF281', 'ELF2', 'RARA', 'ARID5B', 'SPI1', 'RUNX2', 'ELF1', 'ZNF429', 'KLF2', 'JUND', 'CEBPA', 'MEF2D', 'ZNF787', 'BCL11A', 'FOXO3', 'FOS']	151.143	28
['SREBF1', 'ZBTB7A', 'RREB1', 'TFDP1', 'IRF1', 'KLF6', 'ETS2', 'RXRA', 'ERG', 'RUNX1', 'IKZF1', 'ETV6', 'ZNF281', 'ELF2', 'RARA', 'MTF1', 'MXD1', 'KLF2', 'EGR3', 'SPI1', 'RUNX2', 'IRF2', 'BCL11A', 'ZNF787', 'SP3', 'CIC', 'ZNF217']	151.074	27
['SREBF1', 'ZBTB7A', 'RREB1', 'TFDP1', 'IRF1', 'KLF6', 'ETS2', 'RXRA', 'ERG', 'RUNX1', 'IKZF1', 'ETV6', 'ZNF281', 'ELF2', 'RARA', 'MTF1', 'MXD1', 'NFIL3', 'SPI1', 'RUNX2', 'ZNF217', 'CEBPB', 'FOSL2', 'ZNF429', 'FOS']	150.96	25
['SREBF1', 'ZBTB7A', 'RREB1', 'TFDP1', 'IRF1', 'KLF6', 'ETS2', 'RXRA', 'ERG', 'RUNX1', 'IKZF1', 'ETV6', 'ZNF281', 'ELF2', 'RARA', 'ARID5B', 'SPI1', 'RUNX2', 'MXD1', 'ZNF429', 'KLF2', 'JUND', 'CEBPA', 'MEF2D', 'ZNF787', 'NFE2L2', 'FOXO3', 'BCL6']	150.893	28
['SREBF1', 'ZBTB7A', 'RREB1', 'TFDP1', 'IRF1', 'KLF6', 'ETS2', 'RXRA', 'ERG', 'RUNX1', 'IKZF1', 'ETV6', 'ZNF281', 'ELF2', 'RARA', 'MTF1', 'KLF7', 'NFIL3', 'SPI1', 'ELF1', 'RUNX2', 'ZNF217', 'CEBPB', 'BCL11A', 'BCL6', 'ZNF429']	150.885	26
['SREBF1', 'ZBTB7A', 'RREB1', 'TFDP1', 'IRF1', 'KLF6', 'ETS2', 'RXRA', 'ERG', 'RUNX1', 'IKZF1', 'ETV6', 'ZNF281', 'ELF2', 'RARA', 'ARID5B', 'SPI1', 'RUNX2', 'ELF1', 'ZNF429', 'KLF2', 'JUND', 'CEBPA', 'MEF2D', 'ZNF787', 'NFE2L2', 'FOXO3', 'BCL6']	150.821	28
['SREBF1', 'ZBTB7A', 'RREB1', 'TFDP1', 'IRF1', 'KLF6', 'ETS2', 'RXRA', 'ERG', 'RUNX1', 'IKZF1', 'ETV6', 'ZNF281', 'ELF2', 'RARA', 'ARID5B', 'SPI1', 'RUNX2', 'MXD1', 'SP3', 'BCL6', 'KLF2', 'JUND', 'CEBPA', 'MEF2D', 'ZNF787', 'ZNF217', 'BCL11A']	150.75	28
['SREBF1', 'ZBTB7A', 'RREB1', 'TFDP1', 'IRF1', 'KLF6', 'ETS2', 'RXRA', 'ERG', 'RUNX1', 'IKZF1', 'ETV6', 'ZNF281', 'ELF2', 'RARA', 'ARID5B', 'SPI1', 'RUNX2', 'MXD1', 'ZNF429', 'KLF2', 'JUND', 'CEBPA', 'MEF2D', 'ZNF787', 'BCL11A', 'ZNF217', 'FOS']	150.714	28
['SREBF1', 'ZBTB7A', 'RREB1', 'TFDP1', 'IRF1', 'KLF6', 'ETS2', 'RXRA', 'ERG', 'RUNX1', 'IKZF1', 'ETV6', 'ZNF281', 'ELF2', 'RARA', 'ARID5B', 'SPI1', 'RUNX2', 'ELF1', 'SP3', 'BCL6', 'KLF2', 'JUND', 'CEBPA', 'MEF2D', 'ZNF787', 'ZNF217', 'BCL11A']	150.679	28
['SREBF1', 'ZBTB7A', 'RREB1', 'TFDP1', 'IRF1', 'KLF6', 'ETS2', 'RXRA', 'ERG', 'RUNX1', 'IKZF1', 'ETV6', 'ZNF281', 'ELF2', 'RARA', 'ARID5B', 'SPI1', 'RUNX2', 'ELF1', 'ZNF429', 'KLF2', 'JUND', 'CEBPA', 'MEF2D', 'ZNF787', 'BCL11A', 'ZNF217', 'FOS']	150.643	28
['SREBF1', 'ZBTB7A', 'RREB1', 'TFDP1', 'IRF1', 'KLF6', 'ETS2', 'RXRA', 'ERG', 'RUNX1', 'IKZF1', 'ETV6', 'ZNF281', 'ELF2', 'RARA', 'MTF1', 'KLF7', 'KLF2', 'EGR3', 'SPI1', 'ELF1', 'RUNX2', 'MEF2D', 'JUND', 'CEBPA', 'FOXO3', 'BCL11A', 'BCL6', 'ZNF787', 'ZNF429']	150.633	30
['SREBF1', 'ZBTB7A', 'RREB1', 'TFDP1', 'IRF1', 'KLF6', 'ETS2', 'RXRA', 'ERG', 'RUNX1', 'IKZF1', 'ETV6', 'ZNF281', 'ELF2', 'RARA', 'MTF1', 'KLF7', 'NFIL3', 'SPI1', 'ELF1', 'RUNX2', 'FOXO3', 'BCL11A', 'BCL6', 'NR4A2', 'SP3']	150.423	26
['SREBF1', 'ZBTB7A', 'RREB1', 'TFDP1', 'IRF1', 'KLF6', 'ETS2', 'RXRA', 'ERG', 'RUNX1', 'IKZF1', 'ETV6', 'ZNF281', 'ELF2', 'RARA', 'ARID5B', 'SPI1', 'RUNX2', 'MXD1', 'ZNF429', 'KLF2', 'JUND', 'CEBPA', 'MEF2D', 'ZNF787', 'NFE2L2', 'ZNF217', 'BCL6']	150.393	28
['SREBF1', 'ZBTB7A', 'RREB1', 'TFDP1', 'IRF1', 'KLF6', 'ETS2', 'RXRA', 'ERG', 'RUNX1', 'IKZF1', 'ETV6', 'ZNF281', 'ELF2', 'RARA', 'MTF1', 'KLF7', 'KLF2', 'EGR3', 'SPI1', 'ELF1', 'RUNX2', 'MEF2D', 'FOXP1', 'BCL11A', 'FOXO3', 'BCL6', 'ZNF787', 'ZNF429']	150.345	29
['SREBF1', 'ZBTB7A', 'RREB1', 'TFDP1', 'IRF1', 'KLF6', 'ETS2', 'RXRA', 'ERG', 'RUNX1', 'IKZF1', 'ETV6', 'ZNF281', 'ELF2', 'RARA', 'ARID5B', 'SPI1', 'RUNX2', 'ELF1', 'ZNF429', 'KLF2', 'JUND', 'CEBPA', 'MEF2D', 'ZNF787', 'NFE2L2', 'ZNF217', 'BCL6']	150.321	28
['SREBF1', 'ZBTB7A', 'RREB1', 'TFDP1', 'IRF1', 'KLF6', 'ETS2', 'RXRA', 'ERG', 'RUNX1', 'IKZF1', 'ETV6', 'ZNF281', 'ELF2', 'RARA', 'MTF1', 'KLF7', 'KLF2', 'EGR3', 'SPI1', 'ELF1', 'RUNX2', 'MEF2D', 'JUND', 'CIC', 'FOXO3', 'NFE2L2', 'ZNF787', 'SP3']	150.31	29
['SREBF1', 'ZBTB7A', 'RREB1', 'TFDP1', 'IRF1', 'KLF6', 'ETS2', 'RXRA', 'ERG', 'RUNX1', 'IKZF1', 'ETV6', 'ZNF281', 'ELF2', 'RARA', 'MTF1', 'MXD1', 'KLF2', 'EGR3', 'SPI1', 'RUNX2', 'MEF2D', 'JUND', 'CIC', 'FOXO3', 'NFE2L2', 'NR4A2', 'SP3']	150.25	28
['SREBF1', 'ZBTB7A', 'RREB1', 'TFDP1', 'IRF1', 'KLF6', 'ETS2', 'RXRA', 'ERG', 'RUNX1', 'IKZF1', 'ETV6', 'ZNF281', 'ELF2', 'RARA', 'ARID5B', 'SPI1', 'RUNX2', 'MXD1', 'SP3', 'BCL6', 'KLF2', 'JUND', 'CEBPA', 'MEF2D', 'ZNF787', 'FOXO3', 'NFE2L2']	150.179	28
['SREBF1', 'ZBTB7A', 'RREB1', 'TFDP1', 'IRF1', 'KLF6', 'ETS2', 'RXRA', 'ERG', 'RUNX1', 'IKZF1', 'ETV6', 'ZNF281', 'ELF2', 'RARA', 'ARID5B', 'SPI1', 'RUNX2', 'ELF1', 'SP3', 'BCL6', 'KLF2', 'JUND', 'CEBPA', 'MEF2D', 'ZNF787', 'FOXO3', 'NFE2L2']	150.107	28
['SREBF1', 'ZBTB7A', 'RREB1', 'TFDP1', 'IRF1', 'KLF6', 'ETS2', 'RXRA', 'ERG', 'RUNX1', 'IKZF1', 'ETV6', 'ZNF281', 'ELF2', 'RARA', 'MTF1', 'KLF7', 'NFIL3', 'SPI1', 'ELF1', 'RUNX2', 'ZNF217', 'CEBPB', 'BCL11A', 'FOS', 'ZNF429']	150.077	26
['SREBF1', 'ZBTB7A', 'RREB1', 'TFDP1', 'IRF1', 'KLF6', 'ETS2', 'RXRA', 'ERG', 'RUNX1', 'IKZF1', 'ETV6', 'ZNF281', 'ELF2', 'RARA', 'MTF1', 'KLF7', 'KLF2', 'EGR3', 'SPI1', 'ELF1', 'RUNX2', 'MEF2D', 'JUND', 'CEBPA', 'FOXO3', 'BCL11A', 'BCL6', 'ZNF787', 'SP3']	149.967	30
['SREBF1', 'ZBTB7A', 'RREB1', 'TFDP1', 'IRF1', 'KLF6', 'ETS2', 'RXRA', 'ERG', 'RUNX1', 'IKZF1', 'ETV6', 'ZNF281', 'ELF2', 'RARA', 'MTF1', 'KLF7', 'KLF2', 'EGR3', 'SPI1', 'ELF1', 'RUNX2', 'MEF2D', 'JUND', 'CEBPA', 'FOXO3', 'BCL11A', 'FOS', 'ZNF787', 'ZNF429']	149.933	30
['SREBF1', 'ZBTB7A', 'RREB1', 'TFDP1', 'IRF1', 'KLF6', 'ETS2', 'RXRA', 'ERG', 'RUNX1', 'IKZF1', 'ETV6', 'ZNF281', 'ELF2', 'RARA', 'MTF1', 'MXD1', 'KLF2', 'EGR3', 'SPI1', 'RUNX2', 'MEF2D', 'JUND', 'CEBPA', 'FOXO3', 'BCL11A', 'BCL6', 'NR4A2', 'SP3']	149.897	29
['SREBF1', 'ZBTB7A', 'RREB1', 'TFDP1', 'IRF1', 'KLF6', 'ETS2', 'RXRA', 'ERG', 'RUNX1', 'IKZF1', 'ETV6', 'ZNF281', 'ELF2', 'RARA', 'MTF1', 'KLF7', 'KLF2', 'EGR3', 'SPI1', 'ELF1', 'RUNX2', 'MEF2D', 'JUND', 'CIC', 'ZNF217', 'NFE2L2', 'ZNF787', 'SP3']	149.828	29
['SREBF1', 'ZBTB7A', 'RREB1', 'TFDP1', 'IRF1', 'KLF6', 'ETS2', 'RXRA', 'ERG', 'RUNX1', 'IKZF1', 'ETV6', 'ZNF281', 'ELF2', 'RARA', 'MTF1', 'MXD1', 'KLF2', 'EGR3', 'SPI1', 'RUNX2', 'MEF2D', 'JUND', 'CIC', 'ZNF217', 'CEBPB', 'BCL11A', 'ZNF787', 'SP3']	149.759	29
['SREBF1', 'ZBTB7A', 'RREB1', 'TFDP1', 'IRF1', 'KLF6', 'ETS2', 'RXRA', 'ERG', 'RUNX1', 'IKZF1', 'ETV6', 'ZNF281', 'ELF2', 'RARA', 'MTF1', 'MXD1', 'KLF2', 'EGR3', 'SPI1', 'RUNX2', 'MEF2D', 'JUND', 'CIC', 'ZNF217', 'NFE2L2', 'NR4A2', 'SP3']	149.75	28
['SREBF1', 'ZBTB7A', 'RREB1', 'TFDP1', 'IRF1', 'KLF6', 'ETS2', 'RXRA', 'ERG', 'RUNX1', 'IKZF1', 'ETV6', 'ZNF281', 'ELF2', 'RARA', 'MTF1', 'KLF7', 'NFIL3', 'SPI1', 'ELF1', 'RUNX2', 'FOXO3', 'NFE2L2', 'FOSL2', 'ZNF429', 'FOS']	149.692	26
['SREBF1', 'ZBTB7A', 'RREB1', 'TFDP1', 'IRF1', 'KLF6', 'ETS2', 'RXRA', 'ERG', 'RUNX1', 'IKZF1', 'ETV6', 'ZNF281', 'ELF2', 'RARA', 'ARID5B', 'SPI1', 'RUNX2', 'MXD1', 'ZNF429', 'NFIL3', 'NFE2L2', 'FOXO3', 'FOS', 'FOSL2']	149.68	25
['SREBF1', 'ZBTB7A', 'RREB1', 'TFDP1', 'IRF1', 'KLF6', 'ETS2', 'RXRA', 'ERG', 'RUNX1', 'IKZF1', 'ETV6', 'ZNF281', 'ELF2', 'RARA', 'ARID5B', 'SPI1', 'RUNX2', 'MXD1', 'SP3', 'BCL6', 'KLF2', 'JUND', 'CEBPA', 'MEF2D', 'ZNF787', 'ZNF217', 'NFE2L2']	149.679	28
['SREBF1', 'ZBTB7A', 'RREB1', 'TFDP1', 'IRF1', 'KLF6', 'ETS2', 'RXRA', 'ERG', 'RUNX1', 'IKZF1', 'ETV6', 'ZNF281', 'ELF2', 'RARA', 'MTF1', 'KLF7', 'KLF2', 'EGR3', 'SPI1', 'ELF1', 'RUNX2', 'MEF2D', 'FOXP1', 'BCL11A', 'FOXO3', 'BCL6', 'ZNF787', 'SP3']	149.655	29
['SREBF1', 'ZBTB7A', 'RREB1', 'TFDP1', 'IRF1', 'KLF6', 'ETS2', 'RXRA', 'ERG', 'RUNX1', 'IKZF1', 'ETV6', 'ZNF281', 'ELF2', 'RARA', 'MTF1', 'KLF7', 'KLF2', 'EGR3', 'SPI1', 'ELF1', 'RUNX2', 'MEF2D', 'JUND', 'CEBPA', 'FOXO3', 'NFE2L2', 'ZNF787', 'ZNF429', 'BCL6']	149.633	30
['SREBF1', 'ZBTB7A', 'RREB1', 'TFDP1', 'IRF1', 'KLF6', 'ETS2', 'RXRA', 'ERG', 'RUNX1', 'IKZF1', 'ETV6', 'ZNF281', 'ELF2', 'RARA', 'ARID5B', 'SPI1', 'RUNX2', 'ELF1', 'SP3', 'BCL6', 'KLF2', 'JUND', 'CEBPA', 'MEF2D', 'ZNF787', 'ZNF217', 'NFE2L2']	149.607	28
['SREBF1', 'ZBTB7A', 'RREB1', 'TFDP1', 'IRF1', 'KLF6', 'ETS2', 'RXRA', 'ERG', 'RUNX1', 'IKZF1', 'ETV6', 'ZNF281', 'ELF2', 'RARA', 'ARID5B', 'SPI1', 'RUNX2', 'ELF1', 'ZNF429', 'NFIL3', 'NFE2L2', 'FOXO3', 'FOS', 'FOSL2']	149.6	25
['SREBF1', 'ZBTB7A', 'RREB1', 'TFDP1', 'IRF1', 'KLF6', 'ETS2', 'RXRA', 'ERG', 'RUNX1', 'IKZF1', 'ETV6', 'ZNF281', 'ELF2', 'RARA', 'MTF1', 'MXD1', 'KLF2', 'EGR3', 'SPI1', 'RUNX2', 'MEF2D', 'FOXP1', 'BCL11A', 'FOXO3', 'BCL6', 'NR4A2', 'SP3']	149.571	28
['SREBF1', 'ZBTB7A', 'RREB1', 'TFDP1', 'IRF1', 'KLF6', 'ETS2', 'RXRA', 'ERG', 'RUNX1', 'IKZF1', 'ETV6', 'ZNF281', 'ELF2', 'RARA', 'MTF1', 'KLF7', 'KLF2', 'EGR3', 'SPI1', 'ELF1', 'RUNX2', 'IRF2', 'BCL11A', 'ZNF787', 'SP3', 'BCL6', 'ZNF217']	149.464	28
['SREBF1', 'ZBTB7A', 'RREB1', 'TFDP1', 'IRF1', 'KLF6', 'ETS2', 'RXRA', 'ERG', 'RUNX1', 'IKZF1', 'ETV6', 'ZNF281', 'ELF2', 'RARA', 'MTF1', 'KLF7', 'NFIL3', 'SPI1', 'ELF1', 'RUNX2', 'FOXO3', 'NFE2L2', 'BCL6', 'NR4A2', 'SP3']	149.269	26
['SREBF1', 'ZBTB7A', 'RREB1', 'TFDP1', 'IRF1', 'KLF6', 'ETS2', 'RXRA', 'ERG', 'RUNX1', 'IKZF1', 'ETV6', 'ZNF281', 'ELF2', 'RARA', 'MTF1', 'KLF7', 'KLF2', 'EGR3', 'SPI1', 'ELF1', 'RUNX2', 'MEF2D', 'JUND', 'CIC', 'FOXO3', 'BCL11A', 'ZNF787', 'ZNF429', 'FOS']	149.233	30
['SREBF1', 'ZBTB7A', 'RREB1', 'TFDP1', 'IRF1', 'KLF6', 'ETS2', 'RXRA', 'ERG', 'RUNX1', 'IKZF1', 'ETV6', 'ZNF281', 'ELF2', 'RARA', 'MTF1', 'KLF7', 'KLF2', 'EGR3', 'SPI1', 'ELF1', 'RUNX2', 'MEF2D', 'JUND', 'CEBPA', 'ZNF217', 'NFE2L2', 'ZNF787', 'ZNF429', 'BCL6']	149.167	30
['SREBF1', 'ZBTB7A', 'RREB1', 'TFDP1', 'IRF1', 'KLF6', 'ETS2', 'RXRA', 'ERG', 'RUNX1', 'IKZF1', 'ETV6', 'ZNF281', 'ELF2', 'RARA', 'MTF1', 'KLF7', 'NFIL3', 'SPI1', 'ELF1', 'RUNX2', 'ZNF217', 'NFE2L2', 'FOSL2', 'ZNF429', 'FOS']	149.154	26
['SREBF1', 'ZBTB7A', 'RREB1', 'TFDP1', 'IRF1', 'KLF6', 'ETS2', 'RXRA', 'ERG', 'RUNX1', 'IKZF1', 'ETV6', 'ZNF281', 'ELF2', 'RARA', 'ARID5B', 'SPI1', 'RUNX2', 'MXD1', 'ZNF429', 'NFIL3', 'NFE2L2', 'ZNF217', 'FOS', 'FOSL2']	149.12	25
['SREBF1', 'ZBTB7A', 'RREB1', 'TFDP1', 'IRF1', 'KLF6', 'ETS2', 'RXRA', 'ERG', 'RUNX1', 'IKZF1', 'ETV6', 'ZNF281', 'ELF2', 'RARA', 'MTF1', 'MXD1', 'KLF2', 'EGR3', 'SPI1', 'RUNX2', 'MEF2D', 'JUND', 'CEBPA', 'ZNF217', 'CEBPB', 'BCL11A', 'BCL6', 'ZNF787', 'ZNF429']	149.1	30
['SREBF1', 'ZBTB7A', 'RREB1', 'TFDP1', 'IRF1', 'KLF6', 'ETS2', 'RXRA', 'ERG', 'RUNX1', 'IKZF1', 'ETV6', 'ZNF281', 'ELF2', 'RARA', 'ARID5B', 'SPI1', 'RUNX2', 'ELF1', 'ZNF429', 'NFIL3', 'NFE2L2', 'ZNF217', 'FOS', 'FOSL2']	149.04	25
['SREBF1', 'ZBTB7A', 'RREB1', 'TFDP1', 'IRF1', 'KLF6', 'ETS2', 'RXRA', 'ERG', 'RUNX1', 'IKZF1', 'ETV6', 'ZNF281', 'ELF2', 'RARA', 'MTF1', 'KLF7', 'KLF2', 'EGR3', 'SPI1', 'ELF1', 'RUNX2', 'MEF2D', 'FOXP1', 'BCL11A', 'FOXO3', 'CIC', 'ZNF787', 'ZNF429']	149.034	29
['SREBF1', 'ZBTB7A', 'RREB1', 'TFDP1', 'IRF1', 'KLF6', 'ETS2', 'RXRA', 'ERG', 'RUNX1', 'IKZF1', 'ETV6', 'ZNF281', 'ELF2', 'RARA', 'MTF1', 'KLF7', 'KLF2', 'EGR3', 'SPI1', 'ELF1', 'RUNX2', 'MEF2D', 'JUND', 'CEBPA', 'FOXO3', 'NFE2L2', 'ZNF787', 'SP3', 'BCL6']	148.967	30
['SREBF1', 'ZBTB7A', 'RREB1', 'TFDP1', 'IRF1', 'KLF6', 'ETS2', 'RXRA', 'ERG', 'RUNX1', 'IKZF1', 'ETV6', 'ZNF281', 'ELF2', 'RARA', 'MTF1', 'MXD1', 'KLF2', 'EGR3', 'SPI1', 'RUNX2', 'MEF2D', 'JUND', 'CEBPA', 'FOXO3', 'NFE2L2', 'NR4A2', 'SP3', 'BCL6']	148.862	29
['SREBF1', 'ZBTB7A', 'RREB1', 'TFDP1', 'IRF1', 'KLF6', 'ETS2', 'RXRA', 'ERG', 'RUNX1', 'IKZF1', 'ETV6', 'ZNF281', 'ELF2', 'RARA', 'MTF1', 'KLF7', 'NFIL3', 'SPI1', 'ELF1', 'RUNX2', 'ZNF217', 'NFE2L2', 'BCL6', 'NR4A2', 'SP3']	148.731	26
['SREBF1', 'ZBTB7A', 'RREB1', 'TFDP1', 'IRF1', 'KLF6', 'ETS2', 'RXRA', 'ERG', 'RUNX1', 'IKZF1', 'ETV6', 'ZNF281', 'ELF2', 'RARA', 'MTF1', 'MXD1', 'NFIL3', 'SPI1', 'RUNX2', 'ZNF217', 'CEBPB', 'BCL11A', 'BCL6', 'NR4A2', 'SP3']	148.654	26
['SREBF1', 'ZBTB7A', 'RREB1', 'TFDP1', 'IRF1', 'KLF6', 'ETS2', 'RXRA', 'ERG', 'RUNX1', 'IKZF1', 'ETV6', 'ZNF281', 'ELF2', 'RARA', 'MTF1', 'KLF7', 'KLF2', 'EGR3', 'SPI1', 'ELF1', 'RUNX2', 'MEF2D', 'JUND', 'CEBPA', 'ZNF217', 'NFE2L2', 'ZNF787', 'SP3', 'BCL6']	148.5	30
['SREBF1', 'ZBTB7A', 'RREB1', 'TFDP1', 'IRF1', 'KLF6', 'ETS2', 'RXRA', 'ERG', 'RUNX1', 'IKZF1', 'ETV6', 'ZNF281', 'ELF2', 'RARA', 'MTF1', 'MXD1', 'KLF2', 'EGR3', 'SPI1', 'HIVEP1', 'BCL11A', 'FOXO3', 'SP3', 'FOXP1', 'BCL6']	148.462	26
['SREBF1', 'ZBTB7A', 'RREB1', 'TFDP1', 'IRF1', 'KLF6', 'ETS2', 'RXRA', 'ERG', 'RUNX1', 'IKZF1', 'ETV6', 'ZNF281', 'ELF2', 'RARA', 'MTF1', 'KLF7', 'KLF2', 'EGR3', 'SPI1', 'ELF1', 'RUNX2', 'MEF2D', 'JUND', 'CIC', 'FOXO3', 'BCL11A', 'NR4A2', 'SP3']	148.448	29
['SREBF1', 'ZBTB7A', 'RREB1', 'TFDP1', 'IRF1', 'KLF6', 'ETS2', 'RXRA', 'ERG', 'RUNX1', 'IKZF1', 'ETV6', 'ZNF281', 'ELF2', 'RARA', 'MTF1', 'MXD1', 'KLF2', 'EGR3', 'SPI1', 'RUNX2', 'MEF2D', 'JUND', 'CEBPA', 'ZNF217', 'CEBPB', 'BCL11A', 'BCL6', 'ZNF787', 'SP3']	148.433	30
['SREBF1', 'ZBTB7A', 'RREB1', 'TFDP1', 'IRF1', 'KLF6', 'ETS2', 'RXRA', 'ERG', 'RUNX1', 'IKZF1', 'ETV6', 'ZNF281', 'ELF2', 'RARA', 'MTF1', 'MXD1', 'KLF2', 'EGR3', 'SPI1', 'RUNX2', 'MEF2D', 'JUND', 'CEBPA', 'ZNF217', 'CEBPB', 'BCL11A', 'FOS', 'ZNF787', 'ZNF429']	148.4	30
['SREBF1', 'ZBTB7A', 'RREB1', 'TFDP1', 'IRF1', 'KLF6', 'ETS2', 'RXRA', 'ERG', 'RUNX1', 'IKZF1', 'ETV6', 'ZNF281', 'ELF2', 'RARA', 'MTF1', 'MXD1', 'KLF2', 'EGR3', 'SPI1', 'RUNX2', 'MEF2D', 'JUND', 'CEBPA', 'ZNF217', 'NFE2L2', 'NR4A2', 'SP3', 'BCL6']	148.379	29
['SREBF1', 'ZBTB7A', 'RREB1', 'TFDP1', 'IRF1', 'KLF6', 'ETS2', 'RXRA', 'ERG', 'RUNX1', 'IKZF1', 'ETV6', 'ZNF281', 'ELF2', 'RARA', 'MTF1', 'MXD1', 'KLF2', 'EGR3', 'SPI1', 'RUNX2', 'IRF2', 'BCL11A', 'ZNF787', 'SP3', 'BCL6', 'FOXP1', 'FOXO3']	148.357	28
['SREBF1', 'ZBTB7A', 'RREB1', 'TFDP1', 'IRF1', 'KLF6', 'ETS2', 'RXRA', 'ERG', 'RUNX1', 'IKZF1', 'ETV6', 'ZNF281', 'ELF2', 'RARA', 'MTF1', 'KLF7', 'KLF2', 'EGR3', 'SPI1', 'ELF1', 'RUNX2', 'MEF2D', 'FOXP1', 'BCL11A', 'FOXO3', 'CIC', 'ZNF787', 'SP3']	148.345	29
['SREBF1', 'ZBTB7A', 'RREB1', 'TFDP1', 'IRF1', 'KLF6', 'ETS2', 'RXRA', 'ERG', 'RUNX1', 'IKZF1', 'ETV6', 'ZNF281', 'ELF2', 'RARA', 'MTF1', 'MXD1', 'KLF2', 'EGR3', 'SPI1', 'RUNX2', 'MEF2D', 'FOXP1', 'BCL11A', 'FOXO3', 'CIC', 'NR4A2', 'SP3']	148.214	28
['SREBF1', 'ZBTB7A', 'RREB1', 'TFDP1', 'IRF1', 'KLF6', 'ETS2', 'RXRA', 'ERG', 'RUNX1', 'IKZF1', 'ETV6', 'ZNF281', 'ELF2', 'RARA', 'MTF1', 'KLF7', 'KLF2', 'EGR3', 'SPI1', 'ELF1', 'RUNX2', 'IRF2', 'BCL11A', 'ZNF787', 'SP3', 'CIC', 'ZNF217']	148.107	28
['SREBF1', 'ZBTB7A', 'RREB1', 'TFDP1', 'IRF1', 'KLF6', 'ETS2', 'RXRA', 'ERG', 'RUNX1', 'IKZF1', 'ETV6', 'ZNF281', 'ELF2', 'RARA', 'MTF1', 'MXD1', 'KLF2', 'EGR3', 'SPI1', 'RUNX2', 'MEF2D', 'JUND', 'CEBPA', 'FOXO3', 'NFE2L2', 'ZNF787', 'ZNF429', 'FOSL2', 'FOS']	148.067	30
['SREBF1', 'ZBTB7A', 'RREB1', 'TFDP1', 'IRF1', 'KLF6', 'ETS2', 'RXRA', 'ERG', 'RUNX1', 'IKZF1', 'ETV6', 'ZNF281', 'ELF2', 'RARA', 'MTF1', 'MXD1', 'KLF2', 'EGR3', 'JUNB', 'ZNF429', 'RUNX2', 'MEF2D', 'ZNF787', 'FOXP1', 'CIC', 'FOXO3']	147.778	27
['SREBF1', 'ZBTB7A', 'RREB1', 'TFDP1', 'IRF1', 'KLF6', 'ETS2', 'RXRA', 'ERG', 'RUNX1', 'IKZF1', 'ETV6', 'ZNF281', 'ELF2', 'RARA', 'MTF1', 'KLF7', 'NFIL3', 'SPI1', 'ELF1', 'RUNX2', 'ZNF217', 'CEBPB', 'FOSL2', 'ZNF429', 'FOS']	147.769	26
['SREBF1', 'ZBTB7A', 'RREB1', 'TFDP1', 'IRF1', 'KLF6', 'ETS2', 'RXRA', 'ERG', 'RUNX1', 'IKZF1', 'ETV6', 'ZNF281', 'ELF2', 'RARA', 'MTF1', 'MXD1', 'KLF2', 'EGR3', 'SPI1', 'RUNX2', 'MEF2D', 'JUND', 'CIC', 'ZNF217', 'CEBPB', 'BCL11A', 'ZNF787', 'ZNF429', 'FOS']	147.7	30
['SREBF1', 'ZBTB7A', 'RREB1', 'TFDP1', 'IRF1', 'KLF6', 'ETS2', 'RXRA', 'ERG', 'RUNX1', 'IKZF1', 'ETV6', 'ZNF281', 'ELF2', 'RARA', 'MTF1', 'MXD1', 'KLF2', 'EGR3', 'SPI1', 'RUNX2', 'MEF2D', 'JUND', 'CEBPA', 'ZNF217', 'NFE2L2', 'ZNF787', 'ZNF429', 'FOSL2', 'FOS']	147.6	30
['SREBF1', 'ZBTB7A', 'RREB1', 'TFDP1', 'IRF1', 'KLF6', 'ETS2', 'RXRA', 'ERG', 'RUNX1', 'IKZF1', 'ETV6', 'ZNF281', 'ELF2', 'RARA', 'MTF1', 'KLF7', 'KLF2', 'EGR3', 'SPI1', 'HIVEP1', 'BCL11A', 'FOXO3', 'SP3', 'FOXP1', 'BCL6']	147.538	26
['SREBF1', 'ZBTB7A', 'RREB1', 'TFDP1', 'IRF1', 'KLF6', 'ETS2', 'RXRA', 'ERG', 'RUNX1', 'IKZF1', 'ETV6', 'ZNF281', 'ELF2', 'RARA', 'MTF1', 'KLF7', 'KLF2', 'EGR3', 'SPI1', 'ELF1', 'RUNX2', 'MEF2D', 'JUND', 'CIC', 'FOXO3', 'NFE2L2', 'NR4A2', 'SP3']	147.414	29
['SREBF1', 'ZBTB7A', 'RREB1', 'TFDP1', 'IRF1', 'KLF6', 'ETS2', 'RXRA', 'ERG', 'RUNX1', 'IKZF1', 'ETV6', 'ZNF281', 'ELF2', 'RARA', 'MTF1', 'MXD1', 'KLF2', 'EGR3', 'SPI1', 'RUNX2', 'MEF2D', 'JUND', 'CIC', 'FOXO3', 'NFE2L2', 'ZNF787', 'ZNF429', 'FOSL2', 'FOS']	147.367	30
['SREBF1', 'ZBTB7A', 'RREB1', 'TFDP1', 'IRF1', 'KLF6', 'ETS2', 'RXRA', 'ERG', 'RUNX1', 'IKZF1', 'ETV6', 'ZNF281', 'ELF2', 'RARA', 'MTF1', 'KLF7', 'KLF2', 'EGR3', 'SPI1', 'ELF1', 'RUNX2', 'MEF2D', 'JUND', 'CEBPA', 'FOXO3', 'BCL11A', 'BCL6', 'NR4A2', 'SP3']	147.167	30
['SREBF1', 'ZBTB7A', 'RREB1', 'TFDP1', 'IRF1', 'KLF6', 'ETS2', 'RXRA', 'ERG', 'RUNX1', 'IKZF1', 'ETV6', 'ZNF281', 'ELF2', 'RARA', 'MTF1', 'KLF7', 'KLF2', 'EGR3', 'SPI1', 'ELF1', 'RUNX2', 'MEF2D', 'JUND', 'CIC', 'ZNF217', 'CEBPB', 'BCL11A', 'ZNF787', 'SP3']	147.033	30
['SREBF1', 'ZBTB7A', 'RREB1', 'TFDP1', 'IRF1', 'KLF6', 'ETS2', 'RXRA', 'ERG', 'RUNX1', 'IKZF1', 'ETV6', 'ZNF281', 'ELF2', 'RARA', 'MTF1', 'MXD1', 'KLF2', 'EGR3', 'SPI1', 'RUNX2', 'IRF2', 'BCL11A', 'ZNF787', 'SP3', 'CIC', 'FOXP1', 'FOXO3']	147	28
['SREBF1', 'ZBTB7A', 'RREB1', 'TFDP1', 'IRF1', 'KLF6', 'ETS2', 'RXRA', 'ERG', 'RUNX1', 'IKZF1', 'ETV6', 'ZNF281', 'ELF2', 'RARA', 'MTF1', 'KLF7', 'KLF2', 'EGR3', 'SPI1', 'ELF1', 'RUNX2', 'MEF2D', 'JUND', 'CIC', 'ZNF217', 'NFE2L2', 'NR4A2', 'SP3']	146.931	29
['SREBF1', 'ZBTB7A', 'RREB1', 'TFDP1', 'IRF1', 'KLF6', 'ETS2', 'RXRA', 'ERG', 'RUNX1', 'IKZF1', 'ETV6', 'ZNF281', 'ELF2', 'RARA', 'MTF1', 'MXD1', 'KLF2', 'EGR3', 'SPI1', 'RUNX2', 'MEF2D', 'JUND', 'CIC', 'ZNF217', 'NFE2L2', 'ZNF787', 'ZNF429', 'FOSL2', 'FOS']	146.9	30
['SREBF1', 'ZBTB7A', 'RREB1', 'TFDP1', 'IRF1', 'KLF6', 'ETS2', 'RXRA', 'ERG', 'RUNX1', 'IKZF1', 'ETV6', 'ZNF281', 'ELF2', 'RARA', 'MTF1', 'MXD1', 'KLF2', 'EGR3', 'SPI1', 'RUNX2', 'MEF2D', 'JUND', 'CIC', 'ZNF217', 'CEBPB', 'BCL11A', 'NR4A2', 'SP3']	146.862	29
['SREBF1', 'ZBTB7A', 'RREB1', 'TFDP1', 'IRF1', 'KLF6', 'ETS2', 'RXRA', 'ERG', 'RUNX1', 'IKZF1', 'ETV6', 'ZNF281', 'ELF2', 'RARA', 'MTF1', 'KLF7', 'KLF2', 'EGR3', 'SPI1', 'ELF1', 'RUNX2', 'MEF2D', 'FOXP1', 'BCL11A', 'FOXO3', 'BCL6', 'NR4A2', 'SP3']	146.759	29
['SREBF1', 'ZBTB7A', 'RREB1', 'TFDP1', 'IRF1', 'KLF6', 'ETS2', 'RXRA', 'ERG', 'RUNX1', 'IKZF1', 'ETV6', 'ZNF281', 'ELF2', 'RARA', 'MTF1', 'KLF7', 'KLF2', 'EGR3', 'SPI1', 'ELF1', 'RUNX2', 'MEF2D', 'JUND', 'CEBPA', 'ZNF217', 'CEBPB', 'BCL11A', 'BCL6', 'ZNF787', 'ZNF429']	146.484	31
['SREBF1', 'ZBTB7A', 'RREB1', 'TFDP1', 'IRF1', 'KLF6', 'ETS2', 'RXRA', 'ERG', 'RUNX1', 'IKZF1', 'ETV6', 'ZNF281', 'ELF2', 'RARA', 'ARID5B', 'SPI1', 'RUNX2', 'MXD1', 'ZNF429', 'KLF2', 'JUND', 'CEBPA', 'MEF2D', 'ZNF787', 'NFE2L2', 'FOXO3', 'FOS', 'FOSL2']	146.414	29
['SREBF1', 'ZBTB7A', 'RREB1', 'TFDP1', 'IRF1', 'KLF6', 'ETS2', 'RXRA', 'ERG', 'RUNX1', 'IKZF1', 'ETV6', 'ZNF281', 'ELF2', 'RARA', 'MTF1', 'MXD1', 'KLF2', 'EGR3', 'SPI1', 'RUNX2', 'MEF2D', 'JUND', 'CEBPA', 'ZNF217', 'CEBPB', 'FOSL2', 'ZNF787', 'ZNF429', 'FOS']	146.4	30
['SREBF1', 'ZBTB7A', 'RREB1', 'TFDP1', 'IRF1', 'KLF6', 'ETS2', 'RXRA', 'ERG', 'RUNX1', 'IKZF1', 'ETV6', 'ZNF281', 'ELF2', 'RARA', 'ARID5B', 'SPI1', 'RUNX2', 'ELF1', 'ZNF429', 'KLF2', 'JUND', 'CEBPA', 'MEF2D', 'ZNF787', 'NFE2L2', 'FOXO3', 'FOS', 'FOSL2']	146.345	29
['SREBF1', 'ZBTB7A', 'RREB1', 'TFDP1', 'IRF1', 'KLF6', 'ETS2', 'RXRA', 'ERG', 'RUNX1', 'IKZF1', 'ETV6', 'ZNF281', 'ELF2', 'RARA', 'MTF1', 'KLF7', 'KLF2', 'EGR3', 'SPI1', 'ELF1', 'RUNX2', 'MEF2D', 'JUND', 'CEBPA', 'FOXO3', 'NFE2L2', 'NR4A2', 'SP3', 'BCL6']	146.167	30
['SREBF1', 'ZBTB7A', 'RREB1', 'TFDP1', 'IRF1', 'KLF6', 'ETS2', 'RXRA', 'ERG', 'RUNX1', 'IKZF1', 'ETV6', 'ZNF281', 'ELF2', 'RARA', 'ARID5B', 'SPI1', 'RUNX2', 'MXD1', 'ZNF429', 'KLF2', 'JUND', 'CEBPA', 'MEF2D', 'ZNF787', 'NFE2L2', 'ZNF217', 'FOS', 'FOSL2']	145.931	29
['SREBF1', 'ZBTB7A', 'RREB1', 'TFDP1', 'IRF1', 'KLF6', 'ETS2', 'RXRA', 'ERG', 'RUNX1', 'IKZF1', 'ETV6', 'ZNF281', 'ELF2', 'RARA', 'ARID5B', 'SPI1', 'RUNX2', 'ELF1', 'ZNF429', 'KLF2', 'JUND', 'CEBPA', 'MEF2D', 'ZNF787', 'NFE2L2', 'ZNF217', 'FOS', 'FOSL2']	145.862	29
['SREBF1', 'ZBTB7A', 'RREB1', 'TFDP1', 'IRF1', 'KLF6', 'ETS2', 'RXRA', 'ERG', 'RUNX1', 'IKZF1', 'ETV6', 'ZNF281', 'ELF2', 'RARA', 'MTF1', 'KLF7', 'KLF2', 'EGR3', 'SPI1', 'ELF1', 'RUNX2', 'MEF2D', 'JUND', 'CEBPA', 'ZNF217', 'CEBPB', 'BCL11A', 'BCL6', 'ZNF787', 'SP3']	145.839	31
['SREBF1', 'ZBTB7A', 'RREB1', 'TFDP1', 'IRF1', 'KLF6', 'ETS2', 'RXRA', 'ERG', 'RUNX1', 'IKZF1', 'ETV6', 'ZNF281', 'ELF2', 'RARA', 'MTF1', 'KLF7', 'KLF2', 'EGR3', 'SPI1', 'ELF1', 'RUNX2', 'MEF2D', 'JUND', 'CEBPA', 'ZNF217', 'CEBPB', 'BCL11A', 'FOS', 'ZNF787', 'ZNF429']	145.806	31
['SREBF1', 'ZBTB7A', 'RREB1', 'TFDP1', 'IRF1', 'KLF6', 'ETS2', 'RXRA', 'ERG', 'RUNX1', 'IKZF1', 'ETV6', 'MNT', 'MXD1', 'SPI1', 'ZNF429', 'JUND', 'RARA', 'MEF2D', 'EGR3', 'ZNF787', 'FOS', 'CEBPA', 'FOXO3', 'BCL11A']	145.76	25
['SREBF1', 'ZBTB7A', 'RREB1', 'TFDP1', 'IRF1', 'KLF6', 'ETS2', 'RXRA', 'ERG', 'RUNX1', 'IKZF1', 'ETV6', 'ZNF281', 'ELF2', 'RARA', 'MTF1', 'MXD1', 'KLF2', 'EGR3', 'SPI1', 'RUNX2', 'MEF2D', 'JUND', 'CIC', 'ZNF217', 'CEBPB', 'FOSL2', 'ZNF787', 'ZNF429', 'FOS']	145.7	30
['SREBF1', 'ZBTB7A', 'RREB1', 'TFDP1', 'IRF1', 'KLF6', 'ETS2', 'RXRA', 'ERG', 'RUNX1', 'IKZF1', 'ETV6', 'ZNF281', 'ELF2', 'RARA', 'MTF1', 'KLF7', 'KLF2', 'EGR3', 'SPI1', 'ELF1', 'RUNX2', 'MEF2D', 'JUND', 'CEBPA', 'ZNF217', 'NFE2L2', 'NR4A2', 'SP3', 'BCL6']	145.7	30
['SREBF1', 'ZBTB7A', 'RREB1', 'TFDP1', 'IRF1', 'KLF6', 'ETS2', 'RXRA', 'ERG', 'RUNX1', 'IKZF1', 'ETV6', 'ZNF281', 'ELF2', 'RARA', 'MTF1', 'KLF7', 'NFIL3', 'SPI1', 'ELF1', 'RUNX2', 'ZNF217', 'CEBPB', 'BCL11A', 'BCL6', 'NR4A2', 'SP3']	145.667	27
['SREBF1', 'ZBTB7A', 'RREB1', 'TFDP1', 'IRF1', 'KLF6', 'ETS2', 'RXRA', 'ERG', 'RUNX1', 'IKZF1', 'ETV6', 'ZNF281', 'ELF2', 'RARA', 'MTF1', 'MXD1', 'KLF2', 'EGR3', 'SPI1', 'RUNX2', 'MEF2D', 'JUND', 'CEBPA', 'ZNF217', 'CEBPB', 'BCL11A', 'BCL6', 'NR4A2', 'SP3']	145.633	30
['SREBF1', 'ZBTB7A', 'RREB1', 'TFDP1', 'IRF1', 'KLF6', 'ETS2', 'RXRA', 'ERG', 'RUNX1', 'IKZF1', 'ETV6', 'ZNF281', 'ELF2', 'RARA', 'MTF1', 'KLF7', 'KLF2', 'EGR3', 'SPI1', 'ELF1', 'RUNX2', 'IRF2', 'BCL11A', 'ZNF787', 'SP3', 'BCL6', 'FOXP1', 'FOXO3']	145.586	29
['SREBF1', 'ZBTB7A', 'RREB1', 'TFDP1', 'IRF1', 'KLF6', 'ETS2', 'RXRA', 'ERG', 'RUNX1', 'IKZF1', 'ETV6', 'ZNF281', 'ELF2', 'RARA', 'MTF1', 'KLF7', 'KLF2', 'EGR3', 'SPI1', 'ELF1', 'RUNX2', 'MEF2D', 'JUND', 'CEBPA', 'FOXO3', 'NFE2L2', 'ZNF787', 'ZNF429', 'FOSL2', 'FOS']	145.484	31
['SREBF1', 'ZBTB7A', 'RREB1', 'TFDP1', 'IRF1', 'KLF6', 'ETS2', 'RXRA', 'ERG', 'RUNX1', 'IKZF1', 'ETV6', 'ZNF281', 'ELF2', 'RARA', 'MTF1', 'KLF7', 'KLF2', 'EGR3', 'SPI1', 'ELF1', 'RUNX2', 'MEF2D', 'FOXP1', 'BCL11A', 'FOXO3', 'CIC', 'NR4A2', 'SP3']	145.448	29
['SREBF1', 'ZBTB7A', 'RREB1', 'TFDP1', 'IRF1', 'KLF6', 'ETS2', 'RXRA', 'ERG', 'RUNX1', 'IKZF1', 'ETV6', 'ZNF281', 'ELF2', 'RARA', 'MTF1', 'KLF7', 'KLF2', 'EGR3', 'SPI1', 'ELF1', 'RUNX2', 'MEF2D', 'JUND', 'CIC', 'ZNF217', 'CEBPB', 'BCL11A', 'ZNF787', 'ZNF429', 'FOS']	145.129	31
['SREBF1', 'ZBTB7A', 'RREB1', 'TFDP1', 'IRF1', 'KLF6', 'ETS2', 'RXRA', 'ERG', 'RUNX1', 'IKZF1', 'ETV6', 'ZNF281', 'ELF2', 'RARA', 'MTF1', 'KLF7', 'KLF2', 'EGR3', 'SPI1', 'ELF1', 'RUNX2', 'MEF2D', 'JUND', 'CEBPA', 'ZNF217', 'NFE2L2', 'ZNF787', 'ZNF429', 'FOSL2', 'FOS']	145.032	31
['SREBF1', 'ZBTB7A', 'RREB1', 'TFDP1', 'IRF1', 'KLF6', 'ETS2', 'RXRA', 'ERG', 'RUNX1', 'IKZF1', 'ETV6', 'ZNF281', 'ELF2', 'RARA', 'MTF1', 'KLF7', 'KLF2', 'EGR3', 'JUNB', 'ZNF429', 'ELF1', 'RUNX2', 'MEF2D', 'ZNF787', 'FOXP1', 'CIC', 'FOXO3']	144.929	28
['SREBF1', 'ZBTB7A', 'RREB1', 'TFDP1', 'IRF1', 'KLF6', 'ETS2', 'RXRA', 'ERG', 'RUNX1', 'IKZF1', 'ETV6', 'MNT', 'MXD1', 'SPI1', 'ZNF429', 'JUND', 'RARA', 'MEF2D', 'EGR3', 'ZNF787', 'FOS', 'CIC', 'FOXO3', 'BCL11A']	144.92	25
['SREBF1', 'ZBTB7A', 'RREB1', 'TFDP1', 'IRF1', 'KLF6', 'ETS2', 'RXRA', 'ERG', 'RUNX1', 'IKZF1', 'ETV6', 'ZNF281', 'ELF2', 'RARA', 'MTF1', 'KLF7', 'KLF2', 'EGR3', 'SPI1', 'ELF1', 'RUNX2', 'MEF2D', 'JUND', 'CIC', 'FOXO3', 'NFE2L2', 'ZNF787', 'ZNF429', 'FOSL2', 'FOS']	144.806	31
['SREBF1', 'ZBTB7A', 'RREB1', 'TFDP1', 'IRF1', 'KLF6', 'ETS2', 'RXRA', 'ERG', 'RUNX1', 'IKZF1', 'ETV6', 'ZNF281', 'HLX', 'MEF2D', 'SP3', 'KLF2', 'SPI1', 'ELF1', 'RUNX2', 'BCL11A', 'ZNF787', 'KLF7', 'MTF1', 'EGR3', 'JUND', 'CIC', 'FOXO3']	144.393	28
['SREBF1', 'ZBTB7A', 'RREB1', 'TFDP1', 'IRF1', 'KLF6', 'ETS2', 'RXRA', 'ERG', 'RUNX1', 'IKZF1', 'ETV6', 'ZNF281', 'ELF2', 'RARA', 'MTF1', 'KLF7', 'KLF2', 'EGR3', 'SPI1', 'ELF1', 'RUNX2', 'MEF2D', 'JUND', 'CIC', 'ZNF217', 'NFE2L2', 'ZNF787', 'ZNF429', 'FOSL2', 'FOS']	144.355	31
['SREBF1', 'ZBTB7A', 'RREB1', 'TFDP1', 'IRF1', 'KLF6', 'ETS2', 'RXRA', 'ERG', 'RUNX1', 'IKZF1', 'ETV6', 'ZNF281', 'ELF2', 'RARA', 'MTF1', 'KLF7', 'KLF2', 'EGR3', 'SPI1', 'ELF1', 'RUNX2', 'IRF2', 'BCL11A', 'ZNF787', 'SP3', 'CIC', 'FOXP1', 'FOXO3']	144.276	29
['SREBF1', 'ZBTB7A', 'RREB1', 'TFDP1', 'IRF1', 'KLF6', 'ETS2', 'RXRA', 'ERG', 'RUNX1', 'IKZF1', 'ETV6', 'ZNF281', 'ELF2', 'RARA', 'MTF1', 'KLF7', 'KLF2', 'EGR3', 'SPI1', 'ELF1', 'RUNX2', 'MEF2D', 'JUND', 'CIC', 'ZNF217', 'CEBPB', 'BCL11A', 'NR4A2', 'SP3']	144.233	30
['SREBF1', 'ZBTB7A', 'RREB1', 'TFDP1', 'IRF1', 'KLF6', 'ETS2', 'RXRA', 'ERG', 'RUNX1', 'IKZF1', 'ETV6', 'ZNF281', 'HLX', 'MEF2D', 'SP3', 'KLF2', 'SPI1', 'ELF1', 'RUNX2', 'BCL11A', 'ZNF787', 'ARID5B', 'JUND', 'BCL6', 'CEBPA', 'FOXO3']	143.963	27
['SREBF1', 'ZBTB7A', 'RREB1', 'TFDP1', 'IRF1', 'KLF6', 'ETS2', 'RXRA', 'ERG', 'RUNX1', 'IKZF1', 'ETV6', 'ZNF281', 'ELF2', 'RARA', 'MTF1', 'KLF7', 'KLF2', 'EGR3', 'SPI1', 'ELF1', 'RUNX2', 'MEF2D', 'JUND', 'CEBPA', 'ZNF217', 'CEBPB', 'FOSL2', 'ZNF787', 'ZNF429', 'FOS']	143.871	31
['SREBF1', 'ZBTB7A', 'RREB1', 'TFDP1', 'IRF1', 'KLF6', 'ETS2', 'RXRA', 'ERG', 'RUNX1', 'IKZF1', 'ETV6', 'ZNF281', 'HLX', 'MEF2D', 'SP3', 'KLF2', 'SPI1', 'ELF1', 'RUNX2', 'BCL11A', 'ZNF787', 'ARID5B', 'JUND', 'BCL6', 'CEBPA', 'ZNF217']	143.444	27
['SREBF1', 'ZBTB7A', 'RREB1', 'TFDP1', 'IRF1', 'KLF6', 'ETS2', 'RXRA', 'ERG', 'RUNX1', 'IKZF1', 'ETV6', 'MNT', 'MXD1', 'SPI1', 'ZNF429', 'JUND', 'RARA', 'MEF2D', 'EGR3', 'ZNF787', 'FOS', 'CEBPA', 'FOXO3', 'FOSL2']	143.36	25
['SREBF1', 'ZBTB7A', 'RREB1', 'TFDP1', 'IRF1', 'KLF6', 'ETS2', 'RXRA', 'ERG', 'RUNX1', 'IKZF1', 'ETV6', 'ZNF281', 'HLX', 'MEF2D', 'SP3', 'KLF2', 'SPI1', 'ELF1', 'RUNX2', 'BCL11A', 'ZNF787', 'KLF7', 'MTF1', 'EGR3', 'JUND', 'CEBPA', 'BCL6', 'FOXO3']	143.207	29
['SREBF1', 'ZBTB7A', 'RREB1', 'TFDP1', 'IRF1', 'KLF6', 'ETS2', 'RXRA', 'ERG', 'RUNX1', 'IKZF1', 'ETV6', 'MNT', 'MXD1', 'SPI1', 'ZNF429', 'JUND', 'RARA', 'MEF2D', 'EGR3', 'ZNF787', 'FOS', 'CEBPA', 'CEBPB', 'BCL11A']	143.2	25
['SREBF1', 'ZBTB7A', 'RREB1', 'TFDP1', 'IRF1', 'KLF6', 'ETS2', 'RXRA', 'ERG', 'RUNX1', 'IKZF1', 'ETV6', 'ZNF281', 'ELF2', 'RARA', 'MTF1', 'KLF7', 'KLF2', 'EGR3', 'SPI1', 'ELF1', 'RUNX2', 'MEF2D', 'JUND', 'CIC', 'ZNF217', 'CEBPB', 'FOSL2', 'ZNF787', 'ZNF429', 'FOS']	143.194	31
['SREBF1', 'ZBTB7A', 'RREB1', 'TFDP1', 'IRF1', 'KLF6', 'ETS2', 'RXRA', 'ERG', 'RUNX1', 'IKZF1', 'ETV6', 'ZNF281', 'ELF2', 'RARA', 'MTF1', 'KLF7', 'KLF2', 'EGR3', 'SPI1', 'ELF1', 'RUNX2', 'MEF2D', 'JUND', 'CEBPA', 'ZNF217', 'CEBPB', 'BCL11A', 'BCL6', 'NR4A2', 'SP3']	143.129	31
['SREBF1', 'ZBTB7A', 'RREB1', 'TFDP1', 'IRF1', 'KLF6', 'ETS2', 'RXRA', 'ERG', 'NR3C1', 'NR4A2', 'SPI1', 'KLF7', 'KLF2', 'MTF1', 'BCL11A', 'RARA', 'ZNF281', 'EGR3', 'SP3', 'ZNF217']	142.952	21
['SREBF1', 'ZBTB7A', 'RREB1', 'TFDP1', 'IRF1', 'KLF6', 'ETS2', 'RXRA', 'ERG', 'RUNX1', 'IKZF1', 'ETV6', 'ZNF281', 'ELF2', 'RARA', 'MTF1', 'MXD1', 'KLF2', 'EGR3', 'JUNB', 'ZNF429', 'RUNX2', 'MEF2D', 'ZNF787', 'JUND', 'FOSL2', 'FOS', 'CEBPA', 'FOXO3', 'NFE2L2']	142.667	30
['SREBF1', 'ZBTB7A', 'RREB1', 'TFDP1', 'IRF1', 'KLF6', 'ETS2', 'RXRA', 'ERG', 'RUNX1', 'IKZF1', 'ETV6', 'ZNF281', 'HLX', 'MEF2D', 'SP3', 'KLF2', 'SPI1', 'ELF1', 'RUNX2', 'BCL11A', 'ZNF787', 'KLF7', 'MTF1', 'EGR3', 'FOXP1', 'FOXO3', 'BCL6']	142.643	28
['SREBF1', 'ZBTB7A', 'RREB1', 'TFDP1', 'IRF1', 'KLF6', 'ETS2', 'RXRA', 'ERG', 'RUNX1', 'IKZF1', 'ETV6', 'MNT', 'MXD1', 'SPI1', 'ZNF429', 'JUND', 'RARA', 'MEF2D', 'EGR3', 'ZNF787', 'FOS', 'CIC', 'FOXO3', 'FOSL2']	142.52	25
['SREBF1', 'ZBTB7A', 'RREB1', 'TFDP1', 'IRF1', 'KLF6', 'ETS2', 'RXRA', 'ERG', 'RUNX1', 'IKZF1', 'ETV6', 'MNT', 'MXD1', 'SPI1', 'ZNF429', 'JUND', 'RARA', 'MEF2D', 'EGR3', 'ZNF787', 'FOS', 'CIC', 'CEBPB', 'BCL11A']	142.36	25
['SREBF1', 'ZBTB7A', 'RREB1', 'TFDP1', 'IRF1', 'KLF6', 'ETS2', 'RXRA', 'ERG', 'RUNX1', 'IKZF1', 'ETV6', 'ZNF281', 'ELF2', 'RARA', 'MTF1', 'MXD1', 'KLF2', 'EGR3', 'JUNB', 'ZNF429', 'RUNX2', 'MEF2D', 'ZNF787', 'JUND', 'FOSL2', 'FOS', 'CEBPA', 'ZNF217', 'NFE2L2']	142.2	30
['SREBF1', 'ZBTB7A', 'RREB1', 'TFDP1', 'IRF1', 'KLF6', 'ETS2', 'RXRA', 'ERG', 'RUNX1', 'IKZF1', 'ETV6', 'ZNF281', 'ELF2', 'RARA', 'MTF1', 'MXD1', 'KLF2', 'EGR3', 'JUNB', 'ZNF429', 'RUNX2', 'MEF2D', 'ZNF787', 'JUND', 'FOSL2', 'FOS', 'CIC', 'FOXO3', 'NFE2L2']	141.967	30
['SREBF1', 'ZBTB7A', 'RREB1', 'TFDP1', 'IRF1', 'KLF6', 'ETS2', 'RXRA', 'ERG', 'RUNX1', 'IKZF1', 'ETV6', 'ZNF281', 'ELF2', 'RARA', 'MTF1', 'MXD1', 'KLF2', 'EGR3', 'JUNB', 'ZNF429', 'RUNX2', 'MEF2D', 'ZNF787', 'JUND', 'FOSL2', 'FOS', 'CIC', 'ZNF217', 'NFE2L2']	141.5	30
['SREBF1', 'ZBTB7A', 'RREB1', 'TFDP1', 'IRF1', 'KLF6', 'ETS2', 'RXRA', 'ERG', 'RUNX1', 'IKZF1', 'ETV6', 'ZNF281', 'HLX', 'MEF2D', 'SP3', 'KLF2', 'SPI1', 'ELF1', 'RUNX2', 'BCL11A', 'ZNF787', 'KLF7', 'MTF1', 'EGR3', 'FOXP1', 'FOXO3', 'CIC']	141.286	28
['SREBF1', 'ZBTB7A', 'RREB1', 'TFDP1', 'IRF1', 'KLF6', 'ETS2', 'RXRA', 'ERG', 'RUNX1', 'IKZF1', 'ETV6', 'ZNF281', 'ELF2', 'RARA', 'MTF1', 'MXD1', 'KLF2', 'EGR3', 'JUNB', 'ZNF429', 'RUNX2', 'MEF2D', 'ZNF787', 'JUND', 'FOSL2', 'FOS', 'CEBPA', 'ZNF217', 'CEBPB']	141	30
['SREBF1', 'ZBTB7A', 'RREB1', 'TFDP1', 'IRF1', 'KLF6', 'ETS2', 'RXRA', 'ERG', 'RUNX1', 'IKZF1', 'ETV6', 'MNT', 'MXD1', 'SPI1', 'ZNF429', 'JUND', 'RARA', 'MEF2D', 'EGR3', 'ZNF787', 'FOS', 'CEBPA', 'CEBPB', 'FOSL2']	140.8	25
['SREBF1', 'ZBTB7A', 'RREB1', 'TFDP1', 'IRF1', 'KLF6', 'ETS2', 'RXRA', 'ERG', 'RUNX1', 'IKZF1', 'ETV6', 'ZNF281', 'ELF2', 'RARA', 'MTF1', 'MXD1', 'KLF2', 'EGR3', 'JUNB', 'ZNF429', 'RUNX2', 'MEF2D', 'ZNF787', 'JUND', 'FOSL2', 'FOS', 'CIC', 'ZNF217', 'CEBPB']	140.3	30
['SREBF1', 'ZBTB7A', 'RREB1', 'TFDP1', 'IRF1', 'KLF6', 'ETS2', 'RXRA', 'ERG', 'RUNX1', 'IKZF1', 'ETV6', 'ZNF281', 'ELF2', 'RARA', 'MTF1', 'KLF7', 'KLF2', 'EGR3', 'JUNB', 'ZNF429', 'ELF1', 'RUNX2', 'MEF2D', 'ZNF787', 'JUND', 'FOSL2', 'FOS', 'CEBPA', 'FOXO3', 'NFE2L2']	140.258	31
['SREBF1', 'ZBTB7A', 'RREB1', 'TFDP1', 'IRF1', 'KLF6', 'ETS2', 'RXRA', 'ERG', 'RUNX1', 'IKZF1', 'ETV6', 'ZNF281', 'HLX', 'MEF2D', 'SP3', 'KLF2', 'SPI1', 'ELF1', 'RUNX2', 'BCL11A', 'ZNF787', 'KLF7', 'MTF1', 'EGR3', 'JUND', 'CIC', 'ZNF217', 'CEBPB']	140.172	29
['SREBF1', 'ZBTB7A', 'RREB1', 'TFDP1', 'IRF1', 'KLF6', 'ETS2', 'RXRA', 'ERG', 'RUNX1', 'IKZF1', 'ETV6', 'MNT', 'MXD1', 'SPI1', 'ZNF429', 'JUND', 'RARA', 'MEF2D', 'EGR3', 'ZNF787', 'FOS', 'CIC', 'CEBPB', 'FOSL2']	139.96	25
['SREBF1', 'ZBTB7A', 'RREB1', 'TFDP1', 'IRF1', 'KLF6', 'ETS2', 'RXRA', 'ERG', 'RUNX1', 'IKZF1', 'ETV6', 'ZNF281', 'ELF2', 'RARA', 'MTF1', 'KLF7', 'KLF2', 'EGR3', 'JUNB', 'ZNF429', 'ELF1', 'RUNX2', 'MEF2D', 'ZNF787', 'JUND', 'FOSL2', 'FOS', 'CEBPA', 'ZNF217', 'NFE2L2']	139.806	31
['SREBF1', 'ZBTB7A', 'RREB1', 'TFDP1', 'IRF1', 'KLF6', 'ETS2', 'RXRA', 'ERG', 'RUNX1', 'IKZF1', 'ETV6', 'ZNF281', 'ELF2', 'RARA', 'MTF1', 'KLF7', 'KLF2', 'EGR3', 'JUNB', 'ZNF429', 'ELF1', 'RUNX2', 'MEF2D', 'ZNF787', 'JUND', 'FOSL2', 'FOS', 'CIC', 'FOXO3', 'NFE2L2']	139.581	31
['SREBF1', 'ZBTB7A', 'RREB1', 'TFDP1', 'IRF1', 'KLF6', 'ETS2', 'RXRA', 'ERG', 'RUNX1', 'IKZF1', 'ETV6', 'ZNF281', 'HLX', 'MEF2D', 'SP3', 'KLF2', 'SPI1', 'ELF1', 'RUNX2', 'BCL11A', 'ZNF787', 'KLF7', 'MTF1', 'EGR3', 'JUND', 'CEBPA', 'BCL6', 'ZNF217', 'CEBPB']	139.167	30
['SREBF1', 'ZBTB7A', 'RREB1', 'TFDP1', 'IRF1', 'KLF6', 'ETS2', 'RXRA', 'ERG', 'RUNX1', 'IKZF1', 'ETV6', 'ZNF281', 'ELF2', 'RARA', 'MTF1', 'KLF7', 'KLF2', 'EGR3', 'JUNB', 'ZNF429', 'ELF1', 'RUNX2', 'MEF2D', 'ZNF787', 'JUND', 'FOSL2', 'FOS', 'CIC', 'ZNF217', 'NFE2L2']	139.129	31
['SREBF1', 'ZBTB7A', 'RREB1', 'TFDP1', 'IRF1', 'KLF6', 'ETS2', 'RXRA', 'ERG', 'RUNX1', 'IKZF1', 'ETV6', 'ZNF281', 'ELF2', 'RARA', 'MTF1', 'KLF7', 'KLF2', 'EGR3', 'JUNB', 'ZNF429', 'ELF1', 'RUNX2', 'MEF2D', 'ZNF787', 'JUND', 'FOSL2', 'FOS', 'CEBPA', 'ZNF217', 'CEBPB']	138.645	31
['SREBF1', 'ZBTB7A', 'RREB1', 'TFDP1', 'IRF1', 'KLF6', 'ETS2', 'RXRA', 'ERG', 'NR3C1', 'NR4A2', 'SPI1', 'KLF7', 'KLF2', 'MTF1', 'BCL11A', 'RARA', 'ZNF281', 'EGR3', 'SP3', 'FOXP1', 'FOXO3']	138.136	22
['SREBF1', 'ZBTB7A', 'RREB1', 'TFDP1', 'IRF1', 'KLF6', 'ETS2', 'RXRA', 'ERG', 'RUNX1', 'IKZF1', 'ETV6', 'ZNF281', 'ELF2', 'RARA', 'MTF1', 'KLF7', 'KLF2', 'EGR3', 'JUNB', 'ZNF429', 'ELF1', 'RUNX2', 'MEF2D', 'ZNF787', 'JUND', 'FOSL2', 'FOS', 'CIC', 'ZNF217', 'CEBPB']	137.968	31
