# Supplementary material for: Core transcriptional regulatory circuitry molecule ZNF217 promotes AML cell proliferation by up-regulating MYB
Source: Int J Biol Sci. 2025 Feb 18;21(5):1966–83. doi: 10.7150/ijbs.103211 (PMC11900805; doi:10.7150/ijbs.103211)
Supplement: Supplementary file 1 — Supplementary figures and tables. [file ijbsv21p1966s1.zip › Supplementary/Table S14.xlsx]

## Sheet: AML7-mergeCRC_CRC_SCORES
['SMAD3', 'ETV6', 'IRF1', 'IKZF1', 'ERG', 'RREB1', 'RARA', 'NR1D1', 'ELF1', 'ELF2', 'NKX2-3', 'RUNX1', 'REL', 'MEF2D', 'RUNX2', 'GFI1B', 'MYB', 'GFI1', 'SPI1', 'E2F3', 'SOX4', 'MEF2C', 'HOXA9', 'JUND', 'FOXP1']	336.52	25
['SMAD3', 'ETV6', 'IRF1', 'IKZF1', 'ERG', 'RREB1', 'RARA', 'NR1D1', 'ELF1', 'ELF2', 'NKX2-3', 'RUNX1', 'REL', 'MEF2D', 'RUNX2', 'GFI1B', 'ZBTB16', 'SOX4', 'JUND', 'MEF2C', 'E2F3', 'GFI1', 'HOXA9', 'FOXP1']	334	24
['SMAD3', 'ETV6', 'IRF1', 'IKZF1', 'ERG', 'RREB1', 'RARA', 'NR1D1', 'ELF1', 'ELF2', 'NKX2-3', 'RUNX1', 'STAT5A', 'HOXA9', 'E2F3', 'GFI1B', 'SOX4', 'MEF2D', 'RUNX2', 'MEF2C', 'JUND', 'GFI1', 'MYB', 'SPI1', 'XBP1']	333.56	25
['SMAD3', 'ETV6', 'IRF1', 'IKZF1', 'ERG', 'RREB1', 'RARA', 'NR1D1', 'ELF1', 'ELF2', 'NKX2-3', 'RUNX1', 'REL', 'MEF2D', 'RUNX2', 'GFI1B', 'MYB', 'BCL11A', 'E2F3', 'SPI1', 'MEF2C', 'JUND', 'SOX4', 'MEIS1', 'RFX2', 'FOXP1']	333.192	26
['SMAD3', 'ETV6', 'IRF1', 'IKZF1', 'ERG', 'RREB1', 'RARA', 'NR1D1', 'ELF1', 'ELF2', 'NKX2-3', 'RUNX1', 'REL', 'MEF2D', 'RUNX2', 'GFI1B', 'MYB', 'GFI1', 'SPI1', 'E2F3', 'SOX4', 'MEF2C', 'HOXA9', 'MECOM', 'FOXP1']	332.6	25
['SMAD3', 'ETV6', 'IRF1', 'IKZF1', 'ERG', 'RREB1', 'RARA', 'NR1D1', 'ELF1', 'ELF2', 'NKX2-3', 'RUNX1', 'REL', 'MEF2D', 'RUNX2', 'GFI1B', 'MYB', 'GFI1', 'SPI1', 'E2F3', 'SOX4', 'MEF2C', 'RFX2', 'GATA2', 'MEIS1', 'JUND', 'FOXP1']	332.259	27
['SMAD3', 'ETV6', 'IRF1', 'IKZF1', 'ERG', 'RREB1', 'RARA', 'NR1D1', 'ELF1', 'ELF2', 'NKX2-3', 'RUNX1', 'REL', 'MEF2D', 'RUNX2', 'GFI1B', 'MYB', 'BCL11A', 'E2F3', 'SPI1', 'MEF2C', 'JUND', 'SOX4', 'HOXA9', 'FOXP1']	332.04	25
['SMAD3', 'ETV6', 'IRF1', 'IKZF1', 'ERG', 'RREB1', 'RARA', 'NR1D1', 'ELF1', 'ELF2', 'NKX2-3', 'RUNX1', 'STAT5A', 'HOXA9', 'E2F3', 'GFI1B', 'SOX4', 'MEF2D', 'RUNX2', 'MEF2C', 'JUND', 'GFI1', 'MYB', 'SPI1', 'FOXP1']	331.88	25
['SMAD3', 'ETV6', 'IRF1', 'IKZF1', 'ERG', 'RREB1', 'RARA', 'NR1D1', 'ELF1', 'ELF2', 'NKX2-3', 'RUNX1', 'STAT5A', 'HOXA9', 'E2F3', 'GFI1B', 'SOX4', 'MEF2D', 'RUNX2', 'MEF2C', 'JUND', 'GFI1', 'ZBTB16', 'XBP1']	330.917	24
['SMAD3', 'ETV6', 'IRF1', 'IKZF1', 'ERG', 'RREB1', 'RARA', 'NR1D1', 'ELF1', 'ELF2', 'NKX2-3', 'RUNX1', 'REL', 'MEF2D', 'RUNX2', 'GFI1B', 'ZBTB16', 'SOX4', 'JUND', 'MEF2C', 'E2F3', 'BCL11A', 'MEIS1', 'RFX2', 'FOXP1']	330.64	25
['SMAD3', 'ETV6', 'IRF1', 'IKZF1', 'ERG', 'RREB1', 'RARA', 'NR1D1', 'ELF1', 'ELF2', 'NKX2-3', 'RUNX1', 'REL', 'MEF2D', 'RUNX2', 'GFI1B', 'MYB', 'GFI1', 'SPI1', 'E2F3', 'SOX4', 'MEF2C', 'HOXA7', 'MEIS1', 'XBP1', 'JUND']	330.5	26
['SMAD3', 'ETV6', 'IRF1', 'IKZF1', 'ERG', 'RREB1', 'RARA', 'NR1D1', 'ELF1', 'ELF2', 'NKX2-3', 'RUNX1', 'STAT5A', 'RFX2', 'JUND', 'MEF2D', 'RUNX2', 'GFI1B', 'MYB', 'E2F3', 'SPI1', 'MEF2C', 'SOX4', 'BCL11A', 'MEIS1', 'XBP1']	330.346	26
['SMAD3', 'ETV6', 'IRF1', 'IKZF1', 'ERG', 'RREB1', 'RARA', 'NR1D1', 'ELF1', 'ELF2', 'NKX2-3', 'RUNX1', 'REL', 'MEF2D', 'RUNX2', 'GFI1B', 'ZBTB16', 'SOX4', 'MECOM', 'E2F3', 'MEF2C', 'GFI1', 'HOXA9', 'FOXP1']	329.917	24
['SMAD3', 'ETV6', 'IRF1', 'IKZF1', 'ERG', 'RREB1', 'RARA', 'NR1D1', 'ELF1', 'ELF2', 'NKX2-3', 'RUNX1', 'REL', 'MEF2D', 'RUNX2', 'GFI1B', 'MYB', 'GFI1', 'SPI1', 'E2F3', 'SOX4', 'KLF3', 'HOXA7', 'MEIS1', 'XBP1', 'JUND']	329.885	26
['SMAD3', 'ETV6', 'IRF1', 'IKZF1', 'ERG', 'RREB1', 'RARA', 'NR1D1', 'ELF1', 'ELF2', 'NKX2-3', 'RUNX1', 'REL', 'MEF2D', 'RUNX2', 'GFI1B', 'ZBTB16', 'SOX4', 'JUND', 'MEF2C', 'E2F3', 'GFI1', 'RFX2', 'GATA2', 'MEIS1', 'FOXP1']	329.769	26
['SMAD3', 'ETV6', 'IRF1', 'IKZF1', 'ERG', 'RREB1', 'RARA', 'NR1D1', 'ELF1', 'ELF2', 'NKX2-3', 'RUNX1', 'STAT5A', 'HOXA9', 'E2F3', 'GFI1B', 'SOX4', 'MEF2D', 'RUNX2', 'MEF2C', 'MECOM', 'GFI1', 'MYB', 'SPI1', 'XBP1']	329.64	25
['SMAD3', 'ETV6', 'IRF1', 'IKZF1', 'ERG', 'RREB1', 'RARA', 'NR1D1', 'ELF1', 'ELF2', 'NKX2-3', 'RUNX1', 'REL', 'MEF2D', 'RUNX2', 'GFI1B', 'MYB', 'GFI1', 'SPI1', 'E2F3', 'SOX4', 'KLF3', 'KLF7', 'HOXA9', 'JUND', 'FOXP1']	329.577	26
['SMAD3', 'ETV6', 'IRF1', 'IKZF1', 'ERG', 'RREB1', 'RARA', 'NR1D1', 'ELF1', 'ELF2', 'NKX2-3', 'RUNX1', 'STAT5A', 'RFX2', 'JUND', 'MEF2D', 'RUNX2', 'GFI1B', 'MYB', 'E2F3', 'SPI1', 'MEF2C', 'SOX4', 'GATA2', 'GFI1', 'MEIS1', 'XBP1']	329.519	27
['SMAD3', 'ETV6', 'IRF1', 'IKZF1', 'ERG', 'RREB1', 'RARA', 'NR1D1', 'ELF1', 'ELF2', 'NKX2-3', 'RUNX1', 'REL', 'MEF2D', 'RUNX2', 'GFI1B', 'ZBTB16', 'SOX4', 'JUND', 'MEF2C', 'E2F3', 'BCL11A', 'HOXA9', 'FOXP1']	329.333	24
['SMAD3', 'ETV6', 'IRF1', 'IKZF1', 'ERG', 'RREB1', 'RARA', 'NR1D1', 'ELF1', 'ELF2', 'NKX2-3', 'RUNX1', 'REL', 'MEF2D', 'RUNX2', 'GFI1B', 'MYB', 'GFI1', 'SPI1', 'E2F3', 'SOX4', 'MEF2C', 'HOXA9', 'JUND', 'XBP1', 'CUX1']	329.269	26
['SMAD3', 'ETV6', 'IRF1', 'IKZF1', 'ERG', 'RREB1', 'RARA', 'NR1D1', 'ELF1', 'ELF2', 'NKX2-3', 'RUNX1', 'STAT5A', 'HOXA9', 'E2F3', 'GFI1B', 'SOX4', 'MEF2D', 'RUNX2', 'MEF2C', 'JUND', 'GFI1', 'ZBTB16', 'FOXP1']	329.167	24
['SMAD3', 'ETV6', 'IRF1', 'IKZF1', 'ERG', 'RREB1', 'RARA', 'NR1D1', 'ELF1', 'ELF2', 'NKX2-3', 'RUNX1', 'STAT5A', 'HOXA9', 'E2F3', 'GFI1B', 'SOX4', 'MEF2D', 'RUNX2', 'MEF2C', 'JUND', 'BCL11A', 'MYB', 'SPI1', 'XBP1']	329.08	25
['SMAD3', 'ETV6', 'IRF1', 'IKZF1', 'ERG', 'RREB1', 'RARA', 'NR1D1', 'ELF1', 'ELF2', 'NKX2-3', 'RUNX1', 'REL', 'MEF2D', 'RUNX2', 'GFI1B', 'MYB', 'GFI1', 'SPI1', 'E2F3', 'SOX4', 'MEF2C', 'HOXA7', 'MEIS1', 'FOXP1', 'JUND']	328.885	26
['SMAD3', 'ETV6', 'IRF1', 'IKZF1', 'ERG', 'RREB1', 'RARA', 'NR1D1', 'ELF1', 'ELF2', 'NKX2-3', 'RUNX1', 'STAT5A', 'RFX2', 'JUND', 'MEF2D', 'RUNX2', 'GFI1B', 'MYB', 'E2F3', 'SPI1', 'MEF2C', 'SOX4', 'BCL11A', 'MEIS1', 'FOXP1']	328.731	26
['SMAD3', 'ETV6', 'IRF1', 'IKZF1', 'ERG', 'RREB1', 'RARA', 'NR1D1', 'ELF1', 'ELF2', 'NKX2-3', 'RUNX1', 'REL', 'MEF2D', 'RUNX2', 'GFI1B', 'MYB', 'GFI1', 'SPI1', 'E2F3', 'SOX4', 'MEF2C', 'HOXA7', 'NFE2', 'JUND', 'XBP1']	328.269	26
['SMAD3', 'ETV6', 'IRF1', 'IKZF1', 'ERG', 'RREB1', 'RARA', 'NR1D1', 'ELF1', 'ELF2', 'NKX2-3', 'RUNX1', 'REL', 'MEF2D', 'RUNX2', 'GFI1B', 'MYB', 'GFI1', 'SPI1', 'E2F3', 'SOX4', 'KLF3', 'HOXA7', 'MEIS1', 'FOXP1', 'JUND']	328.269	26
['SMAD3', 'ETV6', 'IRF1', 'IKZF1', 'ERG', 'RREB1', 'RARA', 'NR1D1', 'ELF1', 'ELF2', 'NKX2-3', 'RUNX1', 'REL', 'MEF2D', 'RUNX2', 'GFI1B', 'MYB', 'BCL11A', 'E2F3', 'SPI1', 'MEF2C', 'MECOM', 'SOX4', 'HOXA9', 'FOXP1']	328.12	25
['SMAD3', 'ETV6', 'IRF1', 'IKZF1', 'ERG', 'RREB1', 'RARA', 'NR1D1', 'ELF1', 'ELF2', 'NKX2-3', 'RUNX1', 'STAT5A', 'RFX2', 'JUND', 'MEF2D', 'RUNX2', 'GFI1B', 'MYB', 'E2F3', 'SPI1', 'MEF2C', 'SOX4', 'GATA2', 'GFI1', 'MEIS1', 'FOXP1']	327.963	27
['SMAD3', 'ETV6', 'IRF1', 'IKZF1', 'ERG', 'RREB1', 'RARA', 'NR1D1', 'ELF1', 'ELF2', 'NKX2-3', 'RUNX1', 'STAT5A', 'HOXA9', 'E2F3', 'GFI1B', 'SOX4', 'MEF2D', 'RUNX2', 'MEF2C', 'MECOM', 'GFI1', 'MYB', 'SPI1', 'FOXP1']	327.96	25
['SMAD3', 'ETV6', 'IRF1', 'IKZF1', 'ERG', 'RREB1', 'RARA', 'NR1D1', 'ELF1', 'ELF2', 'NKX2-3', 'RUNX1', 'REL', 'MEF2D', 'RUNX2', 'GFI1B', 'ZBTB16', 'SOX4', 'JUND', 'MEF2C', 'E2F3', 'GFI1', 'HOXA7', 'XBP1', 'MEIS1']	327.84	25
['SMAD3', 'ETV6', 'IRF1', 'IKZF1', 'ERG', 'RREB1', 'RARA', 'NR1D1', 'ELF1', 'ELF2', 'NKX2-3', 'RUNX1', 'STAT5A', 'RFX2', 'JUND', 'MEF2D', 'RUNX2', 'GFI1B', 'ZBTB16', 'SOX4', 'MEF2C', 'E2F3', 'BCL11A', 'MEIS1', 'XBP1']	327.68	25
['SMAD3', 'ETV6', 'IRF1', 'IKZF1', 'ERG', 'RREB1', 'RARA', 'NR1D1', 'ELF1', 'ELF2', 'NKX2-3', 'RUNX1', 'REL', 'MEF2D', 'RUNX2', 'GFI1B', 'MYB', 'GFI1', 'SPI1', 'E2F3', 'SOX4', 'KLF3', 'HOXA7', 'NFE2', 'JUND', 'XBP1']	327.654	26
['SMAD3', 'ETV6', 'IRF1', 'IKZF1', 'ERG', 'RREB1', 'RARA', 'NR1D1', 'ELF1', 'ELF2', 'NKX2-3', 'RUNX1', 'STAT5A', 'HOXA9', 'E2F3', 'GFI1B', 'SOX4', 'MEF2D', 'RUNX2', 'MEF2C', 'JUND', 'BCL11A', 'MYB', 'SPI1', 'FOXP1']	327.4	25
['SMAD3', 'ETV6', 'IRF1', 'IKZF1', 'ERG', 'RREB1', 'RARA', 'NR1D1', 'ELF1', 'ELF2', 'NKX2-3', 'RUNX1', 'REL', 'MEF2D', 'RUNX2', 'GFI1B', 'ZBTB16', 'SOX4', 'JUND', 'KLF3', 'E2F3', 'HOXA7', 'MEIS1', 'XBP1', 'GFI1']	327.2	25
['SMAD3', 'ETV6', 'IRF1', 'IKZF1', 'ERG', 'RREB1', 'RARA', 'NR1D1', 'ELF1', 'ELF2', 'NKX2-3', 'RUNX1', 'STAT5A', 'RFX2', 'JUND', 'MEF2D', 'RUNX2', 'GFI1B', 'ZBTB16', 'SOX4', 'MEF2C', 'E2F3', 'GATA2', 'GFI1', 'MEIS1', 'XBP1']	326.923	26
['SMAD3', 'ETV6', 'IRF1', 'IKZF1', 'ERG', 'RREB1', 'RARA', 'NR1D1', 'ELF1', 'ELF2', 'NKX2-3', 'RUNX1', 'REL', 'MEF2D', 'RUNX2', 'GFI1B', 'ZBTB16', 'SOX4', 'JUND', 'KLF3', 'E2F3', 'KLF7', 'HOXA9', 'GFI1', 'FOXP1']	326.88	25
['SMAD3', 'ETV6', 'IRF1', 'IKZF1', 'ERG', 'RREB1', 'RARA', 'NR1D1', 'ELF1', 'ELF2', 'NKX2-3', 'RUNX1', 'STAT5A', 'HOXA9', 'E2F3', 'GFI1B', 'SOX4', 'MEF2D', 'RUNX2', 'MEF2C', 'MECOM', 'GFI1', 'ZBTB16', 'XBP1']	326.833	24
['SMAD3', 'ETV6', 'IRF1', 'IKZF1', 'ERG', 'RREB1', 'RARA', 'NR1D1', 'ELF1', 'ELF2', 'NKX2-3', 'RUNX1', 'STAT5A', 'HOXA9', 'E2F3', 'GFI1B', 'SOX4', 'MEF2D', 'RUNX2', 'KLF3', 'KLF7', 'JUND', 'GFI1', 'MYB', 'SPI1', 'XBP1']	326.731	26
['SMAD3', 'ETV6', 'IRF1', 'IKZF1', 'ERG', 'RREB1', 'RARA', 'NR1D1', 'ELF1', 'ELF2', 'NKX2-3', 'RUNX1', 'REL', 'MEF2D', 'RUNX2', 'GFI1B', 'MYB', 'GFI1', 'SPI1', 'E2F3', 'SOX4', 'MEF2C', 'HOXA7', 'MEIS1', 'XBP1', 'MECOM']	326.731	26
['SMAD3', 'ETV6', 'IRF1', 'IKZF1', 'ERG', 'RREB1', 'RARA', 'NR1D1', 'ELF1', 'ELF2', 'NKX2-3', 'RUNX1', 'REL', 'MEF2D', 'RUNX2', 'GFI1B', 'ZBTB16', 'SOX4', 'MECOM', 'E2F3', 'MEF2C', 'BCL11A', 'MEIS1', 'RFX2', 'FOXP1']	326.72	25
['SMAD3', 'ETV6', 'IRF1', 'IKZF1', 'ERG', 'RREB1', 'RARA', 'NR1D1', 'ELF1', 'ELF2', 'NKX2-3', 'RUNX1', 'REL', 'MEF2D', 'RUNX2', 'GFI1B', 'MYB', 'GFI1', 'SPI1', 'E2F3', 'SOX4', 'MEF2C', 'HOXA7', 'NFE2', 'JUND', 'FOXP1']	326.654	26
['SMAD3', 'ETV6', 'IRF1', 'IKZF1', 'ERG', 'RREB1', 'RARA', 'NR1D1', 'ELF1', 'ELF2', 'NKX2-3', 'RUNX1', 'REL', 'MEF2D', 'RUNX2', 'GFI1B', 'MYB', 'BCL11A', 'E2F3', 'SPI1', 'KLF3', 'JUND', 'SOX4', 'MEIS1', 'RFX2', 'KLF7', 'FOXP1']	326.63	27
['SMAD3', 'ETV6', 'IRF1', 'IKZF1', 'ERG', 'RREB1', 'RARA', 'NR1D1', 'ELF1', 'ELF2', 'NKX2-3', 'RUNX1', 'STAT5A', 'RFX2', 'MECOM', 'E2F3', 'MEIS1', 'MEF2C', 'GFI1B', 'MEF2D', 'RUNX2', 'SOX4', 'SPI1', 'MYB', 'XBP1', 'BCL11A']	326.577	26
['SMAD3', 'ETV6', 'IRF1', 'IKZF1', 'ERG', 'RREB1', 'RARA', 'NR1D1', 'ELF1', 'ELF2', 'NKX2-3', 'RUNX1', 'REL', 'MEF2D', 'RUNX2', 'GFI1B', 'ZBTB16', 'SOX4', 'JUND', 'MEF2C', 'E2F3', 'GFI1', 'HOXA9', 'XBP1', 'CUX1']	326.56	25
['SMAD3', 'ETV6', 'IRF1', 'IKZF1', 'ERG', 'RREB1', 'RARA', 'NR1D1', 'ELF1', 'ELF2', 'NKX2-3', 'RUNX1', 'REL', 'MEF2D', 'RUNX2', 'GFI1B', 'MYB', 'BCL11A', 'E2F3', 'SPI1', 'MEF2C', 'JUND', 'SOX4', 'MEIS1', 'RFX2', 'XBP1', 'CUX1']	326.333	27
['SMAD3', 'ETV6', 'IRF1', 'IKZF1', 'ERG', 'RREB1', 'RARA', 'NR1D1', 'ELF1', 'ELF2', 'NKX2-3', 'RUNX1', 'STAT5A', 'HOXA9', 'E2F3', 'GFI1B', 'SOX4', 'MEF2D', 'RUNX2', 'MEF2C', 'JUND', 'BCL11A', 'ZBTB16', 'XBP1']	326.25	24
['SMAD3', 'ETV6', 'IRF1', 'IKZF1', 'ERG', 'RREB1', 'RARA', 'NR1D1', 'ELF1', 'ELF2', 'NKX2-3', 'RUNX1', 'REL', 'MEF2D', 'RUNX2', 'GFI1B', 'MYB', 'BCL11A', 'E2F3', 'SPI1', 'MEF2C', 'JUND', 'SOX4', 'MEIS1', 'HOXA7', 'XBP1']	326.192	26
['SMAD3', 'ETV6', 'IRF1', 'IKZF1', 'ERG', 'RREB1', 'RARA', 'NR1D1', 'ELF1', 'ELF2', 'NKX2-3', 'RUNX1', 'REL', 'MEF2D', 'RUNX2', 'GFI1B', 'ZBTB16', 'SOX4', 'JUND', 'MEF2C', 'E2F3', 'GFI1', 'HOXA7', 'FOXP1', 'MEIS1']	326.16	25
['SMAD3', 'ETV6', 'IRF1', 'IKZF1', 'ERG', 'RREB1', 'RARA', 'NR1D1', 'ELF1', 'ELF2', 'NKX2-3', 'RUNX1', 'REL', 'MEF2D', 'RUNX2', 'GFI1B', 'MYB', 'GFI1', 'SPI1', 'E2F3', 'SOX4', 'KLF3', 'HOXA7', 'MEIS1', 'XBP1', 'MECOM']	326.115	26
['SMAD3', 'ETV6', 'IRF1', 'IKZF1', 'ERG', 'RREB1', 'RARA', 'NR1D1', 'ELF1', 'ELF2', 'NKX2-3', 'RUNX1', 'REL', 'MEF2D', 'RUNX2', 'GFI1B', 'MYB', 'GFI1', 'SPI1', 'E2F3', 'SOX4', 'KLF3', 'HOXA7', 'NFE2', 'JUND', 'FOXP1']	326.038	26
['SMAD3', 'ETV6', 'IRF1', 'IKZF1', 'ERG', 'RREB1', 'RARA', 'NR1D1', 'ELF1', 'ELF2', 'NKX2-3', 'RUNX1', 'STAT5A', 'RFX2', 'JUND', 'MEF2D', 'RUNX2', 'GFI1B', 'ZBTB16', 'SOX4', 'MEF2C', 'E2F3', 'BCL11A', 'MEIS1', 'FOXP1']	326	25
['SMAD3', 'ETV6', 'IRF1', 'IKZF1', 'ERG', 'RREB1', 'RARA', 'NR1D1', 'ELF1', 'ELF2', 'NKX2-3', 'RUNX1', 'REL', 'MEF2D', 'RUNX2', 'GFI1B', 'ZBTB16', 'SOX4', 'MECOM', 'E2F3', 'MEF2C', 'GFI1', 'RFX2', 'GATA2', 'MEIS1', 'FOXP1']	326	26
['SMAD3', 'ETV6', 'IRF1', 'IKZF1', 'ERG', 'RREB1', 'RARA', 'NR1D1', 'ELF1', 'ELF2', 'NKX2-3', 'RUNX1', 'REL', 'MEF2D', 'RUNX2', 'GFI1B', 'MYB', 'GFI1', 'SPI1', 'E2F3', 'SOX4', 'KLF3', 'KLF7', 'RFX2', 'GATA2', 'MEIS1', 'JUND', 'FOXP1']	325.964	28
['SMAD3', 'ETV6', 'IRF1', 'IKZF1', 'ERG', 'RREB1', 'RARA', 'NR1D1', 'ELF1', 'ELF2', 'NKX2-3', 'RUNX1', 'STAT5A', 'RFX2', 'MECOM', 'E2F3', 'MEIS1', 'MEF2C', 'GFI1B', 'MEF2D', 'RUNX2', 'SOX4', 'SPI1', 'MYB', 'XBP1', 'GATA2', 'GFI1']	325.889	27
['SMAD3', 'ETV6', 'IRF1', 'IKZF1', 'ERG', 'RREB1', 'RARA', 'NR1D1', 'ELF1', 'ELF2', 'NKX2-3', 'RUNX1', 'REL', 'MEF2D', 'RUNX2', 'GFI1B', 'MYB', 'GFI1', 'SPI1', 'E2F3', 'SOX4', 'KLF3', 'KLF7', 'HOXA9', 'MECOM', 'FOXP1']	325.808	26
['SMAD3', 'ETV6', 'IRF1', 'IKZF1', 'ERG', 'RREB1', 'RARA', 'NR1D1', 'ELF1', 'ELF2', 'NKX2-3', 'RUNX1', 'REL', 'MEF2D', 'RUNX2', 'GFI1B', 'MYB', 'GFI1', 'SPI1', 'E2F3', 'SOX4', 'MEF2C', 'RFX2', 'GATA2', 'MEIS1', 'JUND', 'XBP1', 'CUX1']	325.679	28
['SMAD3', 'ETV6', 'IRF1', 'IKZF1', 'ERG', 'RREB1', 'RARA', 'NR1D1', 'ELF1', 'ELF2', 'NKX2-3', 'RUNX1', 'REL', 'MEF2D', 'RUNX2', 'GFI1B', 'MYB', 'BCL11A', 'E2F3', 'SPI1', 'KLF3', 'JUND', 'SOX4', 'MEIS1', 'HOXA7', 'XBP1']	325.577	26
['SMAD3', 'ETV6', 'IRF1', 'IKZF1', 'ERG', 'RREB1', 'RARA', 'NR1D1', 'ELF1', 'ELF2', 'NKX2-3', 'RUNX1', 'REL', 'MEF2D', 'RUNX2', 'GFI1B', 'ZBTB16', 'SOX4', 'JUND', 'MEF2C', 'E2F3', 'GFI1', 'HOXA7', 'XBP1', 'NFE2']	325.52	25
['SMAD3', 'ETV6', 'IRF1', 'IKZF1', 'ERG', 'RREB1', 'RARA', 'NR1D1', 'ELF1', 'ELF2', 'NKX2-3', 'RUNX1', 'REL', 'MEF2D', 'RUNX2', 'GFI1B', 'ZBTB16', 'SOX4', 'JUND', 'KLF3', 'E2F3', 'HOXA7', 'MEIS1', 'FOXP1', 'GFI1']	325.52	25
['SMAD3', 'ETV6', 'IRF1', 'IKZF1', 'ERG', 'RREB1', 'RARA', 'NR1D1', 'ELF1', 'ELF2', 'NKX2-3', 'RUNX1', 'REL', 'MEF2D', 'RUNX2', 'GFI1B', 'MYB', 'GFI1', 'SPI1', 'E2F3', 'SOX4', 'MEF2C', 'HOXA9', 'MECOM', 'XBP1', 'CUX1']	325.5	26
['SMAD3', 'ETV6', 'IRF1', 'IKZF1', 'ERG', 'RREB1', 'RARA', 'NR1D1', 'ELF1', 'ELF2', 'NKX2-3', 'RUNX1', 'REL', 'MEF2D', 'RUNX2', 'GFI1B', 'MYB', 'BCL11A', 'E2F3', 'SPI1', 'MEF2C', 'JUND', 'CIC', 'RFX2', 'MEIS1', 'FOXP1']	325.462	26
['SMAD3', 'ETV6', 'IRF1', 'IKZF1', 'ERG', 'RREB1', 'RARA', 'NR1D1', 'ELF1', 'ELF2', 'NKX2-3', 'RUNX1', 'STAT5A', 'RFX2', 'JUND', 'MEF2D', 'RUNX2', 'GFI1B', 'ZBTB16', 'SOX4', 'MEF2C', 'E2F3', 'GATA2', 'GFI1', 'MEIS1', 'FOXP1']	325.308	26
['SMAD3', 'ETV6', 'IRF1', 'IKZF1', 'ERG', 'RREB1', 'RARA', 'NR1D1', 'ELF1', 'ELF2', 'NKX2-3', 'RUNX1', 'REL', 'MEF2D', 'RUNX2', 'GFI1B', 'MYB', 'BCL11A', 'E2F3', 'SPI1', 'KLF3', 'JUND', 'SOX4', 'HOXA9', 'KLF7', 'FOXP1']	325.269	26
['SMAD3', 'ETV6', 'IRF1', 'IKZF1', 'ERG', 'RREB1', 'RARA', 'NR1D1', 'ELF1', 'ELF2', 'NKX2-3', 'RUNX1', 'REL', 'MEF2D', 'RUNX2', 'GFI1B', 'ZBTB16', 'SOX4', 'MECOM', 'E2F3', 'MEF2C', 'BCL11A', 'HOXA9', 'FOXP1']	325.25	24
['SMAD3', 'ETV6', 'IRF1', 'IKZF1', 'ERG', 'RREB1', 'RARA', 'NR1D1', 'ELF1', 'ELF2', 'NKX2-3', 'RUNX1', 'STAT5A', 'HOXA9', 'E2F3', 'GFI1B', 'SOX4', 'MEF2D', 'RUNX2', 'MEF2C', 'MECOM', 'BCL11A', 'MYB', 'SPI1', 'XBP1']	325.16	25
['SMAD3', 'ETV6', 'IRF1', 'IKZF1', 'ERG', 'RREB1', 'RARA', 'NR1D1', 'ELF1', 'ELF2', 'NKX2-3', 'RUNX1', 'STAT5A', 'HOXA9', 'E2F3', 'GFI1B', 'SOX4', 'MEF2D', 'RUNX2', 'KLF3', 'KLF7', 'JUND', 'GFI1', 'MYB', 'SPI1', 'FOXP1']	325.115	26
['SMAD3', 'ETV6', 'IRF1', 'IKZF1', 'ERG', 'RREB1', 'RARA', 'NR1D1', 'ELF1', 'ELF2', 'NKX2-3', 'RUNX1', 'REL', 'MEF2D', 'RUNX2', 'GFI1B', 'MYB', 'GFI1', 'SPI1', 'E2F3', 'SOX4', 'MEF2C', 'HOXA7', 'MEIS1', 'FOXP1', 'MECOM']	325.115	26
['SMAD3', 'ETV6', 'IRF1', 'IKZF1', 'ERG', 'RREB1', 'RARA', 'NR1D1', 'ELF1', 'ELF2', 'NKX2-3', 'RUNX1', 'STAT5A', 'HOXA9', 'E2F3', 'GFI1B', 'SOX4', 'MEF2D', 'RUNX2', 'MEF2C', 'MECOM', 'GFI1', 'ZBTB16', 'FOXP1']	325.083	24
['SMAD3', 'ETV6', 'IRF1', 'IKZF1', 'ERG', 'RREB1', 'RARA', 'NR1D1', 'ELF1', 'ELF2', 'NKX2-3', 'RUNX1', 'STAT5A', 'RFX2', 'MECOM', 'E2F3', 'MEIS1', 'MEF2C', 'GFI1B', 'MEF2D', 'RUNX2', 'SOX4', 'SPI1', 'MYB', 'FOXP1', 'BCL11A']	324.962	26
['SMAD3', 'ETV6', 'IRF1', 'IKZF1', 'ERG', 'RREB1', 'RARA', 'NR1D1', 'ELF1', 'ELF2', 'NKX2-3', 'RUNX1', 'REL', 'MEF2D', 'RUNX2', 'GFI1B', 'MYB', 'BCL11A', 'E2F3', 'SPI1', 'MEF2C', 'JUND', 'SOX4', 'HOXA9', 'XBP1', 'CUX1']	324.962	26
['SMAD3', 'ETV6', 'IRF1', 'IKZF1', 'ERG', 'RREB1', 'RARA', 'NR1D1', 'ELF1', 'ELF2', 'NKX2-3', 'RUNX1', 'REL', 'MEF2D', 'RUNX2', 'GFI1B', 'ZBTB16', 'SOX4', 'JUND', 'KLF3', 'E2F3', 'HOXA7', 'NFE2', 'GFI1', 'XBP1']	324.88	25
['SMAD3', 'ETV6', 'IRF1', 'IKZF1', 'ERG', 'RREB1', 'RARA', 'NR1D1', 'ELF1', 'ELF2', 'NKX2-3', 'RUNX1', 'REL', 'MEF2D', 'RUNX2', 'GFI1B', 'MYB', 'GFI1', 'SPI1', 'E2F3', 'CIC', 'RFX2', 'GATA2', 'MEF2C', 'MEIS1', 'JUND', 'FOXP1']	324.815	27
['SMAD3', 'ETV6', 'IRF1', 'IKZF1', 'ERG', 'RREB1', 'RARA', 'NR1D1', 'ELF1', 'ELF2', 'NKX2-3', 'RUNX1', 'REL', 'MEF2D', 'RUNX2', 'GFI1B', 'MYB', 'BCL11A', 'E2F3', 'SPI1', 'MEF2C', 'JUND', 'SOX4', 'MEIS1', 'HOXA7', 'FOXP1']	324.577	26
['SMAD3', 'ETV6', 'IRF1', 'IKZF1', 'ERG', 'RREB1', 'RARA', 'NR1D1', 'ELF1', 'ELF2', 'NKX2-3', 'RUNX1', 'STAT5A', 'HOXA9', 'E2F3', 'GFI1B', 'SOX4', 'MEF2D', 'RUNX2', 'MEF2C', 'JUND', 'BCL11A', 'ZBTB16', 'FOXP1']	324.5	24
['SMAD3', 'ETV6', 'IRF1', 'IKZF1', 'ERG', 'RREB1', 'RARA', 'NR1D1', 'ELF1', 'ELF2', 'NKX2-3', 'RUNX1', 'REL', 'MEF2D', 'RUNX2', 'GFI1B', 'MYB', 'GFI1', 'SPI1', 'E2F3', 'SOX4', 'KLF3', 'HOXA7', 'MEIS1', 'FOXP1', 'MECOM']	324.5	26
['SMAD3', 'ETV6', 'IRF1', 'IKZF1', 'ERG', 'RREB1', 'RARA', 'NR1D1', 'ELF1', 'ELF2', 'NKX2-3', 'RUNX1', 'STAT5A', 'RFX2', 'MECOM', 'E2F3', 'MEIS1', 'MEF2C', 'GFI1B', 'MEF2D', 'RUNX2', 'SOX4', 'SPI1', 'MYB', 'FOXP1', 'GATA2', 'GFI1']	324.333	27
['SMAD3', 'ETV6', 'IRF1', 'IKZF1', 'ERG', 'RREB1', 'RARA', 'NR1D1', 'ELF1', 'ELF2', 'NKX2-3', 'RUNX1', 'REL', 'MEF2D', 'RUNX2', 'GFI1B', 'MYB', 'BCL11A', 'E2F3', 'SPI1', 'KLF3', 'JUND', 'SOX4', 'MEIS1', 'HOXA7', 'FOXP1']	323.962	26
['SMAD3', 'ETV6', 'IRF1', 'IKZF1', 'ERG', 'RREB1', 'RARA', 'NR1D1', 'ELF1', 'ELF2', 'NKX2-3', 'RUNX1', 'REL', 'MEF2D', 'RUNX2', 'GFI1B', 'ZBTB16', 'SOX4', 'JUND', 'KLF3', 'E2F3', 'KLF7', 'RFX2', 'BCL11A', 'MEIS1', 'FOXP1']	323.923	26
['SMAD3', 'ETV6', 'IRF1', 'IKZF1', 'ERG', 'RREB1', 'RARA', 'NR1D1', 'ELF1', 'ELF2', 'NKX2-3', 'RUNX1', 'STAT5A', 'HOXA9', 'E2F3', 'GFI1B', 'SOX4', 'MEF2D', 'RUNX2', 'KLF3', 'KLF7', 'JUND', 'GFI1', 'ZBTB16', 'XBP1']	323.92	25
['SMAD3', 'ETV6', 'IRF1', 'IKZF1', 'ERG', 'RREB1', 'RARA', 'NR1D1', 'ELF1', 'ELF2', 'NKX2-3', 'RUNX1', 'REL', 'MEF2D', 'RUNX2', 'GFI1B', 'ZBTB16', 'SOX4', 'MECOM', 'E2F3', 'MEF2C', 'GFI1', 'HOXA7', 'MEIS1', 'XBP1']	323.92	25
['SMAD3', 'ETV6', 'IRF1', 'IKZF1', 'ERG', 'RREB1', 'RARA', 'NR1D1', 'ELF1', 'ELF2', 'NKX2-3', 'RUNX1', 'STAT5A', 'RFX2', 'JUND', 'MEF2D', 'RUNX2', 'GFI1B', 'MYB', 'E2F3', 'SPI1', 'KLF3', 'KLF7', 'SOX4', 'BCL11A', 'MEIS1', 'XBP1']	323.889	27
['SMAD3', 'ETV6', 'IRF1', 'IKZF1', 'ERG', 'RREB1', 'RARA', 'NR1D1', 'ELF1', 'ELF2', 'NKX2-3', 'RUNX1', 'REL', 'MEF2D', 'RUNX2', 'GFI1B', 'ZBTB16', 'SOX4', 'JUND', 'MEF2C', 'E2F3', 'GFI1', 'HOXA7', 'FOXP1', 'NFE2']	323.84	25
['SMAD3', 'ETV6', 'IRF1', 'IKZF1', 'ERG', 'RREB1', 'RARA', 'NR1D1', 'ELF1', 'ELF2', 'NKX2-3', 'RUNX1', 'STAT5A', 'RFX2', 'MECOM', 'E2F3', 'MEIS1', 'MEF2C', 'GFI1B', 'MEF2D', 'RUNX2', 'SOX4', 'ZBTB16', 'XBP1', 'BCL11A']	323.76	25
['SMAD3', 'ETV6', 'IRF1', 'IKZF1', 'ERG', 'RREB1', 'RARA', 'NR1D1', 'ELF1', 'ELF2', 'NKX2-3', 'RUNX1', 'REL', 'MEF2D', 'RUNX2', 'GFI1B', 'ZBTB16', 'SOX4', 'JUND', 'MEF2C', 'E2F3', 'BCL11A', 'MEIS1', 'RFX2', 'XBP1', 'CUX1']	323.615	26
['SMAD3', 'ETV6', 'IRF1', 'IKZF1', 'ERG', 'RREB1', 'RARA', 'NR1D1', 'ELF1', 'ELF2', 'NKX2-3', 'RUNX1', 'STAT5A', 'HOXA9', 'E2F3', 'GFI1B', 'SOX4', 'MEF2D', 'RUNX2', 'MEF2C', 'MECOM', 'BCL11A', 'MYB', 'SPI1', 'FOXP1']	323.48	25
['SMAD3', 'ETV6', 'IRF1', 'IKZF1', 'ERG', 'RREB1', 'RARA', 'NR1D1', 'ELF1', 'ELF2', 'NKX2-3', 'RUNX1', 'REL', 'MEF2D', 'RUNX2', 'GFI1B', 'ZBTB16', 'SOX4', 'JUND', 'MEF2C', 'E2F3', 'BCL11A', 'MEIS1', 'HOXA7', 'XBP1']	323.36	25
['SMAD3', 'ETV6', 'IRF1', 'IKZF1', 'ERG', 'RREB1', 'RARA', 'NR1D1', 'ELF1', 'ELF2', 'NKX2-3', 'RUNX1', 'REL', 'MEF2D', 'RUNX2', 'GFI1B', 'ZBTB16', 'SOX4', 'JUND', 'KLF3', 'E2F3', 'KLF7', 'RFX2', 'GATA2', 'GFI1', 'MEIS1', 'FOXP1']	323.333	27
['SMAD3', 'ETV6', 'IRF1', 'IKZF1', 'ERG', 'RREB1', 'RARA', 'NR1D1', 'ELF1', 'ELF2', 'NKX2-3', 'RUNX1', 'REL', 'MEF2D', 'RUNX2', 'GFI1B', 'MYB', 'GFI1', 'SPI1', 'E2F3', 'SOX4', 'MEF2C', 'RFX2', 'GATA2', 'ZNF217', 'MECOM', 'CUX1']	323.333	27
['SMAD3', 'ETV6', 'IRF1', 'IKZF1', 'ERG', 'RREB1', 'RARA', 'NR1D1', 'ELF1', 'ELF2', 'NKX2-3', 'RUNX1', 'STAT5A', 'RFX2', 'JUND', 'MEF2D', 'RUNX2', 'GFI1B', 'MYB', 'E2F3', 'SPI1', 'KLF3', 'KLF7', 'SOX4', 'GATA2', 'GFI1', 'MEIS1', 'XBP1']	323.321	28
['SMAD3', 'ETV6', 'IRF1', 'IKZF1', 'ERG', 'RREB1', 'RARA', 'NR1D1', 'ELF1', 'ELF2', 'NKX2-3', 'RUNX1', 'REL', 'MEF2D', 'RUNX2', 'GFI1B', 'ZBTB16', 'SOX4', 'MECOM', 'E2F3', 'KLF3', 'HOXA7', 'MEIS1', 'XBP1', 'GFI1']	323.28	25
['SMAD3', 'ETV6', 'IRF1', 'IKZF1', 'ERG', 'RREB1', 'RARA', 'NR1D1', 'ELF1', 'ELF2', 'NKX2-3', 'RUNX1', 'REL', 'MEF2D', 'RUNX2', 'GFI1B', 'ZBTB16', 'SOX4', 'JUND', 'KLF3', 'E2F3', 'HOXA7', 'NFE2', 'GFI1', 'FOXP1']	323.2	25
['SMAD3', 'ETV6', 'IRF1', 'IKZF1', 'ERG', 'RREB1', 'RARA', 'NR1D1', 'ELF1', 'ELF2', 'NKX2-3', 'RUNX1', 'STAT5A', 'RFX2', 'MECOM', 'E2F3', 'MEIS1', 'MEF2C', 'GFI1B', 'MEF2D', 'RUNX2', 'SOX4', 'ZBTB16', 'XBP1', 'GATA2', 'GFI1']	323.154	26
['SMAD3', 'ETV6', 'IRF1', 'IKZF1', 'ERG', 'RREB1', 'HOXB3', 'NR1D1', 'ELF1', 'MYB', 'ELF2', 'REL', 'SPI1', 'MEF2D', 'NKX2-3', 'E2F3', 'GFI1B', 'SOX4', 'RUNX1', 'RUNX2', 'MEF2C', 'JUND', 'FOXP1', 'GFI1', 'HOXA9']	323.08	25
['SMAD3', 'ETV6', 'IRF1', 'IKZF1', 'ERG', 'RREB1', 'RARA', 'NR1D1', 'ELF1', 'ELF2', 'NKX2-3', 'RUNX1', 'REL', 'MEF2D', 'RUNX2', 'GFI1B', 'ZBTB16', 'SOX4', 'JUND', 'MEF2C', 'E2F3', 'GFI1', 'RFX2', 'GATA2', 'MEIS1', 'XBP1', 'CUX1']	323.037	27
['SMAD3', 'ETV6', 'IRF1', 'IKZF1', 'ERG', 'RREB1', 'RARA', 'NR1D1', 'ELF1', 'ELF2', 'NKX2-3', 'RUNX1', 'STAT5A', 'HOXA9', 'E2F3', 'GFI1B', 'SOX4', 'MEF2D', 'RUNX2', 'KLF3', 'KLF7', 'MECOM', 'GFI1', 'MYB', 'SPI1', 'XBP1']	322.962	26
['SMAD3', 'ETV6', 'IRF1', 'IKZF1', 'ERG', 'RREB1', 'RARA', 'NR1D1', 'ELF1', 'ELF2', 'NKX2-3', 'RUNX1', 'REL', 'MEF2D', 'RUNX2', 'GFI1B', 'ZBTB16', 'SOX4', 'MECOM', 'E2F3', 'KLF3', 'KLF7', 'HOXA9', 'GFI1', 'FOXP1']	322.96	25
['SMAD3', 'ETV6', 'IRF1', 'IKZF1', 'ERG', 'RREB1', 'RARA', 'NR1D1', 'ELF1', 'ELF2', 'NKX2-3', 'RUNX1', 'REL', 'MEF2D', 'RUNX2', 'GFI1B', 'MYB', 'GFI1', 'SPI1', 'E2F3', 'SOX4', 'KLF3', 'KLF7', 'HOXA9', 'JUND', 'XBP1', 'CUX1']	322.852	27
['SMAD3', 'ETV6', 'IRF1', 'IKZF1', 'ERG', 'RREB1', 'RARA', 'NR1D1', 'ELF1', 'ELF2', 'NKX2-3', 'RUNX1', 'REL', 'MEF2D', 'RUNX2', 'GFI1B', 'ZBTB16', 'SOX4', 'JUND', 'KLF3', 'E2F3', 'HOXA7', 'MEIS1', 'XBP1', 'BCL11A']	322.72	25
['SMAD3', 'ETV6', 'IRF1', 'IKZF1', 'ERG', 'RREB1', 'RARA', 'NR1D1', 'ELF1', 'ELF2', 'NKX2-3', 'RUNX1', 'REL', 'MEF2D', 'RUNX2', 'GFI1B', 'MYB', 'BCL11A', 'E2F3', 'SPI1', 'MEF2C', 'MECOM', 'SOX4', 'MEIS1', 'RFX2', 'CUX1', 'XBP1']	322.704	27
['SMAD3', 'ETV6', 'IRF1', 'IKZF1', 'ERG', 'RREB1', 'RARA', 'NR1D1', 'ELF1', 'ELF2', 'NKX2-3', 'RUNX1', 'REL', 'MEF2D', 'RUNX2', 'GFI1B', 'ZBTB16', 'SOX4', 'MECOM', 'E2F3', 'MEF2C', 'GFI1', 'HOXA9', 'XBP1', 'CUX1']	322.64	25
['SMAD3', 'ETV6', 'IRF1', 'IKZF1', 'ERG', 'RREB1', 'RARA', 'NR1D1', 'ELF1', 'ELF2', 'NKX2-3', 'RUNX1', 'STAT5A', 'RFX2', 'JUND', 'MEF2D', 'RUNX2', 'GFI1B', 'MYB', 'E2F3', 'SPI1', 'MEF2C', 'CIC', 'BCL11A', 'MEIS1', 'XBP1']	322.615	26
['SMAD3', 'ETV6', 'IRF1', 'IKZF1', 'ERG', 'RREB1', 'HOXB3', 'NR1D1', 'ELF1', 'MYB', 'ELF2', 'REL', 'SPI1', 'MEF2D', 'NKX2-3', 'E2F3', 'GFI1B', 'SOX4', 'RUNX1', 'RUNX2', 'MEF2C', 'JUND', 'FOXP1', 'BCL11A', 'MEIS1']	322.52	25
['SMAD3', 'ETV6', 'IRF1', 'IKZF1', 'ERG', 'RREB1', 'RARA', 'NR1D1', 'ELF1', 'ELF2', 'NKX2-3', 'RUNX1', 'STAT5A', 'HOXA9', 'E2F3', 'GFI1B', 'SOX4', 'MEF2D', 'RUNX2', 'KLF3', 'KLF7', 'JUND', 'BCL11A', 'MYB', 'SPI1', 'XBP1']	322.423	26
['SMAD3', 'ETV6', 'IRF1', 'IKZF1', 'ERG', 'RREB1', 'RARA', 'NR1D1', 'ELF1', 'ELF2', 'NKX2-3', 'RUNX1', 'REL', 'MEF2D', 'RUNX2', 'GFI1B', 'MYB', 'BCL11A', 'E2F3', 'SPI1', 'MEF2C', 'MECOM', 'SOX4', 'MEIS1', 'HOXA7', 'XBP1']	322.423	26
['SMAD3', 'ETV6', 'IRF1', 'IKZF1', 'ERG', 'RREB1', 'RARA', 'NR1D1', 'ELF1', 'ELF2', 'NKX2-3', 'RUNX1', 'REL', 'MEF2D', 'RUNX2', 'GFI1B', 'ZBTB16', 'SOX4', 'JUND', 'KLF3', 'E2F3', 'KLF7', 'HOXA9', 'BCL11A', 'FOXP1']	322.4	25
['SMAD3', 'ETV6', 'IRF1', 'IKZF1', 'ERG', 'RREB1', 'RARA', 'NR1D1', 'ELF1', 'ELF2', 'NKX2-3', 'RUNX1', 'REL', 'MEF2D', 'RUNX2', 'GFI1B', 'ZBTB16', 'SOX4', 'MECOM', 'E2F3', 'MEF2C', 'GFI1', 'RFX2', 'GATA2', 'ZNF217', 'FOXP1']	322.385	26
['SMAD3', 'ETV6', 'IRF1', 'IKZF1', 'ERG', 'RREB1', 'RARA', 'NR1D1', 'ELF1', 'ELF2', 'NKX2-3', 'RUNX1', 'STAT5A', 'RFX2', 'JUND', 'MEF2D', 'RUNX2', 'GFI1B', 'MYB', 'E2F3', 'SPI1', 'KLF3', 'KLF7', 'SOX4', 'BCL11A', 'MEIS1', 'FOXP1']	322.333	27
['SMAD3', 'ETV6', 'IRF1', 'IKZF1', 'ERG', 'RREB1', 'RARA', 'NR1D1', 'ELF1', 'ELF2', 'NKX2-3', 'RUNX1', 'STAT5A', 'HOXA9', 'E2F3', 'GFI1B', 'SOX4', 'MEF2D', 'RUNX2', 'KLF3', 'KLF7', 'JUND', 'GFI1', 'ZBTB16', 'FOXP1']	322.24	25
['SMAD3', 'ETV6', 'IRF1', 'IKZF1', 'ERG', 'RREB1', 'RARA', 'NR1D1', 'ELF1', 'ELF2', 'NKX2-3', 'RUNX1', 'REL', 'MEF2D', 'RUNX2', 'GFI1B', 'ZBTB16', 'SOX4', 'MECOM', 'E2F3', 'MEF2C', 'GFI1', 'HOXA7', 'MEIS1', 'FOXP1']	322.24	25
['SMAD3', 'ETV6', 'IRF1', 'IKZF1', 'ERG', 'RREB1', 'RARA', 'NR1D1', 'ELF1', 'ELF2', 'NKX2-3', 'RUNX1', 'REL', 'MEF2D', 'RUNX2', 'GFI1B', 'MYB', 'GFI1', 'SPI1', 'E2F3', 'SOX4', 'MEF2C', 'RFX2', 'GATA2', 'MEIS1', 'MECOM', 'CUX1', 'XBP1']	322.179	28
['SMAD3', 'ETV6', 'IRF1', 'IKZF1', 'ERG', 'RREB1', 'RARA', 'NR1D1', 'ELF1', 'ELF2', 'NKX2-3', 'RUNX1', 'STAT5A', 'HOXA9', 'E2F3', 'GFI1B', 'SOX4', 'MEF2D', 'RUNX2', 'MEF2C', 'MECOM', 'BCL11A', 'ZBTB16', 'XBP1']	322.167	24
['SMAD3', 'ETV6', 'IRF1', 'IKZF1', 'ERG', 'RREB1', 'RARA', 'NR1D1', 'ELF1', 'ELF2', 'NKX2-3', 'RUNX1', 'STAT5A', 'RFX2', 'MECOM', 'E2F3', 'MEIS1', 'MEF2C', 'GFI1B', 'MEF2D', 'RUNX2', 'SOX4', 'ZBTB16', 'FOXP1', 'BCL11A']	322.08	25
['SMAD3', 'ETV6', 'IRF1', 'IKZF1', 'ERG', 'RREB1', 'RARA', 'NR1D1', 'ELF1', 'ELF2', 'NKX2-3', 'RUNX1', 'REL', 'MEF2D', 'RUNX2', 'GFI1B', 'ZBTB16', 'SOX4', 'JUND', 'MEF2C', 'E2F3', 'BCL11A', 'HOXA9', 'XBP1', 'CUX1']	322.08	25
['SMAD3', 'ETV6', 'IRF1', 'IKZF1', 'ERG', 'RREB1', 'RARA', 'NR1D1', 'ELF1', 'ELF2', 'NKX2-3', 'RUNX1', 'STAT5A', 'RFX2', 'JUND', 'MEF2D', 'RUNX2', 'GFI1B', 'MYB', 'E2F3', 'SPI1', 'MEF2C', 'CIC', 'GATA2', 'GFI1', 'MEIS1', 'XBP1']	322.074	27
['SMAD3', 'ETV6', 'IRF1', 'IKZF1', 'ERG', 'RREB1', 'HOXB3', 'NR1D1', 'ELF1', 'MYB', 'ELF2', 'REL', 'SPI1', 'MEF2D', 'NKX2-3', 'E2F3', 'GFI1B', 'SOX4', 'RUNX1', 'RUNX2', 'MEF2C', 'JUND', 'FOXP1', 'GFI1', 'GATA2', 'MEIS1']	321.962	26
['SMAD3', 'ETV6', 'IRF1', 'IKZF1', 'ERG', 'RREB1', 'RARA', 'NR1D1', 'ELF1', 'ELF2', 'NKX2-3', 'RUNX1', 'STAT5A', 'RFX2', 'JUND', 'MEF2D', 'RUNX2', 'GFI1B', 'MYB', 'E2F3', 'SPI1', 'KLF3', 'KLF7', 'SOX4', 'GATA2', 'GFI1', 'MEIS1', 'FOXP1']	321.821	28
['SMAD3', 'ETV6', 'IRF1', 'IKZF1', 'ERG', 'RREB1', 'RARA', 'NR1D1', 'ELF1', 'ELF2', 'NKX2-3', 'RUNX1', 'REL', 'MEF2D', 'RUNX2', 'GFI1B', 'MYB', 'BCL11A', 'E2F3', 'SPI1', 'KLF3', 'MECOM', 'SOX4', 'MEIS1', 'HOXA7', 'XBP1']	321.808	26
['SMAD3', 'ETV6', 'IRF1', 'IKZF1', 'ERG', 'RREB1', 'RARA', 'NR1D1', 'ELF1', 'ELF2', 'NKX2-3', 'RUNX1', 'REL', 'MEF2D', 'RUNX2', 'GFI1B', 'ZBTB16', 'SOX4', 'JUND', 'MEF2C', 'E2F3', 'BCL11A', 'MEIS1', 'HOXA7', 'FOXP1']	321.68	25
['SMAD3', 'ETV6', 'IRF1', 'IKZF1', 'ERG', 'RREB1', 'RARA', 'NR1D1', 'ELF1', 'ELF2', 'NKX2-3', 'RUNX1', 'REL', 'MEF2D', 'RUNX2', 'GFI1B', 'ZBTB16', 'SOX4', 'MECOM', 'E2F3', 'KLF3', 'HOXA7', 'MEIS1', 'FOXP1', 'GFI1']	321.6	25
['SMAD3', 'ETV6', 'IRF1', 'IKZF1', 'ERG', 'RREB1', 'RARA', 'NR1D1', 'ELF1', 'ELF2', 'NKX2-3', 'RUNX1', 'STAT5A', 'RFX2', 'MECOM', 'E2F3', 'MEIS1', 'MEF2C', 'GFI1B', 'MEF2D', 'RUNX2', 'SOX4', 'ZBTB16', 'FOXP1', 'GATA2', 'GFI1']	321.538	26
['SMAD3', 'ETV6', 'IRF1', 'IKZF1', 'ERG', 'RREB1', 'RARA', 'NR1D1', 'ELF1', 'ELF2', 'NKX2-3', 'RUNX1', 'REL', 'MEF2D', 'RUNX2', 'GFI1B', 'MYB', 'BCL11A', 'E2F3', 'SPI1', 'KLF3', 'MECOM', 'SOX4', 'HOXA9', 'KLF7', 'FOXP1']	321.5	26
['SMAD3', 'ETV6', 'IRF1', 'IKZF1', 'ERG', 'RREB1', 'RARA', 'NR1D1', 'ELF1', 'ELF2', 'NKX2-3', 'RUNX1', 'STAT5A', 'HOXA9', 'E2F3', 'GFI1B', 'SOX4', 'MEF2D', 'RUNX2', 'KLF3', 'KLF7', 'MECOM', 'GFI1', 'MYB', 'SPI1', 'FOXP1']	321.346	26
['SMAD3', 'ETV6', 'IRF1', 'IKZF1', 'ERG', 'RREB1', 'RARA', 'NR1D1', 'ELF1', 'ELF2', 'NKX2-3', 'RUNX1', 'REL', 'MEF2D', 'RUNX2', 'GFI1B', 'MYB', 'GFI1', 'SPI1', 'E2F3', 'SOX4', 'MEF2C', 'RFX2', 'GATA2', 'ZNF217', 'NFE2', 'FOXP1', 'JUND']	321.321	28
['SMAD3', 'ETV6', 'IRF1', 'IKZF1', 'ERG', 'RREB1', 'RARA', 'NR1D1', 'ELF1', 'ELF2', 'NKX2-3', 'RUNX1', 'REL', 'MEF2D', 'RUNX2', 'GFI1B', 'MYB', 'BCL11A', 'E2F3', 'SPI1', 'MEF2C', 'MECOM', 'SOX4', 'HOXA9', 'XBP1', 'CUX1']	321.192	26
['SMAD3', 'ETV6', 'IRF1', 'IKZF1', 'ERG', 'RREB1', 'RARA', 'NR1D1', 'ELF1', 'ELF2', 'NKX2-3', 'RUNX1', 'REL', 'HIVEP2', 'RFX2', 'XBP1', 'FOS', 'JUND', 'MEF2C', 'SOX4', 'SPI1']	321.19	21
['SMAD3', 'ETV6', 'IRF1', 'IKZF1', 'ERG', 'RREB1', 'HOXB3', 'NR1D1', 'ELF1', 'MYB', 'ELF2', 'REL', 'SPI1', 'MEF2D', 'NKX2-3', 'E2F3', 'GFI1B', 'SOX4', 'RUNX1', 'RUNX2', 'MEF2C', 'JUND', 'CUX1', 'GFI1', 'HOXA9']	321.12	25
['SMAD3', 'ETV6', 'IRF1', 'IKZF1', 'ERG', 'RREB1', 'RARA', 'NR1D1', 'ELF1', 'ELF2', 'NKX2-3', 'RUNX1', 'STAT5A', 'RFX2', 'JUND', 'MEF2D', 'RUNX2', 'GFI1B', 'ZBTB16', 'SOX4', 'KLF3', 'KLF7', 'E2F3', 'BCL11A', 'MEIS1', 'XBP1']	321.077	26
['SMAD3', 'ETV6', 'IRF1', 'IKZF1', 'ERG', 'RREB1', 'RARA', 'NR1D1', 'ELF1', 'ELF2', 'NKX2-3', 'RUNX1', 'REL', 'MEF2D', 'RUNX2', 'GFI1B', 'ZBTB16', 'SOX4', 'JUND', 'KLF3', 'E2F3', 'HOXA7', 'MEIS1', 'FOXP1', 'BCL11A']	321.04	25
['SMAD3', 'ETV6', 'IRF1', 'IKZF1', 'ERG', 'RREB1', 'RARA', 'NR1D1', 'ELF1', 'ELF2', 'NKX2-3', 'RUNX1', 'STAT5A', 'RFX2', 'JUND', 'MEF2D', 'RUNX2', 'GFI1B', 'MYB', 'E2F3', 'SPI1', 'MEF2C', 'CIC', 'BCL11A', 'MEIS1', 'FOXP1']	321	26
['SMAD3', 'ETV6', 'IRF1', 'IKZF1', 'ERG', 'RREB1', 'RARA', 'NR1D1', 'ELF1', 'ELF2', 'NKX2-3', 'RUNX1', 'STAT5A', 'RFX2', 'MECOM', 'E2F3', 'ZNF217', 'GFI1B', 'GATA2', 'MEF2D', 'FOXP1', 'RUNX2', 'GFI1', 'MEF2C', 'SPI1', 'MYB', 'SOX4']	320.852	27
['SMAD3', 'ETV6', 'IRF1', 'IKZF1', 'ERG', 'RREB1', 'RARA', 'NR1D1', 'ELF1', 'ELF2', 'NKX2-3', 'RUNX1', 'STAT5A', 'HOXA9', 'E2F3', 'GFI1B', 'SOX4', 'MEF2D', 'RUNX2', 'KLF3', 'KLF7', 'JUND', 'BCL11A', 'MYB', 'SPI1', 'FOXP1']	320.808	26
['SMAD3', 'ETV6', 'IRF1', 'IKZF1', 'ERG', 'RREB1', 'RARA', 'NR1D1', 'ELF1', 'ELF2', 'NKX2-3', 'RUNX1', 'REL', 'MEF2D', 'RUNX2', 'GFI1B', 'MYB', 'BCL11A', 'E2F3', 'SPI1', 'MEF2C', 'MECOM', 'SOX4', 'MEIS1', 'HOXA7', 'FOXP1']	320.808	26
['SMAD3', 'ETV6', 'IRF1', 'IKZF1', 'ERG', 'RREB1', 'RARA', 'NR1D1', 'ELF1', 'ELF2', 'NKX2-3', 'RUNX1', 'STAT5A', 'RFX2', 'JUND', 'MEF2D', 'RUNX2', 'GFI1B', 'ZBTB16', 'SOX4', 'KLF3', 'KLF7', 'E2F3', 'GATA2', 'GFI1', 'MEIS1', 'XBP1']	320.593	27
['SMAD3', 'ETV6', 'IRF1', 'IKZF1', 'ERG', 'RREB1', 'HOXB3', 'NR1D1', 'ELF1', 'MYB', 'ELF2', 'REL', 'SPI1', 'MEF2D', 'NKX2-3', 'E2F3', 'GFI1B', 'SOX4', 'RUNX1', 'RUNX2', 'MEF2C', 'JUND', 'CUX1', 'BCL11A', 'MEIS1']	320.56	25
['SMAD3', 'ETV6', 'IRF1', 'IKZF1', 'ERG', 'RREB1', 'RARA', 'NR1D1', 'ELF1', 'ELF2', 'NKX2-3', 'RUNX1', 'STAT5A', 'RFX2', 'JUND', 'MEF2D', 'RUNX2', 'GFI1B', 'MYB', 'E2F3', 'SPI1', 'MEF2C', 'CIC', 'GATA2', 'GFI1', 'MEIS1', 'FOXP1']	320.519	27
['SMAD3', 'ETV6', 'IRF1', 'IKZF1', 'ERG', 'RREB1', 'RARA', 'NR1D1', 'ELF1', 'ELF2', 'NKX2-3', 'RUNX1', 'REL', 'MEF2D', 'RUNX2', 'GFI1B', 'ZBTB16', 'SOX4', 'MECOM', 'E2F3', 'MEF2C', 'GFI1', 'RFX2', 'GATA2', 'ZNF217', 'CUX1']	320.5	26
['SMAD3', 'ETV6', 'IRF1', 'IKZF1', 'ERG', 'RREB1', 'RARA', 'NR1D1', 'ELF1', 'ELF2', 'NKX2-3', 'RUNX1', 'REL', 'HIVEP2', 'RFX2', 'XBP1', 'FOS', 'JUND', 'KLF3', 'SOX4', 'SPI1']	320.429	21
['SMAD3', 'ETV6', 'IRF1', 'IKZF1', 'ERG', 'RREB1', 'RARA', 'NR1D1', 'ELF1', 'ELF2', 'NKX2-3', 'RUNX1', 'STAT5A', 'HOXA9', 'E2F3', 'GFI1B', 'SOX4', 'MEF2D', 'RUNX2', 'MEF2C', 'MECOM', 'BCL11A', 'ZBTB16', 'FOXP1']	320.417	24
['SMAD3', 'ETV6', 'IRF1', 'IKZF1', 'ERG', 'RREB1', 'RARA', 'NR1D1', 'ELF1', 'ELF2', 'NKX2-3', 'RUNX1', 'REL', 'HIVEP2', 'RFX2', 'XBP1', 'E2F3', 'BCL11A', 'MEIS1', 'MEF2C', 'JUND', 'SOX4', 'SPI1']	320.304	23
['SMAD3', 'ETV6', 'IRF1', 'IKZF1', 'ERG', 'RREB1', 'RARA', 'NR1D1', 'ELF1', 'ELF2', 'NKX2-3', 'RUNX1', 'STAT5A', 'RFX2', 'MECOM', 'E2F3', 'MEIS1', 'KLF3', 'GFI1B', 'MEF2D', 'KLF7', 'RUNX2', 'SOX4', 'MYB', 'SPI1', 'XBP1', 'BCL11A']	320.259	27
['SMAD3', 'ETV6', 'IRF1', 'IKZF1', 'ERG', 'RREB1', 'RARA', 'NR1D1', 'ELF1', 'ELF2', 'NKX2-3', 'RUNX1', 'REL', 'MEF2D', 'RUNX2', 'GFI1B', 'MYB', 'BCL11A', 'E2F3', 'SPI1', 'KLF3', 'JUND', 'SOX4', 'MEIS1', 'RFX2', 'KLF7', 'XBP1', 'CUX1']	320.25	28
['SMAD3', 'ETV6', 'IRF1', 'IKZF1', 'ERG', 'RREB1', 'RARA', 'NR1D1', 'ELF1', 'ELF2', 'NKX2-3', 'RUNX1', 'REL', 'MEF2D', 'RUNX2', 'GFI1B', 'MYB', 'BCL11A', 'E2F3', 'SPI1', 'KLF3', 'MECOM', 'SOX4', 'MEIS1', 'HOXA7', 'FOXP1']	320.192	26
['SMAD3', 'ETV6', 'IRF1', 'IKZF1', 'ERG', 'RREB1', 'RARA', 'NR1D1', 'ELF1', 'ELF2', 'NKX2-3', 'RUNX1', 'REL', 'MEF2D', 'RUNX2', 'GFI1B', 'ZBTB16', 'SOX4', 'MECOM', 'E2F3', 'KLF3', 'KLF7', 'RFX2', 'MEIS1', 'FOXP1', 'BCL11A']	320.154	26
['SMAD3', 'ETV6', 'IRF1', 'IKZF1', 'ERG', 'RREB1', 'HOXB3', 'NR1D1', 'ELF1', 'MYB', 'ELF2', 'REL', 'SPI1', 'MEF2D', 'NKX2-3', 'E2F3', 'GFI1B', 'SOX4', 'RUNX1', 'RUNX2', 'MEF2C', 'JUND', 'CUX1', 'GFI1', 'GATA2', 'MEIS1']	320.077	26
['SMAD3', 'ETV6', 'IRF1', 'IKZF1', 'ERG', 'RREB1', 'RARA', 'NR1D1', 'ELF1', 'ELF2', 'NKX2-3', 'RUNX1', 'REL', 'MEF2D', 'RUNX2', 'GFI1B', 'MYB', 'BCL11A', 'E2F3', 'SPI1', 'MEF2C', 'MECOM', 'SOX4', 'MEIS1', 'RFX2', 'LYL1', 'XBP1']	320.037	27
['SMAD3', 'ETV6', 'IRF1', 'IKZF1', 'ERG', 'RREB1', 'RARA', 'NR1D1', 'ELF1', 'ELF2', 'NKX2-3', 'RUNX1', 'STAT5A', 'HOXA9', 'E2F3', 'GFI1B', 'SOX4', 'MEF2D', 'RUNX2', 'KLF3', 'KLF7', 'MECOM', 'GFI1', 'ZBTB16', 'XBP1']	320	25
['SMAD3', 'ETV6', 'IRF1', 'IKZF1', 'ERG', 'RREB1', 'RARA', 'NR1D1', 'ELF1', 'ELF2', 'NKX2-3', 'RUNX1', 'REL', 'MEF2D', 'RUNX2', 'GFI1B', 'ZBTB16', 'SOX4', 'JUND', 'KLF3', 'E2F3', 'KLF7', 'HOXA9', 'GFI1', 'XBP1', 'CUX1']	320	26
['SMAD3', 'ETV6', 'IRF1', 'IKZF1', 'ERG', 'RREB1', 'RARA', 'NR1D1', 'ELF1', 'ELF2', 'NKX2-3', 'RUNX1', 'STAT5A', 'RFX2', 'JUND', 'MEF2D', 'RUNX2', 'GFI1B', 'MYB', 'E2F3', 'SPI1', 'MEF2C', 'CIC', 'GATA2', 'GFI1', 'NFE2', 'XBP1']	319.926	27
['SMAD3', 'ETV6', 'IRF1', 'IKZF1', 'ERG', 'RREB1', 'RARA', 'NR1D1', 'ELF1', 'ELF2', 'NKX2-3', 'RUNX1', 'REL', 'MEF2D', 'RUNX2', 'GFI1B', 'ZBTB16', 'SOX4', 'MECOM', 'E2F3', 'MEF2C', 'BCL11A', 'MEIS1', 'RFX2', 'XBP1', 'CUX1']	319.846	26
['SMAD3', 'ETV6', 'IRF1', 'IKZF1', 'ERG', 'RREB1', 'RARA', 'NR1D1', 'ELF1', 'ELF2', 'NKX2-3', 'RUNX1', 'REL', 'MEF2D', 'RUNX2', 'GFI1B', 'MYB', 'GFI1', 'SPI1', 'E2F3', 'SOX4', 'KLF3', 'KLF7', 'RFX2', 'GATA2', 'MEIS1', 'JUND', 'XBP1', 'CUX1']	319.828	29
['SMAD3', 'ETV6', 'IRF1', 'IKZF1', 'ERG', 'RREB1', 'RARA', 'NR1D1', 'ELF1', 'ELF2', 'NKX2-3', 'RUNX1', 'STAT5A', 'RFX2', 'MECOM', 'E2F3', 'MEIS1', 'KLF3', 'GFI1B', 'MEF2D', 'KLF7', 'RUNX2', 'SOX4', 'MYB', 'SPI1', 'XBP1', 'GATA2', 'GFI1']	319.821	28
['SMAD3', 'ETV6', 'IRF1', 'IKZF1', 'ERG', 'RREB1', 'RARA', 'NR1D1', 'ELF1', 'ELF2', 'NKX2-3', 'RUNX1', 'REL', 'MEF2D', 'RUNX2', 'GFI1B', 'ZBTB16', 'SOX4', 'MECOM', 'E2F3', 'KLF3', 'KLF7', 'RFX2', 'MEIS1', 'FOXP1', 'GATA2', 'GFI1']	319.704	27
['SMAD3', 'ETV6', 'IRF1', 'IKZF1', 'ERG', 'RREB1', 'RARA', 'NR1D1', 'ELF1', 'ELF2', 'NKX2-3', 'RUNX1', 'REL', 'HIVEP2', 'RFX2', 'XBP1', 'E2F3', 'BCL11A', 'MEIS1', 'KLF3', 'JUND', 'SOX4', 'SPI1']	319.609	23
['SMAD3', 'ETV6', 'IRF1', 'IKZF1', 'ERG', 'RREB1', 'RARA', 'NR1D1', 'ELF1', 'ELF2', 'NKX2-3', 'RUNX1', 'REL', 'MEF2D', 'RUNX2', 'GFI1B', 'MYB', 'GFI1', 'SPI1', 'E2F3', 'SOX4', 'MEF2C', 'RFX2', 'GATA2', 'MEIS1', 'MECOM', 'LYL1', 'XBP1']	319.607	28
['SMAD3', 'ETV6', 'IRF1', 'IKZF1', 'ERG', 'RREB1', 'RARA', 'NR1D1', 'ELF1', 'ELF2', 'NKX2-3', 'RUNX1', 'STAT5A', 'RFX2', 'JUND', 'MEF2D', 'RUNX2', 'GFI1B', 'ZBTB16', 'SOX4', 'KLF3', 'KLF7', 'E2F3', 'BCL11A', 'MEIS1', 'FOXP1']	319.462	26
['SMAD3', 'ETV6', 'IRF1', 'IKZF1', 'ERG', 'RREB1', 'RARA', 'NR1D1', 'ELF1', 'ELF2', 'NKX2-3', 'RUNX1', 'STAT5A', 'HOXA9', 'E2F3', 'GFI1B', 'SOX4', 'MEF2D', 'RUNX2', 'KLF3', 'KLF7', 'JUND', 'BCL11A', 'ZBTB16', 'XBP1']	319.44	25
['SMAD3', 'ETV6', 'IRF1', 'IKZF1', 'ERG', 'RREB1', 'RARA', 'NR1D1', 'ELF1', 'ELF2', 'NKX2-3', 'RUNX1', 'REL', 'MEF2D', 'RUNX2', 'GFI1B', 'ZBTB16', 'SOX4', 'MECOM', 'E2F3', 'MEF2C', 'BCL11A', 'MEIS1', 'HOXA7', 'XBP1']	319.44	25
['SMAD3', 'ETV6', 'IRF1', 'IKZF1', 'ERG', 'RREB1', 'RARA', 'NR1D1', 'ELF1', 'ELF2', 'NKX2-3', 'RUNX1', 'REL', 'MEF2D', 'RUNX2', 'GFI1B', 'ZBTB16', 'SOX4', 'MECOM', 'E2F3', 'MEF2C', 'GFI1', 'RFX2', 'GATA2', 'MEIS1', 'XBP1', 'CUX1']	319.407	27
['SMAD3', 'ETV6', 'IRF1', 'IKZF1', 'ERG', 'RREB1', 'RARA', 'NR1D1', 'ELF1', 'ELF2', 'NKX2-3', 'RUNX1', 'REL', 'MEF2D', 'RUNX2', 'GFI1B', 'MYB', 'GFI1', 'SPI1', 'E2F3', 'SOX4', 'KLF3', 'KLF7', 'HOXA9', 'MECOM', 'XBP1', 'CUX1']	319.222	27
['SMAD3', 'ETV6', 'IRF1', 'IKZF1', 'ERG', 'RREB1', 'RARA', 'NR1D1', 'ELF1', 'ELF2', 'NKX2-3', 'RUNX1', 'REL', 'MEF2D', 'RUNX2', 'GFI1B', 'MYB', 'BCL11A', 'E2F3', 'SPI1', 'KLF3', 'JUND', 'CIC', 'RFX2', 'MEIS1', 'KLF7', 'FOXP1']	319.185	27
['SMAD3', 'ETV6', 'IRF1', 'IKZF1', 'ERG', 'RREB1', 'HOXB3', 'NR1D1', 'ELF1', 'MYB', 'ELF2', 'REL', 'SPI1', 'MEF2D', 'NKX2-3', 'E2F3', 'GFI1B', 'SOX4', 'RUNX1', 'RUNX2', 'MEF2C', 'MECOM', 'FOXP1', 'GFI1', 'HOXA9']	319.16	25
['SMAD3', 'ETV6', 'IRF1', 'IKZF1', 'ERG', 'RREB1', 'RARA', 'NR1D1', 'ELF1', 'ELF2', 'NKX2-3', 'RUNX1', 'STAT5A', 'RFX2', 'JUND', 'MEF2D', 'RUNX2', 'GFI1B', 'ZBTB16', 'SOX4', 'KLF3', 'KLF7', 'E2F3', 'GATA2', 'GFI1', 'MEIS1', 'FOXP1']	319.037	27
['SMAD3', 'ETV6', 'IRF1', 'IKZF1', 'ERG', 'RREB1', 'RARA', 'NR1D1', 'ELF1', 'ELF2', 'NKX2-3', 'RUNX1', 'REL', 'MEF2D', 'RUNX2', 'GFI1B', 'MYB', 'BCL11A', 'E2F3', 'SPI1', 'MEF2C', 'JUND', 'CIC', 'RFX2', 'MEIS1', 'XBP1', 'CUX1']	318.889	27
['SMAD3', 'ETV6', 'IRF1', 'IKZF1', 'ERG', 'RREB1', 'RARA', 'NR1D1', 'ELF1', 'ELF2', 'NKX2-3', 'RUNX1', 'STAT5A', 'RFX2', 'MECOM', 'E2F3', 'MEIS1', 'MEF2C', 'GFI1B', 'MEF2D', 'RUNX2', 'CIC', 'SPI1', 'MYB', 'XBP1', 'BCL11A']	318.846	26
['SMAD3', 'ETV6', 'IRF1', 'IKZF1', 'ERG', 'RREB1', 'RARA', 'NR1D1', 'ELF1', 'ELF2', 'NKX2-3', 'RUNX1', 'REL', 'MEF2D', 'RUNX2', 'GFI1B', 'ZBTB16', 'SOX4', 'MECOM', 'E2F3', 'KLF3', 'HOXA7', 'MEIS1', 'XBP1', 'BCL11A']	318.8	25
['SMAD3', 'ETV6', 'IRF1', 'IKZF1', 'ERG', 'RREB1', 'RARA', 'NR1D1', 'ELF1', 'ELF2', 'NKX2-3', 'RUNX1', 'REL', 'MEF2D', 'RUNX2', 'GFI1B', 'MYB', 'GFI1', 'SPI1', 'E2F3', 'CIC', 'RFX2', 'GATA2', 'KLF3', 'KLF7', 'MEIS1', 'JUND', 'FOXP1']	318.786	28
['SMAD3', 'ETV6', 'IRF1', 'IKZF1', 'ERG', 'RREB1', 'RARA', 'NR1D1', 'ELF1', 'ELF2', 'NKX2-3', 'RUNX1', 'STAT5A', 'RFX2', 'MECOM', 'E2F3', 'MEIS1', 'KLF3', 'GFI1B', 'MEF2D', 'KLF7', 'RUNX2', 'SOX4', 'MYB', 'SPI1', 'FOXP1', 'BCL11A']	318.704	27
['SMAD3', 'ETV6', 'IRF1', 'IKZF1', 'ERG', 'RREB1', 'RARA', 'NR1D1', 'ELF1', 'ELF2', 'NKX2-3', 'RUNX1', 'REL', 'MEF2D', 'RUNX2', 'GFI1B', 'MYB', 'BCL11A', 'E2F3', 'SPI1', 'KLF3', 'JUND', 'SOX4', 'HOXA9', 'KLF7', 'XBP1', 'CUX1']	318.704	27
['SMAD3', 'ETV6', 'IRF1', 'IKZF1', 'ERG', 'RREB1', 'RARA', 'NR1D1', 'ELF1', 'ELF2', 'NKX2-3', 'RUNX1', 'STAT5A', 'HOXA9', 'E2F3', 'GFI1B', 'SOX4', 'MEF2D', 'RUNX2', 'KLF3', 'KLF7', 'MECOM', 'BCL11A', 'MYB', 'SPI1', 'XBP1']	318.654	26
['SMAD3', 'ETV6', 'IRF1', 'IKZF1', 'ERG', 'RREB1', 'HOXB3', 'NR1D1', 'ELF1', 'MYB', 'ELF2', 'REL', 'SPI1', 'MEF2D', 'NKX2-3', 'E2F3', 'GFI1B', 'SOX4', 'RUNX1', 'RUNX2', 'MEF2C', 'MECOM', 'FOXP1', 'BCL11A', 'MEIS1']	318.6	25
['SMAD3', 'ETV6', 'IRF1', 'IKZF1', 'ERG', 'RREB1', 'HOXB3', 'NR1D1', 'ELF1', 'MYB', 'ELF2', 'REL', 'SPI1', 'MEF2D', 'NKX2-3', 'E2F3', 'GFI1B', 'SOX4', 'RUNX1', 'RUNX2', 'MEF2C', 'JUND', 'FOXP1', 'BCL11A', 'HOXA9']	318.6	25
['SMAD3', 'ETV6', 'IRF1', 'IKZF1', 'ERG', 'RREB1', 'RARA', 'NR1D1', 'ELF1', 'ELF2', 'NKX2-3', 'RUNX1', 'REL', 'MEF2D', 'RUNX2', 'GFI1B', 'ZBTB16', 'SOX4', 'JUND', 'MEF2C', 'E2F3', 'GFI1', 'RFX2', 'GATA2', 'NFE2', 'ZNF217', 'FOXP1']	318.519	27
['SMAD3', 'ETV6', 'IRF1', 'IKZF1', 'ERG', 'RREB1', 'RARA', 'NR1D1', 'ELF1', 'ELF2', 'NKX2-3', 'RUNX1', 'REL', 'MEF2D', 'RUNX2', 'GFI1B', 'MYB', 'GFI1', 'SPI1', 'E2F3', 'CIC', 'RFX2', 'GATA2', 'MEF2C', 'MEIS1', 'JUND', 'XBP1', 'CUX1']	318.5	28
['SMAD3', 'ETV6', 'IRF1', 'IKZF1', 'ERG', 'RREB1', 'RARA', 'NR1D1', 'ELF1', 'ELF2', 'NKX2-3', 'RUNX1', 'REL', 'MEF2D', 'RUNX2', 'GFI1B', 'MYB', 'BCL11A', 'E2F3', 'SPI1', 'MEF2C', 'MECOM', 'SOX4', 'MEIS1', 'RFX2', 'LYL1', 'FOXP1']	318.481	27
['SMAD3', 'ETV6', 'IRF1', 'IKZF1', 'ERG', 'RREB1', 'RARA', 'NR1D1', 'ELF1', 'ELF2', 'NKX2-3', 'RUNX1', 'REL', 'MEF2D', 'RUNX2', 'GFI1B', 'ZBTB16', 'SOX4', 'MECOM', 'E2F3', 'KLF3', 'KLF7', 'HOXA9', 'BCL11A', 'FOXP1']	318.48	25
['SMAD3', 'ETV6', 'IRF1', 'IKZF1', 'ERG', 'RREB1', 'RARA', 'NR1D1', 'ELF1', 'ELF2', 'NKX2-3', 'RUNX1', 'STAT5A', 'RFX2', 'MECOM', 'E2F3', 'MEIS1', 'MEF2C', 'GFI1B', 'MEF2D', 'RUNX2', 'CIC', 'SPI1', 'MYB', 'XBP1', 'GATA2', 'GFI1']	318.444	27
['SMAD3', 'ETV6', 'IRF1', 'IKZF1', 'ERG', 'RREB1', 'RARA', 'NR1D1', 'ELF1', 'ELF2', 'NKX2-3', 'RUNX1', 'STAT5A', 'RFX2', 'MECOM', 'E2F3', 'MEIS1', 'KLF3', 'GFI1B', 'MEF2D', 'KLF7', 'RUNX2', 'SOX4', 'MYB', 'SPI1', 'FOXP1', 'GATA2', 'GFI1']	318.321	28
['SMAD3', 'ETV6', 'IRF1', 'IKZF1', 'ERG', 'RREB1', 'RARA', 'NR1D1', 'ELF1', 'ELF2', 'NKX2-3', 'RUNX1', 'STAT5A', 'HOXA9', 'E2F3', 'GFI1B', 'SOX4', 'MEF2D', 'RUNX2', 'KLF3', 'KLF7', 'MECOM', 'GFI1', 'ZBTB16', 'FOXP1']	318.32	25
['SMAD3', 'ETV6', 'IRF1', 'IKZF1', 'ERG', 'RREB1', 'HOXB3', 'NR1D1', 'ELF1', 'MYB', 'ELF2', 'REL', 'SPI1', 'MEF2D', 'NKX2-3', 'E2F3', 'GFI1B', 'SOX4', 'RUNX1', 'RUNX2', 'MEF2C', 'MECOM', 'FOXP1', 'GFI1', 'GATA2', 'MEIS1']	318.192	26
['SMAD3', 'ETV6', 'IRF1', 'IKZF1', 'ERG', 'RREB1', 'RARA', 'NR1D1', 'ELF1', 'ELF2', 'NKX2-3', 'RUNX1', 'REL', 'MEF2D', 'RUNX2', 'GFI1B', 'ZBTB16', 'SOX4', 'MECOM', 'E2F3', 'MEF2C', 'BCL11A', 'HOXA9', 'XBP1', 'CUX1']	318.16	25
['SMAD3', 'ETV6', 'IRF1', 'IKZF1', 'ERG', 'RREB1', 'RARA', 'NR1D1', 'ELF1', 'ELF2', 'NKX2-3', 'RUNX1', 'REL', 'MEF2D', 'RUNX2', 'GFI1B', 'MYB', 'GFI1', 'SPI1', 'E2F3', 'SOX4', 'MEF2C', 'RFX2', 'GATA2', 'MEIS1', 'MECOM', 'LYL1', 'FOXP1']	318.107	28
['SMAD3', 'ETV6', 'IRF1', 'IKZF1', 'ERG', 'RREB1', 'RARA', 'NR1D1', 'ELF1', 'ELF2', 'NKX2-3', 'RUNX1', 'STAT5A', 'RFX2', 'MECOM', 'E2F3', 'ZNF217', 'GFI1B', 'GATA2', 'MEF2D', 'FOXP1', 'RUNX2', 'GFI1', 'MEF2C', 'ZBTB16', 'SOX4']	317.923	26
['SMAD3', 'ETV6', 'IRF1', 'IKZF1', 'ERG', 'RREB1', 'RARA', 'NR1D1', 'ELF1', 'ELF2', 'NKX2-3', 'RUNX1', 'STAT5A', 'HOXA9', 'E2F3', 'GFI1B', 'SOX4', 'MEF2D', 'RUNX2', 'KLF3', 'KLF7', 'JUND', 'BCL11A', 'ZBTB16', 'FOXP1']	317.76	25
['SMAD3', 'ETV6', 'IRF1', 'IKZF1', 'ERG', 'RREB1', 'RARA', 'NR1D1', 'ELF1', 'ELF2', 'NKX2-3', 'RUNX1', 'REL', 'MEF2D', 'RUNX2', 'GFI1B', 'ZBTB16', 'SOX4', 'MECOM', 'E2F3', 'MEF2C', 'BCL11A', 'MEIS1', 'HOXA7', 'FOXP1']	317.76	25
['SMAD3', 'ETV6', 'IRF1', 'IKZF1', 'ERG', 'RREB1', 'RARA', 'NR1D1', 'ELF1', 'ELF2', 'NKX2-3', 'RUNX1', 'STAT5A', 'RFX2', 'JUND', 'MEF2D', 'RUNX2', 'GFI1B', 'MYB', 'E2F3', 'SPI1', 'MEF2C', 'SOX4', 'GATA2', 'GFI1', 'NFE2', 'XBP1', 'FOSL2']	317.679	28
['SMAD3', 'ETV6', 'IRF1', 'IKZF1', 'ERG', 'RREB1', 'RARA', 'NR1D1', 'ELF1', 'ELF2', 'NKX2-3', 'RUNX1', 'REL', 'MEF2D', 'RUNX2', 'GFI1B', 'ZBTB16', 'SOX4', 'JUND', 'KLF3', 'E2F3', 'KLF7', 'RFX2', 'BCL11A', 'MEIS1', 'XBP1', 'CUX1']	317.407	27
['SMAD3', 'ETV6', 'IRF1', 'IKZF1', 'ERG', 'RREB1', 'RARA', 'NR1D1', 'ELF1', 'ELF2', 'NKX2-3', 'RUNX1', 'REL', 'MEF2D', 'RUNX2', 'GFI1B', 'MYB', 'GFI1', 'SPI1', 'E2F3', 'SOX4', 'KLF3', 'KLF7', 'RFX2', 'GATA2', 'ZNF217', 'MECOM', 'CUX1']	317.357	28
['SMAD3', 'ETV6', 'IRF1', 'IKZF1', 'ERG', 'RREB1', 'RARA', 'NR1D1', 'ELF1', 'ELF2', 'NKX2-3', 'RUNX1', 'STAT5A', 'RFX2', 'MECOM', 'E2F3', 'MEIS1', 'KLF3', 'GFI1B', 'MEF2D', 'KLF7', 'RUNX2', 'SOX4', 'ZBTB16', 'XBP1', 'BCL11A']	317.308	26
['SMAD3', 'ETV6', 'IRF1', 'IKZF1', 'ERG', 'RREB1', 'RARA', 'NR1D1', 'ELF1', 'ELF2', 'NKX2-3', 'RUNX1', 'STAT5A', 'RFX2', 'MECOM', 'E2F3', 'MEIS1', 'MEF2C', 'GFI1B', 'MEF2D', 'RUNX2', 'CIC', 'SPI1', 'MYB', 'FOXP1', 'BCL11A']	317.231	26
['SMAD3', 'ETV6', 'IRF1', 'IKZF1', 'ERG', 'RREB1', 'HOXB3', 'NR1D1', 'ELF1', 'MYB', 'ELF2', 'REL', 'SPI1', 'MEF2D', 'NKX2-3', 'E2F3', 'GFI1B', 'SOX4', 'RUNX1', 'RUNX2', 'MEF2C', 'MECOM', 'CUX1', 'GFI1', 'HOXA9']	317.2	25
['SMAD3', 'ETV6', 'IRF1', 'IKZF1', 'ERG', 'RREB1', 'RARA', 'NR1D1', 'ELF1', 'ELF2', 'NKX2-3', 'RUNX1', 'STAT5A', 'RFX2', 'JUND', 'MEF2D', 'RUNX2', 'GFI1B', 'MYB', 'E2F3', 'SPI1', 'MEF2C', 'SOX4', 'GATA2', 'GFI1', 'NFE2', 'ZNF217', 'FOXP1']	317.179	28
['SMAD3', 'ETV6', 'IRF1', 'IKZF1', 'ERG', 'RREB1', 'RARA', 'NR1D1', 'ELF1', 'ELF2', 'NKX2-3', 'RUNX1', 'REL', 'MEF2D', 'RUNX2', 'GFI1B', 'ZBTB16', 'SOX4', 'MECOM', 'E2F3', 'KLF3', 'HOXA7', 'MEIS1', 'FOXP1', 'BCL11A']	317.12	25
['SMAD3', 'ETV6', 'IRF1', 'IKZF1', 'ERG', 'RREB1', 'RARA', 'NR1D1', 'ELF1', 'ELF2', 'NKX2-3', 'RUNX1', 'REL', 'MEF2D', 'RUNX2', 'GFI1B', 'ZBTB16', 'SOX4', 'JUND', 'KLF3', 'E2F3', 'KLF7', 'RFX2', 'GATA2', 'GFI1', 'MEIS1', 'XBP1', 'CUX1']	317.071	28
['SMAD3', 'ETV6', 'IRF1', 'IKZF1', 'ERG', 'RREB1', 'RARA', 'NR1D1', 'ELF1', 'ELF2', 'NKX2-3', 'RUNX1', 'STAT5A', 'HOXA9', 'E2F3', 'GFI1B', 'SOX4', 'MEF2D', 'RUNX2', 'KLF3', 'KLF7', 'MECOM', 'BCL11A', 'MYB', 'SPI1', 'FOXP1']	317.038	26
['SMAD3', 'ETV6', 'IRF1', 'IKZF1', 'ERG', 'RREB1', 'RARA', 'NR1D1', 'ELF1', 'ELF2', 'NKX2-3', 'RUNX1', 'STAT5A', 'RFX2', 'MECOM', 'E2F3', 'MEIS1', 'KLF3', 'GFI1B', 'MEF2D', 'KLF7', 'RUNX2', 'SOX4', 'ZBTB16', 'XBP1', 'GATA2', 'GFI1']	316.963	27
['SMAD3', 'ETV6', 'IRF1', 'IKZF1', 'ERG', 'RREB1', 'RARA', 'NR1D1', 'ELF1', 'ELF2', 'NKX2-3', 'RUNX1', 'STAT5A', 'RFX2', 'MECOM', 'E2F3', 'MEIS1', 'MEF2C', 'GFI1B', 'MEF2D', 'RUNX2', 'CIC', 'SPI1', 'MYB', 'FOXP1', 'GATA2', 'GFI1']	316.889	27
['SMAD3', 'ETV6', 'IRF1', 'IKZF1', 'ERG', 'RREB1', 'RARA', 'NR1D1', 'ELF1', 'ELF2', 'NKX2-3', 'RUNX1', 'REL', 'MEF2D', 'RUNX2', 'GFI1B', 'MYB', 'BCL11A', 'E2F3', 'SPI1', 'KLF3', 'MECOM', 'SOX4', 'MEIS1', 'RFX2', 'KLF7', 'CUX1', 'XBP1']	316.75	28
['SMAD3', 'ETV6', 'IRF1', 'IKZF1', 'ERG', 'RREB1', 'HOXB3', 'NR1D1', 'ELF1', 'MYB', 'ELF2', 'REL', 'SPI1', 'MEF2D', 'NKX2-3', 'E2F3', 'GFI1B', 'SOX4', 'RUNX1', 'RUNX2', 'KLF3', 'KLF7', 'JUND', 'FOXP1', 'GFI1', 'HOXA9']	316.654	26
['SMAD3', 'ETV6', 'IRF1', 'IKZF1', 'ERG', 'RREB1', 'HOXB3', 'NR1D1', 'ELF1', 'MYB', 'ELF2', 'REL', 'SPI1', 'MEF2D', 'NKX2-3', 'E2F3', 'GFI1B', 'SOX4', 'RUNX1', 'RUNX2', 'MEF2C', 'MECOM', 'CUX1', 'BCL11A', 'MEIS1']	316.64	25
['SMAD3', 'ETV6', 'IRF1', 'IKZF1', 'ERG', 'RREB1', 'HOXB3', 'NR1D1', 'ELF1', 'MYB', 'ELF2', 'REL', 'SPI1', 'MEF2D', 'NKX2-3', 'E2F3', 'GFI1B', 'SOX4', 'RUNX1', 'RUNX2', 'MEF2C', 'JUND', 'CUX1', 'BCL11A', 'HOXA9']	316.64	25
['SMAD3', 'ETV6', 'IRF1', 'IKZF1', 'ERG', 'RREB1', 'RARA', 'NR1D1', 'ELF1', 'ELF2', 'NKX2-3', 'RUNX1', 'REL', 'MEF2D', 'RUNX2', 'GFI1B', 'MYB', 'GFI1', 'SPI1', 'E2F3', 'SOX4', 'KLF3', 'KLF7', 'RFX2', 'GATA2', 'MEIS1', 'MECOM', 'CUX1', 'XBP1']	316.448	29
['SMAD3', 'ETV6', 'IRF1', 'IKZF1', 'ERG', 'RREB1', 'RARA', 'NR1D1', 'ELF1', 'ELF2', 'NKX2-3', 'RUNX1', 'STAT5A', 'RFX2', 'JUND', 'MEF2D', 'RUNX2', 'GFI1B', 'MYB', 'E2F3', 'SPI1', 'KLF3', 'KLF7', 'CIC', 'BCL11A', 'MEIS1', 'XBP1']	316.444	27
['SMAD3', 'ETV6', 'IRF1', 'IKZF1', 'ERG', 'RREB1', 'RARA', 'NR1D1', 'ELF1', 'ELF2', 'NKX2-3', 'RUNX1', 'REL', 'MEF2D', 'RUNX2', 'GFI1B', 'MYB', 'GFI1', 'SPI1', 'E2F3', 'CIC', 'RFX2', 'GATA2', 'MEF2C', 'XBP1', 'NFE2', 'CUX1', 'JUND']	316.429	28
['SMAD3', 'ETV6', 'IRF1', 'IKZF1', 'ERG', 'RREB1', 'HOXB3', 'NR1D1', 'ELF1', 'MYB', 'ELF2', 'REL', 'SPI1', 'MEF2D', 'NKX2-3', 'E2F3', 'GFI1B', 'SOX4', 'RUNX1', 'RUNX2', 'MEF2C', 'MECOM', 'CUX1', 'GFI1', 'GATA2', 'MEIS1']	316.308	26
['SMAD3', 'ETV6', 'IRF1', 'IKZF1', 'ERG', 'RREB1', 'RARA', 'NR1D1', 'ELF1', 'ELF2', 'NKX2-3', 'RUNX1', 'REL', 'MEF2D', 'RUNX2', 'GFI1B', 'ZBTB16', 'SOX4', 'MECOM', 'E2F3', 'KLF3', 'KLF7', 'HOXA9', 'GFI1', 'XBP1', 'CUX1']	316.231	26
['SMAD3', 'ETV6', 'IRF1', 'IKZF1', 'ERG', 'RREB1', 'RARA', 'NR1D1', 'ELF1', 'ELF2', 'NKX2-3', 'RUNX1', 'REL', 'MEF2D', 'RUNX2', 'GFI1B', 'ZBTB16', 'SOX4', 'MECOM', 'E2F3', 'KLF3', 'KLF7', 'RFX2', 'ZNF217', 'GATA2', 'GFI1', 'FOXP1']	316.222	27
['SMAD3', 'ETV6', 'IRF1', 'IKZF1', 'ERG', 'RREB1', 'RARA', 'NR1D1', 'ELF1', 'ELF2', 'NKX2-3', 'RUNX1', 'REL', 'MEF2D', 'RUNX2', 'GFI1B', 'MYB', 'GFI1', 'SPI1', 'E2F3', 'CIC', 'RFX2', 'GATA2', 'MEF2C', 'XBP1', 'NFE2', 'LYL1']	316.148	27
['SMAD3', 'ETV6', 'IRF1', 'IKZF1', 'ERG', 'RREB1', 'RARA', 'NR1D1', 'ELF1', 'ELF2', 'NKX2-3', 'RUNX1', 'STAT5A', 'RFX2', 'JUND', 'MEF2D', 'RUNX2', 'GFI1B', 'MYB', 'E2F3', 'SPI1', 'KLF3', 'KLF7', 'CIC', 'GATA2', 'GFI1', 'MEIS1', 'XBP1']	316.143	28
['SMAD3', 'ETV6', 'IRF1', 'IKZF1', 'ERG', 'RREB1', 'HOXB3', 'NR1D1', 'ELF1', 'MYB', 'ELF2', 'REL', 'SPI1', 'MEF2D', 'NKX2-3', 'E2F3', 'GFI1B', 'SOX4', 'RUNX1', 'RUNX2', 'KLF3', 'KLF7', 'JUND', 'FOXP1', 'BCL11A', 'MEIS1']	316.115	26
['SMAD3', 'ETV6', 'IRF1', 'IKZF1', 'ERG', 'RREB1', 'RARA', 'NR1D1', 'ELF1', 'ELF2', 'NKX2-3', 'RUNX1', 'REL', 'HIVEP2', 'RFX2', 'XBP1', 'E2F3', 'JUNB', 'MEF2C', 'JUND', 'CIC']	316	21
['SMAD3', 'ETV6', 'IRF1', 'IKZF1', 'ERG', 'RREB1', 'RARA', 'NR1D1', 'ELF1', 'ELF2', 'NKX2-3', 'RUNX1', 'REL', 'MEF2D', 'RUNX2', 'GFI1B', 'MYB', 'GFI1', 'SPI1', 'E2F3', 'CIC', 'RFX2', 'GATA2', 'MEF2C', 'ZNF217', 'MECOM', 'CUX1']	315.889	27
['SMAD3', 'ETV6', 'IRF1', 'IKZF1', 'ERG', 'RREB1', 'HOXB3', 'NR1D1', 'ELF1', 'MYB', 'ELF2', 'REL', 'SPI1', 'MEF2D', 'NKX2-3', 'E2F3', 'GFI1B', 'SOX4', 'RUNX1', 'RUNX2', 'KLF3', 'KLF7', 'JUND', 'FOXP1', 'GFI1', 'GATA2', 'MEIS1']	315.815	27
['SMAD3', 'ETV6', 'IRF1', 'IKZF1', 'ERG', 'RREB1', 'RARA', 'NR1D1', 'ELF1', 'ELF2', 'NKX2-3', 'RUNX1', 'STAT5A', 'RFX2', 'MECOM', 'E2F3', 'MEIS1', 'KLF3', 'GFI1B', 'MEF2D', 'KLF7', 'RUNX2', 'SOX4', 'ZBTB16', 'FOXP1', 'BCL11A']	315.692	26
['SMAD3', 'ETV6', 'IRF1', 'IKZF1', 'ERG', 'RREB1', 'RARA', 'NR1D1', 'ELF1', 'ELF2', 'NKX2-3', 'RUNX1', 'REL', 'MEF2D', 'RUNX2', 'GFI1B', 'ZBTB16', 'SOX4', 'JUND', 'KLF3', 'E2F3', 'KLF7', 'HOXA9', 'BCL11A', 'XBP1', 'CUX1']	315.692	26
['SMAD3', 'ETV6', 'IRF1', 'IKZF1', 'ERG', 'RREB1', 'RARA', 'NR1D1', 'ELF1', 'ELF2', 'NKX2-3', 'RUNX1', 'STAT5A', 'RFX2', 'JUND', 'HIVEP2', 'XBP1', 'FOS', 'MEF2C', 'SOX4', 'SPI1']	315.667	21
['SMAD3', 'ETV6', 'IRF1', 'IKZF1', 'ERG', 'RREB1', 'RARA', 'NR1D1', 'ELF1', 'ELF2', 'NKX2-3', 'RUNX1', 'REL', 'MEF2D', 'RUNX2', 'GFI1B', 'MYB', 'GFI1', 'SPI1', 'E2F3', 'SOX4', 'KLF3', 'KLF7', 'RFX2', 'GATA2', 'ZNF217', 'NFE2', 'FOXP1', 'JUND']	315.621	29
['SMAD3', 'ETV6', 'IRF1', 'IKZF1', 'ERG', 'RREB1', 'RARA', 'NR1D1', 'ELF1', 'ELF2', 'NKX2-3', 'RUNX1', 'STAT5A', 'HOXA9', 'E2F3', 'GFI1B', 'SOX4', 'MEF2D', 'RUNX2', 'KLF3', 'KLF7', 'MECOM', 'BCL11A', 'ZBTB16', 'XBP1']	315.52	25
['SMAD3', 'ETV6', 'IRF1', 'IKZF1', 'ERG', 'RREB1', 'RARA', 'NR1D1', 'ELF1', 'ELF2', 'NKX2-3', 'RUNX1', 'STAT5A', 'RFX2', 'MECOM', 'E2F3', 'MEIS1', 'KLF3', 'GFI1B', 'MEF2D', 'KLF7', 'RUNX2', 'SOX4', 'ZBTB16', 'FOXP1', 'GATA2', 'GFI1']	315.407	27
['SMAD3', 'ETV6', 'IRF1', 'IKZF1', 'ERG', 'RREB1', 'RARA', 'NR1D1', 'ELF1', 'ELF2', 'NKX2-3', 'RUNX1', 'STAT5A', 'RFX2', 'JUND', 'HIVEP2', 'XBP1', 'E2F3', 'BCL11A', 'MEIS1', 'MEF2C', 'SOX4', 'SPI1']	315.261	23
['SMAD3', 'ETV6', 'IRF1', 'IKZF1', 'ERG', 'RREB1', 'RARA', 'NR1D1', 'ELF1', 'ELF2', 'NKX2-3', 'RUNX1', 'REL', 'MEF2D', 'RUNX2', 'GFI1B', 'MYB', 'BCL11A', 'E2F3', 'SPI1', 'MEF2C', 'MECOM', 'CIC', 'RFX2', 'MEIS1', 'CUX1', 'XBP1']	315.259	27
['SMAD3', 'ETV6', 'IRF1', 'IKZF1', 'ERG', 'RREB1', 'RARA', 'NR1D1', 'ELF1', 'ELF2', 'NKX2-3', 'RUNX1', 'REL', 'MEF2D', 'RUNX2', 'GFI1B', 'MYB', 'BCL11A', 'E2F3', 'SPI1', 'KLF3', 'MECOM', 'SOX4', 'HOXA9', 'KLF7', 'XBP1', 'CUX1']	315.074	27
['SMAD3', 'ETV6', 'IRF1', 'IKZF1', 'ERG', 'RREB1', 'RARA', 'NR1D1', 'ELF1', 'ELF2', 'NKX2-3', 'RUNX1', 'REL', 'MEF2D', 'RUNX2', 'GFI1B', 'MYB', 'GFI1', 'SPI1', 'E2F3', 'CIC', 'RFX2', 'GATA2', 'MEF2C', 'MEIS1', 'MECOM', 'CUX1', 'XBP1']	315	28
['SMAD3', 'ETV6', 'IRF1', 'IKZF1', 'ERG', 'RREB1', 'RARA', 'NR1D1', 'ELF1', 'ELF2', 'NKX2-3', 'RUNX1', 'STAT5A', 'RFX2', 'MECOM', 'E2F3', 'ZNF217', 'GFI1B', 'GATA2', 'MEF2D', 'FOXP1', 'RUNX2', 'GFI1', 'KLF3', 'KLF7', 'SOX4', 'SPI1', 'MYB']	314.964	28
['SMAD3', 'ETV6', 'IRF1', 'IKZF1', 'ERG', 'RREB1', 'RARA', 'NR1D1', 'ELF1', 'ELF2', 'NKX2-3', 'RUNX1', 'REL', 'HIVEP2', 'RFX2', 'XBP1', 'FOS', 'JUND', 'MEF2C', 'SOX4', 'ZBTB16']	314.952	21
['SMAD3', 'ETV6', 'IRF1', 'IKZF1', 'ERG', 'RREB1', 'RARA', 'NR1D1', 'ELF1', 'ELF2', 'NKX2-3', 'RUNX1', 'STAT5A', 'RFX2', 'JUND', 'HIVEP2', 'XBP1', 'FOS', 'KLF3', 'SOX4', 'SPI1']	314.905	21
['SMAD3', 'ETV6', 'IRF1', 'IKZF1', 'ERG', 'RREB1', 'RARA', 'NR1D1', 'ELF1', 'ELF2', 'NKX2-3', 'RUNX1', 'STAT5A', 'RFX2', 'JUND', 'MEF2D', 'RUNX2', 'GFI1B', 'MYB', 'E2F3', 'SPI1', 'KLF3', 'KLF7', 'CIC', 'BCL11A', 'MEIS1', 'FOXP1']	314.889	27
['SMAD3', 'ETV6', 'IRF1', 'IKZF1', 'ERG', 'RREB1', 'HOXB3', 'NR1D1', 'ELF1', 'MYB', 'ELF2', 'REL', 'SPI1', 'MEF2D', 'NKX2-3', 'E2F3', 'GFI1B', 'SOX4', 'RUNX1', 'RUNX2', 'KLF3', 'KLF7', 'JUND', 'CUX1', 'GFI1', 'HOXA9']	314.769	26
['SMAD3', 'ETV6', 'IRF1', 'IKZF1', 'ERG', 'RREB1', 'RARA', 'NR1D1', 'ELF1', 'ELF2', 'NKX2-3', 'RUNX1', 'REL', 'MEF2D', 'RUNX2', 'GFI1B', 'MYB', 'GFI1', 'SPI1', 'E2F3', 'SOX4', 'MEF2C', 'RFX2', 'GATA2', 'ZNF217', 'MECOM', 'LYL1', 'FOXP1']	314.75	28
['SMAD3', 'ETV6', 'IRF1', 'IKZF1', 'ERG', 'RREB1', 'RARA', 'NR1D1', 'ELF1', 'ELF2', 'NKX2-3', 'RUNX1', 'STAT5A', 'RFX2', 'JUND', 'MEF2D', 'RUNX2', 'GFI1B', 'ZBTB16', 'SOX4', 'MEF2C', 'E2F3', 'GATA2', 'GFI1', 'NFE2', 'XBP1', 'FOSL2']	314.741	27
['SMAD3', 'ETV6', 'IRF1', 'IKZF1', 'ERG', 'RREB1', 'HOXB3', 'NR1D1', 'ELF1', 'MYB', 'ELF2', 'REL', 'SPI1', 'MEF2D', 'NKX2-3', 'E2F3', 'GFI1B', 'SOX4', 'RUNX1', 'RUNX2', 'MEF2C', 'MECOM', 'FOXP1', 'BCL11A', 'HOXA9']	314.68	25
['SMAD3', 'ETV6', 'IRF1', 'IKZF1', 'ERG', 'RREB1', 'RARA', 'NR1D1', 'ELF1', 'ELF2', 'NKX2-3', 'RUNX1', 'STAT5A', 'RFX2', 'JUND', 'MEF2D', 'RUNX2', 'GFI1B', 'MYB', 'E2F3', 'SPI1', 'KLF3', 'KLF7', 'CIC', 'GATA2', 'GFI1', 'MEIS1', 'FOXP1']	314.643	28
['SMAD3', 'ETV6', 'IRF1', 'IKZF1', 'ERG', 'RREB1', 'RARA', 'NR1D1', 'ELF1', 'ELF2', 'NKX2-3', 'RUNX1', 'REL', 'HIVEP2', 'RFX2', 'XBP1', 'E2F3', 'BCL11A', 'MEIS1', 'MEF2C', 'JUND', 'SOX4', 'ZBTB16']	314.609	23
['SMAD3', 'ETV6', 'IRF1', 'IKZF1', 'ERG', 'RREB1', 'HOXB3', 'NR1D1', 'ELF1', 'MYB', 'ELF2', 'REL', 'SPI1', 'MEF2D', 'NKX2-3', 'E2F3', 'GFI1B', 'SOX4', 'RUNX1', 'RUNX2', 'MEF2C', 'MECOM', 'FOXP1', 'GFI1', 'GATA2', 'ZNF217']	314.577	26
['SMAD3', 'ETV6', 'IRF1', 'IKZF1', 'ERG', 'RREB1', 'RARA', 'NR1D1', 'ELF1', 'ELF2', 'NKX2-3', 'RUNX1', 'STAT5A', 'RFX2', 'JUND', 'HIVEP2', 'XBP1', 'E2F3', 'BCL11A', 'MEIS1', 'KLF3', 'SOX4', 'SPI1']	314.565	23
['SMAD3', 'ETV6', 'IRF1', 'IKZF1', 'ERG', 'RREB1', 'RARA', 'NR1D1', 'ELF1', 'ELF2', 'NKX2-3', 'RUNX1', 'REL', 'MEF2D', 'RUNX2', 'GFI1B', 'ZBTB16', 'SOX4', 'MECOM', 'E2F3', 'KLF3', 'KLF7', 'RFX2', 'ZNF217', 'GATA2', 'GFI1', 'CUX1']	314.407	27
['SMAD3', 'ETV6', 'IRF1', 'IKZF1', 'ERG', 'RREB1', 'RARA', 'NR1D1', 'ELF1', 'ELF2', 'NKX2-3', 'RUNX1', 'REL', 'MEF2D', 'RUNX2', 'GFI1B', 'MYB', 'GFI1', 'SPI1', 'E2F3', 'SOX4', 'MEF2C', 'RFX2', 'GATA2', 'XBP1', 'FOSL2', 'NFE2', 'CUX1', 'JUND']	314.379	29
['SMAD3', 'ETV6', 'IRF1', 'IKZF1', 'ERG', 'RREB1', 'HOXB3', 'NR1D1', 'ELF1', 'MYB', 'ELF2', 'REL', 'SPI1', 'MEF2D', 'NKX2-3', 'E2F3', 'GFI1B', 'SOX4', 'RUNX1', 'RUNX2', 'KLF3', 'KLF7', 'JUND', 'CUX1', 'BCL11A', 'MEIS1']	314.231	26
['SMAD3', 'ETV6', 'IRF1', 'IKZF1', 'ERG', 'RREB1', 'RARA', 'NR1D1', 'ELF1', 'ELF2', 'NKX2-3', 'RUNX1', 'STAT5A', 'RFX2', 'JUND', 'MEF2D', 'RUNX2', 'GFI1B', 'ZBTB16', 'SOX4', 'MEF2C', 'E2F3', 'GATA2', 'GFI1', 'NFE2', 'ZNF217', 'FOXP1']	314.222	27
['SMAD3', 'ETV6', 'IRF1', 'IKZF1', 'ERG', 'RREB1', 'RARA', 'NR1D1', 'ELF1', 'ELF2', 'NKX2-3', 'RUNX1', 'REL', 'HIVEP2', 'RFX2', 'XBP1', 'FOS', 'JUND', 'KLF3', 'SOX4', 'ZBTB16']	314.19	21
['SMAD3', 'ETV6', 'IRF1', 'IKZF1', 'ERG', 'RREB1', 'RARA', 'NR1D1', 'ELF1', 'ELF2', 'NKX2-3', 'RUNX1', 'REL', 'MEF2D', 'RUNX2', 'GFI1B', 'MYB', 'BCL11A', 'E2F3', 'SPI1', 'KLF3', 'MECOM', 'SOX4', 'MEIS1', 'RFX2', 'KLF7', 'LYL1', 'XBP1']	314.179	28
['SMAD3', 'ETV6', 'IRF1', 'IKZF1', 'ERG', 'RREB1', 'RARA', 'NR1D1', 'ELF1', 'ELF2', 'NKX2-3', 'RUNX1', 'REL', 'MEF2D', 'RUNX2', 'GFI1B', 'MYB', 'GFI1', 'SPI1', 'E2F3', 'CIC', 'RFX2', 'GATA2', 'MEF2C', 'ZNF217', 'NFE2', 'JUND', 'FOXP1']	314.143	28
['SMAD3', 'ETV6', 'IRF1', 'IKZF1', 'ERG', 'RREB1', 'RARA', 'NR1D1', 'ELF1', 'ELF2', 'NKX2-3', 'RUNX1', 'STAT5A', 'RFX2', 'JUND', 'MEF2D', 'RUNX2', 'GFI1B', 'MYB', 'E2F3', 'SPI1', 'KLF3', 'KLF7', 'CIC', 'GATA2', 'GFI1', 'NFE2', 'XBP1']	314.071	28
['SMAD3', 'ETV6', 'IRF1', 'IKZF1', 'ERG', 'RREB1', 'RARA', 'NR1D1', 'ELF1', 'ELF2', 'NKX2-3', 'RUNX1', 'REL', 'MEF2D', 'RUNX2', 'GFI1B', 'MYB', 'GFI1', 'SPI1', 'E2F3', 'SOX4', 'MEF2C', 'RFX2', 'GATA2', 'XBP1', 'FOSL2', 'NFE2', 'LYL1']	314.036	28
['SMAD3', 'ETV6', 'IRF1', 'IKZF1', 'ERG', 'RREB1', 'HOXB3', 'NR1D1', 'ELF1', 'MYB', 'ELF2', 'REL', 'SPI1', 'MEF2D', 'NKX2-3', 'E2F3', 'GFI1B', 'SOX4', 'RUNX1', 'RUNX2', 'KLF3', 'KLF7', 'JUND', 'CUX1', 'GFI1', 'GATA2', 'MEIS1']	314	27
['SMAD3', 'ETV6', 'IRF1', 'IKZF1', 'ERG', 'RREB1', 'RARA', 'NR1D1', 'ELF1', 'ELF2', 'NKX2-3', 'RUNX1', 'REL', 'MEF2D', 'RUNX2', 'GFI1B', 'MYB', 'GFI1', 'SPI1', 'E2F3', 'SOX4', 'KLF3', 'KLF7', 'RFX2', 'GATA2', 'MEIS1', 'MECOM', 'LYL1', 'XBP1']	313.966	29
['SMAD3', 'ETV6', 'IRF1', 'IKZF1', 'ERG', 'RREB1', 'RARA', 'NR1D1', 'ELF1', 'ELF2', 'NKX2-3', 'RUNX1', 'REL', 'HIVEP2', 'RFX2', 'XBP1', 'E2F3', 'BCL11A', 'MEIS1', 'KLF3', 'JUND', 'SOX4', 'ZBTB16']	313.913	23
['SMAD3', 'ETV6', 'IRF1', 'IKZF1', 'ERG', 'RREB1', 'RARA', 'NR1D1', 'ELF1', 'ELF2', 'NKX2-3', 'RUNX1', 'STAT5A', 'HOXA9', 'E2F3', 'GFI1B', 'SOX4', 'MEF2D', 'RUNX2', 'KLF3', 'KLF7', 'MECOM', 'BCL11A', 'ZBTB16', 'FOXP1']	313.84	25
['SMAD3', 'ETV6', 'IRF1', 'IKZF1', 'ERG', 'RREB1', 'RARA', 'NR1D1', 'ELF1', 'ELF2', 'NKX2-3', 'RUNX1', 'REL', 'MEF2D', 'RUNX2', 'GFI1B', 'ZBTB16', 'SOX4', 'MECOM', 'E2F3', 'KLF3', 'KLF7', 'RFX2', 'MEIS1', 'XBP1', 'CUX1', 'BCL11A']	313.778	27
['SMAD3', 'ETV6', 'IRF1', 'IKZF1', 'ERG', 'RREB1', 'RARA', 'NR1D1', 'ELF1', 'ELF2', 'NKX2-3', 'RUNX1', 'STAT5A', 'RFX2', 'JUND', 'MEF2D', 'RUNX2', 'GFI1B', 'MYB', 'E2F3', 'SPI1', 'MEF2C', 'SOX4', 'GATA2', 'GFI1', 'NFE2', 'ZNF217', 'FOSL2']	313.643	28
['SMAD3', 'ETV6', 'IRF1', 'IKZF1', 'ERG', 'RREB1', 'RARA', 'NR1D1', 'ELF1', 'ELF2', 'NKX2-3', 'RUNX1', 'REL', 'MEF2D', 'RUNX2', 'GFI1B', 'ZBTB16', 'SOX4', 'MECOM', 'E2F3', 'KLF3', 'KLF7', 'RFX2', 'MEIS1', 'XBP1', 'CUX1', 'GATA2', 'GFI1']	313.571	28
['SMAD3', 'ETV6', 'IRF1', 'IKZF1', 'ERG', 'RREB1', 'RARA', 'NR1D1', 'ELF1', 'ELF2', 'NKX2-3', 'RUNX1', 'REL', 'MEF2D', 'RUNX2', 'GFI1B', 'MYB', 'GFI1', 'SPI1', 'E2F3', 'SOX4', 'MEF2C', 'RFX2', 'GATA2', 'ZNF217', 'NFE2', 'FOXP1', 'LYL1']	313.536	28
['SMAD3', 'ETV6', 'IRF1', 'IKZF1', 'ERG', 'RREB1', 'RARA', 'NR1D1', 'ELF1', 'ELF2', 'NKX2-3', 'RUNX1', 'STAT5A', 'RFX2', 'MECOM', 'E2F3', 'ZNF217', 'GFI1B', 'GATA2', 'MEF2D', 'FOXP1', 'RUNX2', 'GFI1', 'MEF2C', 'SPI1', 'MYB', 'CIC']	313.407	27
['SMAD3', 'ETV6', 'IRF1', 'IKZF1', 'ERG', 'RREB1', 'RARA', 'NR1D1', 'ELF1', 'ELF2', 'NKX2-3', 'RUNX1', 'REL', 'MEF2D', 'RUNX2', 'GFI1B', 'MYB', 'BCL11A', 'E2F3', 'SPI1', 'KLF3', 'JUND', 'CIC', 'RFX2', 'MEIS1', 'KLF7', 'XBP1', 'CUX1']	313.071	28
['SMAD3', 'ETV6', 'IRF1', 'IKZF1', 'ERG', 'RREB1', 'RARA', 'NR1D1', 'ELF1', 'ELF2', 'NKX2-3', 'RUNX1', 'REL', 'MEF2D', 'RUNX2', 'GFI1B', 'MYB', 'GFI1', 'SPI1', 'E2F3', 'CIC', 'RFX2', 'GATA2', 'KLF3', 'KLF7', 'MEIS1', 'JUND', 'XBP1', 'CUX1']	312.897	29
['SMAD3', 'ETV6', 'IRF1', 'IKZF1', 'ERG', 'RREB1', 'HOXB3', 'NR1D1', 'ELF1', 'MYB', 'ELF2', 'REL', 'SPI1', 'MEF2D', 'NKX2-3', 'E2F3', 'GFI1B', 'SOX4', 'RUNX1', 'RUNX2', 'KLF3', 'KLF7', 'MECOM', 'FOXP1', 'GFI1', 'HOXA9']	312.885	26
['SMAD3', 'ETV6', 'IRF1', 'IKZF1', 'ERG', 'RREB1', 'RARA', 'NR1D1', 'ELF1', 'ELF2', 'NKX2-3', 'RUNX1', 'STAT5A', 'RFX2', 'MECOM', 'E2F3', 'MEIS1', 'KLF3', 'GFI1B', 'MEF2D', 'KLF7', 'RUNX2', 'CIC', 'MYB', 'SPI1', 'XBP1', 'BCL11A']	312.815	27
['SMAD3', 'ETV6', 'IRF1', 'IKZF1', 'ERG', 'RREB1', 'HOXB3', 'NR1D1', 'ELF1', 'MYB', 'ELF2', 'REL', 'SPI1', 'MEF2D', 'NKX2-3', 'E2F3', 'GFI1B', 'SOX4', 'RUNX1', 'RUNX2', 'MEF2C', 'MECOM', 'CUX1', 'BCL11A', 'HOXA9']	312.72	25
['SMAD3', 'ETV6', 'IRF1', 'IKZF1', 'ERG', 'RREB1', 'RARA', 'NR1D1', 'ELF1', 'ELF2', 'NKX2-3', 'RUNX1', 'REL', 'MEF2D', 'RUNX2', 'GFI1B', 'ZBTB16', 'SOX4', 'JUND', 'KLF3', 'E2F3', 'KLF7', 'RFX2', 'GATA2', 'GFI1', 'NFE2', 'ZNF217', 'FOXP1']	312.714	28
['SMAD3', 'ETV6', 'IRF1', 'IKZF1', 'ERG', 'RREB1', 'HOXB3', 'NR1D1', 'ELF1', 'MYB', 'ELF2', 'REL', 'SPI1', 'MEF2D', 'NKX2-3', 'E2F3', 'GFI1B', 'SOX4', 'RUNX1', 'RUNX2', 'MEF2C', 'MECOM', 'CUX1', 'GFI1', 'GATA2', 'ZNF217']	312.692	26
['SMAD3', 'ETV6', 'IRF1', 'IKZF1', 'ERG', 'RREB1', 'RARA', 'NR1D1', 'ELF1', 'ELF2', 'NKX2-3', 'RUNX1', 'REL', 'MEF2D', 'RUNX2', 'GFI1B', 'MYB', 'BCL11A', 'E2F3', 'SPI1', 'KLF3', 'MECOM', 'SOX4', 'MEIS1', 'RFX2', 'KLF7', 'LYL1', 'FOXP1']	312.679	28
['SMAD3', 'ETV6', 'IRF1', 'IKZF1', 'ERG', 'RREB1', 'RARA', 'NR1D1', 'ELF1', 'ELF2', 'NKX2-3', 'RUNX1', 'STAT5A', 'RFX2', 'MECOM', 'E2F3', 'MEIS1', 'KLF3', 'GFI1B', 'MEF2D', 'KLF7', 'RUNX2', 'CIC', 'MYB', 'SPI1', 'XBP1', 'GATA2', 'GFI1']	312.643	28
['SMAD3', 'ETV6', 'IRF1', 'IKZF1', 'ERG', 'RREB1', 'RARA', 'NR1D1', 'ELF1', 'ELF2', 'NKX2-3', 'RUNX1', 'REL', 'MEF2D', 'RUNX2', 'GFI1B', 'MYB', 'BCL11A', 'E2F3', 'SPI1', 'MEF2C', 'MECOM', 'CIC', 'RFX2', 'MEIS1', 'LYL1', 'XBP1']	312.593	27
['SMAD3', 'ETV6', 'IRF1', 'IKZF1', 'ERG', 'RREB1', 'RARA', 'NR1D1', 'ELF1', 'ELF2', 'NKX2-3', 'RUNX1', 'REL', 'MEF2D', 'RUNX2', 'GFI1B', 'MYB', 'GFI1', 'SPI1', 'E2F3', 'SOX4', 'KLF3', 'KLF7', 'RFX2', 'GATA2', 'MEIS1', 'MECOM', 'LYL1', 'FOXP1']	312.517	29
['SMAD3', 'ETV6', 'IRF1', 'IKZF1', 'ERG', 'RREB1', 'RARA', 'NR1D1', 'ELF1', 'ELF2', 'NKX2-3', 'RUNX1', 'REL', 'MEF2D', 'RUNX2', 'GFI1B', 'MYB', 'GFI1', 'SPI1', 'E2F3', 'CIC', 'RFX2', 'GATA2', 'MEF2C', 'MEIS1', 'MECOM', 'LYL1', 'XBP1']	312.429	28
['SMAD3', 'ETV6', 'IRF1', 'IKZF1', 'ERG', 'RREB1', 'RARA', 'NR1D1', 'ELF1', 'ELF2', 'NKX2-3', 'RUNX1', 'REL', 'MEF2D', 'RUNX2', 'GFI1B', 'MYB', 'GFI1', 'SPI1', 'E2F3', 'CIC', 'RFX2', 'GATA2', 'MEF2C', 'ZNF217', 'NFE2', 'JUND', 'CUX1']	312.393	28
['SMAD3', 'ETV6', 'IRF1', 'IKZF1', 'ERG', 'RREB1', 'HOXB3', 'NR1D1', 'ELF1', 'MYB', 'ELF2', 'REL', 'SPI1', 'MEF2D', 'NKX2-3', 'E2F3', 'GFI1B', 'SOX4', 'RUNX1', 'RUNX2', 'KLF3', 'KLF7', 'MECOM', 'FOXP1', 'BCL11A', 'MEIS1']	312.346	26
['SMAD3', 'ETV6', 'IRF1', 'IKZF1', 'ERG', 'RREB1', 'HOXB3', 'NR1D1', 'ELF1', 'MYB', 'ELF2', 'REL', 'SPI1', 'MEF2D', 'NKX2-3', 'E2F3', 'GFI1B', 'SOX4', 'RUNX1', 'RUNX2', 'KLF3', 'KLF7', 'JUND', 'FOXP1', 'BCL11A', 'HOXA9']	312.346	26
['SMAD3', 'ETV6', 'IRF1', 'IKZF1', 'ERG', 'RREB1', 'HOXB3', 'NR1D1', 'ELF1', 'MYB', 'ELF2', 'REL', 'SPI1', 'MEF2D', 'NKX2-3', 'E2F3', 'GFI1B', 'SOX4', 'RUNX1', 'RUNX2', 'KLF3', 'KLF7', 'MECOM', 'FOXP1', 'GFI1', 'GATA2', 'MEIS1']	312.185	27
['SMAD3', 'ETV6', 'IRF1', 'IKZF1', 'ERG', 'RREB1', 'RARA', 'NR1D1', 'ELF1', 'ELF2', 'NKX2-3', 'RUNX1', 'STAT5A', 'RFX2', 'JUND', 'MEF2D', 'RUNX2', 'GFI1B', 'MYB', 'E2F3', 'SPI1', 'KLF3', 'KLF7', 'SOX4', 'GATA2', 'GFI1', 'NFE2', 'XBP1', 'FOSL2']	312.103	29
['SMAD3', 'ETV6', 'IRF1', 'IKZF1', 'ERG', 'RREB1', 'RARA', 'NR1D1', 'ELF1', 'ELF2', 'NKX2-3', 'RUNX1', 'STAT5A', 'RFX2', 'JUND', 'MEF2D', 'RUNX2', 'GFI1B', 'MYB', 'E2F3', 'JUNB', 'NFE2', 'GATA2', 'GFI1', 'XBP1', 'CIC', 'MEF2C']	312.074	27
['SMAD3', 'ETV6', 'IRF1', 'IKZF1', 'ERG', 'RREB1', 'RARA', 'NR1D1', 'ELF1', 'ELF2', 'NKX2-3', 'RUNX1', 'STAT5A', 'RFX2', 'MECOM', 'E2F3', 'ZNF217', 'GFI1B', 'GATA2', 'MEF2D', 'FOXP1', 'RUNX2', 'GFI1', 'KLF3', 'KLF7', 'SOX4', 'ZBTB16']	311.926	27
['SMAD3', 'ETV6', 'IRF1', 'IKZF1', 'ERG', 'RREB1', 'RARA', 'NR1D1', 'ELF1', 'ELF2', 'NKX2-3', 'RUNX1', 'REL', 'MEF2D', 'RUNX2', 'GFI1B', 'ZBTB16', 'SOX4', 'MECOM', 'E2F3', 'KLF3', 'KLF7', 'HOXA9', 'BCL11A', 'XBP1', 'CUX1']	311.923	26
['SMAD3', 'ETV6', 'IRF1', 'IKZF1', 'ERG', 'RREB1', 'RARA', 'NR1D1', 'ELF1', 'ELF2', 'NKX2-3', 'RUNX1', 'STAT5A', 'RFX2', 'JUND', 'MEF2D', 'RUNX2', 'GFI1B', 'MYB', 'E2F3', 'SPI1', 'KLF3', 'KLF7', 'SOX4', 'GATA2', 'GFI1', 'NFE2', 'ZNF217', 'FOXP1']	311.621	29
['SMAD3', 'ETV6', 'IRF1', 'IKZF1', 'ERG', 'RREB1', 'RARA', 'NR1D1', 'ELF1', 'ELF2', 'NKX2-3', 'RUNX1', 'REL', 'HIVEP2', 'RFX2', 'XBP1', 'FOS', 'JUND', 'MEF2C', 'CIC', 'SPI1']	311.619	21
['SMAD3', 'ETV6', 'IRF1', 'IKZF1', 'ERG', 'RREB1', 'RARA', 'NR1D1', 'ELF1', 'ELF2', 'NKX2-3', 'RUNX1', 'REL', 'HIVEP2', 'RFX2', 'XBP1', 'E2F3', 'BCL11A', 'MEIS1', 'MEF2C', 'JUND', 'CIC', 'SPI1']	311.565	23
['SMAD3', 'ETV6', 'IRF1', 'IKZF1', 'ERG', 'RREB1', 'RARA', 'NR1D1', 'ELF1', 'ELF2', 'NKX2-3', 'RUNX1', 'REL', 'MEF2D', 'RUNX2', 'GFI1B', 'ZBTB16', 'SOX4', 'JUND', 'MEF2C', 'E2F3', 'GFI1', 'RFX2', 'GATA2', 'NFE2', 'XBP1', 'CUX1', 'FOSL2']	311.429	28
['SMAD3', 'ETV6', 'IRF1', 'IKZF1', 'ERG', 'RREB1', 'RARA', 'NR1D1', 'ELF1', 'ELF2', 'NKX2-3', 'RUNX1', 'STAT5A', 'RFX2', 'MECOM', 'E2F3', 'MEIS1', 'KLF3', 'GFI1B', 'MEF2D', 'KLF7', 'RUNX2', 'CIC', 'MYB', 'SPI1', 'FOXP1', 'BCL11A']	311.259	27
['SMAD3', 'ETV6', 'IRF1', 'IKZF1', 'ERG', 'RREB1', 'RARA', 'NR1D1', 'ELF1', 'ELF2', 'NKX2-3', 'RUNX1', 'STAT5A', 'RFX2', 'MECOM', 'E2F3', 'MEIS1', 'KLF3', 'GFI1B', 'MEF2D', 'KLF7', 'RUNX2', 'CIC', 'MYB', 'SPI1', 'FOXP1', 'GATA2', 'GFI1']	311.143	28
['SMAD3', 'ETV6', 'IRF1', 'IKZF1', 'ERG', 'RREB1', 'RARA', 'NR1D1', 'ELF1', 'ELF2', 'NKX2-3', 'RUNX1', 'REL', 'MEF2D', 'RUNX2', 'GFI1B', 'MYB', 'BCL11A', 'E2F3', 'SPI1', 'MEF2C', 'MECOM', 'CIC', 'RFX2', 'MEIS1', 'LYL1', 'FOXP1']	311.037	27
['SMAD3', 'ETV6', 'IRF1', 'IKZF1', 'ERG', 'RREB1', 'RARA', 'NR1D1', 'ELF1', 'ELF2', 'NKX2-3', 'RUNX1', 'STAT5A', 'RFX2', 'MECOM', 'E2F3', 'MEIS1', 'MEF2C', 'HIVEP2', 'BCL11A', 'XBP1', 'SOX4', 'SPI1']	311	23
['SMAD3', 'ETV6', 'IRF1', 'IKZF1', 'ERG', 'RREB1', 'HOXB3', 'NR1D1', 'ELF1', 'MYB', 'ELF2', 'REL', 'SPI1', 'MEF2D', 'NKX2-3', 'E2F3', 'GFI1B', 'SOX4', 'RUNX1', 'RUNX2', 'MEF2C', 'JUND', 'FOXP1', 'GFI1', 'GATA2', 'ZNF217', 'NFE2']	311	27
['SMAD3', 'ETV6', 'IRF1', 'IKZF1', 'ERG', 'RREB1', 'HOXB3', 'NR1D1', 'ELF1', 'MYB', 'ELF2', 'REL', 'SPI1', 'MEF2D', 'NKX2-3', 'E2F3', 'GFI1B', 'SOX4', 'RUNX1', 'RUNX2', 'KLF3', 'KLF7', 'MECOM', 'CUX1', 'GFI1', 'HOXA9']	311	26
['SMAD3', 'ETV6', 'IRF1', 'IKZF1', 'ERG', 'RREB1', 'RARA', 'NR1D1', 'ELF1', 'ELF2', 'NKX2-3', 'RUNX1', 'REL', 'MEF2D', 'RUNX2', 'GFI1B', 'MYB', 'GFI1', 'SPI1', 'E2F3', 'CIC', 'RFX2', 'GATA2', 'MEF2C', 'MEIS1', 'MECOM', 'LYL1', 'FOXP1']	310.929	28
['SMAD3', 'ETV6', 'IRF1', 'IKZF1', 'ERG', 'RREB1', 'RARA', 'NR1D1', 'ELF1', 'ELF2', 'NKX2-3', 'RUNX1', 'REL', 'MEF2D', 'RUNX2', 'GFI1B', 'MYB', 'GFI1', 'SPI1', 'E2F3', 'CIC', 'RFX2', 'GATA2', 'KLF3', 'KLF7', 'XBP1', 'NFE2', 'CUX1', 'JUND']	310.897	29
['SMAD3', 'ETV6', 'IRF1', 'IKZF1', 'ERG', 'RREB1', 'RARA', 'NR1D1', 'ELF1', 'ELF2', 'NKX2-3', 'RUNX1', 'REL', 'HIVEP2', 'RFX2', 'XBP1', 'E2F3', 'BCL11A', 'MEIS1', 'KLF3', 'JUND', 'CIC', 'SPI1']	310.87	23
['SMAD3', 'ETV6', 'IRF1', 'IKZF1', 'ERG', 'RREB1', 'RARA', 'NR1D1', 'ELF1', 'ELF2', 'NKX2-3', 'RUNX1', 'REL', 'HIVEP2', 'RFX2', 'XBP1', 'FOS', 'JUND', 'KLF3', 'CIC', 'SPI1']	310.857	21
['SMAD3', 'ETV6', 'IRF1', 'IKZF1', 'ERG', 'RREB1', 'RARA', 'NR1D1', 'ELF1', 'ELF2', 'NKX2-3', 'RUNX1', 'STAT5A', 'RFX2', 'JUND', 'MEF2D', 'RUNX2', 'GFI1B', 'MYB', 'E2F3', 'JUNB', 'NFE2', 'GATA2', 'GFI1', 'XBP1', 'CIC', 'KLF7']	310.815	27
['SMAD3', 'ETV6', 'IRF1', 'IKZF1', 'ERG', 'RREB1', 'RARA', 'NR1D1', 'ELF1', 'ELF2', 'NKX2-3', 'RUNX1', 'STAT5A', 'RFX2', 'JUND', 'MEF2D', 'RUNX2', 'GFI1B', 'ZBTB16', 'SOX4', 'MEF2C', 'E2F3', 'GATA2', 'GFI1', 'NFE2', 'ZNF217', 'FOSL2']	310.556	27
['SMAD3', 'ETV6', 'IRF1', 'IKZF1', 'ERG', 'RREB1', 'RARA', 'NR1D1', 'ELF1', 'ELF2', 'NKX2-3', 'RUNX1', 'STAT5A', 'RFX2', 'JUND', 'MEF2D', 'RUNX2', 'GFI1B', 'MYB', 'E2F3', 'JUNB', 'NFE2', 'GATA2', 'GFI1', 'XBP1', 'FOSL2', 'MEF2C']	310.519	27
['SMAD3', 'ETV6', 'IRF1', 'IKZF1', 'ERG', 'RREB1', 'RARA', 'NR1D1', 'ELF1', 'ELF2', 'NKX2-3', 'RUNX1', 'REL', 'MEF2D', 'RUNX2', 'GFI1B', 'MYB', 'GFI1', 'SPI1', 'E2F3', 'SOX4', 'MEF2C', 'RFX2', 'GATA2', 'ZNF217', 'NFE2', 'FOSL2', 'CUX1', 'JUND']	310.483	29
['SMAD3', 'ETV6', 'IRF1', 'IKZF1', 'ERG', 'RREB1', 'RARA', 'NR1D1', 'ELF1', 'ELF2', 'NKX2-3', 'RUNX1', 'STAT5A', 'RFX2', 'JUND', 'HIVEP2', 'XBP1', 'E2F3', 'JUNB', 'MEF2C', 'CIC']	310.476	21
['SMAD3', 'ETV6', 'IRF1', 'IKZF1', 'ERG', 'RREB1', 'HOXB3', 'NR1D1', 'ELF1', 'MYB', 'ELF2', 'REL', 'SPI1', 'MEF2D', 'NKX2-3', 'E2F3', 'GFI1B', 'SOX4', 'RUNX1', 'RUNX2', 'KLF3', 'KLF7', 'MECOM', 'CUX1', 'BCL11A', 'MEIS1']	310.462	26
['SMAD3', 'ETV6', 'IRF1', 'IKZF1', 'ERG', 'RREB1', 'HOXB3', 'NR1D1', 'ELF1', 'MYB', 'ELF2', 'REL', 'SPI1', 'MEF2D', 'NKX2-3', 'E2F3', 'GFI1B', 'SOX4', 'RUNX1', 'RUNX2', 'KLF3', 'KLF7', 'JUND', 'CUX1', 'BCL11A', 'HOXA9']	310.462	26
['SMAD3', 'ETV6', 'IRF1', 'IKZF1', 'ERG', 'RREB1', 'RARA', 'NR1D1', 'ELF1', 'ELF2', 'NKX2-3', 'RUNX1', 'REL', 'MEF2D', 'RUNX2', 'GFI1B', 'MYB', 'GFI1', 'SPI1', 'E2F3', 'CIC', 'RFX2', 'GATA2', 'KLF3', 'KLF7', 'XBP1', 'NFE2', 'LYL1']	310.429	28
['SMAD3', 'ETV6', 'IRF1', 'IKZF1', 'ERG', 'RREB1', 'HOXB3', 'NR1D1', 'ELF1', 'MYB', 'ELF2', 'REL', 'SPI1', 'MEF2D', 'NKX2-3', 'E2F3', 'GFI1B', 'SOX4', 'RUNX1', 'RUNX2', 'KLF3', 'KLF7', 'MECOM', 'CUX1', 'GFI1', 'GATA2', 'MEIS1']	310.37	27
['SMAD3', 'ETV6', 'IRF1', 'IKZF1', 'ERG', 'RREB1', 'RARA', 'NR1D1', 'ELF1', 'ELF2', 'NKX2-3', 'RUNX1', 'REL', 'HIVEP2', 'RFX2', 'XBP1', 'E2F3', 'BCL11A', 'MEIS1', 'MEF2C', 'MECOM', 'ZBTB16', 'SOX4']	310.348	23
['SMAD3', 'ETV6', 'IRF1', 'IKZF1', 'ERG', 'RREB1', 'RARA', 'NR1D1', 'ELF1', 'ELF2', 'NKX2-3', 'RUNX1', 'STAT5A', 'RFX2', 'MECOM', 'E2F3', 'MEIS1', 'KLF3', 'HIVEP2', 'BCL11A', 'XBP1', 'SOX4', 'SPI1']	310.304	23
['SMAD3', 'ETV6', 'IRF1', 'IKZF1', 'ERG', 'RREB1', 'RARA', 'NR1D1', 'ELF1', 'ELF2', 'NKX2-3', 'RUNX1', 'REL', 'MEF2D', 'RUNX2', 'GFI1B', 'MYB', 'GFI1', 'SPI1', 'E2F3', 'CIC', 'RFX2', 'GATA2', 'KLF3', 'KLF7', 'ZNF217', 'MECOM', 'CUX1']	310.179	28
['SMAD3', 'ETV6', 'IRF1', 'IKZF1', 'ERG', 'RREB1', 'RARA', 'NR1D1', 'ELF1', 'ELF2', 'NKX2-3', 'RUNX1', 'STAT5A', 'RFX2', 'JUND', 'MEF2D', 'RUNX2', 'GFI1B', 'MYB', 'E2F3', 'SPI1', 'MEF2C', 'CIC', 'GATA2', 'GFI1', 'NFE2', 'ZNF217', 'FOXP1']	310	28
['SMAD3', 'ETV6', 'IRF1', 'IKZF1', 'ERG', 'RREB1', 'RARA', 'NR1D1', 'ELF1', 'ELF2', 'NKX2-3', 'RUNX1', 'REL', 'MEF2D', 'RUNX2', 'GFI1B', 'MYB', 'GFI1', 'SPI1', 'E2F3', 'SOX4', 'MEF2C', 'RFX2', 'GATA2', 'ZNF217', 'NFE2', 'FOSL2', 'LYL1']	310	28
['SMAD3', 'ETV6', 'IRF1', 'IKZF1', 'ERG', 'RREB1', 'RARA', 'NR1D1', 'ELF1', 'ELF2', 'NKX2-3', 'RUNX1', 'REL', 'HIVEP2', 'RFX2', 'XBP1', 'E2F3', 'BCL11A', 'MEIS1', 'KLF3', 'MECOM', 'ZBTB16', 'SOX4']	309.652	23
['SMAD3', 'ETV6', 'IRF1', 'IKZF1', 'ERG', 'RREB1', 'RARA', 'NR1D1', 'ELF1', 'ELF2', 'NKX2-3', 'RUNX1', 'REL', 'MEF2D', 'RUNX2', 'GFI1B', 'MYB', 'BCL11A', 'E2F3', 'SPI1', 'KLF3', 'MECOM', 'CIC', 'RFX2', 'MEIS1', 'KLF7', 'CUX1', 'XBP1']	309.571	28
['SMAD3', 'ETV6', 'IRF1', 'IKZF1', 'ERG', 'RREB1', 'RARA', 'NR1D1', 'ELF1', 'ELF2', 'NKX2-3', 'RUNX1', 'STAT5A', 'RFX2', 'JUND', 'HIVEP2', 'XBP1', 'E2F3', 'BCL11A', 'MEIS1', 'MEF2C', 'SOX4', 'ZBTB16']	309.565	23
['SMAD3', 'ETV6', 'IRF1', 'IKZF1', 'ERG', 'RREB1', 'RARA', 'NR1D1', 'ELF1', 'ELF2', 'NKX2-3', 'RUNX1', 'REL', 'MEF2D', 'RUNX2', 'GFI1B', 'MYB', 'GFI1', 'SPI1', 'E2F3', 'CIC', 'RFX2', 'GATA2', 'KLF3', 'KLF7', 'MEIS1', 'MECOM', 'CUX1', 'XBP1']	309.517	29
['SMAD3', 'ETV6', 'IRF1', 'IKZF1', 'ERG', 'RREB1', 'RARA', 'NR1D1', 'ELF1', 'ELF2', 'NKX2-3', 'RUNX1', 'STAT5A', 'RFX2', 'JUND', 'HIVEP2', 'XBP1', 'FOS', 'MEF2C', 'SOX4', 'ZBTB16']	309.429	21
['SMAD3', 'ETV6', 'IRF1', 'IKZF1', 'ERG', 'RREB1', 'RARA', 'NR1D1', 'ELF1', 'ELF2', 'NKX2-3', 'RUNX1', 'REL', 'MEF2D', 'RUNX2', 'GFI1B', 'MYB', 'GFI1', 'SPI1', 'E2F3', 'SOX4', 'KLF3', 'KLF7', 'RFX2', 'GATA2', 'ZNF217', 'MECOM', 'LYL1', 'FOXP1']	309.276	29
['SMAD3', 'ETV6', 'IRF1', 'IKZF1', 'ERG', 'RREB1', 'RARA', 'NR1D1', 'ELF1', 'ELF2', 'NKX2-3', 'RUNX1', 'STAT5A', 'RFX2', 'JUND', 'MEF2D', 'RUNX2', 'GFI1B', 'MYB', 'E2F3', 'JUNB', 'NFE2', 'GATA2', 'GFI1', 'XBP1', 'FOSL2', 'KLF7']	309.259	27
['SMAD3', 'ETV6', 'IRF1', 'IKZF1', 'ERG', 'RREB1', 'HOXB3', 'NR1D1', 'ELF1', 'MYB', 'ELF2', 'REL', 'SPI1', 'MEF2D', 'NKX2-3', 'E2F3', 'GFI1B', 'SOX4', 'RUNX1', 'RUNX2', 'MEF2C', 'JUND', 'CUX1', 'GFI1', 'GATA2', 'ZNF217', 'NFE2']	309.185	27
['SMAD3', 'ETV6', 'IRF1', 'IKZF1', 'ERG', 'RREB1', 'RARA', 'NR1D1', 'ELF1', 'ELF2', 'NKX2-3', 'RUNX1', 'REL', 'MEF2D', 'RUNX2', 'GFI1B', 'MYB', 'GFI1', 'SPI1', 'E2F3', 'SOX4', 'KLF3', 'KLF7', 'RFX2', 'GATA2', 'XBP1', 'FOSL2', 'NFE2', 'CUX1', 'JUND']	309.1	30
['SMAD3', 'ETV6', 'IRF1', 'IKZF1', 'ERG', 'RREB1', 'RARA', 'NR1D1', 'ELF1', 'ELF2', 'NKX2-3', 'RUNX1', 'STAT5A', 'RFX2', 'JUND', 'MEF2D', 'RUNX2', 'GFI1B', 'ZBTB16', 'SOX4', 'KLF3', 'KLF7', 'E2F3', 'GATA2', 'GFI1', 'NFE2', 'XBP1', 'FOSL2']	309.071	28
['SMAD3', 'ETV6', 'IRF1', 'IKZF1', 'ERG', 'RREB1', 'RARA', 'NR1D1', 'ELF1', 'ELF2', 'NKX2-3', 'RUNX1', 'STAT5A', 'RFX2', 'JUND', 'HIVEP2', 'XBP1', 'E2F3', 'BCL11A', 'MEIS1', 'KLF3', 'SOX4', 'ZBTB16']	308.87	23
['SMAD3', 'ETV6', 'IRF1', 'IKZF1', 'ERG', 'RREB1', 'RARA', 'NR1D1', 'ELF1', 'ELF2', 'NKX2-3', 'RUNX1', 'REL', 'MEF2D', 'RUNX2', 'GFI1B', 'MYB', 'GFI1', 'JUNB', 'RFX2', 'NFE2', 'GATA2', 'JUND', 'XBP1', 'CUX1', 'E2F3', 'CIC', 'MEF2C']	308.857	28
['SMAD3', 'ETV6', 'IRF1', 'IKZF1', 'ERG', 'RREB1', 'HOXB3', 'NR1D1', 'ELF1', 'MYB', 'ELF2', 'REL', 'SPI1', 'MEF2D', 'NKX2-3', 'E2F3', 'GFI1B', 'SOX4', 'RUNX1', 'RUNX2', 'KLF3', 'KLF7', 'MECOM', 'FOXP1', 'GFI1', 'GATA2', 'ZNF217']	308.704	27
['SMAD3', 'ETV6', 'IRF1', 'IKZF1', 'ERG', 'RREB1', 'RARA', 'NR1D1', 'ELF1', 'ELF2', 'NKX2-3', 'RUNX1', 'REL', 'MEF2D', 'RUNX2', 'GFI1B', 'MYB', 'GFI1', 'SPI1', 'E2F3', 'CIC', 'RFX2', 'GATA2', 'KLF3', 'KLF7', 'ZNF217', 'NFE2', 'JUND', 'FOXP1']	308.69	29
['SMAD3', 'ETV6', 'IRF1', 'IKZF1', 'ERG', 'RREB1', 'RARA', 'NR1D1', 'ELF1', 'ELF2', 'NKX2-3', 'RUNX1', 'STAT5A', 'RFX2', 'JUND', 'MEF2D', 'RUNX2', 'GFI1B', 'MYB', 'FOS', 'NFE2', 'GATA2', 'GFI1', 'XBP1', 'CIC', 'SPI1', 'MEF2C']	308.667	27
['SMAD3', 'ETV6', 'IRF1', 'IKZF1', 'ERG', 'RREB1', 'RARA', 'NR1D1', 'ELF1', 'ELF2', 'NKX2-3', 'RUNX1', 'STAT5A', 'RFX2', 'JUND', 'HIVEP2', 'XBP1', 'FOS', 'KLF3', 'SOX4', 'ZBTB16']	308.667	21
['SMAD3', 'ETV6', 'IRF1', 'IKZF1', 'ERG', 'RREB1', 'RARA', 'NR1D1', 'ELF1', 'ELF2', 'NKX2-3', 'RUNX1', 'REL', 'MEF2D', 'RUNX2', 'GFI1B', 'MYB', 'GFI1', 'SPI1', 'E2F3', 'SOX4', 'KLF3', 'KLF7', 'RFX2', 'GATA2', 'XBP1', 'FOSL2', 'NFE2', 'LYL1']	308.586	29
['SMAD3', 'ETV6', 'IRF1', 'IKZF1', 'ERG', 'RREB1', 'HOXB3', 'NR1D1', 'ELF1', 'MYB', 'ELF2', 'REL', 'SPI1', 'MEF2D', 'NKX2-3', 'E2F3', 'GFI1B', 'SOX4', 'RUNX1', 'RUNX2', 'KLF3', 'KLF7', 'MECOM', 'FOXP1', 'BCL11A', 'HOXA9']	308.577	26
['SMAD3', 'ETV6', 'IRF1', 'IKZF1', 'ERG', 'RREB1', 'RARA', 'NR1D1', 'ELF1', 'ELF2', 'NKX2-3', 'RUNX1', 'STAT5A', 'RFX2', 'JUND', 'MEF2D', 'RUNX2', 'GFI1B', 'ZBTB16', 'SOX4', 'KLF3', 'KLF7', 'E2F3', 'GATA2', 'GFI1', 'NFE2', 'ZNF217', 'FOXP1']	308.571	28
['SMAD3', 'ETV6', 'IRF1', 'IKZF1', 'ERG', 'RREB1', 'RARA', 'NR1D1', 'ELF1', 'ELF2', 'NKX2-3', 'RUNX1', 'STAT5A', 'RFX2', 'JUND', 'MEF2D', 'RUNX2', 'GFI1B', 'MYB', 'E2F3', 'SPI1', 'KLF3', 'KLF7', 'SOX4', 'GATA2', 'GFI1', 'NFE2', 'ZNF217', 'FOSL2']	308.207	29
['SMAD3', 'ETV6', 'IRF1', 'IKZF1', 'ERG', 'RREB1', 'RARA', 'NR1D1', 'ELF1', 'ELF2', 'NKX2-3', 'RUNX1', 'REL', 'MEF2D', 'RUNX2', 'GFI1B', 'MYB', 'GFI1', 'SPI1', 'E2F3', 'SOX4', 'KLF3', 'KLF7', 'RFX2', 'GATA2', 'ZNF217', 'NFE2', 'FOXP1', 'LYL1']	308.103	29
['SMAD3', 'ETV6', 'IRF1', 'IKZF1', 'ERG', 'RREB1', 'RARA', 'NR1D1', 'ELF1', 'ELF2', 'NKX2-3', 'RUNX1', 'STAT5A', 'RFX2', 'MECOM', 'E2F3', 'ZNF217', 'GFI1B', 'GATA2', 'MEF2D', 'FOXP1', 'RUNX2', 'GFI1', 'KLF3', 'KLF7', 'CIC', 'SPI1', 'MYB']	307.786	28
['SMAD3', 'ETV6', 'IRF1', 'IKZF1', 'ERG', 'RREB1', 'RARA', 'NR1D1', 'ELF1', 'ELF2', 'NKX2-3', 'RUNX1', 'REL', 'MEF2D', 'RUNX2', 'GFI1B', 'MYB', 'GFI1', 'JUNB', 'RFX2', 'NFE2', 'GATA2', 'JUND', 'XBP1', 'CUX1', 'E2F3', 'CIC', 'KLF7']	307.643	28
['SMAD3', 'ETV6', 'IRF1', 'IKZF1', 'ERG', 'RREB1', 'RARA', 'NR1D1', 'ELF1', 'ELF2', 'NKX2-3', 'RUNX1', 'REL', 'MEF2D', 'RUNX2', 'GFI1B', 'MYB', 'GFI1', 'SPI1', 'E2F3', 'CIC', 'RFX2', 'GATA2', 'MEF2C', 'ZNF217', 'MECOM', 'LYL1', 'FOXP1']	307.571	28
['SMAD3', 'ETV6', 'IRF1', 'IKZF1', 'ERG', 'RREB1', 'RARA', 'NR1D1', 'ELF1', 'ELF2', 'NKX2-3', 'RUNX1', 'REL', 'MEF2D', 'RUNX2', 'GFI1B', 'ZBTB16', 'SOX4', 'JUND', 'MEF2C', 'E2F3', 'GFI1', 'RFX2', 'GATA2', 'NFE2', 'ZNF217', 'CUX1', 'FOSL2']	307.393	28
['SMAD3', 'ETV6', 'IRF1', 'IKZF1', 'ERG', 'RREB1', 'RARA', 'NR1D1', 'ELF1', 'ELF2', 'NKX2-3', 'RUNX1', 'REL', 'MEF2D', 'RUNX2', 'GFI1B', 'MYB', 'GFI1', 'JUNB', 'RFX2', 'NFE2', 'GATA2', 'JUND', 'XBP1', 'CUX1', 'E2F3', 'FOSL2', 'MEF2C']	307.357	28
['SMAD3', 'ETV6', 'IRF1', 'IKZF1', 'ERG', 'RREB1', 'RARA', 'NR1D1', 'ELF1', 'ELF2', 'NKX2-3', 'RUNX1', 'REL', 'MEF2D', 'RUNX2', 'GFI1B', 'MYB', 'GFI1', 'SPI1', 'E2F3', 'CIC', 'RFX2', 'GATA2', 'KLF3', 'KLF7', 'MEIS1', 'MECOM', 'LYL1', 'XBP1']	307.034	29
['SMAD3', 'ETV6', 'IRF1', 'IKZF1', 'ERG', 'RREB1', 'RARA', 'NR1D1', 'ELF1', 'ELF2', 'NKX2-3', 'RUNX1', 'REL', 'MEF2D', 'RUNX2', 'GFI1B', 'MYB', 'BCL11A', 'E2F3', 'SPI1', 'KLF3', 'MECOM', 'CIC', 'RFX2', 'MEIS1', 'KLF7', 'LYL1', 'XBP1']	307	28
['SMAD3', 'ETV6', 'IRF1', 'IKZF1', 'ERG', 'RREB1', 'RARA', 'NR1D1', 'ELF1', 'ELF2', 'NKX2-3', 'RUNX1', 'REL', 'MEF2D', 'RUNX2', 'GFI1B', 'MYB', 'GFI1', 'SPI1', 'E2F3', 'CIC', 'RFX2', 'GATA2', 'KLF3', 'KLF7', 'ZNF217', 'NFE2', 'JUND', 'CUX1']	307	29
['SMAD3', 'ETV6', 'IRF1', 'IKZF1', 'ERG', 'RREB1', 'HOXB3', 'NR1D1', 'ELF1', 'MYB', 'ELF2', 'REL', 'SPI1', 'MEF2D', 'NKX2-3', 'E2F3', 'GFI1B', 'SOX4', 'RUNX1', 'RUNX2', 'KLF3', 'KLF7', 'MECOM', 'CUX1', 'GFI1', 'GATA2', 'ZNF217']	306.889	27
['SMAD3', 'ETV6', 'IRF1', 'IKZF1', 'ERG', 'RREB1', 'RARA', 'NR1D1', 'ELF1', 'ELF2', 'NKX2-3', 'RUNX1', 'STAT5A', 'RFX2', 'JUND', 'MEF2D', 'RUNX2', 'GFI1B', 'MYB', 'FOS', 'NFE2', 'GATA2', 'GFI1', 'XBP1', 'FOSL2', 'SPI1', 'SOX4', 'MEF2C']	306.821	28
['SMAD3', 'ETV6', 'IRF1', 'IKZF1', 'ERG', 'RREB1', 'HOXB3', 'NR1D1', 'ELF1', 'MYB', 'ELF2', 'REL', 'SPI1', 'MEF2D', 'NKX2-3', 'E2F3', 'GFI1B', 'SOX4', 'RUNX1', 'RUNX2', 'KLF3', 'KLF7', 'MECOM', 'CUX1', 'BCL11A', 'HOXA9']	306.692	26
['SMAD3', 'ETV6', 'IRF1', 'IKZF1', 'ERG', 'RREB1', 'RARA', 'NR1D1', 'ELF1', 'ELF2', 'NKX2-3', 'RUNX1', 'REL', 'MEF2D', 'RUNX2', 'GFI1B', 'MYB', 'GFI1', 'JUNB', 'RFX2', 'NFE2', 'GATA2', 'JUND', 'ZNF217', 'E2F3', 'CIC', 'MEF2C', 'FOXP1']	306.571	28
['SMAD3', 'ETV6', 'IRF1', 'IKZF1', 'ERG', 'RREB1', 'RARA', 'NR1D1', 'ELF1', 'ELF2', 'NKX2-3', 'RUNX1', 'STAT5A', 'RFX2', 'JUND', 'HIVEP2', 'XBP1', 'E2F3', 'BCL11A', 'MEIS1', 'MEF2C', 'CIC', 'SPI1']	306.522	23
['SMAD3', 'ETV6', 'IRF1', 'IKZF1', 'ERG', 'RREB1', 'RARA', 'NR1D1', 'ELF1', 'ELF2', 'NKX2-3', 'RUNX1', 'REL', 'MEF2D', 'RUNX2', 'GFI1B', 'MYB', 'GFI1', 'SPI1', 'E2F3', 'CIC', 'RFX2', 'GATA2', 'MEF2C', 'ZNF217', 'NFE2', 'LYL1', 'FOXP1']	306.357	28
['SMAD3', 'ETV6', 'IRF1', 'IKZF1', 'ERG', 'RREB1', 'RARA', 'NR1D1', 'ELF1', 'ELF2', 'NKX2-3', 'RUNX1', 'STAT5A', 'RFX2', 'JUND', 'MEF2D', 'RUNX2', 'GFI1B', 'MYB', 'E2F3', 'JUNB', 'NFE2', 'GATA2', 'GFI1', 'ZNF217', 'FOSL2', 'MEF2C']	306.333	27
['SMAD3', 'ETV6', 'IRF1', 'IKZF1', 'ERG', 'RREB1', 'RARA', 'NR1D1', 'ELF1', 'ELF2', 'NKX2-3', 'RUNX1', 'REL', 'MEF2D', 'RUNX2', 'GFI1B', 'MYB', 'GFI1', 'JUNB', 'RFX2', 'NFE2', 'GATA2', 'JUND', 'XBP1', 'CUX1', 'E2F3', 'FOSL2', 'KLF7']	306.143	28
['SMAD3', 'ETV6', 'IRF1', 'IKZF1', 'ERG', 'RREB1', 'RARA', 'NR1D1', 'ELF1', 'ELF2', 'NKX2-3', 'RUNX1', 'STAT5A', 'RFX2', 'JUND', 'HIVEP2', 'XBP1', 'FOS', 'MEF2C', 'CIC', 'SPI1']	306.095	21
['SMAD3', 'ETV6', 'IRF1', 'IKZF1', 'ERG', 'RREB1', 'RARA', 'NR1D1', 'ELF1', 'ELF2', 'NKX2-3', 'RUNX1', 'REL', 'MEF2D', 'RUNX2', 'GFI1B', 'ZBTB16', 'SOX4', 'JUND', 'KLF3', 'E2F3', 'KLF7', 'RFX2', 'GATA2', 'GFI1', 'NFE2', 'XBP1', 'CUX1', 'FOSL2']	306.069	29
['SMAD3', 'ETV6', 'IRF1', 'IKZF1', 'ERG', 'RREB1', 'RARA', 'NR1D1', 'ELF1', 'ELF2', 'NKX2-3', 'RUNX1', 'STAT5A', 'RFX2', 'JUND', 'HIVEP2', 'XBP1', 'E2F3', 'BCL11A', 'MEIS1', 'KLF3', 'CIC', 'SPI1']	305.826	23
['SMAD3', 'ETV6', 'IRF1', 'IKZF1', 'ERG', 'RREB1', 'RARA', 'NR1D1', 'ELF1', 'ELF2', 'NKX2-3', 'RUNX1', 'REL', 'MEF2D', 'RUNX2', 'GFI1B', 'MYB', 'GFI1', 'SPI1', 'E2F3', 'CIC', 'RFX2', 'GATA2', 'KLF3', 'KLF7', 'MEIS1', 'MECOM', 'LYL1', 'FOXP1']	305.586	29
['SMAD3', 'ETV6', 'IRF1', 'IKZF1', 'ERG', 'RREB1', 'RARA', 'NR1D1', 'ELF1', 'ELF2', 'NKX2-3', 'RUNX1', 'REL', 'MEF2D', 'RUNX2', 'GFI1B', 'MYB', 'GFI1', 'SPI1', 'FOS', 'RFX2', 'NFE2', 'GATA2', 'CUX1', 'JUND', 'MEF2C', 'XBP1', 'CIC']	305.571	28
['SMAD3', 'ETV6', 'IRF1', 'IKZF1', 'ERG', 'RREB1', 'RARA', 'NR1D1', 'ELF1', 'ELF2', 'NKX2-3', 'RUNX1', 'REL', 'MEF2D', 'RUNX2', 'GFI1B', 'MYB', 'BCL11A', 'E2F3', 'SPI1', 'KLF3', 'MECOM', 'CIC', 'RFX2', 'MEIS1', 'KLF7', 'LYL1', 'FOXP1']	305.5	28
['SMAD3', 'ETV6', 'IRF1', 'IKZF1', 'ERG', 'RREB1', 'HOXB3', 'NR1D1', 'ELF1', 'MYB', 'ELF2', 'REL', 'SPI1', 'MEF2D', 'NKX2-3', 'E2F3', 'GFI1B', 'SOX4', 'RUNX1', 'RUNX2', 'KLF3', 'KLF7', 'JUND', 'FOXP1', 'GFI1', 'GATA2', 'ZNF217', 'NFE2']	305.464	28
['SMAD3', 'ETV6', 'IRF1', 'IKZF1', 'ERG', 'RREB1', 'RARA', 'NR1D1', 'ELF1', 'ELF2', 'NKX2-3', 'RUNX1', 'REL', 'MEF2D', 'RUNX2', 'GFI1B', 'MYB', 'GFI1', 'JUNB', 'RFX2', 'NFE2', 'GATA2', 'JUND', 'ZNF217', 'E2F3', 'CIC', 'KLF7', 'FOXP1']	305.357	28
['SMAD3', 'ETV6', 'IRF1', 'IKZF1', 'ERG', 'RREB1', 'RARA', 'NR1D1', 'ELF1', 'ELF2', 'NKX2-3', 'RUNX1', 'STAT5A', 'RFX2', 'JUND', 'HIVEP2', 'XBP1', 'FOS', 'KLF3', 'CIC', 'SPI1']	305.333	21
['SMAD3', 'ETV6', 'IRF1', 'IKZF1', 'ERG', 'RREB1', 'RARA', 'NR1D1', 'ELF1', 'ELF2', 'NKX2-3', 'RUNX1', 'REL', 'MEF2D', 'RUNX2', 'GFI1B', 'MYB', 'GFI1', 'SPI1', 'E2F3', 'SOX4', 'KLF3', 'KLF7', 'RFX2', 'GATA2', 'ZNF217', 'NFE2', 'FOSL2', 'CUX1', 'JUND']	305.333	30
['SMAD3', 'ETV6', 'IRF1', 'IKZF1', 'ERG', 'RREB1', 'RARA', 'NR1D1', 'ELF1', 'ELF2', 'NKX2-3', 'RUNX1', 'STAT5A', 'RFX2', 'MECOM', 'E2F3', 'MEIS1', 'MEF2C', 'HIVEP2', 'BCL11A', 'XBP1', 'SOX4', 'ZBTB16']	305.304	23
['SMAD3', 'ETV6', 'IRF1', 'IKZF1', 'ERG', 'RREB1', 'RARA', 'NR1D1', 'ELF1', 'ELF2', 'NKX2-3', 'RUNX1', 'STAT5A', 'RFX2', 'JUND', 'MEF2D', 'RUNX2', 'GFI1B', 'MYB', 'E2F3', 'JUNB', 'NFE2', 'GATA2', 'GFI1', 'ZNF217', 'FOSL2', 'KLF7']	305.074	27
['SMAD3', 'ETV6', 'IRF1', 'IKZF1', 'ERG', 'RREB1', 'RARA', 'NR1D1', 'ELF1', 'ELF2', 'NKX2-3', 'RUNX1', 'STAT5A', 'RFX2', 'JUND', 'MEF2D', 'RUNX2', 'GFI1B', 'ZBTB16', 'SOX4', 'KLF3', 'KLF7', 'E2F3', 'GATA2', 'GFI1', 'NFE2', 'ZNF217', 'FOSL2']	305.036	28
['SMAD3', 'ETV6', 'IRF1', 'IKZF1', 'ERG', 'RREB1', 'RARA', 'NR1D1', 'ELF1', 'ELF2', 'NKX2-3', 'RUNX1', 'REL', 'MEF2D', 'RUNX2', 'GFI1B', 'MYB', 'GFI1', 'JUNB', 'RFX2', 'NFE2', 'GATA2', 'JUND', 'ZNF217', 'E2F3', 'CIC', 'MEF2C', 'CUX1']	304.821	28
['SMAD3', 'ETV6', 'IRF1', 'IKZF1', 'ERG', 'RREB1', 'RARA', 'NR1D1', 'ELF1', 'ELF2', 'NKX2-3', 'RUNX1', 'STAT5A', 'RFX2', 'JUND', 'MEF2D', 'RUNX2', 'GFI1B', 'MYB', 'E2F3', 'SPI1', 'KLF3', 'KLF7', 'CIC', 'GATA2', 'GFI1', 'NFE2', 'ZNF217', 'FOXP1']	304.69	29
['SMAD3', 'ETV6', 'IRF1', 'IKZF1', 'ERG', 'RREB1', 'RARA', 'NR1D1', 'ELF1', 'ELF2', 'NKX2-3', 'RUNX1', 'REL', 'MEF2D', 'RUNX2', 'GFI1B', 'MYB', 'GFI1', 'SPI1', 'E2F3', 'SOX4', 'KLF3', 'KLF7', 'RFX2', 'GATA2', 'ZNF217', 'NFE2', 'FOSL2', 'LYL1']	304.69	29
['SMAD3', 'ETV6', 'IRF1', 'IKZF1', 'ERG', 'RREB1', 'RARA', 'NR1D1', 'ELF1', 'ELF2', 'NKX2-3', 'RUNX1', 'STAT5A', 'RFX2', 'MECOM', 'E2F3', 'MEIS1', 'KLF3', 'HIVEP2', 'BCL11A', 'XBP1', 'SOX4', 'ZBTB16']	304.609	23
['SMAD3', 'ETV6', 'IRF1', 'IKZF1', 'ERG', 'RREB1', 'RARA', 'NR1D1', 'ELF1', 'ELF2', 'NKX2-3', 'RUNX1', 'STAT5A', 'RFX2', 'JUND', 'MEF2D', 'RUNX2', 'GFI1B', 'MYB', 'FOS', 'NFE2', 'GATA2', 'GFI1', 'ZNF217', 'CIC', 'SPI1', 'MEF2C']	304.481	27
['SMAD3', 'ETV6', 'IRF1', 'IKZF1', 'ERG', 'RREB1', 'RARA', 'NR1D1', 'ELF1', 'ELF2', 'NKX2-3', 'RUNX1', 'REL', 'HIVEP2', 'RFX2', 'XBP1', 'E2F3', 'BCL11A', 'MEIS1', 'MEF2C', 'MECOM', 'LYL1', 'SPI1', 'SOX4']	304.292	24
['SMAD3', 'ETV6', 'IRF1', 'IKZF1', 'ERG', 'RREB1', 'RARA', 'NR1D1', 'ELF1', 'ELF2', 'NKX2-3', 'RUNX1', 'REL', 'MEF2D', 'RUNX2', 'GFI1B', 'MYB', 'GFI1', 'SPI1', 'FOS', 'RFX2', 'NFE2', 'GATA2', 'CUX1', 'JUND', 'MEF2C', 'XBP1', 'SOX4', 'FOSL2']	303.897	29
['SMAD3', 'ETV6', 'IRF1', 'IKZF1', 'ERG', 'RREB1', 'HOXB3', 'NR1D1', 'ELF1', 'MYB', 'ELF2', 'REL', 'SPI1', 'MEF2D', 'NKX2-3', 'E2F3', 'GFI1B', 'SOX4', 'RUNX1', 'RUNX2', 'KLF3', 'KLF7', 'JUND', 'CUX1', 'GFI1', 'GATA2', 'ZNF217', 'NFE2']	303.714	28
['SMAD3', 'ETV6', 'IRF1', 'IKZF1', 'ERG', 'RREB1', 'RARA', 'NR1D1', 'ELF1', 'ELF2', 'NKX2-3', 'RUNX1', 'REL', 'HIVEP2', 'RFX2', 'XBP1', 'E2F3', 'BCL11A', 'MEIS1', 'KLF3', 'MECOM', 'LYL1', 'SPI1', 'SOX4']	303.625	24
['SMAD3', 'ETV6', 'IRF1', 'IKZF1', 'ERG', 'RREB1', 'RARA', 'NR1D1', 'ELF1', 'ELF2', 'NKX2-3', 'RUNX1', 'REL', 'MEF2D', 'RUNX2', 'GFI1B', 'MYB', 'GFI1', 'JUNB', 'RFX2', 'NFE2', 'GATA2', 'JUND', 'ZNF217', 'E2F3', 'CIC', 'KLF7', 'CUX1']	303.607	28
['SMAD3', 'ETV6', 'IRF1', 'IKZF1', 'ERG', 'RREB1', 'RARA', 'NR1D1', 'ELF1', 'ELF2', 'NKX2-3', 'RUNX1', 'STAT5A', 'RFX2', 'JUND', 'MEF2D', 'RUNX2', 'GFI1B', 'ZBTB16', 'SOX4', 'MEF2C', 'FOS', 'FOSL2', 'NFE2', 'GATA2', 'GFI1', 'XBP1']	303.481	27
['SMAD3', 'ETV6', 'IRF1', 'IKZF1', 'ERG', 'RREB1', 'RARA', 'NR1D1', 'ELF1', 'ELF2', 'NKX2-3', 'RUNX1', 'REL', 'MEF2D', 'RUNX2', 'GFI1B', 'MYB', 'GFI1', 'JUNB', 'RFX2', 'NFE2', 'GATA2', 'JUND', 'ZNF217', 'E2F3', 'FOSL2', 'CUX1', 'MEF2C']	303.321	28
['SMAD3', 'ETV6', 'IRF1', 'IKZF1', 'ERG', 'RREB1', 'RARA', 'NR1D1', 'ELF1', 'ELF2', 'NKX2-3', 'RUNX1', 'STAT5A', 'RFX2', 'JUND', 'MEF2D', 'RUNX2', 'GFI1B', 'MYB', 'FOS', 'NFE2', 'GATA2', 'GFI1', 'XBP1', 'CIC', 'SPI1', 'KLF3', 'KLF7']	303.214	28
['SMAD3', 'ETV6', 'IRF1', 'IKZF1', 'ERG', 'RREB1', 'RARA', 'NR1D1', 'ELF1', 'ELF2', 'NKX2-3', 'RUNX1', 'STAT5A', 'RFX2', 'JUND', 'MEF2D', 'RUNX2', 'GFI1B', 'MYB', 'FOS', 'NFE2', 'GATA2', 'GFI1', 'ZNF217', 'FOSL2', 'SPI1', 'SOX4', 'MEF2C']	302.786	28
['SMAD3', 'ETV6', 'IRF1', 'IKZF1', 'ERG', 'RREB1', 'RARA', 'NR1D1', 'ELF1', 'ELF2', 'NKX2-3', 'RUNX1', 'STAT5A', 'RFX2', 'JUND', 'MEF2D', 'RUNX2', 'GFI1B', 'MYB', 'E2F3', 'JUNB', 'NFE2', 'GATA2', 'GFI1', 'ZNF217', 'CIC', 'FOXP1', 'MEF2C']	302.429	28
['SMAD3', 'ETV6', 'IRF1', 'IKZF1', 'ERG', 'RREB1', 'RARA', 'NR1D1', 'ELF1', 'ELF2', 'NKX2-3', 'RUNX1', 'REL', 'MEF2D', 'RUNX2', 'GFI1B', 'MYB', 'GFI1', 'SPI1', 'E2F3', 'CIC', 'RFX2', 'GATA2', 'KLF3', 'KLF7', 'ZNF217', 'MECOM', 'LYL1', 'FOXP1']	302.345	29
['SMAD3', 'ETV6', 'IRF1', 'IKZF1', 'ERG', 'RREB1', 'RARA', 'NR1D1', 'ELF1', 'ELF2', 'NKX2-3', 'RUNX1', 'STAT5A', 'RFX2', 'MECOM', 'E2F3', 'MEIS1', 'MEF2C', 'HIVEP2', 'BCL11A', 'XBP1', 'CIC', 'SPI1']	302.261	23
['SMAD3', 'ETV6', 'IRF1', 'IKZF1', 'ERG', 'RREB1', 'RARA', 'NR1D1', 'ELF1', 'ELF2', 'NKX2-3', 'RUNX1', 'REL', 'MEF2D', 'RUNX2', 'GFI1B', 'ZBTB16', 'SOX4', 'JUND', 'KLF3', 'E2F3', 'KLF7', 'RFX2', 'GATA2', 'GFI1', 'NFE2', 'ZNF217', 'CUX1', 'FOSL2']	302.172	29
['SMAD3', 'ETV6', 'IRF1', 'IKZF1', 'ERG', 'RREB1', 'RARA', 'NR1D1', 'ELF1', 'ELF2', 'NKX2-3', 'RUNX1', 'REL', 'MEF2D', 'RUNX2', 'GFI1B', 'MYB', 'GFI1', 'JUNB', 'RFX2', 'NFE2', 'GATA2', 'JUND', 'ZNF217', 'E2F3', 'FOSL2', 'CUX1', 'KLF7']	302.107	28
['SMAD3', 'ETV6', 'IRF1', 'IKZF1', 'ERG', 'RREB1', 'RARA', 'NR1D1', 'ELF1', 'ELF2', 'NKX2-3', 'RUNX1', 'STAT5A', 'RFX2', 'JUND', 'MEF2D', 'RUNX2', 'GFI1B', 'MYB', 'FOS', 'NFE2', 'GATA2', 'GFI1', 'XBP1', 'FOSL2', 'SPI1', 'SOX4', 'KLF3', 'KLF7']	301.621	29
['SMAD3', 'ETV6', 'IRF1', 'IKZF1', 'ERG', 'RREB1', 'RARA', 'NR1D1', 'ELF1', 'ELF2', 'NKX2-3', 'RUNX1', 'STAT5A', 'RFX2', 'MECOM', 'E2F3', 'MEIS1', 'KLF3', 'HIVEP2', 'BCL11A', 'XBP1', 'CIC', 'SPI1']	301.565	23
['SMAD3', 'ETV6', 'IRF1', 'IKZF1', 'ERG', 'RREB1', 'RARA', 'NR1D1', 'ELF1', 'ELF2', 'NKX2-3', 'RUNX1', 'REL', 'MEF2D', 'RUNX2', 'GFI1B', 'MYB', 'GFI1', 'SPI1', 'FOS', 'RFX2', 'NFE2', 'GATA2', 'CUX1', 'JUND', 'MEF2C', 'ZNF217', 'CIC']	301.536	28
['SMAD3', 'ETV6', 'IRF1', 'IKZF1', 'ERG', 'RREB1', 'RARA', 'NR1D1', 'ELF1', 'ELF2', 'NKX2-3', 'RUNX1', 'REL', 'HIVEP2', 'RFX2', 'XBP1', 'FOS', 'JUND', 'MEF2C', 'JUNB', 'CIC']	301.524	21
['SMAD3', 'ETV6', 'IRF1', 'IKZF1', 'ERG', 'RREB1', 'RARA', 'NR1D1', 'ELF1', 'ELF2', 'NKX2-3', 'RUNX1', 'STAT5A', 'RFX2', 'JUND', 'MEF2D', 'RUNX2', 'GFI1B', 'MYB', 'E2F3', 'JUNB', 'NFE2', 'GATA2', 'GFI1', 'ZNF217', 'CIC', 'FOXP1', 'KLF7']	301.214	28
['SMAD3', 'ETV6', 'IRF1', 'IKZF1', 'ERG', 'RREB1', 'RARA', 'NR1D1', 'ELF1', 'ELF2', 'NKX2-3', 'RUNX1', 'REL', 'MEF2D', 'RUNX2', 'GFI1B', 'MYB', 'GFI1', 'SPI1', 'E2F3', 'CIC', 'RFX2', 'GATA2', 'KLF3', 'KLF7', 'ZNF217', 'NFE2', 'LYL1', 'FOXP1']	301.172	29
['SMAD3', 'ETV6', 'IRF1', 'IKZF1', 'ERG', 'RREB1', 'RARA', 'NR1D1', 'ELF1', 'ELF2', 'NKX2-3', 'RUNX1', 'STAT5A', 'RFX2', 'JUND', 'MEF2D', 'RUNX2', 'GFI1B', 'MYB', 'FOS', 'NFE2', 'GATA2', 'GFI1', 'XBP1', 'CIC', 'JUNB', 'MEF2C']	300.815	27
['SMAD3', 'ETV6', 'IRF1', 'IKZF1', 'ERG', 'RREB1', 'RARA', 'NR1D1', 'ELF1', 'ELF2', 'NKX2-3', 'RUNX1', 'REL', 'MEF2D', 'RUNX2', 'GFI1B', 'ZBTB16', 'SOX4', 'JUND', 'MEF2C', 'FOS', 'RFX2', 'FOSL2', 'NFE2', 'CUX1', 'GATA2', 'GFI1', 'XBP1']	300.571	28
['SMAD3', 'ETV6', 'IRF1', 'IKZF1', 'ERG', 'RREB1', 'RARA', 'NR1D1', 'ELF1', 'ELF2', 'NKX2-3', 'RUNX1', 'REL', 'MEF2D', 'RUNX2', 'GFI1B', 'MYB', 'GFI1', 'SPI1', 'FOS', 'RFX2', 'NFE2', 'GATA2', 'CUX1', 'JUND', 'KLF3', 'KLF7', 'XBP1', 'CIC']	300.414	29
['SMAD3', 'ETV6', 'IRF1', 'IKZF1', 'ERG', 'RREB1', 'RARA', 'NR1D1', 'ELF1', 'ELF2', 'NKX2-3', 'RUNX1', 'REL', 'MEF2D', 'RUNX2', 'GFI1B', 'MYB', 'GFI1', 'SPI1', 'FOS', 'RFX2', 'NFE2', 'GATA2', 'CUX1', 'JUND', 'MEF2C', 'ZNF217', 'SOX4', 'FOSL2']	300	29
['SMAD3', 'ETV6', 'IRF1', 'IKZF1', 'ERG', 'RREB1', 'RARA', 'NR1D1', 'ELF1', 'ELF2', 'NKX2-3', 'RUNX1', 'STAT5A', 'RFX2', 'JUND', 'MEF2D', 'RUNX2', 'GFI1B', 'MYB', 'FOS', 'NFE2', 'GATA2', 'GFI1', 'XBP1', 'CIC', 'JUNB', 'KLF7']	299.556	27
['SMAD3', 'ETV6', 'IRF1', 'IKZF1', 'ERG', 'RREB1', 'RARA', 'NR1D1', 'ELF1', 'ELF2', 'NKX2-3', 'RUNX1', 'STAT5A', 'RFX2', 'JUND', 'MEF2D', 'RUNX2', 'GFI1B', 'ZBTB16', 'SOX4', 'MEF2C', 'FOS', 'FOSL2', 'NFE2', 'GATA2', 'GFI1', 'ZNF217']	299.296	27
['SMAD3', 'ETV6', 'IRF1', 'IKZF1', 'ERG', 'RREB1', 'RARA', 'NR1D1', 'ELF1', 'ELF2', 'NKX2-3', 'RUNX1', 'STAT5A', 'RFX2', 'JUND', 'MEF2D', 'RUNX2', 'GFI1B', 'MYB', 'FOS', 'NFE2', 'GATA2', 'GFI1', 'XBP1', 'FOSL2', 'JUNB', 'MEF2C']	299.259	27
['SMAD3', 'ETV6', 'IRF1', 'IKZF1', 'ERG', 'RREB1', 'RARA', 'NR1D1', 'ELF1', 'ELF2', 'NKX2-3', 'RUNX1', 'STAT5A', 'RFX2', 'JUND', 'MEF2D', 'RUNX2', 'GFI1B', 'MYB', 'FOS', 'NFE2', 'GATA2', 'GFI1', 'ZNF217', 'CIC', 'SPI1', 'KLF3', 'KLF7']	299.179	28
['SMAD3', 'ETV6', 'IRF1', 'IKZF1', 'ERG', 'RREB1', 'RARA', 'NR1D1', 'ELF1', 'ELF2', 'NKX2-3', 'RUNX1', 'REL', 'MEF2D', 'RUNX2', 'GFI1B', 'MYB', 'GFI1', 'SPI1', 'FOS', 'RFX2', 'NFE2', 'GATA2', 'CUX1', 'JUND', 'KLF3', 'KLF7', 'XBP1', 'SOX4', 'FOSL2']	298.967	30
['SMAD3', 'ETV6', 'IRF1', 'IKZF1', 'ERG', 'RREB1', 'RARA', 'NR1D1', 'ELF1', 'ELF2', 'NKX2-3', 'RUNX1', 'STAT5A', 'RFX2', 'JUND', 'MEF2D', 'RUNX2', 'GFI1B', 'ZBTB16', 'SOX4', 'KLF3', 'KLF7', 'FOS', 'FOSL2', 'NFE2', 'GATA2', 'GFI1', 'XBP1']	298.214	28
['SMAD3', 'ETV6', 'IRF1', 'IKZF1', 'ERG', 'RREB1', 'RARA', 'NR1D1', 'ELF1', 'ELF2', 'NKX2-3', 'RUNX1', 'STAT5A', 'RFX2', 'JUND', 'MEF2D', 'RUNX2', 'GFI1B', 'MYB', 'FOS', 'NFE2', 'GATA2', 'GFI1', 'XBP1', 'FOSL2', 'JUNB', 'KLF7']	298	27
['SMAD3', 'ETV6', 'IRF1', 'IKZF1', 'ERG', 'RREB1', 'RARA', 'NR1D1', 'ELF1', 'ELF2', 'NKX2-3', 'RUNX1', 'REL', 'MEF2D', 'RUNX2', 'GFI1B', 'MYB', 'GFI1', 'JUNB', 'RFX2', 'NFE2', 'GATA2', 'JUND', 'XBP1', 'CUX1', 'FOS', 'CIC', 'MEF2C']	298	28
['SMAD3', 'ETV6', 'IRF1', 'IKZF1', 'ERG', 'RREB1', 'RARA', 'NR1D1', 'ELF1', 'ELF2', 'NKX2-3', 'RUNX1', 'STAT5A', 'RFX2', 'JUND', 'MEF2D', 'RUNX2', 'GFI1B', 'MYB', 'FOS', 'NFE2', 'GATA2', 'GFI1', 'ZNF217', 'FOSL2', 'SPI1', 'SOX4', 'KLF3', 'KLF7']	297.724	29
['SMAD3', 'ETV6', 'IRF1', 'IKZF1', 'ERG', 'RREB1', 'RARA', 'NR1D1', 'ELF1', 'ELF2', 'NKX2-3', 'RUNX1', 'REL', 'MEF2D', 'RUNX2', 'GFI1B', 'MYB', 'GFI1', 'JUNB', 'RFX2', 'NFE2', 'GATA2', 'JUND', 'XBP1', 'CUX1', 'FOS', 'CIC', 'KLF7']	296.786	28
['SMAD3', 'ETV6', 'IRF1', 'IKZF1', 'ERG', 'RREB1', 'RARA', 'NR1D1', 'ELF1', 'ELF2', 'NKX2-3', 'RUNX1', 'STAT5A', 'RFX2', 'JUND', 'MEF2D', 'RUNX2', 'GFI1B', 'MYB', 'FOS', 'NFE2', 'GATA2', 'GFI1', 'ZNF217', 'CIC', 'JUNB', 'MEF2C']	296.63	27
['SMAD3', 'ETV6', 'IRF1', 'IKZF1', 'ERG', 'RREB1', 'RARA', 'NR1D1', 'ELF1', 'ELF2', 'NKX2-3', 'RUNX1', 'REL', 'MEF2D', 'RUNX2', 'GFI1B', 'ZBTB16', 'SOX4', 'JUND', 'MEF2C', 'FOS', 'RFX2', 'FOSL2', 'NFE2', 'CUX1', 'GATA2', 'GFI1', 'ZNF217']	296.536	28
['SMAD3', 'ETV6', 'IRF1', 'IKZF1', 'ERG', 'RREB1', 'RARA', 'NR1D1', 'ELF1', 'ELF2', 'NKX2-3', 'RUNX1', 'REL', 'MEF2D', 'RUNX2', 'GFI1B', 'MYB', 'GFI1', 'SPI1', 'FOS', 'RFX2', 'NFE2', 'GATA2', 'CUX1', 'JUND', 'KLF3', 'KLF7', 'ZNF217', 'CIC']	296.517	29
['SMAD3', 'ETV6', 'IRF1', 'IKZF1', 'ERG', 'RREB1', 'RARA', 'NR1D1', 'ELF1', 'ELF2', 'NKX2-3', 'RUNX1', 'REL', 'MEF2D', 'RUNX2', 'GFI1B', 'MYB', 'GFI1', 'JUNB', 'RFX2', 'NFE2', 'GATA2', 'JUND', 'XBP1', 'CUX1', 'FOS', 'FOSL2', 'MEF2C']	296.5	28
['SMAD3', 'ETV6', 'IRF1', 'IKZF1', 'ERG', 'RREB1', 'RARA', 'NR1D1', 'ELF1', 'ELF2', 'NKX2-3', 'RUNX1', 'STAT5A', 'RFX2', 'JUND', 'HIVEP2', 'XBP1', 'FOS', 'MEF2C', 'JUNB', 'CIC']	296	21
['SMAD3', 'ETV6', 'IRF1', 'IKZF1', 'ERG', 'RREB1', 'RARA', 'NR1D1', 'ELF1', 'ELF2', 'NKX2-3', 'RUNX1', 'REL', 'HIVEP2', 'RFX2', 'XBP1', 'E2F3', 'BCL11A', 'MEIS1', 'MEF2C', 'MECOM', 'LYL1', 'SPI1', 'CIC']	295.917	24
['SMAD3', 'ETV6', 'IRF1', 'IKZF1', 'ERG', 'RREB1', 'RARA', 'NR1D1', 'ELF1', 'ELF2', 'NKX2-3', 'RUNX1', 'REL', 'MEF2D', 'RUNX2', 'GFI1B', 'ZBTB16', 'SOX4', 'JUND', 'KLF3', 'FOS', 'RFX2', 'FOSL2', 'NFE2', 'CUX1', 'GATA2', 'KLF7', 'GFI1', 'XBP1']	295.586	29
['SMAD3', 'ETV6', 'IRF1', 'IKZF1', 'ERG', 'RREB1', 'RARA', 'NR1D1', 'ELF1', 'ELF2', 'NKX2-3', 'RUNX1', 'STAT5A', 'RFX2', 'JUND', 'MEF2D', 'RUNX2', 'GFI1B', 'MYB', 'FOS', 'NFE2', 'GATA2', 'GFI1', 'ZNF217', 'CIC', 'JUNB', 'KLF7']	295.37	27
['SMAD3', 'ETV6', 'IRF1', 'IKZF1', 'ERG', 'RREB1', 'RARA', 'NR1D1', 'ELF1', 'ELF2', 'NKX2-3', 'RUNX1', 'REL', 'MEF2D', 'RUNX2', 'GFI1B', 'MYB', 'GFI1', 'JUNB', 'RFX2', 'NFE2', 'GATA2', 'JUND', 'XBP1', 'CUX1', 'FOS', 'FOSL2', 'KLF7']	295.286	28
['SMAD3', 'ETV6', 'IRF1', 'IKZF1', 'ERG', 'RREB1', 'RARA', 'NR1D1', 'ELF1', 'ELF2', 'NKX2-3', 'RUNX1', 'REL', 'HIVEP2', 'RFX2', 'XBP1', 'E2F3', 'BCL11A', 'MEIS1', 'KLF3', 'MECOM', 'LYL1', 'SPI1', 'CIC']	295.25	24
['SMAD3', 'ETV6', 'IRF1', 'IKZF1', 'ERG', 'RREB1', 'RARA', 'NR1D1', 'ELF1', 'ELF2', 'NKX2-3', 'RUNX1', 'REL', 'MEF2D', 'RUNX2', 'GFI1B', 'MYB', 'GFI1', 'SPI1', 'FOS', 'RFX2', 'NFE2', 'GATA2', 'CUX1', 'JUND', 'KLF3', 'KLF7', 'ZNF217', 'SOX4', 'FOSL2']	295.2	30
['SMAD3', 'ETV6', 'IRF1', 'IKZF1', 'ERG', 'RREB1', 'RARA', 'NR1D1', 'ELF1', 'ELF2', 'NKX2-3', 'RUNX1', 'STAT5A', 'RFX2', 'JUND', 'MEF2D', 'RUNX2', 'GFI1B', 'MYB', 'FOS', 'NFE2', 'GATA2', 'GFI1', 'ZNF217', 'FOSL2', 'JUNB', 'MEF2C']	295.074	27
['SMAD3', 'ETV6', 'IRF1', 'IKZF1', 'ERG', 'RREB1', 'RARA', 'TGIF1', 'REL', 'MYB', 'GATA2', 'JUND', 'KLF7', 'RUNX2', 'KLF3', 'SPI1', 'SOX4', 'E2F3', 'MEIS1', 'XBP1']	294.25	20
['SMAD3', 'ETV6', 'IRF1', 'IKZF1', 'ERG', 'RREB1', 'RARA', 'NR1D1', 'ELF1', 'ELF2', 'NKX2-3', 'RUNX1', 'STAT5A', 'RFX2', 'JUND', 'MEF2D', 'RUNX2', 'GFI1B', 'ZBTB16', 'SOX4', 'KLF3', 'KLF7', 'FOS', 'FOSL2', 'NFE2', 'GATA2', 'GFI1', 'ZNF217']	294.179	28
['SMAD3', 'ETV6', 'IRF1', 'IKZF1', 'ERG', 'RREB1', 'RARA', 'NR1D1', 'ELF1', 'ELF2', 'NKX2-3', 'RUNX1', 'REL', 'MEF2D', 'RUNX2', 'GFI1B', 'MYB', 'GFI1', 'JUNB', 'RFX2', 'NFE2', 'GATA2', 'JUND', 'ZNF217', 'FOS', 'CUX1', 'CIC', 'MEF2C']	293.964	28
['SMAD3', 'ETV6', 'IRF1', 'IKZF1', 'ERG', 'RREB1', 'RARA', 'NR1D1', 'ELF1', 'ELF2', 'NKX2-3', 'RUNX1', 'STAT5A', 'RFX2', 'JUND', 'MEF2D', 'RUNX2', 'GFI1B', 'MYB', 'FOS', 'NFE2', 'GATA2', 'GFI1', 'ZNF217', 'FOSL2', 'JUNB', 'KLF7']	293.815	27
['SMAD3', 'ETV6', 'IRF1', 'IKZF1', 'ERG', 'RREB1', 'RARA', 'NR1D1', 'ELF1', 'ELF2', 'NKX2-3', 'RUNX1', 'REL', 'MEF2D', 'RUNX2', 'GFI1B', 'MYB', 'GFI1', 'JUNB', 'RFX2', 'NFE2', 'GATA2', 'JUND', 'ZNF217', 'FOS', 'CUX1', 'CIC', 'KLF7']	292.75	28
['SMAD3', 'ETV6', 'IRF1', 'IKZF1', 'ERG', 'RREB1', 'RARA', 'NR1D1', 'ELF1', 'ELF2', 'NKX2-3', 'RUNX1', 'REL', 'MEF2D', 'RUNX2', 'GFI1B', 'MYB', 'GFI1', 'JUNB', 'RFX2', 'NFE2', 'GATA2', 'JUND', 'ZNF217', 'FOS', 'CUX1', 'FOSL2', 'MEF2C']	292.464	28
['SMAD3', 'ETV6', 'IRF1', 'IKZF1', 'ERG', 'RREB1', 'RARA', 'TGIF1', 'REL', 'MYB', 'GATA2', 'JUND', 'KLF7', 'RUNX2', 'KLF3', 'SPI1', 'SOX4', 'E2F3', 'MEIS1', 'FOXP1']	292.15	20
['SMAD3', 'ETV6', 'IRF1', 'IKZF1', 'ERG', 'RREB1', 'RARA', 'NR1D1', 'ELF1', 'ELF2', 'NKX2-3', 'RUNX1', 'REL', 'MEF2D', 'RUNX2', 'GFI1B', 'ZBTB16', 'SOX4', 'JUND', 'KLF3', 'FOS', 'RFX2', 'FOSL2', 'NFE2', 'CUX1', 'GATA2', 'KLF7', 'GFI1', 'ZNF217']	291.69	29
['SMAD3', 'ETV6', 'IRF1', 'IKZF1', 'ERG', 'RREB1', 'RARA', 'NR1D1', 'ELF1', 'ELF2', 'NKX2-3', 'RUNX1', 'REL', 'MEF2D', 'RUNX2', 'GFI1B', 'MYB', 'GFI1', 'JUNB', 'RFX2', 'NFE2', 'GATA2', 'JUND', 'ZNF217', 'FOS', 'CUX1', 'FOSL2', 'KLF7']	291.25	28
['SMAD3', 'ETV6', 'IRF1', 'IKZF1', 'ERG', 'RREB1', 'RARA', 'TGIF1', 'REL', 'MYB', 'GATA2', 'JUND', 'KLF7', 'RUNX2', 'KLF3', 'SPI1', 'SOX4', 'E2F3', 'NFE2', 'FOXP1']	289.25	20
['SMAD3', 'ETV6', 'IRF1', 'IKZF1', 'ERG', 'RREB1', 'RARA', 'TGIF1', 'REL', 'MYB', 'GATA2', 'JUND', 'KLF7', 'RUNX2', 'JUNB', 'NFE2', 'FOXP1', 'E2F3']	282.444	18
['SMAD3', 'ETV6', 'IRF1', 'IKZF1', 'ERG', 'RREB1', 'RARA', 'TGIF1', 'REL', 'MYB', 'GATA2', 'JUND', 'KLF7', 'RUNX2', 'KLF3', 'SPI1', 'SOX4', 'E2F3', 'NFE2', 'XBP1', 'FOSL2']	280.143	21
['SMAD3', 'ETV6', 'IRF1', 'IKZF1', 'ERG', 'RREB1', 'RARA', 'TGIF1', 'REL', 'MYB', 'GATA2', 'JUND', 'KLF7', 'RUNX2', 'JUNB', 'NFE2', 'FOSL2', 'XBP1', 'E2F3']	272.737	19
['SMAD3', 'ETV6', 'IRF1', 'IKZF1', 'ERG', 'RREB1', 'RARA', 'TGIF1', 'REL', 'MYB', 'GATA2', 'JUND', 'KLF7', 'RUNX2', 'KLF3', 'SPI1', 'SOX4', 'FOS', 'XBP1', 'FOSL2', 'NFE2']	265.667	21
['SMAD3', 'ETV6', 'IRF1', 'IKZF1', 'ERG', 'RREB1', 'RARA', 'TGIF1', 'REL', 'MYB', 'GATA2', 'JUND', 'KLF7', 'RUNX2', 'JUNB', 'NFE2', 'FOSL2', 'XBP1', 'FOS']	256.737	19
