# Supplementary material for: Core transcriptional regulatory circuitry molecule ZNF217 promotes AML cell proliferation by up-regulating MYB
Source: Int J Biol Sci. 2025 Feb 18;21(5):1966–83. doi: 10.7150/ijbs.103211 (PMC11900805; doi:10.7150/ijbs.103211)
Supplement: Supplementary file 1 — Supplementary figures and tables. [file ijbsv21p1966s1.zip › Supplementary/Table S15.xlsx]

## Sheet: AML8-mergeCRC_CRC_SCORES
['ETV6', 'RREB1', 'RUNX2', 'ZNF217', 'XBP1', 'CUX1', 'ELF1', 'JUNB']	14.25	8
['ETV6', 'RREB1', 'RUNX2', 'ZNF217', 'XBP1', 'ERG', 'ELF1', 'JUNB', 'MEF2D']	13.6667	9
['ETV6', 'RREB1', 'RUNX2', 'FOXP1', 'ERG', 'ELF1', 'JUNB']	13.5714	7
['ETV6', 'RREB1', 'MYB', 'XBP1', 'ZNF217', 'ELF1', 'MEF2D', 'JUNB']	13.25	8
['ETV6', 'RREB1', 'RUNX2', 'ZNF217', 'XBP1', 'MXD1', 'CUX1', 'JUNB']	13.25	8
['ETV6', 'RREB1', 'RUNX2', 'FOXP1', 'MXD1', 'JUNB']	13.1667	6
['ETV6', 'RREB1', 'MYB', 'XBP1', 'ZNF217', 'ELF1', 'CUX1', 'JUNB']	13.125	8
['ETV6', 'RREB1', 'RUNX2', 'ZNF217', 'XBP1', 'ERG', 'ELF1', 'ZBTB16', 'SOX4']	13.1111	9
['ETV6', 'RREB1', 'MYB', 'FOXP1', 'ELF1', 'JUNB']	13	6
['ETV6', 'RREB1', 'RUNX2', 'ZNF217', 'RUNX1', 'ERG', 'ELF1', 'MEF2D']	13	8
['ETV6', 'RREB1', 'RUNX2', 'ZNF217', 'XBP1', 'CUX1', 'ELF1', 'ZBTB16', 'SOX4']	12.8889	9
['ETV6', 'RREB1', 'RUNX2', 'FOXP1', 'MXD1', 'SOX4']	12.6667	6
['ETV6', 'RREB1', 'RUNX2', 'ZNF217', 'XBP1', 'ERG', 'NFE2', 'JUNB', 'MEF2D']	12.6667	9
['ETV6', 'RREB1', 'MYB', 'FOXP1', 'ELF1', 'SOX4']	12.5	6
['ETV6', 'RREB1', 'RUNX2', 'ZNF217', 'XBP1', 'MXD1', 'NFE2', 'JUNB', 'MEF2D']	12.3333	9
['ETV6', 'RREB1', 'RUNX2', 'ZNF217', 'RUNX1', 'ERG', 'ELF1', 'ZBTB16', 'SOX4']	12.2222	9
['ETV6', 'RREB1', 'MYB', 'XBP1', 'ZNF217', 'NFE2', 'JUNB', 'MEF2D']	12.125	8
['ETV6', 'RREB1', 'RUNX2', 'FOXP1', 'ERG', 'ELF1', 'RUNX1', 'SOX4']	12	8
['ETV6', 'RREB1', 'RUNX2', 'ZNF217', 'XBP1', 'MXD1', 'CUX1', 'ZBTB16', 'SOX4']	12	9
['ETV6', 'RREB1', 'MYB', 'XBP1', 'ZNF217', 'ELF1', 'CUX1', 'ZBTB16', 'SOX4']	11.8889	9
['ETV6', 'RREB1', 'RUNX2', 'ZNF217', 'RUNX1', 'ERG', 'NFE2', 'MEF2D']	11.875	8
