# Supplementary material for: Core transcriptional regulatory circuitry molecule ZNF217 promotes AML cell proliferation by up-regulating MYB
Source: Int J Biol Sci. 2025 Feb 18;21(5):1966–83. doi: 10.7150/ijbs.103211 (PMC11900805; doi:10.7150/ijbs.103211)
Supplement: Supplementary file 1 — Supplementary figures and tables. [file ijbsv21p1966s1.zip › Supplementary/Table S16.xlsx]

## Sheet: AML9-mergeCRC_CRC_SCORES
['ETV6', 'IRF1', 'ERG', 'KLF2', 'BHLHE40', 'SMAD3', 'IKZF1', 'RREB1', 'ZBTB7A', 'ELF2', 'RFX1', 'KLF9', 'STAT1', 'RUNX1', 'RBPJ', 'KLF7', 'RARA', 'ELF1', 'RUNX2', 'KLF6', 'PBX3', 'GFI1', 'MEF2D', 'FOXO3', 'KLF3', 'FOSL2', 'SOX4', 'LYL1', 'XBP1']	314.448	29
['ETV6', 'IRF1', 'ERG', 'KLF2', 'BHLHE40', 'SMAD3', 'IKZF1', 'RREB1', 'ZBTB7A', 'ELF2', 'RFX1', 'KLF9', 'STAT1', 'RUNX1', 'RBPJ', 'KLF7', 'RARA', 'ELF1', 'RUNX2', 'KLF6', 'ZNF267', 'FOXO3', 'GFI1', 'MEF2D', 'KLF3', 'FOSL2', 'SOX4', 'LYL1', 'XBP1']	314.414	29
['ETV6', 'IRF1', 'ERG', 'KLF2', 'BHLHE40', 'SMAD3', 'IKZF1', 'RREB1', 'ZBTB7A', 'ELF2', 'RFX1', 'KLF9', 'STAT1', 'RUNX1', 'RBPJ', 'KLF7', 'RARA', 'ELF1', 'RUNX2', 'KLF6', 'PBX3', 'GFI1', 'MEF2D', 'FOXO3', 'BCL11B', 'XBP1', 'BCL11A', 'SOX4', 'LYL1']	313.966	29
['ETV6', 'IRF1', 'ERG', 'KLF2', 'BHLHE40', 'SMAD3', 'IKZF1', 'RREB1', 'ZBTB7A', 'ELF2', 'RFX1', 'KLF9', 'STAT1', 'RUNX1', 'RBPJ', 'KLF7', 'RARA', 'ELF1', 'RUNX2', 'KLF6', 'ZNF267', 'FOXO3', 'GFI1', 'MEF2D', 'BCL11B', 'XBP1', 'BCL11A', 'SOX4', 'LYL1']	313.931	29
['ETV6', 'IRF1', 'ERG', 'KLF2', 'BHLHE40', 'SMAD3', 'IKZF1', 'RREB1', 'ZBTB7A', 'ELF2', 'RFX1', 'KLF9', 'STAT1', 'RUNX1', 'RBPJ', 'KLF7', 'RARA', 'ELF1', 'RUNX2', 'KLF6', 'PBX3', 'GFI1', 'MEF2D', 'FOXO3', 'KLF3', 'FOSL2', 'SOX4', 'LYL1', 'REL']	313.172	29
['ETV6', 'IRF1', 'ERG', 'KLF2', 'BHLHE40', 'SMAD3', 'IKZF1', 'RREB1', 'ZBTB7A', 'ELF2', 'RFX1', 'KLF9', 'STAT1', 'RUNX1', 'RBPJ', 'KLF7', 'RARA', 'ELF1', 'RUNX2', 'KLF6', 'ZNF267', 'FOXO3', 'GFI1', 'MEF2D', 'KLF3', 'FOSL2', 'SOX4', 'LYL1', 'REL']	313.138	29
['ETV6', 'IRF1', 'ERG', 'KLF2', 'BHLHE40', 'SMAD3', 'IKZF1', 'RREB1', 'ZBTB7A', 'ELF2', 'RFX1', 'KLF9', 'STAT1', 'RUNX1', 'RBPJ', 'KLF7', 'RARA', 'ELF1', 'RUNX2', 'KLF6', 'PBX3', 'GFI1', 'MEF2D', 'FOXO3', 'BCL11B', 'XBP1', 'FOSL2', 'SOX4', 'LYL1']	312.793	29
['ETV6', 'IRF1', 'ERG', 'KLF2', 'BHLHE40', 'SMAD3', 'IKZF1', 'RREB1', 'ZBTB7A', 'ELF2', 'RFX1', 'KLF9', 'STAT1', 'RUNX1', 'RBPJ', 'KLF7', 'RARA', 'ELF1', 'RUNX2', 'KLF6', 'ZNF267', 'FOXO3', 'GFI1', 'MEF2D', 'BCL11B', 'XBP1', 'FOSL2', 'SOX4', 'LYL1']	312.759	29
['ETV6', 'IRF1', 'ERG', 'KLF2', 'BHLHE40', 'SMAD3', 'IKZF1', 'RREB1', 'ZBTB7A', 'ELF2', 'RFX1', 'KLF9', 'STAT1', 'RUNX1', 'RBPJ', 'KLF7', 'RARA', 'ELF1', 'RUNX2', 'KLF6', 'PBX3', 'GFI1', 'TGIF1', 'XBP1', 'KLF3', 'SOX4', 'BCL11A', 'FOXO3']	312.75	28
['ETV6', 'IRF1', 'ERG', 'KLF2', 'BHLHE40', 'SMAD3', 'IKZF1', 'RREB1', 'ZBTB7A', 'ELF2', 'RFX1', 'KLF9', 'STAT1', 'RUNX1', 'RBPJ', 'KLF7', 'RARA', 'ELF1', 'RUNX2', 'KLF6', 'PBX3', 'GFI1', 'MEF2D', 'ZNF217', 'KLF3', 'FOSL2', 'SOX4', 'LYL1', 'XBP1']	312.724	29
['ETV6', 'IRF1', 'ERG', 'KLF2', 'BHLHE40', 'SMAD3', 'IKZF1', 'RREB1', 'ZBTB7A', 'ELF2', 'RFX1', 'KLF9', 'STAT1', 'RUNX1', 'RBPJ', 'KLF7', 'RARA', 'ELF1', 'RUNX2', 'KLF6', 'ZNF267', 'FOXO3', 'GFI1', 'TGIF1', 'XBP1', 'KLF3', 'SOX4', 'BCL11A']	312.714	28
['ETV6', 'IRF1', 'ERG', 'KLF2', 'BHLHE40', 'SMAD3', 'IKZF1', 'RREB1', 'ZBTB7A', 'ELF2', 'RFX1', 'KLF9', 'STAT1', 'RUNX1', 'RBPJ', 'KLF7', 'RARA', 'ELF1', 'RUNX2', 'KLF6', 'ZNF267', 'ZNF217', 'GFI1', 'MEF2D', 'KLF3', 'FOSL2', 'SOX4', 'LYL1', 'XBP1']	312.69	29
['ETV6', 'IRF1', 'ERG', 'KLF2', 'BHLHE40', 'SMAD3', 'IKZF1', 'RREB1', 'ZBTB7A', 'ELF2', 'RFX1', 'KLF9', 'STAT1', 'RUNX1', 'RBPJ', 'KLF7', 'RARA', 'ELF1', 'RUNX2', 'KLF6', 'PBX3', 'GFI1', 'MEF2D', 'FOXO3', 'BCL11B', 'REL', 'LYL1', 'SOX4', 'BCL11A']	312.69	29
['ETV6', 'IRF1', 'ERG', 'KLF2', 'BHLHE40', 'SMAD3', 'IKZF1', 'RREB1', 'ZBTB7A', 'ELF2', 'RFX1', 'KLF9', 'STAT1', 'RUNX1', 'RBPJ', 'KLF7', 'RARA', 'ELF1', 'RUNX2', 'KLF6', 'ZNF267', 'FOXO3', 'GFI1', 'MEF2D', 'BCL11B', 'REL', 'LYL1', 'SOX4', 'BCL11A']	312.655	29
['ETV6', 'IRF1', 'ERG', 'KLF2', 'BHLHE40', 'SMAD3', 'IKZF1', 'RREB1', 'ZBTB7A', 'ELF2', 'RFX1', 'KLF9', 'STAT1', 'RUNX1', 'RBPJ', 'KLF7', 'RARA', 'ELF1', 'RUNX2', 'KLF6', 'PBX3', 'GFI1', 'MEF2D', 'ZNF217', 'BCL11B', 'XBP1', 'BCL11A', 'SOX4', 'LYL1']	312.241	29
['ETV6', 'IRF1', 'ERG', 'KLF2', 'BHLHE40', 'SMAD3', 'IKZF1', 'RREB1', 'ZBTB7A', 'ELF2', 'RFX1', 'KLF9', 'STAT1', 'RUNX1', 'RBPJ', 'KLF7', 'RARA', 'ELF1', 'RUNX2', 'KLF6', 'ZNF267', 'ZNF217', 'GFI1', 'MEF2D', 'BCL11B', 'XBP1', 'BCL11A', 'SOX4', 'LYL1']	312.207	29
['ETV6', 'IRF1', 'ERG', 'KLF2', 'BHLHE40', 'SMAD3', 'IKZF1', 'RREB1', 'ZBTB7A', 'ELF2', 'RFX1', 'KLF9', 'STAT1', 'RUNX1', 'RBPJ', 'KLF7', 'RARA', 'ELF1', 'RUNX2', 'KLF6', 'PBX3', 'GFI1', 'TGIF1', 'XBP1', 'KLF3', 'SOX4', 'FOSL2', 'FOXO3']	311.536	28
['ETV6', 'IRF1', 'ERG', 'KLF2', 'BHLHE40', 'SMAD3', 'IKZF1', 'RREB1', 'ZBTB7A', 'ELF2', 'RFX1', 'KLF9', 'STAT1', 'RUNX1', 'RBPJ', 'KLF7', 'RARA', 'ELF1', 'RUNX2', 'KLF6', 'PBX3', 'GFI1', 'MEF2D', 'FOXO3', 'BCL11B', 'REL', 'LYL1', 'SOX4', 'FOSL2']	311.517	29
['ETV6', 'IRF1', 'ERG', 'KLF2', 'BHLHE40', 'SMAD3', 'IKZF1', 'RREB1', 'ZBTB7A', 'ELF2', 'RFX1', 'KLF9', 'STAT1', 'RUNX1', 'RBPJ', 'KLF7', 'RARA', 'ELF1', 'RUNX2', 'KLF6', 'ZNF267', 'FOXO3', 'GFI1', 'TGIF1', 'XBP1', 'KLF3', 'SOX4', 'FOSL2']	311.5	28
['ETV6', 'IRF1', 'ERG', 'KLF2', 'BHLHE40', 'SMAD3', 'IKZF1', 'RREB1', 'ZBTB7A', 'ELF2', 'RFX1', 'KLF9', 'STAT1', 'RUNX1', 'RBPJ', 'KLF7', 'RARA', 'ELF1', 'RUNX2', 'KLF6', 'ZNF267', 'FOXO3', 'GFI1', 'MEF2D', 'BCL11B', 'REL', 'LYL1', 'SOX4', 'FOSL2']	311.483	29
['ETV6', 'IRF1', 'ERG', 'KLF2', 'BHLHE40', 'SMAD3', 'IKZF1', 'RREB1', 'ZBTB7A', 'ELF2', 'RFX1', 'KLF9', 'STAT1', 'RUNX1', 'RBPJ', 'KLF7', 'RARA', 'ELF1', 'RUNX2', 'KLF6', 'PBX3', 'GFI1', 'MEF2D', 'FOXO3', 'BCL11B', 'XBP1', 'FOSL2', 'JUNB']	311.464	28
['ETV6', 'IRF1', 'ERG', 'KLF2', 'BHLHE40', 'SMAD3', 'IKZF1', 'RREB1', 'ZBTB7A', 'ELF2', 'RFX1', 'KLF9', 'STAT1', 'RUNX1', 'RBPJ', 'KLF7', 'RARA', 'ELF1', 'RUNX2', 'KLF6', 'PBX3', 'GFI1', 'MEF2D', 'ZNF217', 'KLF3', 'FOSL2', 'SOX4', 'LYL1', 'REL']	311.448	29
['ETV6', 'IRF1', 'ERG', 'KLF2', 'BHLHE40', 'SMAD3', 'IKZF1', 'RREB1', 'ZBTB7A', 'ELF2', 'RFX1', 'KLF9', 'STAT1', 'RUNX1', 'RBPJ', 'KLF7', 'RARA', 'ELF1', 'RUNX2', 'KLF6', 'ZNF267', 'FOXO3', 'GFI1', 'MEF2D', 'BCL11B', 'XBP1', 'FOSL2', 'JUNB']	311.429	28
['ETV6', 'IRF1', 'ERG', 'KLF2', 'BHLHE40', 'SMAD3', 'IKZF1', 'RREB1', 'ZBTB7A', 'ELF2', 'RFX1', 'KLF9', 'STAT1', 'RUNX1', 'RBPJ', 'KLF7', 'RARA', 'ELF1', 'RUNX2', 'KLF6', 'ZNF267', 'ZNF217', 'GFI1', 'MEF2D', 'KLF3', 'FOSL2', 'SOX4', 'LYL1', 'REL']	311.414	29
['ETV6', 'IRF1', 'ERG', 'KLF2', 'BHLHE40', 'SMAD3', 'IKZF1', 'RREB1', 'ZBTB7A', 'ELF2', 'RFX1', 'KLF9', 'STAT1', 'RUNX1', 'RBPJ', 'KLF7', 'RARA', 'ELF1', 'RUNX2', 'KLF6', 'PBX3', 'GFI1', 'MEF2D', 'FOXO3', 'KLF3', 'FOSL2', 'SOX4', 'CUX1', 'XBP1']	311.345	29
['ETV6', 'IRF1', 'ERG', 'KLF2', 'BHLHE40', 'SMAD3', 'IKZF1', 'RREB1', 'ZBTB7A', 'ELF2', 'RFX1', 'KLF9', 'STAT1', 'RUNX1', 'RBPJ', 'KLF7', 'RARA', 'ELF1', 'RUNX2', 'KLF6', 'ZNF267', 'FOXO3', 'GFI1', 'MEF2D', 'KLF3', 'FOSL2', 'SOX4', 'CUX1', 'XBP1']	311.31	29
['ETV6', 'IRF1', 'ERG', 'KLF2', 'BHLHE40', 'SMAD3', 'IKZF1', 'RREB1', 'MEF2C', 'RFX1', 'ELF2', 'RUNX2', 'KLF9', 'KLF6', 'STAT1', 'MEF2D', 'RUNX1', 'GFI1', 'RBPJ', 'ELF1', 'KLF7', 'RARA', 'PBX3', 'FOXO3', 'KLF3', 'FOSL2', 'SOX4', 'LYL1', 'XBP1']	311.241	29
['ETV6', 'IRF1', 'ERG', 'KLF2', 'BHLHE40', 'SMAD3', 'IKZF1', 'RREB1', 'ZBTB7A', 'ELF2', 'RFX1', 'KLF9', 'STAT1', 'RUNX1', 'RBPJ', 'KLF7', 'RARA', 'ELF1', 'RUNX2', 'KLF6', 'PBX3', 'GFI1', 'MEF2D', 'FOXO3', 'KLF3', 'FOSL2', 'CIC', 'LYL1', 'XBP1']	311.207	29
['ETV6', 'IRF1', 'ERG', 'KLF2', 'BHLHE40', 'SMAD3', 'IKZF1', 'RREB1', 'MEF2C', 'RFX1', 'ELF2', 'RUNX2', 'KLF9', 'KLF6', 'STAT1', 'MEF2D', 'RUNX1', 'GFI1', 'RBPJ', 'ELF1', 'KLF7', 'RARA', 'ZNF267', 'FOXO3', 'KLF3', 'FOSL2', 'SOX4', 'LYL1', 'XBP1']	311.207	29
['ETV6', 'IRF1', 'ERG', 'KLF2', 'BHLHE40', 'SMAD3', 'IKZF1', 'RREB1', 'ZBTB7A', 'ELF2', 'RFX1', 'KLF9', 'STAT1', 'RUNX1', 'RBPJ', 'KLF7', 'RARA', 'ELF1', 'RUNX2', 'KLF6', 'ZNF267', 'FOXO3', 'GFI1', 'MEF2D', 'KLF3', 'FOSL2', 'CIC', 'LYL1', 'XBP1']	311.172	29
['ETV6', 'IRF1', 'ERG', 'KLF2', 'BHLHE40', 'SMAD3', 'IKZF1', 'RREB1', 'ZBTB7A', 'ELF2', 'RFX1', 'KLF9', 'STAT1', 'RUNX1', 'NRF1', 'KLF3', 'RUNX2', 'KLF6', 'FOSL2', 'GFI1', 'LYL1', 'MEF2D', 'SOX4', 'XBP1', 'FOXO3']	311.12	25
['ETV6', 'IRF1', 'ERG', 'KLF2', 'BHLHE40', 'SMAD3', 'IKZF1', 'RREB1', 'ZBTB7A', 'ELF2', 'RFX1', 'KLF9', 'STAT1', 'RUNX1', 'RBPJ', 'KLF7', 'RARA', 'ELF1', 'RUNX2', 'KLF6', 'PBX3', 'GFI1', 'MEF2D', 'ZNF217', 'BCL11B', 'XBP1', 'FOSL2', 'SOX4', 'LYL1']	311.069	29
['ETV6', 'IRF1', 'ERG', 'KLF2', 'BHLHE40', 'SMAD3', 'IKZF1', 'RREB1', 'ZBTB7A', 'ELF2', 'RFX1', 'KLF9', 'STAT1', 'RUNX1', 'RBPJ', 'KLF7', 'RARA', 'ELF1', 'RUNX2', 'KLF6', 'PBX3', 'GFI1', 'TGIF1', 'XBP1', 'BCL11B', 'BCL11A', 'SOX4', 'FOXO3']	311.036	28
['ETV6', 'IRF1', 'ERG', 'KLF2', 'BHLHE40', 'SMAD3', 'IKZF1', 'RREB1', 'ZBTB7A', 'ELF2', 'RFX1', 'KLF9', 'STAT1', 'RUNX1', 'RBPJ', 'KLF7', 'RARA', 'ELF1', 'RUNX2', 'KLF6', 'ZNF267', 'ZNF217', 'GFI1', 'MEF2D', 'BCL11B', 'XBP1', 'FOSL2', 'SOX4', 'LYL1']	311.034	29
['ETV6', 'IRF1', 'ERG', 'KLF2', 'BHLHE40', 'SMAD3', 'IKZF1', 'RREB1', 'ZBTB7A', 'ELF2', 'RFX1', 'KLF9', 'STAT1', 'RUNX1', 'RBPJ', 'KLF7', 'RARA', 'ELF1', 'RUNX2', 'KLF6', 'ZNF267', 'FOXO3', 'GFI1', 'TGIF1', 'XBP1', 'BCL11B', 'SOX4', 'BCL11A']	311	28
['ETV6', 'IRF1', 'ERG', 'KLF2', 'BHLHE40', 'SMAD3', 'IKZF1', 'RREB1', 'ZBTB7A', 'ELF2', 'RFX1', 'KLF9', 'STAT1', 'RUNX1', 'RBPJ', 'KLF7', 'RARA', 'ELF1', 'RUNX2', 'KLF6', 'PBX3', 'GFI1', 'MEF2D', 'ZNF217', 'BCL11B', 'REL', 'LYL1', 'SOX4', 'BCL11A']	310.966	29
['ETV6', 'IRF1', 'ERG', 'KLF2', 'BHLHE40', 'SMAD3', 'IKZF1', 'RREB1', 'ZBTB7A', 'ELF2', 'RFX1', 'KLF9', 'STAT1', 'RUNX1', 'RBPJ', 'KLF7', 'RARA', 'ELF1', 'RUNX2', 'KLF6', 'PBX3', 'GFI1', 'TGIF1', 'XBP1', 'KLF3', 'SOX4', 'BCL11A', 'ZNF217']	310.964	28
['ETV6', 'IRF1', 'ERG', 'KLF2', 'BHLHE40', 'SMAD3', 'IKZF1', 'RREB1', 'ZBTB7A', 'ELF2', 'RFX1', 'KLF9', 'STAT1', 'RUNX1', 'RBPJ', 'KLF7', 'RARA', 'ELF1', 'RUNX2', 'KLF6', 'ZNF267', 'ZNF217', 'GFI1', 'MEF2D', 'BCL11B', 'REL', 'LYL1', 'SOX4', 'BCL11A']	310.931	29
['ETV6', 'IRF1', 'ERG', 'KLF2', 'BHLHE40', 'SMAD3', 'IKZF1', 'RREB1', 'ZBTB7A', 'ELF2', 'RFX1', 'KLF9', 'STAT1', 'RUNX1', 'RBPJ', 'KLF7', 'RARA', 'ELF1', 'RUNX2', 'KLF6', 'ZNF267', 'ZNF217', 'GFI1', 'TGIF1', 'XBP1', 'KLF3', 'SOX4', 'BCL11A']	310.929	28
['ETV6', 'IRF1', 'ERG', 'KLF2', 'BHLHE40', 'SMAD3', 'IKZF1', 'RREB1', 'ZBTB7A', 'ELF2', 'RFX1', 'KLF9', 'STAT1', 'RUNX1', 'RBPJ', 'KLF7', 'RARA', 'ELF1', 'RUNX2', 'KLF6', 'PBX3', 'GFI1', 'MEF2D', 'FOXO3', 'JUNB', 'FOXP1', 'REL']	310.926	27
['ETV6', 'IRF1', 'ERG', 'KLF2', 'BHLHE40', 'SMAD3', 'IKZF1', 'RREB1', 'ZBTB7A', 'ELF2', 'RFX1', 'KLF9', 'STAT1', 'RUNX1', 'RBPJ', 'KLF7', 'RARA', 'ELF1', 'RUNX2', 'KLF6', 'ZNF267', 'FOXO3', 'GFI1', 'MEF2D', 'JUNB', 'FOXP1', 'REL']	310.889	27
['ETV6', 'IRF1', 'ERG', 'KLF2', 'BHLHE40', 'SMAD3', 'IKZF1', 'RREB1', 'ZBTB7A', 'ELF2', 'RFX1', 'KLF9', 'STAT1', 'RUNX1', 'RBPJ', 'KLF7', 'RARA', 'ELF1', 'RUNX2', 'KLF6', 'PBX3', 'GFI1', 'MEF2D', 'FOXO3', 'BCL11B', 'XBP1', 'BCL11A', 'SOX4', 'CUX1']	310.862	29
['ETV6', 'IRF1', 'ERG', 'KLF2', 'BHLHE40', 'SMAD3', 'IKZF1', 'RREB1', 'ZBTB7A', 'ELF2', 'RFX1', 'KLF9', 'STAT1', 'RUNX1', 'RBPJ', 'KLF7', 'RARA', 'ELF1', 'RUNX2', 'KLF6', 'ZNF267', 'FOXO3', 'GFI1', 'MEF2D', 'BCL11B', 'XBP1', 'BCL11A', 'SOX4', 'CUX1']	310.828	29
['ETV6', 'IRF1', 'ERG', 'KLF2', 'BHLHE40', 'SMAD3', 'IKZF1', 'RREB1', 'MEF2C', 'RFX1', 'ELF2', 'RUNX2', 'KLF9', 'KLF6', 'STAT1', 'MEF2D', 'RUNX1', 'GFI1', 'RBPJ', 'ELF1', 'KLF7', 'RARA', 'PBX3', 'FOXO3', 'BCL11B', 'XBP1', 'BCL11A', 'SOX4', 'LYL1']	310.759	29
['ETV6', 'IRF1', 'ERG', 'KLF2', 'BHLHE40', 'SMAD3', 'IKZF1', 'RREB1', 'ZBTB7A', 'ELF2', 'RFX1', 'KLF9', 'STAT1', 'RUNX1', 'RBPJ', 'KLF7', 'RARA', 'ELF1', 'RUNX2', 'KLF6', 'PBX3', 'GFI1', 'MEF2D', 'FOXO3', 'BCL11B', 'XBP1', 'BCL11A', 'CIC', 'LYL1']	310.724	29
['ETV6', 'IRF1', 'ERG', 'KLF2', 'BHLHE40', 'SMAD3', 'IKZF1', 'RREB1', 'MEF2C', 'RFX1', 'ELF2', 'RUNX2', 'KLF9', 'KLF6', 'STAT1', 'MEF2D', 'RUNX1', 'GFI1', 'RBPJ', 'ELF1', 'KLF7', 'RARA', 'ZNF267', 'FOXO3', 'BCL11B', 'XBP1', 'BCL11A', 'SOX4', 'LYL1']	310.724	29
['ETV6', 'IRF1', 'ERG', 'KLF2', 'BHLHE40', 'SMAD3', 'IKZF1', 'RREB1', 'ZBTB7A', 'ELF2', 'RFX1', 'KLF9', 'STAT1', 'RUNX1', 'RBPJ', 'KLF7', 'RARA', 'ELF1', 'RUNX2', 'KLF6', 'ZNF267', 'FOXO3', 'GFI1', 'MEF2D', 'BCL11B', 'XBP1', 'BCL11A', 'CIC', 'LYL1']	310.69	29
['ETV6', 'IRF1', 'ERG', 'KLF2', 'BHLHE40', 'SMAD3', 'IKZF1', 'RREB1', 'ZBTB7A', 'ELF2', 'RFX1', 'KLF9', 'STAT1', 'RUNX1', 'RBPJ', 'KLF7', 'RARA', 'ELF1', 'RUNX2', 'KLF6', 'PBX3', 'GFI1', 'TGIF1', 'REL', 'FOXO3', 'SOX4', 'KLF3', 'FOSL2']	310.214	28
['ETV6', 'IRF1', 'ERG', 'KLF2', 'BHLHE40', 'SMAD3', 'IKZF1', 'RREB1', 'ZBTB7A', 'ELF2', 'RFX1', 'KLF9', 'STAT1', 'RUNX1', 'RBPJ', 'KLF7', 'RARA', 'ELF1', 'RUNX2', 'KLF6', 'ZNF267', 'FOXO3', 'GFI1', 'TGIF1', 'REL', 'SOX4', 'KLF3', 'FOSL2']	310.179	28
['ETV6', 'IRF1', 'ERG', 'KLF2', 'BHLHE40', 'SMAD3', 'IKZF1', 'RREB1', 'ZBTB7A', 'ELF2', 'RFX1', 'KLF9', 'STAT1', 'RUNX1', 'RBPJ', 'KLF7', 'RARA', 'ELF1', 'RUNX2', 'KLF6', 'PBX3', 'GFI1', 'MEF2D', 'FOXO3', 'BCL11B', 'REL', 'JUNB', 'FOSL2']	310.143	28
['ETV6', 'IRF1', 'ERG', 'KLF2', 'BHLHE40', 'SMAD3', 'IKZF1', 'RREB1', 'ZBTB7A', 'ELF2', 'RFX1', 'KLF9', 'STAT1', 'RUNX1', 'RBPJ', 'KLF7', 'RARA', 'ELF1', 'RUNX2', 'KLF6', 'ZNF267', 'FOXO3', 'GFI1', 'MEF2D', 'BCL11B', 'REL', 'JUNB', 'FOSL2']	310.107	28
['ETV6', 'IRF1', 'ERG', 'KLF2', 'BHLHE40', 'SMAD3', 'IKZF1', 'RREB1', 'MEF2C', 'RFX1', 'ELF2', 'RUNX2', 'KLF9', 'KLF6', 'STAT1', 'MEF2D', 'RUNX1', 'GFI1', 'RBPJ', 'ELF1', 'KLF7', 'RARA', 'PBX3', 'FOXO3', 'KLF3', 'FOSL2', 'SOX4', 'LYL1', 'REL']	309.966	29
['ETV6', 'IRF1', 'ERG', 'KLF2', 'BHLHE40', 'SMAD3', 'IKZF1', 'RREB1', 'ZBTB7A', 'ELF2', 'RFX1', 'KLF9', 'STAT1', 'RUNX1', 'RBPJ', 'KLF7', 'RARA', 'ELF1', 'RUNX2', 'KLF6', 'PBX3', 'GFI1', 'MEF2D', 'FOXO3', 'KLF3', 'FOSL2', 'CIC', 'LYL1', 'REL']	309.931	29
['ETV6', 'IRF1', 'ERG', 'KLF2', 'BHLHE40', 'SMAD3', 'IKZF1', 'RREB1', 'MEF2C', 'RFX1', 'ELF2', 'RUNX2', 'KLF9', 'KLF6', 'STAT1', 'MEF2D', 'RUNX1', 'GFI1', 'RBPJ', 'ELF1', 'KLF7', 'RARA', 'ZNF267', 'FOXO3', 'KLF3', 'FOSL2', 'SOX4', 'LYL1', 'REL']	309.931	29
['ETV6', 'IRF1', 'ERG', 'KLF2', 'BHLHE40', 'SMAD3', 'IKZF1', 'RREB1', 'ZBTB7A', 'ELF2', 'RFX1', 'KLF9', 'STAT1', 'RUNX1', 'RBPJ', 'KLF7', 'RARA', 'ELF1', 'RUNX2', 'KLF6', 'ZNF267', 'FOXO3', 'GFI1', 'MEF2D', 'KLF3', 'FOSL2', 'CIC', 'LYL1', 'REL']	309.897	29
['ETV6', 'IRF1', 'ERG', 'KLF2', 'BHLHE40', 'SMAD3', 'IKZF1', 'RREB1', 'ZBTB7A', 'ELF2', 'RFX1', 'KLF9', 'STAT1', 'RUNX1', 'RBPJ', 'KLF7', 'RARA', 'ELF1', 'RUNX2', 'KLF6', 'PBX3', 'GFI1', 'TGIF1', 'XBP1', 'BCL11B', 'FOSL2', 'SOX4', 'FOXO3']	309.821	28
['ETV6', 'IRF1', 'ERG', 'KLF2', 'BHLHE40', 'SMAD3', 'IKZF1', 'RREB1', 'ZBTB7A', 'ELF2', 'RFX1', 'KLF9', 'STAT1', 'RUNX1', 'RBPJ', 'KLF7', 'RARA', 'ELF1', 'RUNX2', 'KLF6', 'PBX3', 'GFI1', 'MEF2D', 'ZNF217', 'BCL11B', 'REL', 'LYL1', 'SOX4', 'FOSL2']	309.793	29
['ETV6', 'IRF1', 'ERG', 'KLF2', 'BHLHE40', 'SMAD3', 'IKZF1', 'RREB1', 'ZBTB7A', 'ELF2', 'RFX1', 'KLF9', 'STAT1', 'RUNX1', 'RBPJ', 'KLF7', 'RARA', 'ELF1', 'RUNX2', 'KLF6', 'ZNF267', 'FOXO3', 'GFI1', 'TGIF1', 'XBP1', 'BCL11B', 'SOX4', 'FOSL2']	309.786	28
['ETV6', 'IRF1', 'ERG', 'KLF2', 'BHLHE40', 'SMAD3', 'IKZF1', 'RREB1', 'ZBTB7A', 'ELF2', 'RFX1', 'KLF9', 'STAT1', 'RUNX1', 'RBPJ', 'KLF7', 'RARA', 'ELF1', 'RUNX2', 'KLF6', 'ZNF267', 'ZNF217', 'GFI1', 'MEF2D', 'BCL11B', 'REL', 'LYL1', 'SOX4', 'FOSL2']	309.759	29
['ETV6', 'IRF1', 'ERG', 'KLF2', 'BHLHE40', 'SMAD3', 'IKZF1', 'RREB1', 'ZBTB7A', 'ELF2', 'RFX1', 'KLF9', 'STAT1', 'RUNX1', 'RBPJ', 'KLF7', 'RARA', 'ELF1', 'RUNX2', 'KLF6', 'PBX3', 'GFI1', 'TGIF1', 'XBP1', 'KLF3', 'SOX4', 'FOSL2', 'ZNF217']	309.75	28
['ETV6', 'IRF1', 'ERG', 'KLF2', 'BHLHE40', 'SMAD3', 'IKZF1', 'RREB1', 'ZBTB7A', 'ELF2', 'RFX1', 'KLF9', 'STAT1', 'RUNX1', 'RBPJ', 'KLF7', 'RARA', 'ELF1', 'RUNX2', 'KLF6', 'ZNF267', 'ZNF217', 'GFI1', 'TGIF1', 'XBP1', 'KLF3', 'SOX4', 'FOSL2']	309.714	28
['ETV6', 'IRF1', 'ERG', 'KLF2', 'BHLHE40', 'SMAD3', 'IKZF1', 'RREB1', 'ZBTB7A', 'ELF2', 'RFX1', 'KLF9', 'STAT1', 'RUNX1', 'RBPJ', 'KLF7', 'RARA', 'ELF1', 'RUNX2', 'KLF6', 'PBX3', 'GFI1', 'MEF2D', 'FOXO3', 'BCL11B', 'XBP1', 'FOSL2', 'SOX4', 'CUX1']	309.69	29
['ETV6', 'IRF1', 'ERG', 'KLF2', 'BHLHE40', 'SMAD3', 'IKZF1', 'RREB1', 'ZBTB7A', 'ELF2', 'RFX1', 'KLF9', 'STAT1', 'RUNX1', 'RBPJ', 'KLF7', 'RARA', 'ELF1', 'RUNX2', 'KLF6', 'PBX3', 'GFI1', 'MEF2D', 'ZNF217', 'BCL11B', 'XBP1', 'FOSL2', 'JUNB']	309.679	28
['ETV6', 'IRF1', 'ERG', 'KLF2', 'BHLHE40', 'SMAD3', 'IKZF1', 'RREB1', 'ZBTB7A', 'ELF2', 'RFX1', 'KLF9', 'STAT1', 'RUNX1', 'RBPJ', 'KLF7', 'RARA', 'ELF1', 'RUNX2', 'KLF6', 'ZNF267', 'FOXO3', 'GFI1', 'MEF2D', 'BCL11B', 'XBP1', 'FOSL2', 'SOX4', 'CUX1']	309.655	29
['ETV6', 'IRF1', 'ERG', 'KLF2', 'BHLHE40', 'SMAD3', 'IKZF1', 'RREB1', 'ZBTB7A', 'ELF2', 'RFX1', 'KLF9', 'STAT1', 'RUNX1', 'RBPJ', 'KLF7', 'RARA', 'ELF1', 'RUNX2', 'KLF6', 'ZNF267', 'ZNF217', 'GFI1', 'MEF2D', 'BCL11B', 'XBP1', 'FOSL2', 'JUNB']	309.643	28
['ETV6', 'IRF1', 'ERG', 'KLF2', 'BHLHE40', 'SMAD3', 'IKZF1', 'RREB1', 'ZBTB7A', 'ELF2', 'RFX1', 'KLF9', 'STAT1', 'RUNX1', 'NRF1', 'KLF3', 'RUNX2', 'KLF6', 'FOSL2', 'GFI1', 'LYL1', 'MEF2D', 'SOX4', 'REL', 'FOXO3']	309.64	25
['ETV6', 'IRF1', 'ERG', 'KLF2', 'BHLHE40', 'SMAD3', 'IKZF1', 'RREB1', 'ZBTB7A', 'ELF2', 'RFX1', 'KLF9', 'STAT1', 'RUNX1', 'RBPJ', 'KLF7', 'RARA', 'ELF1', 'RUNX2', 'KLF6', 'PBX3', 'GFI1', 'MEF2D', 'ZNF217', 'KLF3', 'FOSL2', 'SOX4', 'CUX1', 'XBP1']	309.621	29
['ETV6', 'IRF1', 'ERG', 'KLF2', 'BHLHE40', 'SMAD3', 'IKZF1', 'RREB1', 'ZBTB7A', 'ELF2', 'RFX1', 'KLF9', 'STAT1', 'RUNX1', 'RBPJ', 'KLF7', 'RARA', 'ELF1', 'RUNX2', 'KLF6', 'ZNF267', 'ZNF217', 'GFI1', 'MEF2D', 'KLF3', 'FOSL2', 'SOX4', 'CUX1', 'XBP1']	309.586	29
['ETV6', 'IRF1', 'ERG', 'KLF2', 'BHLHE40', 'SMAD3', 'IKZF1', 'RREB1', 'MEF2C', 'RFX1', 'ELF2', 'RUNX2', 'KLF9', 'KLF6', 'STAT1', 'MEF2D', 'RUNX1', 'GFI1', 'RBPJ', 'ELF1', 'KLF7', 'RARA', 'PBX3', 'FOXO3', 'BCL11B', 'XBP1', 'FOSL2', 'SOX4', 'LYL1']	309.586	29
['ETV6', 'IRF1', 'ERG', 'KLF2', 'BHLHE40', 'SMAD3', 'IKZF1', 'RREB1', 'ZBTB7A', 'ELF2', 'RFX1', 'KLF9', 'STAT1', 'RUNX1', 'RBPJ', 'KLF7', 'RARA', 'ELF1', 'RUNX2', 'KLF6', 'PBX3', 'GFI1', 'MEF2D', 'FOXO3', 'BCL11B', 'XBP1', 'FOSL2', 'CIC', 'LYL1']	309.552	29
['ETV6', 'IRF1', 'ERG', 'KLF2', 'BHLHE40', 'SMAD3', 'IKZF1', 'RREB1', 'MEF2C', 'RFX1', 'ELF2', 'RUNX2', 'KLF9', 'KLF6', 'STAT1', 'MEF2D', 'RUNX1', 'GFI1', 'RBPJ', 'ELF1', 'KLF7', 'RARA', 'ZNF267', 'FOXO3', 'BCL11B', 'XBP1', 'FOSL2', 'SOX4', 'LYL1']	309.552	29
['ETV6', 'IRF1', 'ERG', 'KLF2', 'BHLHE40', 'SMAD3', 'IKZF1', 'RREB1', 'ZBTB7A', 'ELF2', 'RFX1', 'KLF9', 'STAT1', 'RUNX1', 'RBPJ', 'KLF7', 'RARA', 'ELF1', 'RUNX2', 'KLF6', 'ZNF267', 'FOXO3', 'GFI1', 'MEF2D', 'BCL11B', 'XBP1', 'FOSL2', 'CIC', 'LYL1']	309.517	29
['ETV6', 'IRF1', 'ERG', 'KLF2', 'BHLHE40', 'SMAD3', 'IKZF1', 'RREB1', 'MEF2C', 'RFX1', 'ELF2', 'RUNX2', 'KLF9', 'KLF6', 'STAT1', 'MEF2D', 'RUNX1', 'GFI1', 'RBPJ', 'ELF1', 'KLF7', 'RARA', 'PBX3', 'ZNF217', 'KLF3', 'FOSL2', 'SOX4', 'LYL1', 'XBP1']	309.517	29
['ETV6', 'IRF1', 'ERG', 'KLF2', 'BHLHE40', 'SMAD3', 'IKZF1', 'RREB1', 'ZBTB7A', 'ELF2', 'RFX1', 'KLF9', 'STAT1', 'RUNX1', 'RBPJ', 'KLF7', 'RARA', 'ELF1', 'RUNX2', 'KLF6', 'PBX3', 'GFI1', 'MEF2D', 'ZNF217', 'KLF3', 'FOSL2', 'CIC', 'LYL1', 'XBP1']	309.483	29
['ETV6', 'IRF1', 'ERG', 'KLF2', 'BHLHE40', 'SMAD3', 'IKZF1', 'RREB1', 'MEF2C', 'RFX1', 'ELF2', 'RUNX2', 'KLF9', 'KLF6', 'STAT1', 'MEF2D', 'RUNX1', 'GFI1', 'RBPJ', 'ELF1', 'KLF7', 'RARA', 'ZNF267', 'ZNF217', 'KLF3', 'FOSL2', 'SOX4', 'LYL1', 'XBP1']	309.483	29
['ETV6', 'IRF1', 'ERG', 'KLF2', 'BHLHE40', 'SMAD3', 'IKZF1', 'RREB1', 'MEF2C', 'RFX1', 'ELF2', 'RUNX2', 'KLF9', 'KLF6', 'STAT1', 'MEF2D', 'RUNX1', 'GFI1', 'RBPJ', 'ELF1', 'KLF7', 'RARA', 'PBX3', 'FOXO3', 'BCL11B', 'REL', 'LYL1', 'SOX4', 'BCL11A']	309.483	29
['ETV6', 'IRF1', 'ERG', 'KLF2', 'BHLHE40', 'SMAD3', 'IKZF1', 'RREB1', 'ZBTB7A', 'ELF2', 'RFX1', 'KLF9', 'STAT1', 'RUNX1', 'RBPJ', 'KLF7', 'RARA', 'ELF1', 'RUNX2', 'KLF6', 'ZNF267', 'ZNF217', 'GFI1', 'MEF2D', 'KLF3', 'FOSL2', 'CIC', 'LYL1', 'XBP1']	309.448	29
['ETV6', 'IRF1', 'ERG', 'KLF2', 'BHLHE40', 'SMAD3', 'IKZF1', 'RREB1', 'ZBTB7A', 'ELF2', 'RFX1', 'KLF9', 'STAT1', 'RUNX1', 'RBPJ', 'KLF7', 'RARA', 'ELF1', 'RUNX2', 'KLF6', 'PBX3', 'GFI1', 'MEF2D', 'FOXO3', 'BCL11B', 'REL', 'LYL1', 'CIC', 'BCL11A']	309.448	29
['ETV6', 'IRF1', 'ERG', 'KLF2', 'BHLHE40', 'SMAD3', 'IKZF1', 'RREB1', 'MEF2C', 'RFX1', 'ELF2', 'RUNX2', 'KLF9', 'KLF6', 'STAT1', 'MEF2D', 'RUNX1', 'GFI1', 'RBPJ', 'ELF1', 'KLF7', 'RARA', 'ZNF267', 'FOXO3', 'BCL11B', 'REL', 'LYL1', 'SOX4', 'BCL11A']	309.448	29
['ETV6', 'IRF1', 'ERG', 'KLF2', 'BHLHE40', 'SMAD3', 'IKZF1', 'RREB1', 'ZBTB7A', 'ELF2', 'RFX1', 'KLF9', 'STAT1', 'RUNX1', 'RBPJ', 'KLF7', 'RARA', 'ELF1', 'RUNX2', 'KLF6', 'ZNF267', 'FOXO3', 'GFI1', 'MEF2D', 'BCL11B', 'REL', 'LYL1', 'CIC', 'BCL11A']	309.414	29
['ETV6', 'IRF1', 'ERG', 'KLF2', 'BHLHE40', 'SMAD3', 'IKZF1', 'RREB1', 'ZBTB7A', 'ELF2', 'RFX1', 'KLF9', 'STAT1', 'RUNX1', 'RBPJ', 'KLF7', 'RARA', 'ELF1', 'RUNX2', 'KLF6', 'PBX3', 'GFI1', 'TGIF1', 'XBP1', 'BCL11B', 'BCL11A', 'SOX4', 'ZNF217']	309.25	28
['ETV6', 'IRF1', 'ERG', 'KLF2', 'BHLHE40', 'SMAD3', 'IKZF1', 'RREB1', 'ZBTB7A', 'ELF2', 'RFX1', 'KLF9', 'STAT1', 'RUNX1', 'RBPJ', 'KLF7', 'RARA', 'ELF1', 'RUNX2', 'KLF6', 'ZNF267', 'ZNF217', 'GFI1', 'TGIF1', 'XBP1', 'BCL11B', 'SOX4', 'BCL11A']	309.214	28
['ETV6', 'IRF1', 'ERG', 'KLF2', 'BHLHE40', 'SMAD3', 'IKZF1', 'RREB1', 'ZBTB7A', 'ELF2', 'RFX1', 'KLF9', 'STAT1', 'RUNX1', 'RBPJ', 'KLF7', 'RARA', 'ELF1', 'RUNX2', 'KLF6', 'PBX3', 'GFI1', 'MEF2D', 'ZNF217', 'BCL11B', 'XBP1', 'BCL11A', 'SOX4', 'CUX1']	309.138	29
['ETV6', 'IRF1', 'ERG', 'KLF2', 'BHLHE40', 'SMAD3', 'IKZF1', 'RREB1', 'ZBTB7A', 'ELF2', 'RFX1', 'KLF9', 'STAT1', 'RUNX1', 'NRF1', 'KLF3', 'RUNX2', 'KLF6', 'FOSL2', 'GFI1', 'LYL1', 'MEF2D', 'SOX4', 'XBP1', 'ZNF217']	309.12	25
['ETV6', 'IRF1', 'ERG', 'KLF2', 'BHLHE40', 'SMAD3', 'IKZF1', 'RREB1', 'ZBTB7A', 'ELF2', 'RFX1', 'KLF9', 'STAT1', 'RUNX1', 'RBPJ', 'KLF7', 'RARA', 'ELF1', 'RUNX2', 'KLF6', 'ZNF267', 'ZNF217', 'GFI1', 'MEF2D', 'BCL11B', 'XBP1', 'BCL11A', 'SOX4', 'CUX1']	309.103	29
['ETV6', 'IRF1', 'ERG', 'KLF2', 'BHLHE40', 'SMAD3', 'IKZF1', 'RREB1', 'MEF2C', 'RFX1', 'ELF2', 'RUNX2', 'KLF9', 'KLF6', 'STAT1', 'MEF2D', 'RUNX1', 'GFI1', 'RBPJ', 'ELF1', 'KLF7', 'RARA', 'PBX3', 'ZNF217', 'BCL11B', 'XBP1', 'BCL11A', 'SOX4', 'LYL1']	309.034	29
['ETV6', 'IRF1', 'ERG', 'KLF2', 'BHLHE40', 'SMAD3', 'IKZF1', 'RREB1', 'ZBTB7A', 'ELF2', 'RFX1', 'KLF9', 'STAT1', 'RUNX1', 'NRF1', 'KLF3', 'RUNX2', 'KLF6', 'BCL11A', 'TGIF1', 'GFI1', 'SOX4', 'XBP1', 'FOXO3']	309	24
['ETV6', 'IRF1', 'ERG', 'KLF2', 'BHLHE40', 'SMAD3', 'IKZF1', 'RREB1', 'ZBTB7A', 'ELF2', 'RFX1', 'KLF9', 'STAT1', 'RUNX1', 'RBPJ', 'KLF7', 'RARA', 'ELF1', 'RUNX2', 'KLF6', 'PBX3', 'GFI1', 'MEF2D', 'ZNF217', 'BCL11B', 'XBP1', 'BCL11A', 'CIC', 'LYL1']	309	29
['ETV6', 'IRF1', 'ERG', 'KLF2', 'BHLHE40', 'SMAD3', 'IKZF1', 'RREB1', 'MEF2C', 'RFX1', 'ELF2', 'RUNX2', 'KLF9', 'KLF6', 'STAT1', 'MEF2D', 'RUNX1', 'GFI1', 'RBPJ', 'ELF1', 'KLF7', 'RARA', 'ZNF267', 'ZNF217', 'BCL11B', 'XBP1', 'BCL11A', 'SOX4', 'LYL1']	309	29
['ETV6', 'IRF1', 'ERG', 'KLF2', 'BHLHE40', 'SMAD3', 'IKZF1', 'RREB1', 'ZBTB7A', 'ELF2', 'RFX1', 'KLF9', 'STAT1', 'RUNX1', 'RBPJ', 'KLF7', 'RARA', 'ELF1', 'RUNX2', 'KLF6', 'ZNF267', 'ZNF217', 'GFI1', 'MEF2D', 'BCL11B', 'XBP1', 'BCL11A', 'CIC', 'LYL1']	308.966	29
['ETV6', 'IRF1', 'ERG', 'KLF2', 'BHLHE40', 'SMAD3', 'IKZF1', 'RREB1', 'ZBTB7A', 'ELF2', 'RFX1', 'KLF9', 'STAT1', 'RUNX1', 'RBPJ', 'KLF7', 'RARA', 'ELF1', 'RUNX2', 'KLF6', 'PBX3', 'GFI1', 'TGIF1', 'REL', 'FOXO3', 'SOX4', 'BCL11B', 'FOSL2']	308.5	28
['ETV6', 'IRF1', 'ERG', 'KLF2', 'BHLHE40', 'SMAD3', 'IKZF1', 'RREB1', 'ZBTB7A', 'ELF2', 'RFX1', 'KLF9', 'STAT1', 'RUNX1', 'RBPJ', 'KLF7', 'RARA', 'ELF1', 'RUNX2', 'KLF6', 'ZNF267', 'FOXO3', 'GFI1', 'TGIF1', 'REL', 'SOX4', 'BCL11B', 'FOSL2']	308.464	28
['ETV6', 'IRF1', 'ERG', 'KLF2', 'BHLHE40', 'SMAD3', 'IKZF1', 'RREB1', 'ZBTB7A', 'ELF2', 'RFX1', 'KLF9', 'STAT1', 'RUNX1', 'RBPJ', 'KLF7', 'RARA', 'ELF1', 'RUNX2', 'KLF6', 'PBX3', 'GFI1', 'TGIF1', 'REL', 'ZNF217', 'KLF3', 'SOX4', 'FOSL2']	308.429	28
['ETV6', 'IRF1', 'ERG', 'KLF2', 'BHLHE40', 'SMAD3', 'IKZF1', 'RREB1', 'ZBTB7A', 'ELF2', 'RFX1', 'KLF9', 'STAT1', 'RUNX1', 'RBPJ', 'KLF7', 'RARA', 'ELF1', 'RUNX2', 'KLF6', 'PBX3', 'GFI1', 'MEF2D', 'FOXO3', 'BCL11B', 'REL', 'BCL6', 'SOX4', 'BCL11A']	308.414	29
['ETV6', 'IRF1', 'ERG', 'KLF2', 'BHLHE40', 'SMAD3', 'IKZF1', 'RREB1', 'ZBTB7A', 'ELF2', 'RFX1', 'KLF9', 'STAT1', 'RUNX1', 'RBPJ', 'KLF7', 'RARA', 'ELF1', 'RUNX2', 'KLF6', 'ZNF267', 'ZNF217', 'GFI1', 'TGIF1', 'REL', 'KLF3', 'SOX4', 'FOSL2']	308.393	28
['ETV6', 'IRF1', 'ERG', 'KLF2', 'BHLHE40', 'SMAD3', 'IKZF1', 'RREB1', 'ZBTB7A', 'ELF2', 'RFX1', 'KLF9', 'STAT1', 'RUNX1', 'RBPJ', 'KLF7', 'RARA', 'ELF1', 'RUNX2', 'KLF6', 'ZNF267', 'FOXO3', 'GFI1', 'MEF2D', 'BCL11B', 'REL', 'BCL6', 'SOX4', 'BCL11A']	308.379	29
['ETV6', 'IRF1', 'ERG', 'KLF2', 'BHLHE40', 'SMAD3', 'IKZF1', 'RREB1', 'ZBTB7A', 'ELF2', 'RFX1', 'KLF9', 'STAT1', 'RUNX1', 'RBPJ', 'KLF7', 'RARA', 'ELF1', 'RUNX2', 'KLF6', 'PBX3', 'GFI1', 'MEF2D', 'FOXO3', 'KLF3', 'BCL11A', 'NR4A2', 'SOX4', 'XBP1', 'LYL1']	308.367	30
['ETV6', 'IRF1', 'ERG', 'KLF2', 'BHLHE40', 'SMAD3', 'IKZF1', 'RREB1', 'ZBTB7A', 'ELF2', 'RFX1', 'KLF9', 'STAT1', 'RUNX1', 'RBPJ', 'KLF7', 'RARA', 'ELF1', 'RUNX2', 'KLF6', 'PBX3', 'GFI1', 'MEF2D', 'ZNF217', 'BCL11B', 'REL', 'JUNB', 'FOSL2']	308.357	28
['ETV6', 'IRF1', 'ERG', 'KLF2', 'BHLHE40', 'SMAD3', 'IKZF1', 'RREB1', 'ZBTB7A', 'ELF2', 'RFX1', 'KLF9', 'STAT1', 'RUNX1', 'RBPJ', 'KLF7', 'RARA', 'ELF1', 'RUNX2', 'KLF6', 'ZNF267', 'FOXO3', 'GFI1', 'MEF2D', 'KLF3', 'BCL11A', 'NR4A2', 'SOX4', 'XBP1', 'LYL1']	308.333	30
['ETV6', 'IRF1', 'ERG', 'KLF2', 'BHLHE40', 'SMAD3', 'IKZF1', 'RREB1', 'ZBTB7A', 'ELF2', 'RFX1', 'KLF9', 'STAT1', 'RUNX1', 'RBPJ', 'KLF7', 'RARA', 'ELF1', 'RUNX2', 'KLF6', 'ZNF267', 'ZNF217', 'GFI1', 'MEF2D', 'BCL11B', 'REL', 'JUNB', 'FOSL2']	308.321	28
['ETV6', 'IRF1', 'ERG', 'KLF2', 'BHLHE40', 'SMAD3', 'IKZF1', 'RREB1', 'MEF2C', 'RFX1', 'ELF2', 'RUNX2', 'KLF9', 'KLF6', 'STAT1', 'MEF2D', 'RUNX1', 'GFI1', 'RBPJ', 'ELF1', 'KLF7', 'RARA', 'PBX3', 'FOXO3', 'BCL11B', 'REL', 'LYL1', 'SOX4', 'FOSL2']	308.31	29
['ETV6', 'IRF1', 'ERG', 'KLF2', 'BHLHE40', 'SMAD3', 'IKZF1', 'RREB1', 'ZBTB7A', 'ELF2', 'RFX1', 'KLF9', 'STAT1', 'RUNX1', 'RBPJ', 'KLF7', 'RARA', 'ELF1', 'RUNX2', 'KLF6', 'PBX3', 'GFI1', 'MEF2D', 'FOXO3', 'BCL11B', 'REL', 'LYL1', 'CIC', 'FOSL2']	308.276	29
['ETV6', 'IRF1', 'ERG', 'KLF2', 'BHLHE40', 'SMAD3', 'IKZF1', 'RREB1', 'MEF2C', 'RFX1', 'ELF2', 'RUNX2', 'KLF9', 'KLF6', 'STAT1', 'MEF2D', 'RUNX1', 'GFI1', 'RBPJ', 'ELF1', 'KLF7', 'RARA', 'ZNF267', 'FOXO3', 'BCL11B', 'REL', 'LYL1', 'SOX4', 'FOSL2']	308.276	29
['ETV6', 'IRF1', 'ERG', 'KLF2', 'BHLHE40', 'SMAD3', 'IKZF1', 'RREB1', 'ZBTB7A', 'ELF2', 'RFX1', 'KLF9', 'STAT1', 'RUNX1', 'RBPJ', 'KLF7', 'RARA', 'ELF1', 'RUNX2', 'KLF6', 'ZNF267', 'FOXO3', 'GFI1', 'MEF2D', 'BCL11B', 'REL', 'LYL1', 'CIC', 'FOSL2']	308.241	29
['ETV6', 'IRF1', 'ERG', 'KLF2', 'BHLHE40', 'SMAD3', 'IKZF1', 'RREB1', 'MEF2C', 'RFX1', 'ELF2', 'RUNX2', 'KLF9', 'KLF6', 'STAT1', 'MEF2D', 'RUNX1', 'GFI1', 'RBPJ', 'ELF1', 'KLF7', 'RARA', 'PBX3', 'ZNF217', 'KLF3', 'FOSL2', 'SOX4', 'LYL1', 'REL']	308.241	29
['ETV6', 'IRF1', 'ERG', 'KLF2', 'BHLHE40', 'SMAD3', 'IKZF1', 'RREB1', 'ZBTB7A', 'ELF2', 'RFX1', 'KLF9', 'STAT1', 'RUNX1', 'RBPJ', 'KLF7', 'RARA', 'ELF1', 'RUNX2', 'KLF6', 'PBX3', 'GFI1', 'MEF2D', 'ZNF217', 'KLF3', 'FOSL2', 'CIC', 'LYL1', 'REL']	308.207	29
['ETV6', 'IRF1', 'ERG', 'KLF2', 'BHLHE40', 'SMAD3', 'IKZF1', 'RREB1', 'MEF2C', 'RFX1', 'ELF2', 'RUNX2', 'KLF9', 'KLF6', 'STAT1', 'MEF2D', 'RUNX1', 'GFI1', 'RBPJ', 'ELF1', 'KLF7', 'RARA', 'ZNF267', 'ZNF217', 'KLF3', 'FOSL2', 'SOX4', 'LYL1', 'REL']	308.207	29
['ETV6', 'IRF1', 'ERG', 'KLF2', 'BHLHE40', 'SMAD3', 'IKZF1', 'RREB1', 'ZBTB7A', 'ELF2', 'RFX1', 'KLF9', 'STAT1', 'RUNX1', 'RBPJ', 'KLF7', 'RARA', 'ELF1', 'RUNX2', 'KLF6', 'ZNF267', 'ZNF217', 'GFI1', 'MEF2D', 'KLF3', 'FOSL2', 'CIC', 'LYL1', 'REL']	308.172	29
['ETV6', 'IRF1', 'ERG', 'KLF2', 'BHLHE40', 'SMAD3', 'IKZF1', 'RREB1', 'MEF2C', 'RFX1', 'ELF2', 'RUNX2', 'KLF9', 'KLF6', 'STAT1', 'MEF2D', 'RUNX1', 'GFI1', 'RBPJ', 'ELF1', 'KLF7', 'RARA', 'PBX3', 'FOXO3', 'BCL11B', 'XBP1', 'FOSL2', 'JUNB']	308.143	28
['ETV6', 'IRF1', 'ERG', 'KLF2', 'BHLHE40', 'SMAD3', 'IKZF1', 'RREB1', 'MEF2C', 'RFX1', 'ELF2', 'RUNX2', 'KLF9', 'KLF6', 'STAT1', 'MEF2D', 'RUNX1', 'GFI1', 'RBPJ', 'ELF1', 'KLF7', 'RARA', 'PBX3', 'FOXO3', 'KLF3', 'FOSL2', 'SOX4', 'CUX1', 'XBP1']	308.138	29
['ETV6', 'IRF1', 'ERG', 'KLF2', 'BHLHE40', 'SMAD3', 'IKZF1', 'RREB1', 'MEF2C', 'RFX1', 'ELF2', 'RUNX2', 'KLF9', 'KLF6', 'STAT1', 'MEF2D', 'RUNX1', 'GFI1', 'RBPJ', 'ELF1', 'KLF7', 'RARA', 'ZNF267', 'FOXO3', 'BCL11B', 'XBP1', 'FOSL2', 'JUNB']	308.107	28
['ETV6', 'IRF1', 'ERG', 'KLF2', 'BHLHE40', 'SMAD3', 'IKZF1', 'RREB1', 'ZBTB7A', 'ELF2', 'RFX1', 'KLF9', 'STAT1', 'RUNX1', 'RBPJ', 'KLF7', 'RARA', 'ELF1', 'RUNX2', 'KLF6', 'PBX3', 'GFI1', 'MEF2D', 'FOXO3', 'KLF3', 'FOSL2', 'CIC', 'CUX1', 'XBP1']	308.103	29
['ETV6', 'IRF1', 'ERG', 'KLF2', 'BHLHE40', 'SMAD3', 'IKZF1', 'RREB1', 'MEF2C', 'RFX1', 'ELF2', 'RUNX2', 'KLF9', 'KLF6', 'STAT1', 'MEF2D', 'RUNX1', 'GFI1', 'RBPJ', 'ELF1', 'KLF7', 'RARA', 'ZNF267', 'FOXO3', 'KLF3', 'FOSL2', 'SOX4', 'CUX1', 'XBP1']	308.103	29
['ETV6', 'IRF1', 'ERG', 'KLF2', 'BHLHE40', 'SMAD3', 'IKZF1', 'RREB1', 'ZBTB7A', 'ELF2', 'RFX1', 'KLF9', 'STAT1', 'RUNX1', 'RBPJ', 'KLF7', 'RARA', 'ELF1', 'RUNX2', 'KLF6', 'ZNF267', 'FOXO3', 'GFI1', 'MEF2D', 'KLF3', 'FOSL2', 'CIC', 'CUX1', 'XBP1']	308.069	29
['ETV6', 'IRF1', 'ERG', 'KLF2', 'BHLHE40', 'SMAD3', 'IKZF1', 'RREB1', 'ZBTB7A', 'ELF2', 'RFX1', 'KLF9', 'STAT1', 'RUNX1', 'RBPJ', 'KLF7', 'RARA', 'ELF1', 'RUNX2', 'KLF6', 'PBX3', 'GFI1', 'TGIF1', 'XBP1', 'BCL11B', 'FOSL2', 'SOX4', 'ZNF217']	308.036	28
['ETV6', 'IRF1', 'ERG', 'KLF2', 'BHLHE40', 'SMAD3', 'IKZF1', 'RREB1', 'ZBTB7A', 'ELF2', 'RFX1', 'KLF9', 'STAT1', 'RUNX1', 'RBPJ', 'KLF7', 'RARA', 'ELF1', 'RUNX2', 'KLF6', 'ZNF267', 'ZNF217', 'GFI1', 'TGIF1', 'XBP1', 'BCL11B', 'SOX4', 'FOSL2']	308	28
['ETV6', 'IRF1', 'ERG', 'KLF2', 'BHLHE40', 'SMAD3', 'IKZF1', 'RREB1', 'MEF2C', 'RFX1', 'ELF2', 'RUNX2', 'KLF9', 'KLF6', 'STAT1', 'MEF2D', 'RUNX1', 'GFI1', 'RBPJ', 'ELF1', 'KLF7', 'RARA', 'PBX3', 'FOXO3', 'KLF3', 'FOSL2', 'CIC', 'LYL1', 'XBP1']	308	29
['ETV6', 'IRF1', 'ERG', 'KLF2', 'BHLHE40', 'SMAD3', 'IKZF1', 'RREB1', 'ZBTB7A', 'ELF2', 'RFX1', 'KLF9', 'STAT1', 'RUNX1', 'RBPJ', 'KLF7', 'RARA', 'ELF1', 'RUNX2', 'KLF6', 'PBX3', 'GFI1', 'MEF2D', 'ZNF217', 'BCL11B', 'XBP1', 'FOSL2', 'SOX4', 'CUX1']	307.966	29
['ETV6', 'IRF1', 'ERG', 'KLF2', 'BHLHE40', 'SMAD3', 'IKZF1', 'RREB1', 'MEF2C', 'RFX1', 'ELF2', 'RUNX2', 'KLF9', 'KLF6', 'STAT1', 'MEF2D', 'RUNX1', 'GFI1', 'RBPJ', 'ELF1', 'KLF7', 'RARA', 'ZNF267', 'FOXO3', 'KLF3', 'FOSL2', 'CIC', 'LYL1', 'XBP1']	307.966	29
['ETV6', 'IRF1', 'ERG', 'KLF2', 'BHLHE40', 'SMAD3', 'IKZF1', 'RREB1', 'ZBTB7A', 'ELF2', 'RFX1', 'KLF9', 'STAT1', 'RUNX1', 'RBPJ', 'KLF7', 'RARA', 'ELF1', 'RUNX2', 'KLF6', 'ZNF267', 'ZNF217', 'GFI1', 'MEF2D', 'BCL11B', 'XBP1', 'FOSL2', 'SOX4', 'CUX1']	307.931	29
['ETV6', 'IRF1', 'ERG', 'KLF2', 'BHLHE40', 'SMAD3', 'IKZF1', 'RREB1', 'MEF2C', 'RFX1', 'ELF2', 'RUNX2', 'KLF9', 'KLF6', 'STAT1', 'MEF2D', 'RUNX1', 'GFI1', 'RBPJ', 'ELF1', 'KLF7', 'RARA', 'PBX3', 'ZNF217', 'BCL11B', 'XBP1', 'FOSL2', 'SOX4', 'LYL1']	307.862	29
['ETV6', 'IRF1', 'ERG', 'KLF2', 'BHLHE40', 'SMAD3', 'IKZF1', 'RREB1', 'ZBTB7A', 'ELF2', 'RFX1', 'KLF9', 'STAT1', 'RUNX1', 'RBPJ', 'KLF7', 'RARA', 'ELF1', 'RUNX2', 'KLF6', 'PBX3', 'GFI1', 'MEF2D', 'ZNF217', 'BCL11B', 'XBP1', 'FOSL2', 'CIC', 'LYL1']	307.828	29
['ETV6', 'IRF1', 'ERG', 'KLF2', 'BHLHE40', 'SMAD3', 'IKZF1', 'RREB1', 'MEF2C', 'RFX1', 'ELF2', 'RUNX2', 'KLF9', 'KLF6', 'STAT1', 'MEF2D', 'RUNX1', 'GFI1', 'RBPJ', 'ELF1', 'KLF7', 'RARA', 'ZNF267', 'ZNF217', 'BCL11B', 'XBP1', 'FOSL2', 'SOX4', 'LYL1']	307.828	29
['ETV6', 'IRF1', 'ERG', 'KLF2', 'BHLHE40', 'SMAD3', 'IKZF1', 'RREB1', 'ZBTB7A', 'ELF2', 'RFX1', 'KLF9', 'STAT1', 'RUNX1', 'RBPJ', 'KLF7', 'RARA', 'ELF1', 'RUNX2', 'KLF6', 'ZNF267', 'ZNF217', 'GFI1', 'MEF2D', 'BCL11B', 'XBP1', 'FOSL2', 'CIC', 'LYL1']	307.793	29
['ETV6', 'IRF1', 'ERG', 'KLF2', 'BHLHE40', 'SMAD3', 'IKZF1', 'RREB1', 'MEF2C', 'RFX1', 'ELF2', 'RUNX2', 'KLF9', 'KLF6', 'STAT1', 'MEF2D', 'RUNX1', 'GFI1', 'RBPJ', 'ELF1', 'KLF7', 'RARA', 'PBX3', 'ZNF217', 'BCL11B', 'REL', 'LYL1', 'SOX4', 'BCL11A']	307.759	29
['ETV6', 'IRF1', 'ERG', 'KLF2', 'BHLHE40', 'SMAD3', 'IKZF1', 'RREB1', 'ZBTB7A', 'ELF2', 'RFX1', 'KLF9', 'STAT1', 'RUNX1', 'RBPJ', 'KLF7', 'RARA', 'ELF1', 'RUNX2', 'KLF6', 'PBX3', 'GFI1', 'MEF2D', 'ZNF217', 'BCL11B', 'REL', 'LYL1', 'CIC', 'BCL11A']	307.724	29
['ETV6', 'IRF1', 'ERG', 'KLF2', 'BHLHE40', 'SMAD3', 'IKZF1', 'RREB1', 'MEF2C', 'RFX1', 'ELF2', 'RUNX2', 'KLF9', 'KLF6', 'STAT1', 'MEF2D', 'RUNX1', 'GFI1', 'RBPJ', 'ELF1', 'KLF7', 'RARA', 'ZNF267', 'ZNF217', 'BCL11B', 'REL', 'LYL1', 'SOX4', 'BCL11A']	307.724	29
['ETV6', 'IRF1', 'ERG', 'KLF2', 'BHLHE40', 'SMAD3', 'IKZF1', 'RREB1', 'ZBTB7A', 'ELF2', 'RFX1', 'KLF9', 'STAT1', 'RUNX1', 'RBPJ', 'KLF7', 'RARA', 'ELF1', 'RUNX2', 'KLF6', 'ZNF267', 'ZNF217', 'GFI1', 'MEF2D', 'BCL11B', 'REL', 'LYL1', 'CIC', 'BCL11A']	307.69	29
['ETV6', 'IRF1', 'ERG', 'KLF2', 'BHLHE40', 'SMAD3', 'IKZF1', 'RREB1', 'MEF2C', 'RFX1', 'ELF2', 'RUNX2', 'KLF9', 'KLF6', 'STAT1', 'MEF2D', 'RUNX1', 'GFI1', 'RBPJ', 'ELF1', 'KLF7', 'RARA', 'PBX3', 'FOXO3', 'BCL11B', 'XBP1', 'BCL11A', 'SOX4', 'CUX1']	307.655	29
['ETV6', 'IRF1', 'ERG', 'KLF2', 'BHLHE40', 'SMAD3', 'IKZF1', 'RREB1', 'ZBTB7A', 'ELF2', 'RFX1', 'KLF9', 'STAT1', 'RUNX1', 'NRF1', 'KLF3', 'RUNX2', 'KLF6', 'FOSL2', 'GFI1', 'LYL1', 'MEF2D', 'SOX4', 'REL', 'ZNF217']	307.64	25
['ETV6', 'IRF1', 'ERG', 'KLF2', 'BHLHE40', 'SMAD3', 'IKZF1', 'RREB1', 'ZBTB7A', 'ELF2', 'RFX1', 'KLF9', 'STAT1', 'RUNX1', 'RBPJ', 'KLF7', 'RARA', 'ELF1', 'RUNX2', 'KLF6', 'PBX3', 'GFI1', 'MEF2D', 'FOXO3', 'BCL11B', 'XBP1', 'BCL11A', 'CIC', 'CUX1']	307.621	29
['ETV6', 'IRF1', 'ERG', 'KLF2', 'BHLHE40', 'SMAD3', 'IKZF1', 'RREB1', 'MEF2C', 'RFX1', 'ELF2', 'RUNX2', 'KLF9', 'KLF6', 'STAT1', 'MEF2D', 'RUNX1', 'GFI1', 'RBPJ', 'ELF1', 'KLF7', 'RARA', 'ZNF267', 'FOXO3', 'BCL11B', 'XBP1', 'BCL11A', 'SOX4', 'CUX1']	307.621	29
['ETV6', 'IRF1', 'ERG', 'KLF2', 'BHLHE40', 'SMAD3', 'IKZF1', 'RREB1', 'ZBTB7A', 'ELF2', 'RFX1', 'KLF9', 'SP3', 'BCL11A', 'FOXO3', 'BCL11B', 'REL', 'KLF7', 'RUNX2', 'RARA', 'KLF6', 'ELF1', 'PBX3']	307.609	23
['ETV6', 'IRF1', 'ERG', 'KLF2', 'BHLHE40', 'SMAD3', 'IKZF1', 'RREB1', 'ZBTB7A', 'ELF2', 'RFX1', 'KLF9', 'STAT1', 'RUNX1', 'RBPJ', 'KLF7', 'RARA', 'ELF1', 'RUNX2', 'KLF6', 'ZNF267', 'FOXO3', 'GFI1', 'MEF2D', 'BCL11B', 'XBP1', 'BCL11A', 'CIC', 'CUX1']	307.586	29
['ETV6', 'IRF1', 'ERG', 'KLF2', 'BHLHE40', 'SMAD3', 'IKZF1', 'RREB1', 'ZBTB7A', 'ELF2', 'RFX1', 'KLF9', 'STAT1', 'RUNX1', 'NRF1', 'KLF3', 'RUNX2', 'KLF6', 'FOSL2', 'GFI1', 'TGIF1', 'SOX4', 'XBP1', 'FOXO3']	307.583	24
['ETV6', 'IRF1', 'ERG', 'KLF2', 'BHLHE40', 'SMAD3', 'IKZF1', 'RREB1', 'ZBTB7A', 'ELF2', 'RFX1', 'KLF9', 'SP3', 'BCL11A', 'FOXO3', 'BCL11B', 'REL', 'KLF7', 'RUNX2', 'RARA', 'KLF6', 'ELF1', 'ZNF267']	307.565	23
['ETV6', 'IRF1', 'ERG', 'KLF2', 'BHLHE40', 'SMAD3', 'IKZF1', 'RREB1', 'MEF2C', 'RFX1', 'ELF2', 'RUNX2', 'KLF9', 'KLF6', 'STAT1', 'MEF2D', 'RUNX1', 'GFI1', 'RBPJ', 'ELF1', 'KLF7', 'RARA', 'PBX3', 'FOXO3', 'BCL11B', 'XBP1', 'BCL11A', 'CIC', 'LYL1']	307.517	29
['ETV6', 'IRF1', 'ERG', 'KLF2', 'BHLHE40', 'SMAD3', 'IKZF1', 'RREB1', 'ZBTB7A', 'IRF2', 'FOXO3', 'BCL11B', 'ELF1', 'KLF9', 'KLF7', 'BCL11A', 'RARA', 'KLF6', 'PBX3', 'STAT1']	307.5	20
['ETV6', 'IRF1', 'ERG', 'KLF2', 'BHLHE40', 'SMAD3', 'IKZF1', 'RREB1', 'MEF2C', 'RFX1', 'ELF2', 'RUNX2', 'KLF9', 'KLF6', 'STAT1', 'MEF2D', 'RUNX1', 'GFI1', 'RBPJ', 'ELF1', 'KLF7', 'RARA', 'ZNF267', 'FOXO3', 'BCL11B', 'XBP1', 'BCL11A', 'CIC', 'LYL1']	307.483	29
['ETV6', 'IRF1', 'ERG', 'KLF2', 'BHLHE40', 'SMAD3', 'IKZF1', 'RREB1', 'MEF2C', 'RFX1', 'ELF2', 'RUNX2', 'KLF9', 'KLF6', 'STAT1', 'MEF2D', 'RUNX1', 'GFI1', 'RBPJ', 'ELF1', 'KLF7', 'RARA', 'PBX3', 'FOXO3', 'JUNB', 'FOXP1', 'REL']	307.481	27
['ETV6', 'IRF1', 'ERG', 'KLF2', 'BHLHE40', 'SMAD3', 'IKZF1', 'RREB1', 'ZBTB7A', 'IRF2', 'FOXO3', 'BCL11B', 'ELF1', 'KLF9', 'KLF7', 'BCL11A', 'RARA', 'KLF6', 'ZNF267', 'STAT1']	307.45	20
['ETV6', 'IRF1', 'ERG', 'KLF2', 'BHLHE40', 'SMAD3', 'IKZF1', 'RREB1', 'MEF2C', 'RFX1', 'ELF2', 'RUNX2', 'KLF9', 'KLF6', 'STAT1', 'MEF2D', 'RUNX1', 'GFI1', 'RBPJ', 'ELF1', 'KLF7', 'RARA', 'ZNF267', 'FOXO3', 'JUNB', 'FOXP1', 'REL']	307.444	27
['ETV6', 'IRF1', 'ERG', 'KLF2', 'BHLHE40', 'SMAD3', 'IKZF1', 'RREB1', 'MEF2C', 'RFX1', 'ELF2', 'RUNX2', 'KLF9', 'KLF6', 'STAT1', 'MEF2D', 'RUNX1', 'GFI1', 'NRF1', 'KLF3', 'XBP1', 'LYL1', 'SOX4', 'FOSL2', 'FOXO3']	307.4	25
['ETV6', 'IRF1', 'ERG', 'KLF2', 'BHLHE40', 'SMAD3', 'IKZF1', 'RREB1', 'ZBTB7A', 'ELF2', 'RFX1', 'KLF9', 'STAT1', 'RUNX1', 'NRF1', 'KLF3', 'RUNX2', 'KLF6', 'FOSL2', 'GFI1', 'LYL1', 'MEF2D', 'CIC', 'XBP1', 'FOXO3']	307.36	25
['ETV6', 'IRF1', 'ERG', 'KLF2', 'BHLHE40', 'SMAD3', 'IKZF1', 'RREB1', 'ZBTB7A', 'ELF2', 'RFX1', 'KLF9', 'STAT1', 'RUNX1', 'RBPJ', 'KLF7', 'RARA', 'ELF1', 'RUNX2', 'KLF6', 'PBX3', 'GFI1', 'MEF2D', 'FOXO3', 'KLF3', 'BCL11A', 'NR4A2', 'SOX4', 'REL', 'LYL1']	307.133	30
['ETV6', 'IRF1', 'ERG', 'KLF2', 'BHLHE40', 'SMAD3', 'IKZF1', 'RREB1', 'ZBTB7A', 'ELF2', 'RFX1', 'KLF9', 'STAT1', 'RUNX1', 'RBPJ', 'KLF7', 'RARA', 'ELF1', 'RUNX2', 'KLF6', 'ZNF267', 'FOXO3', 'GFI1', 'MEF2D', 'KLF3', 'BCL11A', 'NR4A2', 'SOX4', 'REL', 'LYL1']	307.1	30
['ETV6', 'IRF1', 'ERG', 'KLF2', 'BHLHE40', 'SMAD3', 'IKZF1', 'RREB1', 'ZBTB7A', 'ELF2', 'RFX1', 'KLF9', 'STAT1', 'RUNX1', 'NRF1', 'KLF3', 'RUNX2', 'KLF6', 'BCL11A', 'TGIF1', 'GFI1', 'SOX4', 'XBP1', 'ZNF217']	306.917	24
['ETV6', 'IRF1', 'ERG', 'KLF2', 'BHLHE40', 'SMAD3', 'IKZF1', 'RREB1', 'MEF2C', 'RFX1', 'ELF2', 'RUNX2', 'KLF9', 'KLF6', 'STAT1', 'MEF2D', 'RUNX1', 'GFI1', 'RBPJ', 'ELF1', 'KLF7', 'RARA', 'PBX3', 'FOXO3', 'BCL11B', 'REL', 'JUNB', 'FOSL2']	306.821	28
['ETV6', 'IRF1', 'ERG', 'KLF2', 'BHLHE40', 'SMAD3', 'IKZF1', 'RREB1', 'MEF2C', 'RFX1', 'ELF2', 'RUNX2', 'KLF9', 'KLF6', 'STAT1', 'MEF2D', 'RUNX1', 'GFI1', 'RBPJ', 'ELF1', 'KLF7', 'RARA', 'ZNF267', 'FOXO3', 'BCL11B', 'REL', 'JUNB', 'FOSL2']	306.786	28
['ETV6', 'IRF1', 'ERG', 'KLF2', 'BHLHE40', 'SMAD3', 'IKZF1', 'RREB1', 'MEF2C', 'RFX1', 'ELF2', 'RUNX2', 'KLF9', 'KLF6', 'STAT1', 'MEF2D', 'RUNX1', 'GFI1', 'RBPJ', 'ELF1', 'KLF7', 'RARA', 'PBX3', 'FOXO3', 'KLF3', 'FOSL2', 'CIC', 'LYL1', 'REL']	306.724	29
['ETV6', 'IRF1', 'ERG', 'KLF2', 'BHLHE40', 'SMAD3', 'IKZF1', 'RREB1', 'ZBTB7A', 'ELF2', 'RFX1', 'KLF9', 'STAT1', 'RUNX1', 'RBPJ', 'KLF7', 'RARA', 'ELF1', 'RUNX2', 'KLF6', 'PBX3', 'GFI1', 'TGIF1', 'REL', 'ZNF217', 'BCL11B', 'SOX4', 'FOSL2']	306.714	28
['ETV6', 'IRF1', 'ERG', 'KLF2', 'BHLHE40', 'SMAD3', 'IKZF1', 'RREB1', 'ZBTB7A', 'ELF2', 'RFX1', 'KLF9', 'STAT1', 'RUNX1', 'RBPJ', 'KLF7', 'RARA', 'ELF1', 'RUNX2', 'KLF6', 'PBX3', 'GFI1', 'MEF2D', 'ZNF217', 'KLF3', 'BCL11A', 'NR4A2', 'SOX4', 'LYL1', 'XBP1']	306.7	30
['ETV6', 'IRF1', 'ERG', 'KLF2', 'BHLHE40', 'SMAD3', 'IKZF1', 'RREB1', 'ZBTB7A', 'ELF2', 'RFX1', 'KLF9', 'STAT1', 'RUNX1', 'RBPJ', 'KLF7', 'RARA', 'ELF1', 'RUNX2', 'KLF6', 'PBX3', 'GFI1', 'MEF2D', 'ZNF217', 'BCL11B', 'REL', 'BCL6', 'SOX4', 'BCL11A']	306.69	29
['ETV6', 'IRF1', 'ERG', 'KLF2', 'BHLHE40', 'SMAD3', 'IKZF1', 'RREB1', 'MEF2C', 'RFX1', 'ELF2', 'RUNX2', 'KLF9', 'KLF6', 'STAT1', 'MEF2D', 'RUNX1', 'GFI1', 'RBPJ', 'ELF1', 'KLF7', 'RARA', 'ZNF267', 'FOXO3', 'KLF3', 'FOSL2', 'CIC', 'LYL1', 'REL']	306.69	29
['ETV6', 'IRF1', 'ERG', 'KLF2', 'BHLHE40', 'SMAD3', 'IKZF1', 'RREB1', 'ZBTB7A', 'ELF2', 'RFX1', 'KLF9', 'STAT1', 'RUNX1', 'RBPJ', 'KLF7', 'RARA', 'ELF1', 'RUNX2', 'KLF6', 'ZNF267', 'ZNF217', 'GFI1', 'TGIF1', 'REL', 'BCL11B', 'SOX4', 'FOSL2']	306.679	28
['ETV6', 'IRF1', 'ERG', 'KLF2', 'BHLHE40', 'SMAD3', 'IKZF1', 'RREB1', 'ZBTB7A', 'ELF2', 'RFX1', 'KLF9', 'STAT1', 'RUNX1', 'RBPJ', 'KLF7', 'RARA', 'ELF1', 'RUNX2', 'KLF6', 'ZNF267', 'ZNF217', 'GFI1', 'MEF2D', 'KLF3', 'BCL11A', 'NR4A2', 'SOX4', 'LYL1', 'XBP1']	306.667	30
['ETV6', 'IRF1', 'ERG', 'KLF2', 'BHLHE40', 'SMAD3', 'IKZF1', 'RREB1', 'ZBTB7A', 'ELF2', 'RFX1', 'KLF9', 'STAT1', 'RUNX1', 'RBPJ', 'KLF7', 'RARA', 'ELF1', 'RUNX2', 'KLF6', 'ZNF267', 'ZNF217', 'GFI1', 'MEF2D', 'BCL11B', 'REL', 'BCL6', 'SOX4', 'BCL11A']	306.655	29
['ETV6', 'IRF1', 'ERG', 'KLF2', 'BHLHE40', 'SMAD3', 'IKZF1', 'RREB1', 'MEF2C', 'RFX1', 'ELF2', 'RUNX2', 'KLF9', 'KLF6', 'STAT1', 'MEF2D', 'RUNX1', 'GFI1', 'RBPJ', 'ELF1', 'KLF7', 'RARA', 'PBX3', 'ZNF217', 'BCL11B', 'REL', 'LYL1', 'SOX4', 'FOSL2']	306.586	29
['ETV6', 'IRF1', 'ERG', 'KLF2', 'BHLHE40', 'SMAD3', 'IKZF1', 'RREB1', 'ZBTB7A', 'ELF2', 'RFX1', 'KLF9', 'STAT1', 'RUNX1', 'RBPJ', 'KLF7', 'RARA', 'ELF1', 'RUNX2', 'KLF6', 'PBX3', 'GFI1', 'MEF2D', 'ZNF217', 'BCL11B', 'REL', 'LYL1', 'CIC', 'FOSL2']	306.552	29
['ETV6', 'IRF1', 'ERG', 'KLF2', 'BHLHE40', 'SMAD3', 'IKZF1', 'RREB1', 'MEF2C', 'RFX1', 'ELF2', 'RUNX2', 'KLF9', 'KLF6', 'STAT1', 'MEF2D', 'RUNX1', 'GFI1', 'RBPJ', 'ELF1', 'KLF7', 'RARA', 'ZNF267', 'ZNF217', 'BCL11B', 'REL', 'LYL1', 'SOX4', 'FOSL2']	306.552	29
['ETV6', 'IRF1', 'ERG', 'KLF2', 'BHLHE40', 'SMAD3', 'IKZF1', 'RREB1', 'ZBTB7A', 'ELF2', 'RFX1', 'KLF9', 'STAT1', 'RUNX1', 'RBPJ', 'KLF7', 'RARA', 'ELF1', 'RUNX2', 'KLF6', 'ZNF267', 'ZNF217', 'GFI1', 'MEF2D', 'BCL11B', 'REL', 'LYL1', 'CIC', 'FOSL2']	306.517	29
['ETV6', 'IRF1', 'ERG', 'KLF2', 'BHLHE40', 'SMAD3', 'IKZF1', 'RREB1', 'MEF2C', 'RFX1', 'ELF2', 'RUNX2', 'KLF9', 'KLF6', 'STAT1', 'MEF2D', 'RUNX1', 'GFI1', 'RBPJ', 'ELF1', 'KLF7', 'RARA', 'PBX3', 'FOXO3', 'BCL11B', 'XBP1', 'FOSL2', 'SOX4', 'CUX1']	306.483	29
['ETV6', 'IRF1', 'ERG', 'KLF2', 'BHLHE40', 'SMAD3', 'IKZF1', 'RREB1', 'ZBTB7A', 'ELF2', 'RFX1', 'KLF9', 'STAT1', 'RUNX1', 'RBPJ', 'KLF7', 'RARA', 'ELF1', 'RUNX2', 'KLF6', 'PBX3', 'GFI1', 'MEF2D', 'FOXO3', 'BCL11B', 'XBP1', 'FOSL2', 'CIC', 'CUX1']	306.448	29
['ETV6', 'IRF1', 'ERG', 'KLF2', 'BHLHE40', 'SMAD3', 'IKZF1', 'RREB1', 'MEF2C', 'RFX1', 'ELF2', 'RUNX2', 'KLF9', 'KLF6', 'STAT1', 'MEF2D', 'RUNX1', 'GFI1', 'RBPJ', 'ELF1', 'KLF7', 'RARA', 'ZNF267', 'FOXO3', 'BCL11B', 'XBP1', 'FOSL2', 'SOX4', 'CUX1']	306.448	29
['ETV6', 'IRF1', 'ERG', 'KLF2', 'BHLHE40', 'SMAD3', 'IKZF1', 'RREB1', 'ZBTB7A', 'ELF2', 'RFX1', 'KLF9', 'STAT1', 'RUNX1', 'RBPJ', 'KLF7', 'RARA', 'ELF1', 'RUNX2', 'KLF6', 'ZNF267', 'FOXO3', 'GFI1', 'MEF2D', 'BCL11B', 'XBP1', 'FOSL2', 'CIC', 'CUX1']	306.414	29
['ETV6', 'IRF1', 'ERG', 'KLF2', 'BHLHE40', 'SMAD3', 'IKZF1', 'RREB1', 'MEF2C', 'RFX1', 'ELF2', 'RUNX2', 'KLF9', 'KLF6', 'STAT1', 'MEF2D', 'RUNX1', 'GFI1', 'RBPJ', 'ELF1', 'KLF7', 'RARA', 'PBX3', 'ZNF217', 'KLF3', 'FOSL2', 'SOX4', 'CUX1', 'XBP1']	306.414	29
['ETV6', 'IRF1', 'ERG', 'KLF2', 'BHLHE40', 'SMAD3', 'IKZF1', 'RREB1', 'ZBTB7A', 'ELF2', 'RFX1', 'KLF9', 'STAT1', 'RUNX1', 'RBPJ', 'KLF7', 'RARA', 'ELF1', 'RUNX2', 'KLF6', 'PBX3', 'GFI1', 'MEF2D', 'ZNF217', 'KLF3', 'FOSL2', 'CIC', 'CUX1', 'XBP1']	306.379	29
['ETV6', 'IRF1', 'ERG', 'KLF2', 'BHLHE40', 'SMAD3', 'IKZF1', 'RREB1', 'MEF2C', 'RFX1', 'ELF2', 'RUNX2', 'KLF9', 'KLF6', 'STAT1', 'MEF2D', 'RUNX1', 'GFI1', 'RBPJ', 'ELF1', 'KLF7', 'RARA', 'ZNF267', 'ZNF217', 'KLF3', 'FOSL2', 'SOX4', 'CUX1', 'XBP1']	306.379	29
['ETV6', 'IRF1', 'ERG', 'KLF2', 'BHLHE40', 'SMAD3', 'IKZF1', 'RREB1', 'MEF2C', 'RFX1', 'ELF2', 'RUNX2', 'KLF9', 'KLF6', 'STAT1', 'MEF2D', 'RUNX1', 'GFI1', 'RBPJ', 'ELF1', 'KLF7', 'RARA', 'PBX3', 'ZNF217', 'BCL11B', 'XBP1', 'FOSL2', 'JUNB']	306.357	28
['ETV6', 'IRF1', 'ERG', 'KLF2', 'BHLHE40', 'SMAD3', 'IKZF1', 'RREB1', 'ZBTB7A', 'ELF2', 'RFX1', 'KLF9', 'STAT1', 'RUNX1', 'RBPJ', 'KLF7', 'RARA', 'ELF1', 'RUNX2', 'KLF6', 'ZNF267', 'ZNF217', 'GFI1', 'MEF2D', 'KLF3', 'FOSL2', 'CIC', 'CUX1', 'XBP1']	306.345	29
['ETV6', 'IRF1', 'ERG', 'KLF2', 'BHLHE40', 'SMAD3', 'IKZF1', 'RREB1', 'MEF2C', 'RFX1', 'ELF2', 'RUNX2', 'KLF9', 'KLF6', 'STAT1', 'MEF2D', 'RUNX1', 'GFI1', 'RBPJ', 'ELF1', 'KLF7', 'RARA', 'PBX3', 'FOXO3', 'BCL11B', 'XBP1', 'FOSL2', 'CIC', 'LYL1']	306.345	29
['ETV6', 'IRF1', 'ERG', 'KLF2', 'BHLHE40', 'SMAD3', 'IKZF1', 'RREB1', 'MEF2C', 'RFX1', 'ELF2', 'RUNX2', 'KLF9', 'KLF6', 'STAT1', 'MEF2D', 'RUNX1', 'GFI1', 'RBPJ', 'ELF1', 'KLF7', 'RARA', 'ZNF267', 'ZNF217', 'BCL11B', 'XBP1', 'FOSL2', 'JUNB']	306.321	28
['ETV6', 'IRF1', 'ERG', 'KLF2', 'BHLHE40', 'SMAD3', 'IKZF1', 'RREB1', 'MEF2C', 'RFX1', 'ELF2', 'RUNX2', 'KLF9', 'KLF6', 'STAT1', 'MEF2D', 'RUNX1', 'GFI1', 'RBPJ', 'ELF1', 'KLF7', 'RARA', 'ZNF267', 'FOXO3', 'BCL11B', 'XBP1', 'FOSL2', 'CIC', 'LYL1']	306.31	29
['ETV6', 'IRF1', 'ERG', 'KLF2', 'BHLHE40', 'SMAD3', 'IKZF1', 'RREB1', 'MEF2C', 'RFX1', 'ELF2', 'RUNX2', 'KLF9', 'KLF6', 'STAT1', 'MEF2D', 'RUNX1', 'GFI1', 'RBPJ', 'ELF1', 'KLF7', 'RARA', 'PBX3', 'ZNF217', 'KLF3', 'FOSL2', 'CIC', 'LYL1', 'XBP1']	306.276	29
['ETV6', 'IRF1', 'ERG', 'KLF2', 'BHLHE40', 'SMAD3', 'IKZF1', 'RREB1', 'MEF2C', 'RFX1', 'ELF2', 'RUNX2', 'KLF9', 'KLF6', 'STAT1', 'MEF2D', 'RUNX1', 'GFI1', 'RBPJ', 'ELF1', 'KLF7', 'RARA', 'ZNF267', 'ZNF217', 'KLF3', 'FOSL2', 'CIC', 'LYL1', 'XBP1']	306.241	29
['ETV6', 'IRF1', 'ERG', 'KLF2', 'BHLHE40', 'SMAD3', 'IKZF1', 'RREB1', 'MEF2C', 'RFX1', 'ELF2', 'RUNX2', 'KLF9', 'KLF6', 'STAT1', 'MEF2D', 'RUNX1', 'GFI1', 'RBPJ', 'ELF1', 'KLF7', 'RARA', 'PBX3', 'FOXO3', 'BCL11B', 'REL', 'LYL1', 'CIC', 'BCL11A']	306.241	29
['ETV6', 'IRF1', 'ERG', 'KLF2', 'BHLHE40', 'SMAD3', 'IKZF1', 'RREB1', 'MEF2C', 'RFX1', 'ELF2', 'RUNX2', 'KLF9', 'KLF6', 'STAT1', 'MEF2D', 'RUNX1', 'GFI1', 'RBPJ', 'ELF1', 'KLF7', 'RARA', 'ZNF267', 'FOXO3', 'BCL11B', 'REL', 'LYL1', 'CIC', 'BCL11A']	306.207	29
['ETV6', 'IRF1', 'ERG', 'KLF2', 'BHLHE40', 'SMAD3', 'IKZF1', 'RREB1', 'ZBTB7A', 'ELF2', 'RFX1', 'KLF9', 'STAT1', 'RUNX1', 'NRF1', 'KLF3', 'RUNX2', 'KLF6', 'FOSL2', 'GFI1', 'TGIF1', 'SOX4', 'REL', 'FOXO3']	306.042	24
['ETV6', 'IRF1', 'ERG', 'KLF2', 'BHLHE40', 'SMAD3', 'IKZF1', 'RREB1', 'MEF2C', 'RFX1', 'ELF2', 'RUNX2', 'KLF9', 'KLF6', 'STAT1', 'MEF2D', 'RUNX1', 'GFI1', 'RBPJ', 'ELF1', 'KLF7', 'RARA', 'PBX3', 'ZNF217', 'BCL11B', 'XBP1', 'BCL11A', 'SOX4', 'CUX1']	305.931	29
['ETV6', 'IRF1', 'ERG', 'KLF2', 'BHLHE40', 'SMAD3', 'IKZF1', 'RREB1', 'MEF2C', 'RFX1', 'ELF2', 'RUNX2', 'KLF9', 'KLF6', 'STAT1', 'MEF2D', 'RUNX1', 'GFI1', 'NRF1', 'KLF3', 'REL', 'FOSL2', 'LYL1', 'SOX4', 'FOXO3']	305.92	25
['ETV6', 'IRF1', 'ERG', 'KLF2', 'BHLHE40', 'SMAD3', 'IKZF1', 'RREB1', 'ZBTB7A', 'ELF2', 'RFX1', 'KLF9', 'STAT1', 'RUNX1', 'RBPJ', 'KLF7', 'RARA', 'ELF1', 'RUNX2', 'KLF6', 'PBX3', 'GFI1', 'MEF2D', 'ZNF217', 'BCL11B', 'XBP1', 'BCL11A', 'CIC', 'CUX1']	305.897	29
['ETV6', 'IRF1', 'ERG', 'KLF2', 'BHLHE40', 'SMAD3', 'IKZF1', 'RREB1', 'MEF2C', 'RFX1', 'ELF2', 'RUNX2', 'KLF9', 'KLF6', 'STAT1', 'MEF2D', 'RUNX1', 'GFI1', 'RBPJ', 'ELF1', 'KLF7', 'RARA', 'ZNF267', 'ZNF217', 'BCL11B', 'XBP1', 'BCL11A', 'SOX4', 'CUX1']	305.897	29
['ETV6', 'IRF1', 'ERG', 'KLF2', 'BHLHE40', 'SMAD3', 'IKZF1', 'RREB1', 'ZBTB7A', 'ELF2', 'RFX1', 'KLF9', 'STAT1', 'RUNX1', 'NRF1', 'KLF3', 'RUNX2', 'KLF6', 'FOSL2', 'GFI1', 'LYL1', 'MEF2D', 'CIC', 'REL', 'FOXO3']	305.88	25
['ETV6', 'IRF1', 'ERG', 'KLF2', 'BHLHE40', 'SMAD3', 'IKZF1', 'RREB1', 'ZBTB7A', 'ELF2', 'RFX1', 'KLF9', 'STAT1', 'RUNX1', 'RBPJ', 'KLF7', 'RARA', 'ELF1', 'RUNX2', 'KLF6', 'ZNF267', 'ZNF217', 'GFI1', 'MEF2D', 'BCL11B', 'XBP1', 'BCL11A', 'CIC', 'CUX1']	305.862	29
['ETV6', 'IRF1', 'ERG', 'KLF2', 'BHLHE40', 'SMAD3', 'IKZF1', 'RREB1', 'ZBTB7A', 'ELF2', 'RFX1', 'KLF9', 'STAT1', 'RUNX1', 'RBPJ', 'KLF7', 'RARA', 'ELF1', 'RUNX2', 'KLF6', 'PBX3', 'GFI1', 'MEF2D', 'FOXO3', 'BCL11B', 'CUX1', 'BCL6', 'SOX4', 'BCL11A']	305.793	29
['ETV6', 'IRF1', 'ERG', 'KLF2', 'BHLHE40', 'SMAD3', 'IKZF1', 'RREB1', 'MEF2C', 'RFX1', 'ELF2', 'RUNX2', 'KLF9', 'KLF6', 'STAT1', 'MEF2D', 'RUNX1', 'GFI1', 'RBPJ', 'ELF1', 'KLF7', 'RARA', 'PBX3', 'ZNF217', 'BCL11B', 'XBP1', 'BCL11A', 'CIC', 'LYL1']	305.793	29
['ETV6', 'IRF1', 'ERG', 'KLF2', 'BHLHE40', 'SMAD3', 'IKZF1', 'RREB1', 'ZBTB7A', 'ELF2', 'RFX1', 'KLF9', 'STAT1', 'RUNX1', 'RBPJ', 'KLF7', 'RARA', 'ELF1', 'RUNX2', 'KLF6', 'ZNF267', 'FOXO3', 'GFI1', 'MEF2D', 'BCL11B', 'CUX1', 'BCL6', 'SOX4', 'BCL11A']	305.759	29
['ETV6', 'IRF1', 'ERG', 'KLF2', 'BHLHE40', 'SMAD3', 'IKZF1', 'RREB1', 'MEF2C', 'RFX1', 'ELF2', 'RUNX2', 'KLF9', 'KLF6', 'STAT1', 'MEF2D', 'RUNX1', 'GFI1', 'RBPJ', 'ELF1', 'KLF7', 'RARA', 'ZNF267', 'ZNF217', 'BCL11B', 'XBP1', 'BCL11A', 'CIC', 'LYL1']	305.759	29
['ETV6', 'IRF1', 'ERG', 'KLF2', 'BHLHE40', 'SMAD3', 'IKZF1', 'RREB1', 'ZBTB7A', 'ELF2', 'RFX1', 'KLF9', 'STAT1', 'RUNX1', 'NRF1', 'KLF3', 'RUNX2', 'KLF6', 'FOSL2', 'GFI1', 'TGIF1', 'SOX4', 'XBP1', 'ZNF217']	305.5	24
['ETV6', 'IRF1', 'ERG', 'KLF2', 'BHLHE40', 'SMAD3', 'IKZF1', 'RREB1', 'ZBTB7A', 'ELF2', 'RFX1', 'KLF9', 'STAT1', 'RUNX1', 'RBPJ', 'KLF7', 'RARA', 'ELF1', 'RUNX2', 'KLF6', 'PBX3', 'GFI1', 'MEF2D', 'ZNF217', 'KLF3', 'BCL11A', 'NR4A2', 'SOX4', 'LYL1', 'REL']	305.467	30
['ETV6', 'IRF1', 'ERG', 'KLF2', 'BHLHE40', 'SMAD3', 'IKZF1', 'RREB1', 'ZBTB7A', 'ELF2', 'RFX1', 'KLF9', 'STAT1', 'RUNX1', 'RBPJ', 'KLF7', 'RARA', 'ELF1', 'RUNX2', 'KLF6', 'ZNF267', 'ZNF217', 'GFI1', 'MEF2D', 'KLF3', 'BCL11A', 'NR4A2', 'SOX4', 'LYL1', 'REL']	305.433	30
['ETV6', 'IRF1', 'ERG', 'KLF2', 'BHLHE40', 'SMAD3', 'IKZF1', 'RREB1', 'MEF2C', 'RFX1', 'ELF2', 'RUNX2', 'KLF9', 'KLF6', 'STAT1', 'MEF2D', 'RUNX1', 'GFI1', 'NRF1', 'KLF3', 'XBP1', 'LYL1', 'SOX4', 'FOSL2', 'ZNF217']	305.4	25
['ETV6', 'IRF1', 'ERG', 'KLF2', 'BHLHE40', 'SMAD3', 'IKZF1', 'RREB1', 'ZBTB7A', 'ELF2', 'RFX1', 'KLF9', 'STAT1', 'RUNX1', 'RBPJ', 'KLF7', 'RARA', 'ELF1', 'RUNX2', 'KLF6', 'PBX3', 'GFI1', 'MEF2D', 'FOXO3', 'KLF3', 'BCL11A', 'NR4A2', 'SOX4', 'XBP1', 'CUX1']	305.367	30
['ETV6', 'IRF1', 'ERG', 'KLF2', 'BHLHE40', 'SMAD3', 'IKZF1', 'RREB1', 'ZBTB7A', 'ELF2', 'RFX1', 'KLF9', 'STAT1', 'RUNX1', 'NRF1', 'KLF3', 'RUNX2', 'KLF6', 'FOSL2', 'GFI1', 'LYL1', 'MEF2D', 'CIC', 'XBP1', 'ZNF217']	305.36	25
['ETV6', 'IRF1', 'ERG', 'KLF2', 'BHLHE40', 'SMAD3', 'IKZF1', 'RREB1', 'ZBTB7A', 'ELF2', 'RFX1', 'KLF9', 'STAT1', 'RUNX1', 'RBPJ', 'KLF7', 'RARA', 'ELF1', 'RUNX2', 'KLF6', 'ZNF267', 'FOXO3', 'GFI1', 'MEF2D', 'KLF3', 'BCL11A', 'NR4A2', 'SOX4', 'XBP1', 'CUX1']	305.333	30
['ETV6', 'IRF1', 'ERG', 'KLF2', 'BHLHE40', 'SMAD3', 'IKZF1', 'RREB1', 'MEF2C', 'RFX1', 'ELF2', 'RUNX2', 'KLF9', 'KLF6', 'STAT1', 'MEF2D', 'RUNX1', 'GFI1', 'RBPJ', 'ELF1', 'KLF7', 'RARA', 'PBX3', 'FOXO3', 'KLF3', 'BCL11A', 'NR4A2', 'SOX4', 'XBP1', 'LYL1']	305.267	30
['ETV6', 'IRF1', 'ERG', 'KLF2', 'BHLHE40', 'SMAD3', 'IKZF1', 'RREB1', 'ZBTB7A', 'ELF2', 'RFX1', 'KLF9', 'STAT1', 'RUNX1', 'RBPJ', 'KLF7', 'RARA', 'ELF1', 'RUNX2', 'KLF6', 'PBX3', 'GFI1', 'MEF2D', 'FOXO3', 'KLF3', 'BCL11A', 'NR4A2', 'CIC', 'LYL1', 'XBP1']	305.233	30
['ETV6', 'IRF1', 'ERG', 'KLF2', 'BHLHE40', 'SMAD3', 'IKZF1', 'RREB1', 'MEF2C', 'RFX1', 'ELF2', 'RUNX2', 'KLF9', 'KLF6', 'STAT1', 'MEF2D', 'RUNX1', 'GFI1', 'RBPJ', 'ELF1', 'KLF7', 'RARA', 'ZNF267', 'FOXO3', 'KLF3', 'BCL11A', 'NR4A2', 'SOX4', 'XBP1', 'LYL1']	305.233	30
['ETV6', 'IRF1', 'ERG', 'KLF2', 'BHLHE40', 'SMAD3', 'IKZF1', 'RREB1', 'MEF2C', 'RFX1', 'ELF2', 'RUNX2', 'KLF9', 'KLF6', 'STAT1', 'MEF2D', 'RUNX1', 'GFI1', 'RBPJ', 'ELF1', 'KLF7', 'RARA', 'PBX3', 'FOXO3', 'BCL11B', 'REL', 'BCL6', 'SOX4', 'BCL11A']	305.207	29
['ETV6', 'IRF1', 'ERG', 'KLF2', 'BHLHE40', 'SMAD3', 'IKZF1', 'RREB1', 'ZBTB7A', 'ELF2', 'RFX1', 'KLF9', 'STAT1', 'RUNX1', 'RBPJ', 'KLF7', 'RARA', 'ELF1', 'RUNX2', 'KLF6', 'ZNF267', 'FOXO3', 'GFI1', 'MEF2D', 'KLF3', 'BCL11A', 'NR4A2', 'CIC', 'LYL1', 'XBP1']	305.2	30
['ETV6', 'IRF1', 'ERG', 'KLF2', 'BHLHE40', 'SMAD3', 'IKZF1', 'RREB1', 'MEF2C', 'RFX1', 'ELF2', 'RUNX2', 'KLF9', 'KLF6', 'STAT1', 'MEF2D', 'RUNX1', 'GFI1', 'RBPJ', 'ELF1', 'KLF7', 'RARA', 'ZNF267', 'FOXO3', 'BCL11B', 'REL', 'BCL6', 'SOX4', 'BCL11A']	305.172	29
['ETV6', 'IRF1', 'ERG', 'KLF2', 'BHLHE40', 'SMAD3', 'IKZF1', 'RREB1', 'MEF2C', 'RFX1', 'ELF2', 'RUNX2', 'KLF9', 'KLF6', 'STAT1', 'MEF2D', 'RUNX1', 'GFI1', 'RBPJ', 'ELF1', 'KLF7', 'RARA', 'PBX3', 'FOXO3', 'BCL11B', 'REL', 'LYL1', 'CIC', 'FOSL2']	305.069	29
['ETV6', 'IRF1', 'ERG', 'KLF2', 'BHLHE40', 'SMAD3', 'IKZF1', 'RREB1', 'MEF2C', 'RFX1', 'ELF2', 'RUNX2', 'KLF9', 'KLF6', 'STAT1', 'MEF2D', 'RUNX1', 'GFI1', 'RBPJ', 'ELF1', 'KLF7', 'RARA', 'PBX3', 'ZNF217', 'BCL11B', 'REL', 'JUNB', 'FOSL2']	305.036	28
['ETV6', 'IRF1', 'ERG', 'KLF2', 'BHLHE40', 'SMAD3', 'IKZF1', 'RREB1', 'MEF2C', 'RFX1', 'ELF2', 'RUNX2', 'KLF9', 'KLF6', 'STAT1', 'MEF2D', 'RUNX1', 'GFI1', 'RBPJ', 'ELF1', 'KLF7', 'RARA', 'ZNF267', 'FOXO3', 'BCL11B', 'REL', 'LYL1', 'CIC', 'FOSL2']	305.034	29
['ETV6', 'IRF1', 'ERG', 'KLF2', 'BHLHE40', 'SMAD3', 'IKZF1', 'RREB1', 'MEF2C', 'RFX1', 'ELF2', 'RUNX2', 'KLF9', 'KLF6', 'STAT1', 'MEF2D', 'RUNX1', 'GFI1', 'RBPJ', 'ELF1', 'KLF7', 'RARA', 'ZNF267', 'ZNF217', 'BCL11B', 'REL', 'JUNB', 'FOSL2']	305	28
['ETV6', 'IRF1', 'ERG', 'KLF2', 'BHLHE40', 'SMAD3', 'IKZF1', 'RREB1', 'MEF2C', 'RFX1', 'ELF2', 'RUNX2', 'KLF9', 'KLF6', 'STAT1', 'MEF2D', 'RUNX1', 'GFI1', 'RBPJ', 'ELF1', 'KLF7', 'RARA', 'PBX3', 'ZNF217', 'KLF3', 'FOSL2', 'CIC', 'LYL1', 'REL']	305	29
['ETV6', 'IRF1', 'ERG', 'KLF2', 'BHLHE40', 'SMAD3', 'IKZF1', 'RREB1', 'MEF2C', 'RFX1', 'ELF2', 'RUNX2', 'KLF9', 'KLF6', 'STAT1', 'MEF2D', 'RUNX1', 'GFI1', 'RBPJ', 'ELF1', 'KLF7', 'RARA', 'ZNF267', 'ZNF217', 'KLF3', 'FOSL2', 'CIC', 'LYL1', 'REL']	304.966	29
['ETV6', 'IRF1', 'ERG', 'KLF2', 'BHLHE40', 'SMAD3', 'IKZF1', 'RREB1', 'MEF2C', 'RFX1', 'ELF2', 'RUNX2', 'KLF9', 'KLF6', 'STAT1', 'MEF2D', 'RUNX1', 'GFI1', 'RBPJ', 'ELF1', 'KLF7', 'RARA', 'PBX3', 'FOXO3', 'KLF3', 'FOSL2', 'CIC', 'CUX1', 'XBP1']	304.897	29
['ETV6', 'IRF1', 'ERG', 'KLF2', 'BHLHE40', 'SMAD3', 'IKZF1', 'RREB1', 'MEF2C', 'RFX1', 'ELF2', 'RUNX2', 'KLF9', 'KLF6', 'STAT1', 'MEF2D', 'RUNX1', 'GFI1', 'RBPJ', 'ELF1', 'KLF7', 'RARA', 'ZNF267', 'FOXO3', 'KLF3', 'FOSL2', 'CIC', 'CUX1', 'XBP1']	304.862	29
['ETV6', 'IRF1', 'ERG', 'KLF2', 'BHLHE40', 'SMAD3', 'IKZF1', 'RREB1', 'MEF2C', 'RFX1', 'ELF2', 'RUNX2', 'KLF9', 'KLF6', 'STAT1', 'MEF2D', 'RUNX1', 'GFI1', 'RBPJ', 'ELF1', 'KLF7', 'RARA', 'PBX3', 'ZNF217', 'BCL11B', 'XBP1', 'FOSL2', 'SOX4', 'CUX1']	304.759	29
['ETV6', 'IRF1', 'ERG', 'KLF2', 'BHLHE40', 'SMAD3', 'IKZF1', 'RREB1', 'ZBTB7A', 'ELF2', 'RFX1', 'KLF9', 'STAT1', 'RUNX1', 'RBPJ', 'KLF7', 'RARA', 'ELF1', 'RUNX2', 'KLF6', 'PBX3', 'GFI1', 'MEF2D', 'ZNF217', 'BCL11B', 'XBP1', 'FOSL2', 'CIC', 'CUX1']	304.724	29
['ETV6', 'IRF1', 'ERG', 'KLF2', 'BHLHE40', 'SMAD3', 'IKZF1', 'RREB1', 'MEF2C', 'RFX1', 'ELF2', 'RUNX2', 'KLF9', 'KLF6', 'STAT1', 'MEF2D', 'RUNX1', 'GFI1', 'RBPJ', 'ELF1', 'KLF7', 'RARA', 'ZNF267', 'ZNF217', 'BCL11B', 'XBP1', 'FOSL2', 'SOX4', 'CUX1']	304.724	29
['ETV6', 'IRF1', 'ERG', 'KLF2', 'BHLHE40', 'SMAD3', 'IKZF1', 'RREB1', 'ZBTB7A', 'ELF2', 'RFX1', 'KLF9', 'STAT1', 'RUNX1', 'RBPJ', 'KLF7', 'RARA', 'ELF1', 'RUNX2', 'KLF6', 'ZNF267', 'ZNF217', 'GFI1', 'MEF2D', 'BCL11B', 'XBP1', 'FOSL2', 'CIC', 'CUX1']	304.69	29
['ETV6', 'IRF1', 'ERG', 'KLF2', 'BHLHE40', 'SMAD3', 'IKZF1', 'RREB1', 'MEF2C', 'RFX1', 'ELF2', 'RUNX2', 'KLF9', 'KLF6', 'STAT1', 'MEF2D', 'RUNX1', 'GFI1', 'RBPJ', 'ELF1', 'KLF7', 'RARA', 'PBX3', 'ZNF217', 'BCL11B', 'XBP1', 'FOSL2', 'CIC', 'LYL1']	304.621	29
['ETV6', 'IRF1', 'ERG', 'KLF2', 'BHLHE40', 'SMAD3', 'IKZF1', 'RREB1', 'MEF2C', 'RFX1', 'ELF2', 'RUNX2', 'KLF9', 'KLF6', 'STAT1', 'MEF2D', 'RUNX1', 'GFI1', 'RBPJ', 'ELF1', 'KLF7', 'RARA', 'ZNF267', 'ZNF217', 'BCL11B', 'XBP1', 'FOSL2', 'CIC', 'LYL1']	304.586	29
['ETV6', 'IRF1', 'ERG', 'KLF2', 'BHLHE40', 'SMAD3', 'IKZF1', 'RREB1', 'MEF2C', 'RFX1', 'ELF2', 'RUNX2', 'KLF9', 'KLF6', 'STAT1', 'MEF2D', 'RUNX1', 'GFI1', 'RBPJ', 'ELF1', 'KLF7', 'RARA', 'PBX3', 'ZNF217', 'BCL11B', 'REL', 'LYL1', 'CIC', 'BCL11A']	304.517	29
['ETV6', 'IRF1', 'ERG', 'KLF2', 'BHLHE40', 'SMAD3', 'IKZF1', 'RREB1', 'MEF2C', 'RFX1', 'ELF2', 'RUNX2', 'KLF9', 'KLF6', 'STAT1', 'MEF2D', 'RUNX1', 'GFI1', 'RBPJ', 'ELF1', 'KLF7', 'RARA', 'ZNF267', 'ZNF217', 'BCL11B', 'REL', 'LYL1', 'CIC', 'BCL11A']	304.483	29
['ETV6', 'IRF1', 'ERG', 'KLF2', 'BHLHE40', 'SMAD3', 'IKZF1', 'RREB1', 'MEF2C', 'RFX1', 'ELF2', 'RUNX2', 'KLF9', 'KLF6', 'STAT1', 'MEF2D', 'RUNX1', 'GFI1', 'RBPJ', 'ELF1', 'KLF7', 'RARA', 'PBX3', 'FOXO3', 'BCL11B', 'XBP1', 'BCL11A', 'CIC', 'CUX1']	304.414	29
['ETV6', 'IRF1', 'ERG', 'KLF2', 'BHLHE40', 'SMAD3', 'IKZF1', 'RREB1', 'MEF2C', 'RFX1', 'ELF2', 'RUNX2', 'KLF9', 'KLF6', 'STAT1', 'MEF2D', 'RUNX1', 'GFI1', 'RBPJ', 'ELF1', 'KLF7', 'RARA', 'ZNF267', 'FOXO3', 'BCL11B', 'XBP1', 'BCL11A', 'CIC', 'CUX1']	304.379	29
['ETV6', 'IRF1', 'ERG', 'KLF2', 'BHLHE40', 'SMAD3', 'IKZF1', 'RREB1', 'ZBTB7A', 'ELF2', 'RFX1', 'KLF9', 'STAT1', 'RUNX1', 'NRF1', 'KLF3', 'RUNX2', 'KLF6', 'BCL11A', 'NR4A2', 'MEF2D', 'GFI1', 'XBP1', 'LYL1', 'SOX4', 'FOXO3']	304.231	26
['ETV6', 'IRF1', 'ERG', 'KLF2', 'BHLHE40', 'SMAD3', 'IKZF1', 'RREB1', 'ZBTB7A', 'ELF2', 'RFX1', 'KLF9', 'STAT1', 'RUNX1', 'RBPJ', 'KLF7', 'RARA', 'ELF1', 'RUNX2', 'KLF6', 'PBX3', 'GFI1', 'MEF2D', 'ZNF217', 'BCL11B', 'CUX1', 'BCL6', 'SOX4', 'BCL11A']	304.069	29
['ETV6', 'IRF1', 'ERG', 'KLF2', 'BHLHE40', 'SMAD3', 'IKZF1', 'RREB1', 'ZBTB7A', 'ELF2', 'RFX1', 'KLF9', 'STAT1', 'RUNX1', 'RBPJ', 'KLF7', 'RARA', 'ELF1', 'RUNX2', 'KLF6', 'ZNF267', 'ZNF217', 'GFI1', 'MEF2D', 'BCL11B', 'CUX1', 'BCL6', 'SOX4', 'BCL11A']	304.034	29
['ETV6', 'IRF1', 'ERG', 'KLF2', 'BHLHE40', 'SMAD3', 'IKZF1', 'RREB1', 'MEF2C', 'RFX1', 'ELF2', 'RUNX2', 'KLF9', 'KLF6', 'STAT1', 'MEF2D', 'RUNX1', 'GFI1', 'RBPJ', 'ELF1', 'KLF7', 'RARA', 'PBX3', 'FOXO3', 'KLF3', 'BCL11A', 'NR4A2', 'SOX4', 'REL', 'LYL1']	304.033	30
['ETV6', 'IRF1', 'ERG', 'KLF2', 'BHLHE40', 'SMAD3', 'IKZF1', 'RREB1', 'ZBTB7A', 'ELF2', 'RFX1', 'KLF9', 'STAT1', 'RUNX1', 'RBPJ', 'KLF7', 'RARA', 'ELF1', 'RUNX2', 'KLF6', 'PBX3', 'GFI1', 'MEF2D', 'FOXO3', 'KLF3', 'BCL11A', 'NR4A2', 'CIC', 'LYL1', 'REL']	304	30
['ETV6', 'IRF1', 'ERG', 'KLF2', 'BHLHE40', 'SMAD3', 'IKZF1', 'RREB1', 'MEF2C', 'RFX1', 'ELF2', 'RUNX2', 'KLF9', 'KLF6', 'STAT1', 'MEF2D', 'RUNX1', 'GFI1', 'RBPJ', 'ELF1', 'KLF7', 'RARA', 'ZNF267', 'FOXO3', 'KLF3', 'BCL11A', 'NR4A2', 'SOX4', 'REL', 'LYL1']	304	30
['ETV6', 'IRF1', 'ERG', 'KLF2', 'BHLHE40', 'SMAD3', 'IKZF1', 'RREB1', 'ZBTB7A', 'ELF2', 'RFX1', 'KLF9', 'STAT1', 'RUNX1', 'RBPJ', 'KLF7', 'RARA', 'ELF1', 'RUNX2', 'KLF6', 'ZNF267', 'FOXO3', 'GFI1', 'MEF2D', 'KLF3', 'BCL11A', 'NR4A2', 'CIC', 'LYL1', 'REL']	303.967	30
['ETV6', 'IRF1', 'ERG', 'KLF2', 'BHLHE40', 'SMAD3', 'IKZF1', 'RREB1', 'ZBTB7A', 'ELF2', 'RFX1', 'KLF9', 'STAT1', 'RUNX1', 'NRF1', 'KLF3', 'RUNX2', 'KLF6', 'FOSL2', 'GFI1', 'TGIF1', 'SOX4', 'REL', 'ZNF217']	303.958	24
['ETV6', 'IRF1', 'ERG', 'KLF2', 'BHLHE40', 'SMAD3', 'IKZF1', 'RREB1', 'MEF2C', 'RFX1', 'ELF2', 'RUNX2', 'KLF9', 'KLF6', 'STAT1', 'MEF2D', 'RUNX1', 'GFI1', 'NRF1', 'KLF3', 'REL', 'FOSL2', 'LYL1', 'SOX4', 'ZNF217']	303.92	25
['ETV6', 'IRF1', 'ERG', 'KLF2', 'BHLHE40', 'SMAD3', 'IKZF1', 'RREB1', 'ZBTB7A', 'ELF2', 'RFX1', 'KLF9', 'STAT1', 'RUNX1', 'NRF1', 'KLF3', 'RUNX2', 'KLF6', 'FOSL2', 'GFI1', 'LYL1', 'MEF2D', 'CIC', 'REL', 'ZNF217']	303.88	25
['ETV6', 'IRF1', 'ERG', 'KLF2', 'BHLHE40', 'SMAD3', 'IKZF1', 'RREB1', 'ZBTB7A', 'ELF2', 'RFX1', 'KLF9', 'STAT1', 'RUNX1', 'RBPJ', 'KLF7', 'RARA', 'ELF1', 'RUNX2', 'KLF6', 'PBX3', 'GFI1', 'MEF2D', 'ZNF217', 'KLF3', 'BCL11A', 'NR4A2', 'SOX4', 'CUX1', 'XBP1']	303.7	30
['ETV6', 'IRF1', 'ERG', 'KLF2', 'BHLHE40', 'SMAD3', 'IKZF1', 'RREB1', 'ZBTB7A', 'ELF2', 'RFX1', 'KLF9', 'STAT1', 'RUNX1', 'RBPJ', 'KLF7', 'RARA', 'ELF1', 'RUNX2', 'KLF6', 'ZNF267', 'ZNF217', 'GFI1', 'MEF2D', 'KLF3', 'BCL11A', 'NR4A2', 'SOX4', 'CUX1', 'XBP1']	303.667	30
['ETV6', 'IRF1', 'ERG', 'KLF2', 'BHLHE40', 'SMAD3', 'IKZF1', 'RREB1', 'MEF2C', 'RFX1', 'ELF2', 'RUNX2', 'KLF9', 'KLF6', 'STAT1', 'MEF2D', 'RUNX1', 'GFI1', 'NRF1', 'KLF3', 'XBP1', 'LYL1', 'CIC', 'FOSL2', 'FOXO3']	303.64	25
['ETV6', 'IRF1', 'ERG', 'KLF2', 'BHLHE40', 'SMAD3', 'IKZF1', 'RREB1', 'MEF2C', 'RFX1', 'ELF2', 'RUNX2', 'KLF9', 'KLF6', 'STAT1', 'MEF2D', 'RUNX1', 'GFI1', 'RBPJ', 'ELF1', 'KLF7', 'RARA', 'PBX3', 'ZNF217', 'KLF3', 'BCL11A', 'NR4A2', 'SOX4', 'LYL1', 'XBP1']	303.6	30
['ETV6', 'IRF1', 'ERG', 'KLF2', 'BHLHE40', 'SMAD3', 'IKZF1', 'RREB1', 'ZBTB7A', 'ELF2', 'RFX1', 'KLF9', 'STAT1', 'RUNX1', 'RBPJ', 'KLF7', 'RARA', 'ELF1', 'RUNX2', 'KLF6', 'PBX3', 'GFI1', 'MEF2D', 'ZNF217', 'KLF3', 'BCL11A', 'NR4A2', 'CIC', 'LYL1', 'XBP1']	303.567	30
['ETV6', 'IRF1', 'ERG', 'KLF2', 'BHLHE40', 'SMAD3', 'IKZF1', 'RREB1', 'MEF2C', 'RFX1', 'ELF2', 'RUNX2', 'KLF9', 'KLF6', 'STAT1', 'MEF2D', 'RUNX1', 'GFI1', 'RBPJ', 'ELF1', 'KLF7', 'RARA', 'ZNF267', 'ZNF217', 'KLF3', 'BCL11A', 'NR4A2', 'SOX4', 'LYL1', 'XBP1']	303.567	30
['ETV6', 'IRF1', 'ERG', 'KLF2', 'BHLHE40', 'SMAD3', 'IKZF1', 'RREB1', 'MEF2C', 'RFX1', 'ELF2', 'RUNX2', 'KLF9', 'KLF6', 'SP3', 'REL', 'BCL11A', 'FOXO3', 'BCL11B', 'KLF7', 'RARA', 'ELF1', 'PBX3']	303.565	23
['ETV6', 'IRF1', 'ERG', 'KLF2', 'BHLHE40', 'SMAD3', 'IKZF1', 'RREB1', 'ZBTB7A', 'ELF2', 'RFX1', 'KLF9', 'STAT1', 'RUNX1', 'RBPJ', 'KLF7', 'RARA', 'ELF1', 'RUNX2', 'KLF6', 'ZNF267', 'ZNF217', 'GFI1', 'MEF2D', 'KLF3', 'BCL11A', 'NR4A2', 'CIC', 'LYL1', 'XBP1']	303.533	30
['ETV6', 'IRF1', 'ERG', 'KLF2', 'BHLHE40', 'SMAD3', 'IKZF1', 'RREB1', 'MEF2C', 'RFX1', 'ELF2', 'RUNX2', 'KLF9', 'KLF6', 'SP3', 'REL', 'BCL11A', 'FOXO3', 'BCL11B', 'KLF7', 'RARA', 'ELF1', 'ZNF267']	303.522	23
['ETV6', 'IRF1', 'ERG', 'KLF2', 'BHLHE40', 'SMAD3', 'IKZF1', 'RREB1', 'MEF2C', 'RFX1', 'ELF2', 'RUNX2', 'KLF9', 'KLF6', 'STAT1', 'MEF2D', 'RUNX1', 'GFI1', 'RBPJ', 'ELF1', 'KLF7', 'RARA', 'PBX3', 'ZNF217', 'BCL11B', 'REL', 'BCL6', 'SOX4', 'BCL11A']	303.483	29
['ETV6', 'IRF1', 'ERG', 'KLF2', 'BHLHE40', 'SMAD3', 'IKZF1', 'RREB1', 'MEF2C', 'RFX1', 'ELF2', 'RUNX2', 'KLF9', 'KLF6', 'STAT1', 'MEF2D', 'RUNX1', 'GFI1', 'RBPJ', 'ELF1', 'KLF7', 'RARA', 'ZNF267', 'ZNF217', 'BCL11B', 'REL', 'BCL6', 'SOX4', 'BCL11A']	303.448	29
['ETV6', 'IRF1', 'ERG', 'KLF2', 'BHLHE40', 'SMAD3', 'IKZF1', 'RREB1', 'ZBTB7A', 'ELF2', 'RFX1', 'KLF9', 'STAT1', 'RUNX1', 'RBPJ', 'KLF7', 'RARA', 'ELF1', 'RUNX2', 'KLF6', 'PBX3', 'GFI1', 'TGIF1', 'XBP1', 'BCL11B', 'FOSL2', 'JUNB', 'FOXO3']	303.429	28
['ETV6', 'IRF1', 'ERG', 'KLF2', 'BHLHE40', 'SMAD3', 'IKZF1', 'RREB1', 'ZBTB7A', 'ELF2', 'RFX1', 'KLF9', 'STAT1', 'RUNX1', 'RBPJ', 'KLF7', 'RARA', 'ELF1', 'RUNX2', 'KLF6', 'ZNF267', 'FOXO3', 'GFI1', 'TGIF1', 'XBP1', 'BCL11B', 'JUNB', 'FOSL2']	303.393	28
['ETV6', 'IRF1', 'ERG', 'KLF2', 'BHLHE40', 'SMAD3', 'IKZF1', 'RREB1', 'MEF2C', 'RFX1', 'ELF2', 'RUNX2', 'KLF9', 'KLF6', 'STAT1', 'MEF2D', 'RUNX1', 'GFI1', 'RBPJ', 'ELF1', 'KLF7', 'RARA', 'PBX3', 'ZNF217', 'BCL11B', 'REL', 'LYL1', 'CIC', 'FOSL2']	303.345	29
['ETV6', 'IRF1', 'ERG', 'KLF2', 'BHLHE40', 'SMAD3', 'IKZF1', 'RREB1', 'MEF2C', 'RFX1', 'ELF2', 'RUNX2', 'KLF9', 'KLF6', 'STAT1', 'MEF2D', 'RUNX1', 'GFI1', 'RBPJ', 'ELF1', 'KLF7', 'RARA', 'ZNF267', 'ZNF217', 'BCL11B', 'REL', 'LYL1', 'CIC', 'FOSL2']	303.31	29
['ETV6', 'IRF1', 'ERG', 'KLF2', 'BHLHE40', 'SMAD3', 'IKZF1', 'RREB1', 'MEF2C', 'RFX1', 'ELF2', 'RUNX2', 'KLF9', 'KLF6', 'STAT1', 'MEF2D', 'RUNX1', 'GFI1', 'RBPJ', 'ELF1', 'KLF7', 'RARA', 'PBX3', 'FOXO3', 'BCL11B', 'XBP1', 'FOSL2', 'CIC', 'CUX1']	303.241	29
['ETV6', 'IRF1', 'ERG', 'KLF2', 'BHLHE40', 'SMAD3', 'IKZF1', 'RREB1', 'MEF2C', 'RFX1', 'ELF2', 'RUNX2', 'KLF9', 'KLF6', 'STAT1', 'MEF2D', 'RUNX1', 'GFI1', 'RBPJ', 'ELF1', 'KLF7', 'RARA', 'ZNF267', 'FOXO3', 'BCL11B', 'XBP1', 'FOSL2', 'CIC', 'CUX1']	303.207	29
['ETV6', 'IRF1', 'ERG', 'KLF2', 'BHLHE40', 'SMAD3', 'IKZF1', 'RREB1', 'MEF2C', 'RFX1', 'ELF2', 'RUNX2', 'KLF9', 'KLF6', 'STAT1', 'MEF2D', 'RUNX1', 'GFI1', 'RBPJ', 'ELF1', 'KLF7', 'RARA', 'PBX3', 'ZNF217', 'KLF3', 'FOSL2', 'CIC', 'CUX1', 'XBP1']	303.172	29
['ETV6', 'IRF1', 'ERG', 'KLF2', 'BHLHE40', 'SMAD3', 'IKZF1', 'RREB1', 'MEF2C', 'RFX1', 'ELF2', 'RUNX2', 'KLF9', 'KLF6', 'STAT1', 'MEF2D', 'RUNX1', 'GFI1', 'RBPJ', 'ELF1', 'KLF7', 'RARA', 'ZNF267', 'ZNF217', 'KLF3', 'FOSL2', 'CIC', 'CUX1', 'XBP1']	303.138	29
['ETV6', 'IRF1', 'ERG', 'KLF2', 'BHLHE40', 'SMAD3', 'IKZF1', 'RREB1', 'ZBTB7A', 'ELF2', 'RFX1', 'KLF9', 'STAT1', 'RUNX1', 'NRF1', 'KLF3', 'RUNX2', 'KLF6', 'BCL11A', 'NR4A2', 'MEF2D', 'GFI1', 'REL', 'FOXO3', 'LYL1', 'SOX4']	302.808	26
['ETV6', 'IRF1', 'ERG', 'KLF2', 'BHLHE40', 'SMAD3', 'IKZF1', 'RREB1', 'MEF2C', 'RFX1', 'ELF2', 'RUNX2', 'KLF9', 'KLF6', 'STAT1', 'MEF2D', 'RUNX1', 'GFI1', 'RBPJ', 'ELF1', 'KLF7', 'RARA', 'PBX3', 'ZNF217', 'BCL11B', 'XBP1', 'BCL11A', 'CIC', 'CUX1']	302.69	29
['ETV6', 'IRF1', 'ERG', 'KLF2', 'BHLHE40', 'SMAD3', 'IKZF1', 'RREB1', 'MEF2C', 'RFX1', 'ELF2', 'RUNX2', 'KLF9', 'KLF6', 'STAT1', 'MEF2D', 'RUNX1', 'GFI1', 'RBPJ', 'ELF1', 'KLF7', 'RARA', 'ZNF267', 'ZNF217', 'BCL11B', 'XBP1', 'BCL11A', 'CIC', 'CUX1']	302.655	29
['ETV6', 'IRF1', 'ERG', 'KLF2', 'BHLHE40', 'SMAD3', 'IKZF1', 'RREB1', 'ZBTB7A', 'ELF2', 'RFX1', 'KLF9', 'STAT1', 'RUNX1', 'RBPJ', 'KLF7', 'RARA', 'ELF1', 'RUNX2', 'KLF6', 'PBX3', 'GFI1', 'TGIF1', 'REL', 'FOXO3', 'JUNB', 'FOXP1']	302.593	27
['ETV6', 'IRF1', 'ERG', 'KLF2', 'BHLHE40', 'SMAD3', 'IKZF1', 'RREB1', 'MEF2C', 'RFX1', 'ELF2', 'RUNX2', 'KLF9', 'KLF6', 'STAT1', 'MEF2D', 'RUNX1', 'GFI1', 'RBPJ', 'ELF1', 'KLF7', 'RARA', 'PBX3', 'FOXO3', 'BCL11B', 'CUX1', 'BCL6', 'SOX4', 'BCL11A']	302.586	29
['ETV6', 'IRF1', 'ERG', 'KLF2', 'BHLHE40', 'SMAD3', 'IKZF1', 'RREB1', 'ZBTB7A', 'ELF2', 'RFX1', 'KLF9', 'STAT1', 'RUNX1', 'RBPJ', 'KLF7', 'RARA', 'ELF1', 'RUNX2', 'KLF6', 'ZNF267', 'FOXO3', 'GFI1', 'TGIF1', 'REL', 'JUNB', 'FOXP1']	302.556	27
['ETV6', 'IRF1', 'ERG', 'KLF2', 'BHLHE40', 'SMAD3', 'IKZF1', 'RREB1', 'MEF2C', 'RFX1', 'ELF2', 'RUNX2', 'KLF9', 'KLF6', 'STAT1', 'MEF2D', 'RUNX1', 'GFI1', 'RBPJ', 'ELF1', 'KLF7', 'RARA', 'ZNF267', 'FOXO3', 'BCL11B', 'CUX1', 'BCL6', 'SOX4', 'BCL11A']	302.552	29
['ETV6', 'IRF1', 'ERG', 'KLF2', 'BHLHE40', 'SMAD3', 'IKZF1', 'RREB1', 'MEF2C', 'RFX1', 'ELF2', 'RUNX2', 'KLF9', 'KLF6', 'STAT1', 'MEF2D', 'RUNX1', 'GFI1', 'RBPJ', 'ELF1', 'KLF7', 'RARA', 'PBX3', 'ZNF217', 'KLF3', 'BCL11A', 'NR4A2', 'SOX4', 'LYL1', 'REL']	302.367	30
['ETV6', 'IRF1', 'ERG', 'KLF2', 'BHLHE40', 'SMAD3', 'IKZF1', 'RREB1', 'ZBTB7A', 'ELF2', 'RFX1', 'KLF9', 'STAT1', 'RUNX1', 'RBPJ', 'KLF7', 'RARA', 'ELF1', 'RUNX2', 'KLF6', 'PBX3', 'GFI1', 'MEF2D', 'ZNF217', 'KLF3', 'BCL11A', 'NR4A2', 'CIC', 'LYL1', 'REL']	302.333	30
['ETV6', 'IRF1', 'ERG', 'KLF2', 'BHLHE40', 'SMAD3', 'IKZF1', 'RREB1', 'MEF2C', 'RFX1', 'ELF2', 'RUNX2', 'KLF9', 'KLF6', 'STAT1', 'MEF2D', 'RUNX1', 'GFI1', 'RBPJ', 'ELF1', 'KLF7', 'RARA', 'ZNF267', 'ZNF217', 'KLF3', 'BCL11A', 'NR4A2', 'SOX4', 'LYL1', 'REL']	302.333	30
['ETV6', 'IRF1', 'ERG', 'KLF2', 'BHLHE40', 'SMAD3', 'IKZF1', 'RREB1', 'ZBTB7A', 'ELF2', 'RFX1', 'KLF9', 'STAT1', 'RUNX1', 'NRF1', 'KLF3', 'RUNX2', 'KLF6', 'BCL11A', 'NR4A2', 'MEF2D', 'GFI1', 'XBP1', 'LYL1', 'SOX4', 'ZNF217']	302.308	26
['ETV6', 'IRF1', 'ERG', 'KLF2', 'BHLHE40', 'SMAD3', 'IKZF1', 'RREB1', 'ZBTB7A', 'ELF2', 'RFX1', 'KLF9', 'STAT1', 'RUNX1', 'RBPJ', 'KLF7', 'RARA', 'ELF1', 'RUNX2', 'KLF6', 'ZNF267', 'ZNF217', 'GFI1', 'MEF2D', 'KLF3', 'BCL11A', 'NR4A2', 'CIC', 'LYL1', 'REL']	302.3	30
['ETV6', 'IRF1', 'ERG', 'KLF2', 'BHLHE40', 'SMAD3', 'IKZF1', 'RREB1', 'MEF2C', 'RFX1', 'ELF2', 'RUNX2', 'KLF9', 'KLF6', 'STAT1', 'MEF2D', 'RUNX1', 'GFI1', 'RBPJ', 'ELF1', 'KLF7', 'RARA', 'PBX3', 'FOXO3', 'KLF3', 'BCL11A', 'NR4A2', 'SOX4', 'XBP1', 'CUX1']	302.267	30
['ETV6', 'IRF1', 'ERG', 'KLF2', 'BHLHE40', 'SMAD3', 'IKZF1', 'RREB1', 'ZBTB7A', 'ELF2', 'RFX1', 'KLF9', 'STAT1', 'RUNX1', 'RBPJ', 'KLF7', 'RARA', 'ELF1', 'RUNX2', 'KLF6', 'PBX3', 'GFI1', 'MEF2D', 'FOXO3', 'KLF3', 'BCL11A', 'NR4A2', 'CIC', 'CUX1', 'XBP1']	302.233	30
['ETV6', 'IRF1', 'ERG', 'KLF2', 'BHLHE40', 'SMAD3', 'IKZF1', 'RREB1', 'MEF2C', 'RFX1', 'ELF2', 'RUNX2', 'KLF9', 'KLF6', 'STAT1', 'MEF2D', 'RUNX1', 'GFI1', 'RBPJ', 'ELF1', 'KLF7', 'RARA', 'ZNF267', 'FOXO3', 'KLF3', 'BCL11A', 'NR4A2', 'SOX4', 'XBP1', 'CUX1']	302.233	30
['ETV6', 'IRF1', 'ERG', 'KLF2', 'BHLHE40', 'SMAD3', 'IKZF1', 'RREB1', 'ZBTB7A', 'ELF2', 'RFX1', 'KLF9', 'STAT1', 'RUNX1', 'RBPJ', 'KLF7', 'RARA', 'ELF1', 'RUNX2', 'KLF6', 'ZNF267', 'FOXO3', 'GFI1', 'MEF2D', 'KLF3', 'BCL11A', 'NR4A2', 'CIC', 'CUX1', 'XBP1']	302.2	30
['ETV6', 'IRF1', 'ERG', 'KLF2', 'BHLHE40', 'SMAD3', 'IKZF1', 'RREB1', 'MEF2C', 'RFX1', 'ELF2', 'RUNX2', 'KLF9', 'KLF6', 'STAT1', 'MEF2D', 'RUNX1', 'GFI1', 'NRF1', 'KLF3', 'REL', 'FOSL2', 'LYL1', 'CIC', 'FOXO3']	302.16	25
['ETV6', 'IRF1', 'ERG', 'KLF2', 'BHLHE40', 'SMAD3', 'IKZF1', 'RREB1', 'MEF2C', 'RFX1', 'ELF2', 'RUNX2', 'KLF9', 'KLF6', 'STAT1', 'MEF2D', 'RUNX1', 'GFI1', 'RBPJ', 'ELF1', 'KLF7', 'RARA', 'PBX3', 'FOXO3', 'KLF3', 'BCL11A', 'NR4A2', 'CIC', 'LYL1', 'XBP1']	302.133	30
['ETV6', 'IRF1', 'ERG', 'KLF2', 'BHLHE40', 'SMAD3', 'IKZF1', 'RREB1', 'ZBTB7A', 'ELF2', 'RFX1', 'KLF9', 'STAT1', 'RUNX1', 'RBPJ', 'KLF7', 'RARA', 'ELF1', 'RUNX2', 'KLF6', 'PBX3', 'GFI1', 'TGIF1', 'REL', 'FOXO3', 'JUNB', 'BCL11B', 'FOSL2']	302.107	28
['ETV6', 'IRF1', 'ERG', 'KLF2', 'BHLHE40', 'SMAD3', 'IKZF1', 'RREB1', 'MEF2C', 'RFX1', 'ELF2', 'RUNX2', 'KLF9', 'KLF6', 'STAT1', 'MEF2D', 'RUNX1', 'GFI1', 'RBPJ', 'ELF1', 'KLF7', 'RARA', 'ZNF267', 'FOXO3', 'KLF3', 'BCL11A', 'NR4A2', 'CIC', 'LYL1', 'XBP1']	302.1	30
['ETV6', 'IRF1', 'ERG', 'KLF2', 'BHLHE40', 'SMAD3', 'IKZF1', 'RREB1', 'ZBTB7A', 'ELF2', 'RFX1', 'KLF9', 'STAT1', 'RUNX1', 'RBPJ', 'KLF7', 'RARA', 'ELF1', 'RUNX2', 'KLF6', 'ZNF267', 'FOXO3', 'GFI1', 'TGIF1', 'REL', 'JUNB', 'BCL11B', 'FOSL2']	302.071	28
['ETV6', 'IRF1', 'ERG', 'KLF2', 'BHLHE40', 'SMAD3', 'IKZF1', 'RREB1', 'ZBTB7A', 'ELF2', 'RFX1', 'KLF9', 'STAT1', 'RUNX1', 'RBPJ', 'KLF7', 'RARA', 'ELF1', 'RUNX2', 'KLF6', 'PBX3', 'GFI1', 'TGIF1', 'XBP1', 'BCL11B', 'FOSL2', 'JUNB', 'ZNF217']	301.643	28
['ETV6', 'IRF1', 'ERG', 'KLF2', 'BHLHE40', 'SMAD3', 'IKZF1', 'RREB1', 'MEF2C', 'RFX1', 'ELF2', 'RUNX2', 'KLF9', 'KLF6', 'STAT1', 'MEF2D', 'RUNX1', 'GFI1', 'NRF1', 'KLF3', 'XBP1', 'LYL1', 'CIC', 'FOSL2', 'ZNF217']	301.64	25
['ETV6', 'IRF1', 'ERG', 'KLF2', 'BHLHE40', 'SMAD3', 'IKZF1', 'RREB1', 'ZBTB7A', 'ELF2', 'RFX1', 'KLF9', 'STAT1', 'RUNX1', 'RBPJ', 'KLF7', 'RARA', 'ELF1', 'RUNX2', 'KLF6', 'ZNF267', 'ZNF217', 'GFI1', 'TGIF1', 'XBP1', 'BCL11B', 'JUNB', 'FOSL2']	301.607	28
['ETV6', 'IRF1', 'ERG', 'KLF2', 'BHLHE40', 'SMAD3', 'IKZF1', 'RREB1', 'MEF2C', 'RFX1', 'ELF2', 'RUNX2', 'KLF9', 'KLF6', 'STAT1', 'MEF2D', 'RUNX1', 'GFI1', 'RBPJ', 'ELF1', 'KLF7', 'RARA', 'PBX3', 'ZNF217', 'BCL11B', 'XBP1', 'FOSL2', 'CIC', 'CUX1']	301.517	29
['ETV6', 'IRF1', 'ERG', 'KLF2', 'BHLHE40', 'SMAD3', 'IKZF1', 'RREB1', 'MEF2C', 'RFX1', 'ELF2', 'RUNX2', 'KLF9', 'KLF6', 'STAT1', 'MEF2D', 'RUNX1', 'GFI1', 'RBPJ', 'ELF1', 'KLF7', 'RARA', 'ZNF267', 'ZNF217', 'BCL11B', 'XBP1', 'FOSL2', 'CIC', 'CUX1']	301.483	29
['ETV6', 'IRF1', 'ERG', 'KLF2', 'BHLHE40', 'SMAD3', 'IKZF1', 'RREB1', 'ZBTB7A', 'ELF2', 'RFX1', 'KLF9', 'STAT1', 'RUNX1', 'RBPJ', 'KLF7', 'RARA', 'ELF1', 'RUNX2', 'KLF6', 'PBX3', 'GFI1', 'MEF2D', 'ZNF217', 'KLF3', 'BCL11A', 'NR4A2', 'SOX4', 'BCL6', 'REL']	301.333	30
['ETV6', 'IRF1', 'ERG', 'KLF2', 'BHLHE40', 'SMAD3', 'IKZF1', 'RREB1', 'ZBTB7A', 'ELF2', 'RFX1', 'KLF9', 'STAT1', 'RUNX1', 'RBPJ', 'KLF7', 'RARA', 'ELF1', 'RUNX2', 'KLF6', 'ZNF267', 'ZNF217', 'GFI1', 'MEF2D', 'KLF3', 'BCL11A', 'NR4A2', 'SOX4', 'BCL6', 'REL']	301.3	30
['ETV6', 'IRF1', 'ERG', 'KLF2', 'BHLHE40', 'SMAD3', 'IKZF1', 'RREB1', 'MEF2C', 'RFX1', 'ELF2', 'RUNX2', 'KLF9', 'KLF6', 'STAT1', 'MEF2D', 'RUNX1', 'GFI1', 'RBPJ', 'ELF1', 'KLF7', 'RARA', 'PBX3', 'FOXO3', 'KLF3', 'BCL11A', 'NR4A2', 'CIC', 'LYL1', 'REL']	300.9	30
['ETV6', 'IRF1', 'ERG', 'KLF2', 'BHLHE40', 'SMAD3', 'IKZF1', 'RREB1', 'ZBTB7A', 'ELF2', 'RFX1', 'KLF9', 'STAT1', 'RUNX1', 'NRF1', 'KLF3', 'RUNX2', 'KLF6', 'BCL11A', 'NR4A2', 'MEF2D', 'GFI1', 'REL', 'ZNF217', 'SOX4', 'LYL1']	300.885	26
['ETV6', 'IRF1', 'ERG', 'KLF2', 'BHLHE40', 'SMAD3', 'IKZF1', 'RREB1', 'MEF2C', 'RFX1', 'ELF2', 'RUNX2', 'KLF9', 'KLF6', 'STAT1', 'MEF2D', 'RUNX1', 'GFI1', 'RBPJ', 'ELF1', 'KLF7', 'RARA', 'ZNF267', 'FOXO3', 'KLF3', 'BCL11A', 'NR4A2', 'CIC', 'LYL1', 'REL']	300.867	30
['ETV6', 'IRF1', 'ERG', 'KLF2', 'BHLHE40', 'SMAD3', 'IKZF1', 'RREB1', 'MEF2C', 'RFX1', 'ELF2', 'RUNX2', 'KLF9', 'KLF6', 'STAT1', 'MEF2D', 'RUNX1', 'GFI1', 'RBPJ', 'ELF1', 'KLF7', 'RARA', 'PBX3', 'ZNF217', 'BCL11B', 'CUX1', 'BCL6', 'SOX4', 'BCL11A']	300.862	29
['ETV6', 'IRF1', 'ERG', 'KLF2', 'BHLHE40', 'SMAD3', 'IKZF1', 'RREB1', 'ZBTB7A', 'ELF2', 'FOXN2', 'RUNX1', 'RUNX2', 'XBP1', 'ELF1', 'FOSL2', 'LYL1', 'SOX4', 'KLF3', 'FOXO3']	300.85	20
['ETV6', 'IRF1', 'ERG', 'KLF2', 'BHLHE40', 'SMAD3', 'IKZF1', 'RREB1', 'MEF2C', 'RFX1', 'ELF2', 'RUNX2', 'KLF9', 'KLF6', 'STAT1', 'MEF2D', 'RUNX1', 'GFI1', 'RBPJ', 'ELF1', 'KLF7', 'RARA', 'ZNF267', 'ZNF217', 'BCL11B', 'CUX1', 'BCL6', 'SOX4', 'BCL11A']	300.828	29
['ETV6', 'IRF1', 'ERG', 'KLF2', 'BHLHE40', 'SMAD3', 'IKZF1', 'RREB1', 'ZBTB7A', 'ELF2', 'RFX1', 'KLF9', 'STAT1', 'RUNX1', 'RBPJ', 'KLF7', 'RARA', 'ELF1', 'RUNX2', 'KLF6', 'PBX3', 'GFI1', 'TGIF1', 'REL', 'FOXO3', 'SOX4', 'BCL11B', 'BCL11A', 'BCL6']	300.655	29
['ETV6', 'IRF1', 'ERG', 'KLF2', 'BHLHE40', 'SMAD3', 'IKZF1', 'RREB1', 'MEF2C', 'RFX1', 'ELF2', 'RUNX2', 'KLF9', 'KLF6', 'STAT1', 'MEF2D', 'RUNX1', 'GFI1', 'NRF1', 'KLF3', 'XBP1', 'LYL1', 'SOX4', 'BCL11A', 'NR4A2', 'FOXO3']	300.654	26
['ETV6', 'IRF1', 'ERG', 'KLF2', 'BHLHE40', 'SMAD3', 'IKZF1', 'RREB1', 'ZBTB7A', 'ELF2', 'RFX1', 'KLF9', 'STAT1', 'RUNX1', 'RBPJ', 'KLF7', 'RARA', 'ELF1', 'RUNX2', 'KLF6', 'ZNF267', 'FOXO3', 'GFI1', 'TGIF1', 'REL', 'SOX4', 'BCL11B', 'BCL11A', 'BCL6']	300.621	29
['ETV6', 'IRF1', 'ERG', 'KLF2', 'BHLHE40', 'SMAD3', 'IKZF1', 'RREB1', 'ZBTB7A', 'ELF2', 'RFX1', 'KLF9', 'STAT1', 'RUNX1', 'NRF1', 'KLF3', 'RUNX2', 'KLF6', 'BCL11A', 'NR4A2', 'MEF2D', 'GFI1', 'XBP1', 'LYL1', 'CIC', 'FOXO3']	300.615	26
['ETV6', 'IRF1', 'ERG', 'KLF2', 'BHLHE40', 'SMAD3', 'IKZF1', 'RREB1', 'MEF2C', 'RFX1', 'ELF2', 'RUNX2', 'KLF9', 'KLF6', 'STAT1', 'MEF2D', 'RUNX1', 'GFI1', 'RBPJ', 'ELF1', 'KLF7', 'RARA', 'PBX3', 'ZNF217', 'KLF3', 'BCL11A', 'NR4A2', 'SOX4', 'CUX1', 'XBP1']	300.6	30
['ETV6', 'IRF1', 'ERG', 'KLF2', 'BHLHE40', 'SMAD3', 'IKZF1', 'RREB1', 'ZBTB7A', 'ELF2', 'RFX1', 'KLF9', 'STAT1', 'RUNX1', 'RBPJ', 'KLF7', 'RARA', 'ELF1', 'RUNX2', 'KLF6', 'PBX3', 'GFI1', 'TGIF1', 'REL', 'ZNF217', 'KLF3', 'SOX4', 'BCL11A', 'BCL6']	300.586	29
['ETV6', 'IRF1', 'ERG', 'KLF2', 'BHLHE40', 'SMAD3', 'IKZF1', 'RREB1', 'ZBTB7A', 'ELF2', 'RFX1', 'KLF9', 'STAT1', 'RUNX1', 'RBPJ', 'KLF7', 'RARA', 'ELF1', 'RUNX2', 'KLF6', 'PBX3', 'GFI1', 'MEF2D', 'ZNF217', 'KLF3', 'BCL11A', 'NR4A2', 'CIC', 'CUX1', 'XBP1']	300.567	30
['ETV6', 'IRF1', 'ERG', 'KLF2', 'BHLHE40', 'SMAD3', 'IKZF1', 'RREB1', 'MEF2C', 'RFX1', 'ELF2', 'RUNX2', 'KLF9', 'KLF6', 'STAT1', 'MEF2D', 'RUNX1', 'GFI1', 'RBPJ', 'ELF1', 'KLF7', 'RARA', 'ZNF267', 'ZNF217', 'KLF3', 'BCL11A', 'NR4A2', 'SOX4', 'CUX1', 'XBP1']	300.567	30
['ETV6', 'IRF1', 'ERG', 'KLF2', 'BHLHE40', 'SMAD3', 'IKZF1', 'RREB1', 'ZBTB7A', 'ELF2', 'RFX1', 'KLF9', 'STAT1', 'RUNX1', 'RBPJ', 'KLF7', 'RARA', 'ELF1', 'RUNX2', 'KLF6', 'ZNF267', 'ZNF217', 'GFI1', 'TGIF1', 'REL', 'KLF3', 'SOX4', 'BCL11A', 'BCL6']	300.552	29
['ETV6', 'IRF1', 'ERG', 'KLF2', 'BHLHE40', 'SMAD3', 'IKZF1', 'RREB1', 'ZBTB7A', 'ELF2', 'RFX1', 'KLF9', 'STAT1', 'RUNX1', 'RBPJ', 'KLF7', 'RARA', 'ELF1', 'RUNX2', 'KLF6', 'ZNF267', 'ZNF217', 'GFI1', 'MEF2D', 'KLF3', 'BCL11A', 'NR4A2', 'CIC', 'CUX1', 'XBP1']	300.533	30
['ETV6', 'IRF1', 'ERG', 'KLF2', 'BHLHE40', 'SMAD3', 'IKZF1', 'RREB1', 'ZBTB7A', 'ELF2', 'RFX1', 'KLF9', 'STAT1', 'RUNX1', 'RBPJ', 'KLF7', 'RARA', 'ELF1', 'RUNX2', 'KLF6', 'PBX3', 'GFI1', 'MEF2D', 'FOXO3', 'KLF3', 'BCL11A', 'NR4A2', 'SOX4', 'CUX1', 'BCL6']	300.467	30
['ETV6', 'IRF1', 'ERG', 'KLF2', 'BHLHE40', 'SMAD3', 'IKZF1', 'RREB1', 'MEF2C', 'RFX1', 'ELF2', 'RUNX2', 'KLF9', 'KLF6', 'STAT1', 'MEF2D', 'RUNX1', 'GFI1', 'RBPJ', 'ELF1', 'KLF7', 'RARA', 'PBX3', 'ZNF217', 'KLF3', 'BCL11A', 'NR4A2', 'CIC', 'LYL1', 'XBP1']	300.467	30
['ETV6', 'IRF1', 'ERG', 'KLF2', 'BHLHE40', 'SMAD3', 'IKZF1', 'RREB1', 'ZBTB7A', 'ELF2', 'RFX1', 'KLF9', 'STAT1', 'RUNX1', 'RBPJ', 'KLF7', 'RARA', 'ELF1', 'RUNX2', 'KLF6', 'ZNF267', 'FOXO3', 'GFI1', 'MEF2D', 'KLF3', 'BCL11A', 'NR4A2', 'SOX4', 'CUX1', 'BCL6']	300.433	30
['ETV6', 'IRF1', 'ERG', 'KLF2', 'BHLHE40', 'SMAD3', 'IKZF1', 'RREB1', 'MEF2C', 'RFX1', 'ELF2', 'RUNX2', 'KLF9', 'KLF6', 'STAT1', 'MEF2D', 'RUNX1', 'GFI1', 'RBPJ', 'ELF1', 'KLF7', 'RARA', 'ZNF267', 'ZNF217', 'KLF3', 'BCL11A', 'NR4A2', 'CIC', 'LYL1', 'XBP1']	300.433	30
['ETV6', 'IRF1', 'ERG', 'KLF2', 'BHLHE40', 'SMAD3', 'IKZF1', 'RREB1', 'ZBTB7A', 'ELF2', 'RFX1', 'KLF9', 'STAT1', 'RUNX1', 'RBPJ', 'KLF7', 'RARA', 'ELF1', 'RUNX2', 'KLF6', 'PBX3', 'GFI1', 'TGIF1', 'REL', 'ZNF217', 'BCL11B', 'JUNB', 'FOSL2']	300.321	28
['ETV6', 'IRF1', 'ERG', 'KLF2', 'BHLHE40', 'SMAD3', 'IKZF1', 'RREB1', 'ZBTB7A', 'ELF2', 'RFX1', 'KLF9', 'STAT1', 'RUNX1', 'RBPJ', 'KLF7', 'RARA', 'ELF1', 'RUNX2', 'KLF6', 'ZNF267', 'ZNF217', 'GFI1', 'TGIF1', 'REL', 'BCL11B', 'JUNB', 'FOSL2']	300.286	28
['ETV6', 'IRF1', 'ERG', 'KLF2', 'BHLHE40', 'SMAD3', 'IKZF1', 'RREB1', 'ZBTB7A', 'ELF2', 'RFX1', 'KLF9', 'STAT1', 'RUNX1', 'RBPJ', 'KLF7', 'RARA', 'ELF1', 'RUNX2', 'KLF6', 'ZNF267', 'FOXO3', 'FLI1', 'KLF3', 'BCL11A', 'FOXP1', 'NR4A2']	300.222	27
['ETV6', 'IRF1', 'ERG', 'KLF2', 'BHLHE40', 'SMAD3', 'IKZF1', 'RREB1', 'MEF2C', 'RFX1', 'ELF2', 'RUNX2', 'KLF9', 'KLF6', 'STAT1', 'MEF2D', 'RUNX1', 'GFI1', 'NRF1', 'KLF3', 'REL', 'FOSL2', 'LYL1', 'CIC', 'ZNF217']	300.16	25
['ETV6', 'IRF1', 'ERG', 'KLF2', 'BHLHE40', 'SMAD3', 'IKZF1', 'RREB1', 'ZBTB7A', 'ELF2', 'RFX1', 'KLF9', 'STAT1', 'RUNX1', 'RBPJ', 'KLF7', 'RARA', 'ELF1', 'RUNX2', 'KLF6', 'PBX3', 'GFI1', 'MEF2D', 'FOXO3', 'KLF3', 'BCL11A', 'NR4A2', 'CIC', 'FOXP1', 'REL']	299.9	30
['ETV6', 'IRF1', 'ERG', 'KLF2', 'BHLHE40', 'SMAD3', 'IKZF1', 'RREB1', 'ZBTB7A', 'ELF2', 'RFX1', 'KLF9', 'STAT1', 'RUNX1', 'RBPJ', 'KLF7', 'RARA', 'ELF1', 'RUNX2', 'KLF6', 'ZNF267', 'FOXO3', 'GFI1', 'MEF2D', 'KLF3', 'BCL11A', 'NR4A2', 'CIC', 'FOXP1', 'REL']	299.867	30
['ETV6', 'IRF1', 'ERG', 'KLF2', 'BHLHE40', 'SMAD3', 'IKZF1', 'RREB1', 'MEF2C', 'RFX1', 'ELF2', 'RUNX2', 'KLF9', 'KLF6', 'STAT1', 'MEF2D', 'RUNX1', 'GFI1', 'RBPJ', 'ELF1', 'KLF7', 'RARA', 'PBX3', 'ZNF217', 'KLF3', 'BCL11A', 'NR4A2', 'CIC', 'LYL1', 'REL']	299.233	30
['ETV6', 'IRF1', 'ERG', 'KLF2', 'BHLHE40', 'SMAD3', 'IKZF1', 'RREB1', 'MEF2C', 'RFX1', 'ELF2', 'RUNX2', 'KLF9', 'KLF6', 'STAT1', 'MEF2D', 'RUNX1', 'GFI1', 'NRF1', 'KLF3', 'REL', 'BCL11A', 'NR4A2', 'FOXO3', 'LYL1', 'SOX4']	299.231	26
['ETV6', 'IRF1', 'ERG', 'KLF2', 'BHLHE40', 'SMAD3', 'IKZF1', 'RREB1', 'MEF2C', 'RFX1', 'ELF2', 'RUNX2', 'KLF9', 'KLF6', 'STAT1', 'MEF2D', 'RUNX1', 'GFI1', 'RBPJ', 'ELF1', 'KLF7', 'RARA', 'ZNF267', 'ZNF217', 'KLF3', 'BCL11A', 'NR4A2', 'CIC', 'LYL1', 'REL']	299.2	30
['ETV6', 'IRF1', 'ERG', 'KLF2', 'BHLHE40', 'SMAD3', 'IKZF1', 'RREB1', 'ZBTB7A', 'ELF2', 'RFX1', 'KLF9', 'STAT1', 'RUNX1', 'NRF1', 'KLF3', 'RUNX2', 'KLF6', 'BCL11A', 'NR4A2', 'MEF2D', 'GFI1', 'REL', 'FOXO3', 'LYL1', 'CIC']	299.192	26
['ETV6', 'IRF1', 'ERG', 'KLF2', 'BHLHE40', 'SMAD3', 'IKZF1', 'RREB1', 'MEF2C', 'RFX1', 'ELF2', 'RUNX2', 'KLF9', 'KLF6', 'STAT1', 'MEF2D', 'RUNX1', 'GFI1', 'RBPJ', 'ELF1', 'KLF7', 'RARA', 'PBX3', 'FOXO3', 'KLF3', 'BCL11A', 'NR4A2', 'CIC', 'CUX1', 'XBP1']	299.133	30
['ETV6', 'IRF1', 'ERG', 'KLF2', 'BHLHE40', 'SMAD3', 'IKZF1', 'RREB1', 'MEF2C', 'RFX1', 'ELF2', 'RUNX2', 'KLF9', 'KLF6', 'STAT1', 'MEF2D', 'RUNX1', 'GFI1', 'RBPJ', 'ELF1', 'KLF7', 'RARA', 'ZNF267', 'FOXO3', 'KLF3', 'BCL11A', 'NR4A2', 'CIC', 'CUX1', 'XBP1']	299.1	30
['ETV6', 'IRF1', 'ERG', 'KLF2', 'BHLHE40', 'SMAD3', 'IKZF1', 'RREB1', 'ZBTB7A', 'ELF2', 'RFX1', 'KLF9', 'STAT1', 'RUNX1', 'RBPJ', 'KLF7', 'RARA', 'ELF1', 'RUNX2', 'KLF6', 'PBX3', 'GFI1', 'TGIF1', 'REL', 'ZNF217', 'BCL11B', 'SOX4', 'BCL11A', 'BCL6']	298.931	29
['ETV6', 'IRF1', 'ERG', 'KLF2', 'BHLHE40', 'SMAD3', 'IKZF1', 'RREB1', 'ZBTB7A', 'ELF2', 'RFX1', 'KLF9', 'STAT1', 'RUNX1', 'RBPJ', 'KLF7', 'RARA', 'ELF1', 'RUNX2', 'KLF6', 'ZNF267', 'ZNF217', 'GFI1', 'TGIF1', 'REL', 'BCL11B', 'SOX4', 'BCL11A', 'BCL6']	298.897	29
['ETV6', 'IRF1', 'ERG', 'KLF2', 'BHLHE40', 'SMAD3', 'IKZF1', 'RREB1', 'ZBTB7A', 'ELF2', 'RFX1', 'KLF9', 'STAT1', 'RUNX1', 'RBPJ', 'KLF7', 'RARA', 'ELF1', 'RUNX2', 'KLF6', 'PBX3', 'GFI1', 'MEF2D', 'ZNF217', 'KLF3', 'BCL11A', 'NR4A2', 'SOX4', 'CUX1', 'BCL6']	298.8	30
['ETV6', 'IRF1', 'ERG', 'KLF2', 'BHLHE40', 'SMAD3', 'IKZF1', 'RREB1', 'ZBTB7A', 'ELF2', 'RFX1', 'KLF9', 'SP3', 'BCL11A', 'FOXO3', 'KLF3', 'FOXP1', 'REL', 'KLF7', 'RARA', 'PBX3', 'KLF6', 'RUNX2', 'ELF1']	298.792	24
['ETV6', 'IRF1', 'ERG', 'KLF2', 'BHLHE40', 'SMAD3', 'IKZF1', 'RREB1', 'ZBTB7A', 'ELF2', 'RFX1', 'KLF9', 'STAT1', 'RUNX1', 'RBPJ', 'KLF7', 'RARA', 'ELF1', 'RUNX2', 'KLF6', 'ZNF267', 'ZNF217', 'GFI1', 'MEF2D', 'KLF3', 'BCL11A', 'NR4A2', 'SOX4', 'CUX1', 'BCL6']	298.767	30
['ETV6', 'IRF1', 'ERG', 'KLF2', 'BHLHE40', 'SMAD3', 'IKZF1', 'RREB1', 'ZBTB7A', 'ELF2', 'RFX1', 'KLF9', 'SP3', 'BCL11A', 'FOXO3', 'KLF3', 'FOXP1', 'REL', 'KLF7', 'RARA', 'ZNF267', 'KLF6', 'RUNX2', 'ELF1']	298.75	24
['ETV6', 'IRF1', 'ERG', 'KLF2', 'BHLHE40', 'SMAD3', 'IKZF1', 'RREB1', 'MEF2C', 'RFX1', 'ELF2', 'RUNX2', 'KLF9', 'KLF6', 'STAT1', 'MEF2D', 'RUNX1', 'GFI1', 'NRF1', 'KLF3', 'XBP1', 'LYL1', 'SOX4', 'BCL11A', 'NR4A2', 'ZNF217']	298.731	26
['ETV6', 'IRF1', 'ERG', 'KLF2', 'BHLHE40', 'SMAD3', 'IKZF1', 'RREB1', 'ZBTB7A', 'ELF2', 'RFX1', 'KLF9', 'STAT1', 'RUNX1', 'NRF1', 'KLF3', 'RUNX2', 'KLF6', 'BCL11A', 'NR4A2', 'MEF2D', 'GFI1', 'XBP1', 'LYL1', 'CIC', 'ZNF217']	298.692	26
['ETV6', 'IRF1', 'ERG', 'KLF2', 'BHLHE40', 'SMAD3', 'IKZF1', 'RREB1', 'ZBTB7A', 'ELF2', 'FOXN2', 'RUNX1', 'RUNX2', 'XBP1', 'ELF1', 'FOSL2', 'LYL1', 'SOX4', 'BCL11B', 'FOXO3']	298.45	20
['ETV6', 'IRF1', 'ERG', 'KLF2', 'BHLHE40', 'SMAD3', 'IKZF1', 'RREB1', 'ZBTB7A', 'ELF2', 'FOXN2', 'RUNX1', 'RUNX2', 'XBP1', 'ELF1', 'FOSL2', 'LYL1', 'SOX4', 'KLF3', 'ZNF217']	298.35	20
['ETV6', 'IRF1', 'ERG', 'KLF2', 'BHLHE40', 'SMAD3', 'IKZF1', 'RREB1', 'MEF2C', 'RFX1', 'ELF2', 'RUNX2', 'KLF9', 'KLF6', 'STAT1', 'MEF2D', 'RUNX1', 'GFI1', 'RBPJ', 'ELF1', 'KLF7', 'RARA', 'PBX3', 'ZNF217', 'KLF3', 'BCL11A', 'NR4A2', 'SOX4', 'BCL6', 'REL']	298.233	30
['ETV6', 'IRF1', 'ERG', 'KLF2', 'BHLHE40', 'SMAD3', 'IKZF1', 'RREB1', 'MEF2C', 'RFX1', 'ELF2', 'RUNX2', 'KLF9', 'KLF6', 'STAT1', 'MEF2D', 'RUNX1', 'GFI1', 'RBPJ', 'ELF1', 'KLF7', 'RARA', 'ZNF267', 'ZNF217', 'KLF3', 'BCL11A', 'NR4A2', 'SOX4', 'BCL6', 'REL']	298.2	30
['ETV6', 'IRF1', 'ERG', 'KLF2', 'BHLHE40', 'SMAD3', 'IKZF1', 'RREB1', 'MEF2C', 'RFX1', 'ELF2', 'RUNX2', 'KLF9', 'KLF6', 'STAT1', 'MEF2D', 'RUNX1', 'GFI1', 'RBPJ', 'ELF1', 'KLF7', 'RARA', 'PBX3', 'ZNF217', 'KLF3', 'BCL11A', 'NR4A2', 'CIC', 'CUX1', 'XBP1']	297.467	30
['ETV6', 'IRF1', 'ERG', 'KLF2', 'BHLHE40', 'SMAD3', 'IKZF1', 'RREB1', 'MEF2C', 'RFX1', 'ELF2', 'RUNX2', 'KLF9', 'KLF6', 'STAT1', 'MEF2D', 'RUNX1', 'GFI1', 'RBPJ', 'ELF1', 'KLF7', 'RARA', 'ZNF267', 'ZNF217', 'KLF3', 'BCL11A', 'NR4A2', 'CIC', 'CUX1', 'XBP1']	297.433	30
['ETV6', 'IRF1', 'ERG', 'KLF2', 'BHLHE40', 'SMAD3', 'IKZF1', 'RREB1', 'ZBTB7A', 'IRF2', 'FOXO3', 'KLF3', 'FOXP1', 'KLF9', 'BCL11A', 'KLF6', 'KLF7', 'RARA', 'ELF1', 'PBX3', 'STAT1']	297.429	21
['ETV6', 'IRF1', 'ERG', 'KLF2', 'BHLHE40', 'SMAD3', 'IKZF1', 'RREB1', 'MEF2C', 'RFX1', 'ELF2', 'RUNX2', 'KLF9', 'KLF6', 'STAT1', 'MEF2D', 'RUNX1', 'GFI1', 'RBPJ', 'ELF1', 'KLF7', 'RARA', 'PBX3', 'FOXO3', 'KLF3', 'BCL11A', 'NR4A2', 'SOX4', 'CUX1', 'BCL6']	297.367	30
['ETV6', 'IRF1', 'ERG', 'KLF2', 'BHLHE40', 'SMAD3', 'IKZF1', 'RREB1', 'MEF2C', 'RFX1', 'ELF2', 'RUNX2', 'KLF9', 'KLF6', 'STAT1', 'MEF2D', 'RUNX1', 'GFI1', 'RBPJ', 'ELF1', 'KLF7', 'RARA', 'ZNF267', 'FOXO3', 'KLF3', 'BCL11A', 'NR4A2', 'SOX4', 'CUX1', 'BCL6']	297.333	30
['ETV6', 'IRF1', 'ERG', 'KLF2', 'BHLHE40', 'SMAD3', 'IKZF1', 'RREB1', 'MEF2C', 'RFX1', 'ELF2', 'RUNX2', 'KLF9', 'KLF6', 'STAT1', 'MEF2D', 'RUNX1', 'GFI1', 'NRF1', 'KLF3', 'REL', 'BCL11A', 'NR4A2', 'ZNF217', 'SOX4', 'LYL1']	297.308	26
['ETV6', 'IRF1', 'ERG', 'KLF2', 'BHLHE40', 'SMAD3', 'IKZF1', 'RREB1', 'ZBTB7A', 'ELF2', 'RFX1', 'KLF9', 'STAT1', 'RUNX1', 'NRF1', 'KLF3', 'RUNX2', 'KLF6', 'BCL11A', 'NR4A2', 'MEF2D', 'GFI1', 'REL', 'ZNF217', 'CIC', 'LYL1']	297.269	26
['ETV6', 'IRF1', 'ERG', 'KLF2', 'BHLHE40', 'SMAD3', 'IKZF1', 'RREB1', 'ZBTB7A', 'ELF2', 'FOXN2', 'RUNX1', 'RUNX2', 'XBP1', 'ELF1', 'NR4A2', 'KLF3', 'LYL1', 'SOX4', 'FOXO3']	297.25	20
['ETV6', 'IRF1', 'ERG', 'KLF2', 'BHLHE40', 'SMAD3', 'IKZF1', 'RREB1', 'ZBTB7A', 'ELF2', 'RFX1', 'KLF9', 'STAT1', 'RUNX1', 'RBPJ', 'KLF7', 'RARA', 'HIVEP1', 'KLF3', 'REL', 'PBX3', 'BCL11A', 'FOXO3', 'SOX4', 'LYL1']	297.12	25
['ETV6', 'IRF1', 'ERG', 'KLF2', 'BHLHE40', 'SMAD3', 'IKZF1', 'RREB1', 'MEF2C', 'RFX1', 'ELF2', 'RUNX2', 'KLF9', 'KLF6', 'STAT1', 'MEF2D', 'RUNX1', 'GFI1', 'NRF1', 'KLF3', 'XBP1', 'LYL1', 'CIC', 'BCL11A', 'NR4A2', 'FOXO3']	297.038	26
['ETV6', 'IRF1', 'ERG', 'KLF2', 'BHLHE40', 'SMAD3', 'IKZF1', 'RREB1', 'MEF2C', 'RFX1', 'ELF2', 'RUNX2', 'KLF9', 'KLF6', 'STAT1', 'MEF2D', 'RUNX1', 'GFI1', 'RBPJ', 'ELF1', 'KLF7', 'RARA', 'PBX3', 'FOXO3', 'KLF3', 'BCL11A', 'NR4A2', 'CIC', 'FOXP1', 'REL']	296.8	30
['ETV6', 'IRF1', 'ERG', 'KLF2', 'BHLHE40', 'SMAD3', 'IKZF1', 'RREB1', 'MEF2C', 'RFX1', 'ELF2', 'RUNX2', 'KLF9', 'KLF6', 'STAT1', 'MEF2D', 'RUNX1', 'GFI1', 'RBPJ', 'ELF1', 'KLF7', 'RARA', 'ZNF267', 'FOXO3', 'KLF3', 'BCL11A', 'NR4A2', 'CIC', 'FOXP1', 'REL']	296.767	30
['ETV6', 'IRF1', 'ERG', 'KLF2', 'BHLHE40', 'SMAD3', 'IKZF1', 'RREB1', 'ZBTB7A', 'ELF2', 'FOXN2', 'RUNX1', 'RUNX2', 'FOXP1', 'FOXO3', 'KLF3', 'SOX4', 'ELF1', 'NR4A2']	296.211	19
['ETV6', 'IRF1', 'ERG', 'KLF2', 'BHLHE40', 'SMAD3', 'IKZF1', 'RREB1', 'ZBTB7A', 'ELF2', 'RFX1', 'KLF9', 'STAT1', 'RUNX1', 'NRF1', 'KLF3', 'RUNX2', 'KLF6', 'BCL11A', 'NR4A2', 'MEF2D', 'GFI1', 'REL', 'ZNF217', 'SOX4', 'BCL6']	296.115	26
['ETV6', 'IRF1', 'ERG', 'KLF2', 'BHLHE40', 'SMAD3', 'IKZF1', 'RREB1', 'ZBTB7A', 'ELF2', 'FOXN2', 'RUNX1', 'RUNX2', 'XBP1', 'ELF1', 'FOSL2', 'LYL1', 'SOX4', 'BCL11B', 'ZNF217']	295.95	20
['ETV6', 'IRF1', 'ERG', 'KLF2', 'BHLHE40', 'SMAD3', 'IKZF1', 'RREB1', 'MEF2C', 'RFX1', 'ELF2', 'RUNX2', 'KLF9', 'KLF6', 'STAT1', 'MEF2D', 'RUNX1', 'GFI1', 'RBPJ', 'ELF1', 'KLF7', 'RARA', 'PBX3', 'ZNF217', 'KLF3', 'BCL11A', 'NR4A2', 'SOX4', 'CUX1', 'BCL6']	295.7	30
['ETV6', 'IRF1', 'ERG', 'KLF2', 'BHLHE40', 'SMAD3', 'IKZF1', 'RREB1', 'MEF2C', 'RFX1', 'ELF2', 'RUNX2', 'KLF9', 'KLF6', 'STAT1', 'MEF2D', 'RUNX1', 'GFI1', 'RBPJ', 'ELF1', 'KLF7', 'RARA', 'ZNF267', 'ZNF217', 'KLF3', 'BCL11A', 'NR4A2', 'SOX4', 'CUX1', 'BCL6']	295.667	30
['ETV6', 'IRF1', 'ERG', 'KLF2', 'BHLHE40', 'SMAD3', 'IKZF1', 'RREB1', 'MEF2C', 'RFX1', 'ELF2', 'RUNX2', 'KLF9', 'KLF6', 'STAT1', 'MEF2D', 'RUNX1', 'GFI1', 'NRF1', 'KLF3', 'REL', 'BCL11A', 'NR4A2', 'FOXO3', 'LYL1', 'CIC']	295.615	26
['ETV6', 'IRF1', 'ERG', 'KLF2', 'BHLHE40', 'SMAD3', 'IKZF1', 'RREB1', 'ZBTB7A', 'ELF2', 'FOXN2', 'RUNX1', 'RUNX2', 'XBP1', 'ELF1', 'FOSL2', 'TGIF1', 'KLF3', 'SOX4', 'FOXO3']	295.35	20
['ETV6', 'IRF1', 'ERG', 'KLF2', 'BHLHE40', 'SMAD3', 'IKZF1', 'RREB1', 'MEF2C', 'RFX1', 'ELF2', 'RUNX2', 'KLF9', 'KLF6', 'STAT1', 'MEF2D', 'RUNX1', 'GFI1', 'NRF1', 'KLF3', 'XBP1', 'LYL1', 'CIC', 'BCL11A', 'NR4A2', 'ZNF217']	295.115	26
['ETV6', 'IRF1', 'ERG', 'KLF2', 'BHLHE40', 'SMAD3', 'IKZF1', 'RREB1', 'ZBTB7A', 'ELF2', 'RFX1', 'KLF9', 'STAT1', 'RUNX1', 'NRF1', 'KLF3', 'RUNX2', 'KLF6', 'BCL11A', 'TGIF1', 'GFI1', 'SOX4', 'REL', 'BCL6', 'ZNF217']	295.04	25
['ETV6', 'IRF1', 'ERG', 'KLF2', 'BHLHE40', 'SMAD3', 'IKZF1', 'RREB1', 'MEF2C', 'RFX1', 'ELF2', 'RUNX2', 'KLF9', 'KLF6', 'SP3', 'REL', 'BCL11A', 'FOXO3', 'KLF3', 'FOXP1', 'KLF7', 'RARA', 'ELF1', 'PBX3']	294.917	24
['ETV6', 'IRF1', 'ERG', 'KLF2', 'BHLHE40', 'SMAD3', 'IKZF1', 'RREB1', 'MEF2C', 'RFX1', 'ELF2', 'RUNX2', 'KLF9', 'KLF6', 'SP3', 'REL', 'BCL11A', 'FOXO3', 'KLF3', 'FOXP1', 'KLF7', 'RARA', 'ELF1', 'ZNF267']	294.875	24
['ETV6', 'IRF1', 'ERG', 'KLF2', 'BHLHE40', 'SMAD3', 'IKZF1', 'RREB1', 'ZBTB7A', 'ELF2', 'RFX1', 'KLF9', 'STAT1', 'RUNX1', 'RBPJ', 'KLF7', 'RARA', 'ELF1', 'RUNX2', 'KLF6', 'PBX3', 'GFI1', 'MEF2D', 'FOXO3', 'KLF3', 'BCL11A', 'NR4A2', 'SOX4', 'REL', 'FOXP1', 'BCL6']	294.774	31
['ETV6', 'IRF1', 'ERG', 'KLF2', 'BHLHE40', 'SMAD3', 'IKZF1', 'RREB1', 'ZBTB7A', 'ELF2', 'FOXN2', 'RUNX1', 'RUNX2', 'XBP1', 'ELF1', 'NR4A2', 'KLF3', 'LYL1', 'SOX4', 'ZNF217']	294.75	20
['ETV6', 'IRF1', 'ERG', 'KLF2', 'BHLHE40', 'SMAD3', 'IKZF1', 'RREB1', 'ZBTB7A', 'ELF2', 'RFX1', 'KLF9', 'STAT1', 'RUNX1', 'RBPJ', 'KLF7', 'RARA', 'ELF1', 'RUNX2', 'KLF6', 'ZNF267', 'FOXO3', 'GFI1', 'MEF2D', 'KLF3', 'BCL11A', 'NR4A2', 'SOX4', 'REL', 'FOXP1', 'BCL6']	294.742	31
['ETV6', 'IRF1', 'ERG', 'KLF2', 'BHLHE40', 'SMAD3', 'IKZF1', 'RREB1', 'ZBTB7A', 'ELF2', 'RFX1', 'KLF9', 'STAT1', 'RUNX1', 'NRF1', 'KLF3', 'RUNX2', 'KLF6', 'BCL11A', 'NR4A2', 'MEF2D', 'GFI1', 'REL', 'FOXO3', 'FOXP1', 'CIC']	294.462	26
['ETV6', 'IRF1', 'ERG', 'KLF2', 'BHLHE40', 'SMAD3', 'IKZF1', 'RREB1', 'ZBTB7A', 'ELF2', 'FOXN2', 'RUNX1', 'RUNX2', 'FOXP1', 'FOXO3', 'KLF3', 'SOX4', 'ELF1', 'TGIF1']	294.263	19
['ETV6', 'IRF1', 'ERG', 'KLF2', 'BHLHE40', 'SMAD3', 'IKZF1', 'RREB1', 'ZBTB7A', 'ELF2', 'RFX1', 'KLF9', 'STAT1', 'RUNX1', 'NRF1', 'KLF3', 'RUNX2', 'KLF6', 'BCL11A', 'NR4A2', 'FLI1', 'FOXP1', 'FOXO3']	294.174	23
['ETV6', 'IRF1', 'ERG', 'KLF2', 'BHLHE40', 'SMAD3', 'IKZF1', 'RREB1', 'ZBTB7A', 'IRF2', 'FOXO3', 'BCL11B', 'ELF1', 'FOXN2']	294.071	14
['ETV6', 'IRF1', 'ERG', 'KLF2', 'BHLHE40', 'SMAD3', 'IKZF1', 'RREB1', 'ZBTB7A', 'ELF2', 'RFX1', 'KLF9', 'STAT1', 'RUNX1', 'RBPJ', 'KLF7', 'RARA', 'ELF1', 'RUNX2', 'KLF6', 'PBX3', 'GFI1', 'TGIF1', 'REL', 'FOXO3', 'SOX4', 'KLF3', 'BCL11A', 'FOXP1', 'BCL6']	293.833	30
['ETV6', 'IRF1', 'ERG', 'KLF2', 'BHLHE40', 'SMAD3', 'IKZF1', 'RREB1', 'ZBTB7A', 'ELF2', 'RFX1', 'KLF9', 'STAT1', 'RUNX1', 'RBPJ', 'KLF7', 'RARA', 'ELF1', 'RUNX2', 'KLF6', 'ZNF267', 'FOXO3', 'GFI1', 'TGIF1', 'REL', 'SOX4', 'KLF3', 'BCL11A', 'FOXP1', 'BCL6']	293.8	30
['ETV6', 'IRF1', 'ERG', 'KLF2', 'BHLHE40', 'SMAD3', 'IKZF1', 'RREB1', 'MEF2C', 'RFX1', 'ELF2', 'RUNX2', 'KLF9', 'KLF6', 'STAT1', 'MEF2D', 'RUNX1', 'GFI1', 'NRF1', 'KLF3', 'REL', 'BCL11A', 'NR4A2', 'ZNF217', 'CIC', 'LYL1']	293.692	26
['ETV6', 'IRF1', 'ERG', 'ZNF184', 'BCL11A', 'RFX1', 'RUNX2', 'RARA', 'ELF1', 'FOXO3', 'KLF6', 'ELF2', 'STAT1', 'CUX1', 'SOX4', 'GFI1']	293.688	16
['ETV6', 'IRF1', 'ERG', 'KLF2', 'BHLHE40', 'SMAD3', 'IKZF1', 'RREB1', 'ZBTB7A', 'ELF2', 'FOXN2', 'RUNX1', 'RUNX2', 'XBP1', 'ELF1', 'FOSL2', 'TGIF1', 'BCL11B', 'SOX4', 'FOXO3']	292.95	20
['ETV6', 'IRF1', 'ERG', 'KLF2', 'BHLHE40', 'SMAD3', 'IKZF1', 'RREB1', 'ZBTB7A', 'ELF2', 'FOXN2', 'RUNX1', 'RUNX2', 'XBP1', 'ELF1', 'FOSL2', 'TGIF1', 'KLF3', 'SOX4', 'ZNF217']	292.85	20
['ETV6', 'IRF1', 'ERG', 'KLF2', 'BHLHE40', 'SMAD3', 'IKZF1', 'RREB1', 'ZBTB7A', 'ELF2', 'RFX1', 'KLF9', 'SP3', 'BCL11A', 'FOXO3', 'KLF3', 'FOXP1', 'FLI1', 'RUNX2', 'KLF6', 'ZNF267', 'RARA', 'ELF1', 'KLF7']	292.583	24
['ETV6', 'IRF1', 'ERG', 'KLF2', 'BHLHE40', 'SMAD3', 'IKZF1', 'RREB1', 'MEF2C', 'RFX1', 'ELF2', 'RUNX2', 'KLF9', 'KLF6', 'STAT1', 'MEF2D', 'RUNX1', 'GFI1', 'NRF1', 'KLF3', 'REL', 'BCL11A', 'NR4A2', 'ZNF217', 'SOX4', 'BCL6']	292.538	26
['ETV6', 'IRF1', 'ERG', 'KLF2', 'BHLHE40', 'SMAD3', 'IKZF1', 'RREB1', 'MEF2C', 'RFX1', 'ELF2', 'RUNX2', 'KLF9', 'KLF6', 'STAT1', 'MEF2D', 'RUNX1', 'GFI1', 'RBPJ', 'ELF1', 'KLF7', 'RARA', 'PBX3', 'FOXO3', 'KLF3', 'BCL11A', 'NR4A2', 'SOX4', 'REL', 'FOXP1', 'BCL6']	291.774	31
['ETV6', 'IRF1', 'ERG', 'KLF2', 'BHLHE40', 'SMAD3', 'IKZF1', 'RREB1', 'MEF2C', 'RFX1', 'ELF2', 'RUNX2', 'KLF9', 'KLF6', 'STAT1', 'MEF2D', 'RUNX1', 'GFI1', 'RBPJ', 'ELF1', 'KLF7', 'RARA', 'ZNF267', 'FOXO3', 'KLF3', 'BCL11A', 'NR4A2', 'SOX4', 'REL', 'FOXP1', 'BCL6']	291.742	31
['ETV6', 'IRF1', 'ERG', 'ZNF184', 'BCL11A', 'RFX1', 'RUNX2', 'RARA', 'ELF1', 'FOXO3', 'KLF6', 'ELF2', 'STAT1', 'FOXP1', 'SOX4', 'GFI1']	291.625	16
['ETV6', 'IRF1', 'ERG', 'KLF2', 'BHLHE40', 'SMAD3', 'IKZF1', 'RREB1', 'ZBTB7A', 'ELF2', 'RFX1', 'KLF9', 'SP3', 'BCL11A', 'FOXO3', 'KLF3', 'FOXP1', 'REL', 'NRF1', 'KLF6', 'RUNX2']	291.571	21
['ETV6', 'IRF1', 'ERG', 'KLF2', 'BHLHE40', 'SMAD3', 'IKZF1', 'RREB1', 'ZBTB7A', 'IRF2', 'FOXO3', 'BCL11B', 'ELF1', 'KLF9', 'KLF7', 'BCL11A', 'RARA', 'KLF6', 'PBX3', 'SP3']	291	20
['ETV6', 'IRF1', 'ERG', 'KLF2', 'BHLHE40', 'SMAD3', 'IKZF1', 'RREB1', 'ZBTB7A', 'IRF2', 'FOXO3', 'BCL11B', 'ELF1', 'KLF9', 'KLF7', 'BCL11A', 'RARA', 'KLF6', 'ZNF267', 'SP3']	290.95	20
['ETV6', 'IRF1', 'ERG', 'KLF2', 'BHLHE40', 'SMAD3', 'IKZF1', 'RREB1', 'MEF2C', 'RFX1', 'ELF2', 'RUNX2', 'KLF9', 'KLF6', 'STAT1', 'MEF2D', 'RUNX1', 'GFI1', 'NRF1', 'KLF3', 'REL', 'BCL11A', 'NR4A2', 'FOXO3', 'FOXP1', 'CIC']	290.885	26
['ETV6', 'IRF1', 'ERG', 'KLF2', 'BHLHE40', 'SMAD3', 'IKZF1', 'RREB1', 'ZBTB7A', 'ELF2', 'FOXN2', 'RUNX1', 'RUNX2', 'XBP1', 'ELF1', 'FOSL2', 'TGIF1', 'BCL11B', 'SOX4', 'ZNF217']	290.45	20
['ETV6', 'IRF1', 'ERG', 'KLF2', 'BHLHE40', 'SMAD3', 'IKZF1', 'RREB1', 'ZBTB7A', 'ELF2', 'RFX1', 'KLF9', 'STAT1', 'RUNX1', 'NRF1', 'KLF3', 'RUNX2', 'KLF6', 'BCL11A', 'NR4A2', 'MEF2D', 'GFI1', 'REL', 'FOXO3', 'FOXP1', 'SOX4', 'BCL6']	288.778	27
['ETV6', 'IRF1', 'ERG', 'KLF2', 'BHLHE40', 'SMAD3', 'IKZF1', 'RREB1', 'ZBTB7A', 'ELF2', 'FOXN2', 'RUNX1', 'RUNX2', 'FOXP1', 'FOXO3', 'JUNB', 'ELF1', 'TGIF1']	288.722	18
['ETV6', 'IRF1', 'ERG', 'KLF2', 'BHLHE40', 'SMAD3', 'IKZF1', 'RREB1', 'ZBTB7A', 'ELF2', 'FOXN2', 'RUNX1', 'RUNX2', 'XBP1', 'NRF1', 'KLF3', 'SOX4', 'LYL1', 'FOSL2', 'FOXO3']	287.5	20
['ETV6', 'IRF1', 'ERG', 'KLF2', 'BHLHE40', 'SMAD3', 'IKZF1', 'RREB1', 'ZBTB7A', 'ELF2', 'RFX1', 'KLF9', 'STAT1', 'RUNX1', 'NRF1', 'KLF3', 'RUNX2', 'KLF6', 'BCL11A', 'TGIF1', 'GFI1', 'SOX4', 'REL', 'BCL6', 'FOXP1', 'FOXO3']	287.462	26
['ETV6', 'IRF1', 'ERG', 'KLF2', 'BHLHE40', 'SMAD3', 'IKZF1', 'RREB1', 'MEF2C', 'RFX1', 'ELF2', 'RUNX2', 'KLF9', 'KLF6', 'SP3', 'REL', 'BCL11A', 'FOXO3', 'KLF3', 'FOXP1', 'NRF1']	287.143	21
['ETV6', 'IRF1', 'ERG', 'KLF2', 'BHLHE40', 'SMAD3', 'IKZF1', 'RREB1', 'MEF2C', 'RFX1', 'ELF2', 'RUNX2', 'KLF9', 'KLF6', 'STAT1', 'MEF2D', 'RUNX1', 'GFI1', 'NRF1', 'KLF3', 'REL', 'BCL11A', 'NR4A2', 'FOXO3', 'FOXP1', 'SOX4', 'BCL6']	285.333	27
['ETV6', 'IRF1', 'ERG', 'KLF2', 'BHLHE40', 'SMAD3', 'IKZF1', 'RREB1', 'ZBTB7A', 'ELF2', 'FOXN2', 'RUNX1', 'RUNX2', 'XBP1', 'NRF1', 'KLF3', 'SOX4', 'LYL1', 'FOSL2', 'ZNF217']	285	20
['ETV6', 'IRF1', 'ERG', 'KLF2', 'BHLHE40', 'SMAD3', 'IKZF1', 'RREB1', 'ZBTB7A', 'ELF2', 'RFX1', 'KLF9', 'SP3', 'BCL11A', 'FOXO3', 'KLF3', 'FOXP1', 'FLI1', 'RUNX2', 'KLF6', 'NRF1']	284.524	21
['ETV6', 'IRF1', 'ERG', 'KLF2', 'BHLHE40', 'SMAD3', 'IKZF1', 'RREB1', 'ZBTB7A', 'IRF2', 'FOXO3', 'KLF3', 'FOXP1', 'KLF9', 'BCL11A', 'KLF6', 'KLF7', 'RARA', 'ELF1', 'ZNF267', 'FLI1', 'STAT1']	284.273	22
['ETV6', 'IRF1', 'ERG', 'KLF2', 'BHLHE40', 'SMAD3', 'IKZF1', 'RREB1', 'ZBTB7A', 'ELF2', 'FOXN2', 'RUNX1', 'RUNX2', 'XBP1', 'ELF1', 'FOSL2', 'TGIF1', 'BCL11B', 'JUNB', 'FOXO3']	284	20
['ETV6', 'IRF1', 'ERG', 'KLF2', 'BHLHE40', 'SMAD3', 'IKZF1', 'RREB1', 'ZBTB7A', 'ELF2', 'FOXN2', 'RUNX1', 'RUNX2', 'XBP1', 'NRF1', 'KLF3', 'SOX4', 'LYL1', 'NR4A2', 'FOXO3']	283.9	20
['ETV6', 'IRF1', 'ERG', 'KLF2', 'BHLHE40', 'SMAD3', 'IKZF1', 'RREB1', 'ZBTB7A', 'ELF2', 'RFX1', 'KLF9', 'STAT1', 'RUNX1', 'RBPJ', 'KLF7', 'RARA', 'HIVEP1', 'KLF3', 'REL', 'PBX3', 'BCL11A', 'FOXO3', 'SOX4', 'FOXP1', 'BCL6']	282.769	26
['ETV6', 'IRF1', 'ERG', 'KLF2', 'BHLHE40', 'SMAD3', 'IKZF1', 'RREB1', 'ZBTB7A', 'ELF2', 'FOXN2', 'RUNX1', 'RUNX2', 'FOXP1', 'FOXO3', 'KLF3', 'SOX4', 'NRF1', 'NR4A2']	282.158	19
['ETV6', 'IRF1', 'ERG', 'KLF2', 'BHLHE40', 'SMAD3', 'IKZF1', 'RREB1', 'ZBTB7A', 'ELF2', 'FOXN2', 'RUNX1', 'RUNX2', 'XBP1', 'NRF1', 'KLF3', 'SOX4', 'TGIF1', 'FOSL2', 'FOXO3']	282	20
['ETV6', 'IRF1', 'ERG', 'KLF2', 'BHLHE40', 'SMAD3', 'IKZF1', 'RREB1', 'ZBTB7A', 'IRF2', 'FOXO3', 'KLF3', 'FOXP1', 'KLF9', 'BCL11A', 'KLF6', 'KLF7', 'RARA', 'ELF1', 'PBX3', 'SP3']	281.714	21
['ETV6', 'IRF1', 'ERG', 'KLF2', 'BHLHE40', 'SMAD3', 'IKZF1', 'RREB1', 'ZBTB7A', 'ELF2', 'FOXN2', 'RUNX1', 'RUNX2', 'XBP1', 'ELF1', 'FOSL2', 'TGIF1', 'BCL11B', 'JUNB', 'ZNF217']	281.5	20
['ETV6', 'IRF1', 'ERG', 'KLF2', 'BHLHE40', 'SMAD3', 'IKZF1', 'RREB1', 'ZBTB7A', 'ELF2', 'FOXN2', 'RUNX1', 'RUNX2', 'XBP1', 'NRF1', 'KLF3', 'SOX4', 'LYL1', 'NR4A2', 'ZNF217']	281.4	20
['ETV6', 'IRF1', 'ERG', 'KLF2', 'BHLHE40', 'SMAD3', 'IKZF1', 'RREB1', 'ZBTB7A', 'IRF2', 'FOXO3', 'KLF3', 'FOXP1', 'FOXN2', 'ELF1']	280.867	15
['ETV6', 'IRF1', 'ERG', 'KLF2', 'BHLHE40', 'SMAD3', 'IKZF1', 'RREB1', 'ZBTB7A', 'ELF2', 'FOXN2', 'RUNX1', 'RUNX2', 'FOXP1', 'FOXO3', 'KLF3', 'SOX4', 'NRF1', 'TGIF1']	280.211	19
['ETV6', 'IRF1', 'ERG', 'KLF2', 'BHLHE40', 'SMAD3', 'IKZF1', 'RREB1', 'ZBTB7A', 'ELF2', 'FOXN2', 'RUNX1', 'RUNX2', 'XBP1', 'NRF1', 'KLF3', 'SOX4', 'TGIF1', 'FOSL2', 'ZNF217']	279.5	20
['ETV6', 'IRF1', 'ERG', 'KLF2', 'BHLHE40', 'SMAD3', 'IKZF1', 'RREB1', 'ZBTB7A', 'ELF2', 'RFX1', 'KLF9', 'SP3', 'BCL11A', 'FOXO3', 'KLF3', 'FOXP1', 'REL', 'KLF7', 'RARA', 'PBX3', 'HIVEP1']	277.591	22
['ETV6', 'IRF1', 'ERG', 'ZNF184', 'BCL11A', 'RFX1', 'RUNX2', 'RARA', 'ELF1', 'FOXO3', 'KLF6', 'ELF2', 'STAT1', 'FOXP1', 'FLI1']	275	15
['ETV6', 'IRF1', 'ERG', 'KLF2', 'BHLHE40', 'SMAD3', 'IKZF1', 'RREB1', 'ZBTB7A', 'IRF2', 'FOXO3', 'KLF3', 'FOXP1', 'KLF9', 'BCL11A', 'KLF6', 'NRF1', 'FLI1', 'STAT1']	274.053	19
['ETV6', 'IRF1', 'ERG', 'KLF2', 'BHLHE40', 'SMAD3', 'IKZF1', 'RREB1', 'ZBTB7A', 'IRF2', 'FOXO3', 'KLF3', 'FOXP1', 'KLF9', 'BCL11A', 'KLF6', 'KLF7', 'RARA', 'ELF1', 'ZNF267', 'FLI1', 'SP3']	269.273	22
['ETV6', 'IRF1', 'ERG', 'KLF2', 'BHLHE40', 'SMAD3', 'IKZF1', 'RREB1', 'ZBTB7A', 'IRF2', 'FOXO3', 'KLF3', 'FOXP1', 'FOXN2', 'NRF1']	263.067	15
['ETV6', 'IRF1', 'ERG', 'KLF2', 'BHLHE40', 'SMAD3', 'IKZF1', 'RREB1', 'ZBTB7A', 'IRF2', 'FOXO3', 'KLF3', 'FOXP1', 'KLF9', 'BCL11A', 'KLF6', 'NRF1', 'FLI1', 'SP3']	256.684	19
