# Supplementary material for: Core transcriptional regulatory circuitry molecule ZNF217 promotes AML cell proliferation by up-regulating MYB
Source: Int J Biol Sci. 2025 Feb 18;21(5):1966–83. doi: 10.7150/ijbs.103211 (PMC11900805; doi:10.7150/ijbs.103211)
Supplement: Supplementary file 1 — Supplementary figures and tables. [file ijbsv21p1966s1.zip › Supplementary/Table S17.xlsx]

## Sheet: AML10-mergeCRC_CRC_SCORES
['RXRA', 'ETS2', 'SPI1', 'ZBTB7A', 'RARA', 'BCL11A', 'RREB1', 'SMAD3', 'FLI1', 'FOXO3', 'KLF6', 'IKZF1', 'SREBF1', 'TFDP1', 'ETV6', 'STAT1', 'SP3', 'KLF2', 'IRF2', 'IRF1', 'ELF1', 'ERG', 'MTF1', 'SP1', 'EGR3', 'NR4A3', 'RUNX1', 'KLF7', 'KLF13', 'ELF4', 'KLF3', 'LYL1', 'IRF8', 'ELF2', 'REL', 'BHLHE40', 'SOX4', 'ZNF267', 'MEF2D', 'FOXP1']	5038.95	40
['RXRA', 'ETS2', 'SPI1', 'ZBTB7A', 'RARA', 'BCL11A', 'RREB1', 'SMAD3', 'FLI1', 'FOXO3', 'KLF6', 'IKZF1', 'SREBF1', 'TFDP1', 'ETV6', 'STAT1', 'SP3', 'KLF2', 'IRF2', 'IRF1', 'ELF1', 'ERG', 'MTF1', 'SP1', 'EGR3', 'NR4A3', 'RUNX1', 'KLF7', 'KLF13', 'ELF4', 'KLF3', 'LYL1', 'IRF8', 'ELF2', 'REL', 'BHLHE40', 'MAFK', 'FOXP1', 'ZNF267', 'MEF2D']	5031.98	40
['RXRA', 'ETS2', 'SPI1', 'ZBTB7A', 'RARA', 'BCL11A', 'RREB1', 'SMAD3', 'FLI1', 'FOXO3', 'KLF6', 'IKZF1', 'SREBF1', 'TFDP1', 'ETV6', 'GTF3A', 'RUNX1', 'ERG', 'ELF1', 'NR1D1', 'KLF7', 'ELF4', 'SP3', 'MTF1', 'EGR3', 'KLF2', 'IRF2', 'NR4A3', 'IRF8', 'LYL1', 'IRF1', 'KLF13', 'KLF3', 'ELF2', 'REL', 'BHLHE40', 'JDP2', 'ZNF267', 'SP1', 'SOX4', 'MEF2D', 'FOXP1']	5028.6	42
['RXRA', 'ETS2', 'SPI1', 'ZBTB7A', 'RARA', 'BCL11A', 'RREB1', 'SMAD3', 'FLI1', 'FOXO3', 'KLF6', 'IKZF1', 'SREBF1', 'TFDP1', 'ETV6', 'STAT1', 'SP3', 'KLF2', 'IRF2', 'IRF1', 'ELF1', 'ERG', 'MTF1', 'SP1', 'EGR3', 'NR4A3', 'RUNX1', 'KLF7', 'KLF13', 'ELF4', 'KLF3', 'LYL1', 'IRF8', 'ELF2', 'REL', 'BHLHE40', 'SOX4', 'HIVEP1', 'MEF2D', 'FOXP1']	5025.45	40
['RXRA', 'ETS2', 'SPI1', 'ZBTB7A', 'RARA', 'BCL11A', 'RREB1', 'SMAD3', 'FLI1', 'FOXO3', 'DEAF1', 'SREBF1', 'ZNF217', 'KLF2', 'IRF2', 'IRF8', 'IRF1', 'BHLHE40', 'IKZF1', 'ETV6', 'RUNX2', 'REL', 'STAT1', 'EGR3', 'NR4A3', 'KLF13', 'ELF1', 'ERG', 'TFDP1', 'ZNF267', 'JUND', 'RUNX1', 'MXI1', 'ZNF787', 'MXD1', 'BCL6', 'KLF3', 'FOXP1', 'USF2', 'TP73', 'SOX4']	5024.83	41
['RXRA', 'ETS2', 'SPI1', 'ZBTB7A', 'RARA', 'BCL11A', 'RREB1', 'SMAD3', 'FLI1', 'FOXO3', 'KLF6', 'IKZF1', 'SREBF1', 'TFDP1', 'ETV6', 'GTF3A', 'RUNX1', 'ERG', 'ELF1', 'NR1D1', 'KLF7', 'ELF4', 'SP3', 'MTF1', 'EGR3', 'KLF2', 'IRF2', 'NR4A3', 'IRF8', 'LYL1', 'IRF1', 'KLF13', 'KLF3', 'ELF2', 'REL', 'BHLHE40', 'JDP2', 'ZNF267', 'SP1', 'MAFK', 'MEF2D', 'FOXP1']	5021.95	42
['RXRA', 'ETS2', 'SPI1', 'ZBTB7A', 'RARA', 'BCL11A', 'RREB1', 'SMAD3', 'FLI1', 'FOXO3', 'KLF6', 'IKZF1', 'SREBF1', 'TFDP1', 'ETV6', 'STAT1', 'SP3', 'KLF2', 'IRF2', 'IRF1', 'ELF1', 'ERG', 'MTF1', 'SP1', 'EGR3', 'NR4A3', 'RUNX1', 'KLF7', 'KLF13', 'ELF4', 'KLF3', 'LYL1', 'IRF8', 'ELF2', 'REL', 'BHLHE40', 'MAFK', 'FOXP1', 'HIVEP1', 'MEF2D']	5018.48	40
['RXRA', 'ETS2', 'SPI1', 'ZBTB7A', 'RARA', 'BCL11A', 'RREB1', 'SMAD3', 'FLI1', 'FOXO3', 'DEAF1', 'SREBF1', 'ZNF217', 'KLF2', 'IRF2', 'IRF8', 'IRF1', 'BHLHE40', 'IKZF1', 'ETV6', 'RUNX2', 'REL', 'STAT1', 'EGR3', 'NR4A3', 'KLF13', 'ELF1', 'ERG', 'TFDP1', 'ZNF267', 'JUND', 'RUNX1', 'MXI1', 'ZNF787', 'MXD1', 'BCL6', 'KLF3', 'FOXP1', 'USF2', 'TP73', 'MAFK']	5018.02	41
['RXRA', 'ETS2', 'SPI1', 'ZBTB7A', 'RARA', 'BCL11A', 'RREB1', 'SMAD3', 'FLI1', 'FOXO3', 'KLF6', 'IKZF1', 'SREBF1', 'TFDP1', 'ETV6', 'GTF3A', 'RUNX1', 'ERG', 'ELF1', 'NR1D1', 'KLF7', 'ELF4', 'SP3', 'MTF1', 'EGR3', 'KLF2', 'IRF2', 'NR4A3', 'IRF8', 'LYL1', 'IRF1', 'KLF13', 'KLF3', 'ELF2', 'REL', 'BHLHE40', 'JDP2', 'HIVEP1', 'SP1', 'SOX4', 'MEF2D', 'FOXP1']	5015.74	42
['RXRA', 'ETS2', 'SPI1', 'ZBTB7A', 'RARA', 'BCL11A', 'RREB1', 'SMAD3', 'FLI1', 'FOXO3', 'DEAF1', 'SREBF1', 'ZNF217', 'KLF2', 'IRF2', 'IRF8', 'IRF1', 'BHLHE40', 'IKZF1', 'ETV6', 'RUNX2', 'REL', 'STAT1', 'EGR3', 'NR4A3', 'KLF13', 'ELF1', 'ERG', 'TFDP1', 'ZNF267', 'JUND', 'RUNX1', 'MYB', 'ZNF787', 'MXD1', 'BCL6', 'KLF3', 'FOXP1', 'USF2', 'TP73', 'SOX4']	5015.56	41
['RXRA', 'ETS2', 'SPI1', 'ZBTB7A', 'RARA', 'BCL11A', 'RREB1', 'SMAD3', 'FLI1', 'FOXO3', 'DEAF1', 'SREBF1', 'ZNF217', 'KLF2', 'IRF2', 'IRF8', 'IRF1', 'BHLHE40', 'IKZF1', 'ETV6', 'RUNX2', 'REL', 'GTF3A', 'TFDP1', 'RUNX1', 'EGR3', 'KLF13', 'JUND', 'MXI1', 'NR4A3', 'TGIF1', 'ZNF787', 'NR1D1', 'MXD1', 'ZNF267', 'SOX4', 'USF2', 'XBP1', 'TP73', 'FOXP1']	5010.93	40
['RXRA', 'ETS2', 'SPI1', 'ZBTB7A', 'RARA', 'BCL11A', 'RREB1', 'SMAD3', 'FLI1', 'FOXO3', 'KLF6', 'IKZF1', 'SREBF1', 'TFDP1', 'ETV6', 'GTF3A', 'RUNX1', 'ERG', 'ELF1', 'NR1D1', 'KLF7', 'ELF4', 'SP3', 'MTF1', 'EGR3', 'KLF2', 'IRF2', 'NR4A3', 'IRF8', 'LYL1', 'IRF1', 'KLF13', 'KLF3', 'ELF2', 'REL', 'BHLHE40', 'JDP2', 'HIVEP1', 'SP1', 'MAFK', 'MEF2D', 'FOXP1']	5009.1	42
['RXRA', 'ETS2', 'SPI1', 'ZBTB7A', 'RARA', 'BCL11A', 'RREB1', 'SMAD3', 'FLI1', 'FOXO3', 'DEAF1', 'SREBF1', 'ZNF217', 'KLF2', 'IRF2', 'IRF8', 'IRF1', 'BHLHE40', 'IKZF1', 'ETV6', 'RUNX2', 'REL', 'STAT1', 'EGR3', 'NR4A3', 'KLF13', 'ELF1', 'ERG', 'TFDP1', 'ZNF267', 'JUND', 'RUNX1', 'MYB', 'ZNF787', 'MXD1', 'BCL6', 'KLF3', 'FOXP1', 'USF2', 'TP73', 'MAFK']	5008.76	41
['RXRA', 'ETS2', 'SPI1', 'ZBTB7A', 'RARA', 'BCL11A', 'RREB1', 'SMAD3', 'FLI1', 'FOXO3', 'DEAF1', 'SREBF1', 'ZNF217', 'KLF2', 'IRF2', 'IRF8', 'IRF1', 'BHLHE40', 'IKZF1', 'ETV6', 'RUNX2', 'REL', 'GTF3A', 'TFDP1', 'RUNX1', 'EGR3', 'KLF13', 'JUND', 'MXI1', 'NR4A3', 'TGIF1', 'ZNF787', 'NR1D1', 'MXD1', 'ZNF267', 'MAFK', 'USF2', 'XBP1', 'TP73', 'FOXP1']	5003.95	40
['RXRA', 'ETS2', 'SPI1', 'ZBTB7A', 'RARA', 'BCL11A', 'RREB1', 'SMAD3', 'FLI1', 'FOXO3', 'DEAF1', 'SREBF1', 'ZNF217', 'KLF2', 'IRF2', 'IRF8', 'IRF1', 'BHLHE40', 'IKZF1', 'ETV6', 'RUNX2', 'REL', 'GTF3A', 'TFDP1', 'RUNX1', 'EGR3', 'KLF13', 'JUND', 'MYB', 'ZNF787', 'TGIF1', 'NR1D1', 'MXD1', 'NR4A3', 'ZNF267', 'SOX4', 'USF2', 'XBP1', 'TP73', 'FOXP1']	5001.43	40
['RXRA', 'ETS2', 'SPI1', 'ZBTB7A', 'RARA', 'BCL11A', 'RREB1', 'SMAD3', 'FLI1', 'FOXO3', 'KLF6', 'IKZF1', 'SREBF1', 'TFDP1', 'ETV6', 'GTF3A', 'RUNX1', 'ERG', 'ELF1', 'NR1D1', 'ZNF217', 'RBPJ', 'RUNX2', 'KLF2', 'IRF2', 'IRF1', 'FOXP1', 'YY1', 'IRF8', 'ZNF787', 'ELF2', 'MXI1', 'USF2', 'JUND', 'KLF13', 'BCL6', 'KLF3', 'MTF1', 'SP3', 'EGR3', 'NR4A3', 'TP73', 'MXD1', 'REL', 'BHLHE40', 'ZNF267', 'SP1', …	4997.44	48
['RXRA', 'ETS2', 'SPI1', 'ZBTB7A', 'RARA', 'BCL11A', 'RREB1', 'SMAD3', 'FLI1', 'FOXO3', 'KLF6', 'IKZF1', 'SREBF1', 'TFDP1', 'ETV6', 'GTF3A', 'RUNX1', 'ERG', 'ELF1', 'NR1D1', 'KLF7', 'ELF4', 'SP3', 'MTF1', 'EGR3', 'KLF2', 'IRF2', 'NR4A3', 'IRF8', 'LYL1', 'IRF1', 'KLF13', 'KLF3', 'ELF2', 'REL', 'BHLHE40', 'MAZ', 'MAFK', 'FOXP1', 'NRF1']	4996.75	40
['RXRA', 'ETS2', 'SPI1', 'ZBTB7A', 'RARA', 'BCL11A', 'RREB1', 'SMAD3', 'FLI1', 'FOXO3', 'DEAF1', 'SREBF1', 'ZNF217', 'KLF2', 'IRF2', 'IRF8', 'IRF1', 'BHLHE40', 'IKZF1', 'ETV6', 'RUNX2', 'REL', 'GTF3A', 'TFDP1', 'RUNX1', 'EGR3', 'KLF13', 'JUND', 'MYB', 'ZNF787', 'TGIF1', 'NR1D1', 'MXD1', 'NR4A3', 'ZNF267', 'MAFK', 'USF2', 'XBP1', 'TP73', 'FOXP1']	4994.45	40
['RXRA', 'ETS2', 'SPI1', 'ZBTB7A', 'RARA', 'BCL11A', 'RREB1', 'SMAD3', 'FLI1', 'FOXO3', 'DEAF1', 'SREBF1', 'ZNF217', 'KLF2', 'IRF2', 'IRF8', 'IRF1', 'BHLHE40', 'IKZF1', 'ETV6', 'RUNX2', 'REL', 'STAT1', 'EGR3', 'NR4A3', 'KLF13', 'ELF1', 'ERG', 'TFDP1', 'ZNF267', 'JUND', 'RUNX1', 'MXI1', 'ZNF787', 'MXD1', 'ELF4', 'LYL1', 'ZNF692', 'USF2', 'KLF3', 'SOX4', 'TP73', 'FOXP1']	4992.33	43
['RXRA', 'ETS2', 'SPI1', 'ZBTB7A', 'RARA', 'BCL11A', 'RREB1', 'SMAD3', 'FLI1', 'FOXO3', 'KLF6', 'IKZF1', 'SREBF1', 'TFDP1', 'ETV6', 'GTF3A', 'RUNX1', 'ERG', 'ELF1', 'NR1D1', 'ZNF217', 'RBPJ', 'RUNX2', 'KLF2', 'IRF2', 'IRF1', 'FOXP1', 'YY1', 'IRF8', 'ZNF787', 'ELF2', 'MXI1', 'USF2', 'JUND', 'KLF13', 'BCL6', 'KLF3', 'MTF1', 'SP3', 'EGR3', 'NR4A3', 'TP73', 'MXD1', 'REL', 'BHLHE40', 'ZNF267', 'SP1', …	4991.62	48
['RXRA', 'ETS2', 'SPI1', 'ZBTB7A', 'RARA', 'BCL11A', 'RREB1', 'SMAD3', 'FLI1', 'FOXO3', 'DEAF1', 'SREBF1', 'ZNF217', 'KLF2', 'IRF2', 'IRF8', 'IRF1', 'BHLHE40', 'IKZF1', 'ETV6', 'RUNX2', 'REL', 'STAT1', 'EGR3', 'NR4A3', 'KLF13', 'ELF1', 'ERG', 'TFDP1', 'ZNF267', 'JUND', 'RUNX1', 'MXI1', 'ZNF787', 'MXD1', 'BCL6', 'KLF3', 'FOXP1', 'USF2', 'CEBPB', 'SOX4']	4990.61	41
['RXRA', 'ETS2', 'SPI1', 'ZBTB7A', 'RARA', 'BCL11A', 'RREB1', 'SMAD3', 'FLI1', 'FOXO3', 'KLF6', 'IKZF1', 'SREBF1', 'TFDP1', 'ETV6', 'STAT1', 'SP3', 'KLF2', 'IRF2', 'IRF1', 'ELF1', 'ERG', 'MTF1', 'NRF1', 'EGR3', 'NR4A3', 'KLF13', 'RUNX1', 'KLF7', 'ELF4', 'KLF3', 'IRF8', 'LYL1', 'ELF2', 'REL', 'BHLHE40', 'HIVEP1', 'SOX4', 'MEF2D', 'FOXP1']	4990.18	40
['RXRA', 'ETS2', 'SPI1', 'ZBTB7A', 'RARA', 'BCL11A', 'RREB1', 'SMAD3', 'FLI1', 'FOXO3', 'KLF6', 'IKZF1', 'SREBF1', 'TFDP1', 'ETV6', 'GTF3A', 'RUNX1', 'ERG', 'ELF1', 'NR1D1', 'ZNF217', 'RBPJ', 'RUNX2', 'KLF2', 'IRF2', 'IRF1', 'FOXP1', 'YY1', 'IRF8', 'ZNF787', 'ELF2', 'MYB', 'USF2', 'JUND', 'KLF13', 'BCL6', 'KLF3', 'MTF1', 'SP3', 'EGR3', 'NR4A3', 'TP73', 'MXD1', 'REL', 'BHLHE40', 'ZNF267', 'SP1', '…	4989.52	48
['RXRA', 'ETS2', 'SPI1', 'ZBTB7A', 'RARA', 'BCL11A', 'RREB1', 'SMAD3', 'FLI1', 'FOXO3', 'KLF6', 'IKZF1', 'SREBF1', 'TFDP1', 'ETV6', 'GTF3A', 'RUNX1', 'ERG', 'ELF1', 'NR1D1', 'ZNF217', 'RBPJ', 'RUNX2', 'KLF2', 'IRF2', 'IRF1', 'FOXP1', 'YY1', 'IRF8', 'ZNF787', 'ELF2', 'MXI1', 'USF2', 'JUND', 'KLF13', 'BCL6', 'KLF3', 'MTF1', 'SP3', 'EGR3', 'NR4A3', 'TP73', 'MXD1', 'REL', 'BHLHE40', 'HIVEP1', 'SP1', …	4986.19	48
['RXRA', 'ETS2', 'SPI1', 'ZBTB7A', 'RARA', 'BCL11A', 'RREB1', 'SMAD3', 'FLI1', 'FOXO3', 'DEAF1', 'SREBF1', 'ZNF217', 'KLF2', 'IRF2', 'IRF8', 'IRF1', 'BHLHE40', 'IKZF1', 'ETV6', 'RUNX2', 'REL', 'STAT1', 'EGR3', 'NR4A3', 'KLF13', 'ELF1', 'ERG', 'TFDP1', 'ZNF267', 'JUND', 'RUNX1', 'MXI1', 'ZNF787', 'MXD1', 'ELF4', 'LYL1', 'ZNF692', 'USF2', 'KLF3', 'MAFK', 'TP73', 'FOXP1']	4985.84	43
['RXRA', 'ETS2', 'SPI1', 'ZBTB7A', 'RARA', 'BCL11A', 'RREB1', 'SMAD3', 'FLI1', 'FOXO3', 'KLF6', 'IKZF1', 'SREBF1', 'TFDP1', 'ETV6', 'STAT1', 'SP3', 'KLF2', 'IRF2', 'IRF1', 'ELF1', 'ERG', 'MTF1', 'SP1', 'EGR3', 'NR4A3', 'RUNX1', 'KLF7', 'KLF13', 'ELF4', 'KLF3', 'LYL1', 'IRF8', 'ELF2', 'RFX1', 'SOX4', 'ZNF267', 'MEF2D', 'FOXP1']	4983.9	39
['RXRA', 'ETS2', 'SPI1', 'ZBTB7A', 'RARA', 'BCL11A', 'RREB1', 'SMAD3', 'FLI1', 'FOXO3', 'DEAF1', 'SREBF1', 'ZNF217', 'KLF2', 'IRF2', 'IRF8', 'IRF1', 'BHLHE40', 'IKZF1', 'ETV6', 'RUNX2', 'REL', 'STAT1', 'EGR3', 'NR4A3', 'KLF13', 'ELF1', 'ERG', 'TFDP1', 'ZNF267', 'JUND', 'RUNX1', 'MXI1', 'ZNF787', 'MXD1', 'BCL6', 'KLF3', 'FOXP1', 'USF2', 'CEBPB', 'MAFK']	4983.8	41
['RXRA', 'ETS2', 'SPI1', 'ZBTB7A', 'RARA', 'BCL11A', 'RREB1', 'SMAD3', 'FLI1', 'FOXO3', 'KLF6', 'IKZF1', 'SREBF1', 'TFDP1', 'ETV6', 'GTF3A', 'RUNX1', 'ERG', 'ELF1', 'NR1D1', 'ZNF217', 'RBPJ', 'RUNX2', 'KLF2', 'IRF2', 'IRF1', 'FOXP1', 'YY1', 'IRF8', 'ZNF787', 'ELF2', 'MYB', 'USF2', 'JUND', 'KLF13', 'BCL6', 'KLF3', 'MTF1', 'SP3', 'EGR3', 'NR4A3', 'TP73', 'MXD1', 'REL', 'BHLHE40', 'ZNF267', 'SP1', '…	4983.71	48
['RXRA', 'ETS2', 'SPI1', 'ZBTB7A', 'RARA', 'BCL11A', 'RREB1', 'SMAD3', 'FLI1', 'FOXO3', 'DEAF1', 'SREBF1', 'ZNF217', 'KLF2', 'IRF2', 'IRF8', 'IRF1', 'BHLHE40', 'IKZF1', 'ETV6', 'RUNX2', 'REL', 'STAT1', 'EGR3', 'NR4A3', 'KLF13', 'ELF1', 'ERG', 'TFDP1', 'ZNF267', 'JUND', 'RUNX1', 'MYB', 'ZNF787', 'MXD1', 'ELF4', 'LYL1', 'ZNF692', 'USF2', 'KLF3', 'SOX4', 'TP73', 'FOXP1']	4983.49	43
['RXRA', 'ETS2', 'SPI1', 'ZBTB7A', 'RARA', 'BCL11A', 'RREB1', 'SMAD3', 'FLI1', 'FOXO3', 'KLF6', 'IKZF1', 'SREBF1', 'TFDP1', 'ETV6', 'STAT1', 'SP3', 'KLF2', 'IRF2', 'IRF1', 'ELF1', 'ERG', 'MTF1', 'NRF1', 'EGR3', 'NR4A3', 'KLF13', 'RUNX1', 'KLF7', 'ELF4', 'KLF3', 'IRF8', 'LYL1', 'ELF2', 'REL', 'BHLHE40', 'HIVEP1', 'MAFK', 'MEF2D', 'FOXP1']	4983.2	40
['RXRA', 'ETS2', 'SPI1', 'ZBTB7A', 'RARA', 'BCL11A', 'RREB1', 'SMAD3', 'FLI1', 'FOXO3', 'KLF6', 'IKZF1', 'SREBF1', 'TFDP1', 'ETV6', 'GTF3A', 'RUNX1', 'ERG', 'ELF1', 'NR1D1', 'KLF7', 'ELF4', 'SP3', 'MTF1', 'EGR3', 'KLF2', 'IRF2', 'NR4A3', 'IRF8', 'LYL1', 'IRF1', 'KLF13', 'KLF3', 'ELF2', 'REL', 'BHLHE40', 'JDP2', 'HIVEP1', 'NRF1', 'SOX4', 'MEF2D', 'FOXP1']	4982.14	42
['RXRA', 'ETS2', 'SPI1', 'ZBTB7A', 'RARA', 'BCL11A', 'RREB1', 'SMAD3', 'FLI1', 'FOXO3', 'KLF6', 'IKZF1', 'SREBF1', 'TFDP1', 'ETV6', 'GTF3A', 'RUNX1', 'TGIF1', 'JUND', 'SP3', 'MTF1', 'ZNF787', 'NR1D1', 'KLF2', 'ZNF217', 'IRF2', 'IRF8', 'IRF1', 'RBPJ', 'RUNX2', 'KLF13', 'ELF2', 'MXI1', 'SP1', 'EGR3', 'NR4A3', 'SOX4', 'MXD1', 'REL', 'FOXP1', 'USF2', 'BHLHE40', 'TP73', 'ZNF267', 'XBP1']	4981.58	45
['RXRA', 'ETS2', 'SPI1', 'ZBTB7A', 'RARA', 'BCL11A', 'RREB1', 'SMAD3', 'FLI1', 'FOXO3', 'DEAF1', 'SREBF1', 'ZNF217', 'KLF2', 'IRF2', 'IRF8', 'IRF1', 'BHLHE40', 'IKZF1', 'ETV6', 'RUNX2', 'REL', 'STAT1', 'EGR3', 'NR4A3', 'KLF13', 'ELF1', 'ERG', 'TFDP1', 'ZNF267', 'JUND', 'RUNX1', 'MYB', 'ZNF787', 'MXD1', 'BCL6', 'KLF3', 'FOXP1', 'USF2', 'CEBPB', 'SOX4']	4981.34	41
['RXRA', 'ETS2', 'SPI1', 'ZBTB7A', 'RARA', 'BCL11A', 'RREB1', 'SMAD3', 'FLI1', 'FOXO3', 'KLF6', 'IKZF1', 'SREBF1', 'TFDP1', 'ETV6', 'GTF3A', 'RUNX1', 'ERG', 'ELF1', 'NR1D1', 'ZNF217', 'RBPJ', 'RUNX2', 'KLF2', 'IRF2', 'IRF1', 'FOXP1', 'YY1', 'IRF8', 'ZNF787', 'ELF2', 'MXI1', 'USF2', 'JUND', 'KLF13', 'BCL6', 'KLF3', 'MTF1', 'SP3', 'EGR3', 'NR4A3', 'TP73', 'MXD1', 'REL', 'BHLHE40', 'HIVEP1', 'SP1', …	4980.38	48
['RXRA', 'ETS2', 'SPI1', 'ZBTB7A', 'RARA', 'BCL11A', 'RREB1', 'SMAD3', 'FLI1', 'FOXO3', 'KLF6', 'IKZF1', 'SREBF1', 'TFDP1', 'ETV6', 'GTF3A', 'RUNX1', 'ERG', 'ELF1', 'NR1D1', 'KLF7', 'ELF4', 'SP3', 'MTF1', 'EGR3', 'KLF2', 'IRF2', 'NR4A3', 'IRF8', 'LYL1', 'IRF1', 'KLF13', 'KLF3', 'ELF2', 'REL', 'BHLHE40', 'MAZ', 'MAFK', 'FOXP1', 'ZNF267', 'SP1']	4980.27	41
['RXRA', 'ETS2', 'SPI1', 'ZBTB7A', 'RARA', 'BCL11A', 'RREB1', 'SMAD3', 'FLI1', 'FOXO3', 'KLF6', 'IKZF1', 'SREBF1', 'TFDP1', 'ETV6', 'GTF3A', 'RUNX1', 'ERG', 'ELF1', 'NR1D1', 'ZNF217', 'RBPJ', 'RUNX2', 'KLF2', 'IRF2', 'IRF1', 'FOXP1', 'YY1', 'IRF8', 'ZNF787', 'ELF2', 'MYB', 'USF2', 'JUND', 'KLF13', 'BCL6', 'KLF3', 'MTF1', 'SP3', 'EGR3', 'NR4A3', 'TP73', 'MXD1', 'REL', 'BHLHE40', 'HIVEP1', 'SP1', '…	4978.27	48
['RXRA', 'ETS2', 'SPI1', 'ZBTB7A', 'RARA', 'BCL11A', 'RREB1', 'SMAD3', 'FLI1', 'FOXO3', 'DEAF1', 'SREBF1', 'ZNF217', 'KLF2', 'IRF2', 'IRF8', 'IRF1', 'BHLHE40', 'IKZF1', 'ETV6', 'RUNX2', 'REL', 'STAT1', 'EGR3', 'NR4A3', 'KLF13', 'ELF1', 'ERG', 'TFDP1', 'ZNF267', 'JUND', 'RUNX1', 'MYB', 'ZNF787', 'MXD1', 'ELF4', 'LYL1', 'ZNF692', 'USF2', 'KLF3', 'MAFK', 'TP73', 'FOXP1']	4977	43
['RXRA', 'ETS2', 'SPI1', 'ZBTB7A', 'RARA', 'BCL11A', 'RREB1', 'SMAD3', 'FLI1', 'FOXO3', 'KLF6', 'IKZF1', 'SREBF1', 'TFDP1', 'ETV6', 'STAT1', 'SP3', 'KLF2', 'IRF2', 'IRF1', 'ELF1', 'ERG', 'MTF1', 'SP1', 'EGR3', 'NR4A3', 'RUNX1', 'KLF7', 'KLF13', 'ELF4', 'KLF3', 'LYL1', 'IRF8', 'ELF2', 'RFX1', 'MAFK', 'FOXP1', 'ZNF267', 'MEF2D']	4976.74	39
['RXRA', 'ETS2', 'SPI1', 'ZBTB7A', 'RARA', 'BCL11A', 'RREB1', 'SMAD3', 'FLI1', 'FOXO3', 'KLF6', 'IKZF1', 'SREBF1', 'TFDP1', 'ETV6', 'GTF3A', 'RUNX1', 'ERG', 'ELF1', 'NR1D1', 'KLF7', 'ELF4', 'SP3', 'MTF1', 'EGR3', 'KLF2', 'IRF2', 'NR4A3', 'IRF8', 'LYL1', 'IRF1', 'KLF13', 'KLF3', 'ELF2', 'RFX1', 'JDP2', 'ZNF267', 'SP1', 'SOX4', 'MEF2D', 'FOXP1']	4975.98	41
['RXRA', 'ETS2', 'SPI1', 'ZBTB7A', 'RARA', 'BCL11A', 'RREB1', 'SMAD3', 'FLI1', 'FOXO3', 'DEAF1', 'SREBF1', 'ZNF217', 'KLF2', 'IRF2', 'IRF8', 'IRF1', 'BHLHE40', 'IKZF1', 'ETV6', 'RUNX2', 'REL', 'GTF3A', 'TFDP1', 'RUNX1', 'EGR3', 'KLF13', 'JUND', 'MXI1', 'NR4A3', 'TGIF1', 'ZNF787', 'NR1D1', 'MXD1', 'ZNF267', 'SOX4', 'USF2', 'XBP1', 'CEBPB', 'FOXP1']	4975.85	40
['RXRA', 'ETS2', 'SPI1', 'ZBTB7A', 'RARA', 'BCL11A', 'RREB1', 'SMAD3', 'FLI1', 'FOXO3', 'KLF6', 'IKZF1', 'SREBF1', 'TFDP1', 'ETV6', 'GTF3A', 'RUNX1', 'ERG', 'ELF1', 'NR1D1', 'KLF7', 'ELF4', 'SP3', 'MTF1', 'EGR3', 'KLF2', 'IRF2', 'NR4A3', 'IRF8', 'LYL1', 'IRF1', 'KLF13', 'KLF3', 'ELF2', 'REL', 'BHLHE40', 'JDP2', 'HIVEP1', 'NRF1', 'MAFK', 'MEF2D', 'FOXP1']	4975.5	42
['RXRA', 'ETS2', 'SPI1', 'ZBTB7A', 'RARA', 'BCL11A', 'RREB1', 'SMAD3', 'FLI1', 'FOXO3', 'KLF6', 'IKZF1', 'SREBF1', 'TFDP1', 'ETV6', 'GTF3A', 'RUNX1', 'TGIF1', 'JUND', 'SP3', 'MTF1', 'ZNF787', 'NR1D1', 'KLF2', 'ZNF217', 'IRF2', 'IRF8', 'IRF1', 'RBPJ', 'RUNX2', 'KLF13', 'ELF2', 'MXI1', 'SP1', 'EGR3', 'NR4A3', 'MAFK', 'MXD1', 'REL', 'FOXP1', 'USF2', 'BHLHE40', 'TP73', 'ZNF267', 'XBP1']	4975.38	45
['RXRA', 'ETS2', 'SPI1', 'ZBTB7A', 'RARA', 'BCL11A', 'RREB1', 'SMAD3', 'FLI1', 'FOXO3', 'DEAF1', 'SREBF1', 'ZNF217', 'KLF2', 'IRF2', 'IRF8', 'IRF1', 'BHLHE40', 'IKZF1', 'ETV6', 'RUNX2', 'REL', 'STAT1', 'EGR3', 'NR4A3', 'KLF13', 'ELF1', 'ERG', 'TFDP1', 'ZNF267', 'JUND', 'RUNX1', 'MYB', 'ZNF787', 'MXD1', 'BCL6', 'KLF3', 'FOXP1', 'USF2', 'CEBPB', 'MAFK']	4974.54	41
['RXRA', 'ETS2', 'SPI1', 'ZBTB7A', 'RARA', 'BCL11A', 'RREB1', 'SMAD3', 'FLI1', 'FOXO3', 'KLF6', 'IKZF1', 'SREBF1', 'TFDP1', 'ETV6', 'GTF3A', 'RUNX1', 'TGIF1', 'JUND', 'SP3', 'MTF1', 'ZNF787', 'NR1D1', 'KLF2', 'ZNF217', 'IRF2', 'IRF8', 'IRF1', 'RBPJ', 'RUNX2', 'KLF13', 'ELF2', 'MYB', 'SP1', 'EGR3', 'NR4A3', 'SOX4', 'MXD1', 'REL', 'FOXP1', 'USF2', 'BHLHE40', 'TP73', 'ZNF267', 'XBP1']	4973.13	45
['RXRA', 'ETS2', 'SPI1', 'ZBTB7A', 'RARA', 'BCL11A', 'RREB1', 'SMAD3', 'FLI1', 'FOXO3', 'KLF6', 'IKZF1', 'SREBF1', 'TFDP1', 'ETV6', 'GTF3A', 'RUNX1', 'ERG', 'ELF1', 'NR1D1', 'ZNF217', 'RBPJ', 'RUNX2', 'KLF2', 'IRF2', 'IRF1', 'FOXP1', 'YY1', 'IRF8', 'ZNF787', 'ELF2', 'MYB', 'USF2', 'JUND', 'KLF13', 'BCL6', 'KLF3', 'MTF1', 'SP3', 'EGR3', 'NR4A3', 'TP73', 'MXD1', 'REL', 'BHLHE40', 'HIVEP1', 'SP1', '…	4972.46	48
['RXRA', 'ETS2', 'SPI1', 'ZBTB7A', 'RARA', 'BCL11A', 'RREB1', 'SMAD3', 'FLI1', 'FOXO3', 'DEAF1', 'SREBF1', 'ZNF217', 'KLF2', 'IRF2', 'IRF8', 'IRF1', 'BHLHE40', 'IKZF1', 'ETV6', 'RUNX2', 'REL', 'STAT1', 'EGR3', 'NR4A3', 'KLF13', 'TGIF1', 'JUND', 'RUNX1', 'ZNF787', 'MXD1', 'MXI1', 'TFDP1', 'ZNF267', 'USF2', 'XBP1', 'SOX4', 'TP73', 'FOXP1']	4972.23	39
['RXRA', 'ETS2', 'SPI1', 'ZBTB7A', 'RARA', 'BCL11A', 'RREB1', 'SMAD3', 'FLI1', 'FOXO3', 'KLF6', 'IKZF1', 'SREBF1', 'TFDP1', 'ETV6', 'GTF3A', 'RUNX1', 'ERG', 'ELF1', 'NR1D1', 'ZNF217', 'RBPJ', 'RUNX2', 'KLF2', 'IRF2', 'IRF1', 'FOXP1', 'YY1', 'IRF8', 'ZNF787', 'ELF2', 'MXI1', 'USF2', 'JUND', 'KLF13', 'ELF4', 'LYL1', 'SP1', 'SP3', 'MTF1', 'ZNF692', 'EGR3', 'NR4A3', 'TP73', 'MXD1', 'REL', 'BHLHE40', …	4970.58	50
['RXRA', 'ETS2', 'SPI1', 'ZBTB7A', 'RARA', 'BCL11A', 'RREB1', 'SMAD3', 'FLI1', 'FOXO3', 'KLF6', 'IKZF1', 'SREBF1', 'TFDP1', 'ETV6', 'GTF3A', 'RUNX1', 'ERG', 'ELF1', 'NR1D1', 'ZNF217', 'RBPJ', 'RUNX2', 'KLF2', 'IRF2', 'IRF1', 'FOXP1', 'YY1', 'IRF8', 'ZNF787', 'ELF2', 'MXI1', 'USF2', 'JUND', 'KLF13', 'BCL6', 'KLF3', 'MTF1', 'SP3', 'EGR3', 'NR4A3', 'TP73', 'RFX1', 'ZNF267', 'SP1', 'SOX4']	4970.37	46
['RXRA', 'ETS2', 'SPI1', 'ZBTB7A', 'RARA', 'BCL11A', 'RREB1', 'SMAD3', 'FLI1', 'FOXO3', 'KLF6', 'IKZF1', 'SREBF1', 'TFDP1', 'ETV6', 'STAT1', 'SP3', 'KLF2', 'IRF2', 'IRF1', 'ELF1', 'ERG', 'MTF1', 'SP1', 'EGR3', 'NR4A3', 'RUNX1', 'KLF7', 'KLF13', 'ELF4', 'KLF3', 'LYL1', 'IRF8', 'ELF2', 'RFX1', 'SOX4', 'HIVEP1', 'MEF2D', 'FOXP1']	4970.05	39
['RXRA', 'ETS2', 'SPI1', 'ZBTB7A', 'RARA', 'BCL11A', 'RREB1', 'SMAD3', 'FLI1', 'FOXO3', 'KLF6', 'IKZF1', 'SREBF1', 'TFDP1', 'ETV6', 'GTF3A', 'RUNX1', 'TGIF1', 'JUND', 'SP3', 'MTF1', 'ZNF787', 'NR1D1', 'KLF2', 'ZNF217', 'IRF2', 'IRF8', 'IRF1', 'RBPJ', 'RUNX2', 'KLF13', 'ELF2', 'MXI1', 'SP1', 'EGR3', 'NR4A3', 'SOX4', 'MXD1', 'REL', 'FOXP1', 'USF2', 'BHLHE40', 'TP73', 'HIVEP1', 'XBP1']	4969.58	45
['RXRA', 'ETS2', 'SPI1', 'ZBTB7A', 'RARA', 'BCL11A', 'RREB1', 'SMAD3', 'FLI1', 'FOXO3', 'KLF6', 'IKZF1', 'SREBF1', 'TFDP1', 'ETV6', 'GTF3A', 'RUNX1', 'ERG', 'ELF1', 'NR1D1', 'KLF7', 'ELF4', 'SP3', 'MTF1', 'EGR3', 'KLF2', 'IRF2', 'NR4A3', 'IRF8', 'LYL1', 'IRF1', 'KLF13', 'KLF3', 'ELF2', 'RFX1', 'JDP2', 'ZNF267', 'SP1', 'MAFK', 'MEF2D', 'FOXP1']	4969.17	41
['RXRA', 'ETS2', 'SPI1', 'ZBTB7A', 'RARA', 'BCL11A', 'RREB1', 'SMAD3', 'FLI1', 'FOXO3', 'DEAF1', 'SREBF1', 'ZNF217', 'KLF2', 'IRF2', 'IRF8', 'IRF1', 'BHLHE40', 'IKZF1', 'ETV6', 'RUNX2', 'REL', 'GTF3A', 'TFDP1', 'RUNX1', 'EGR3', 'KLF13', 'JUND', 'MXI1', 'NR4A3', 'TGIF1', 'ZNF787', 'NR1D1', 'MXD1', 'ZNF267', 'MAFK', 'USF2', 'XBP1', 'CEBPB', 'FOXP1']	4968.88	40
['RXRA', 'ETS2', 'SPI1', 'ZBTB7A', 'RARA', 'BCL11A', 'RREB1', 'SMAD3', 'FLI1', 'FOXO3', 'KLF6', 'IKZF1', 'SREBF1', 'TFDP1', 'ETV6', 'GTF3A', 'RUNX1', 'ERG', 'ELF1', 'NR1D1', 'ZNF217', 'RBPJ', 'RUNX2', 'KLF2', 'IRF2', 'IRF1', 'FOXP1', 'YY1', 'IRF8', 'ZNF787', 'ELF2', 'MXI1', 'USF2', 'JUND', 'KLF13', 'BCL6', 'KLF3', 'MTF1', 'SP3', 'EGR3', 'NR4A3', 'CEBPB', 'MXD1', 'REL', 'BHLHE40', 'ZNF267', 'SP1',…	4968.21	48
['RXRA', 'ETS2', 'SPI1', 'ZBTB7A', 'RARA', 'BCL11A', 'RREB1', 'SMAD3', 'FLI1', 'FOXO3', 'KLF6', 'IKZF1', 'SREBF1', 'TFDP1', 'ETV6', 'GTF3A', 'RUNX1', 'ERG', 'ELF1', 'NR1D1', 'ZNF217', 'RBPJ', 'RUNX2', 'KLF2', 'IRF2', 'IRF1', 'FOXP1', 'YY1', 'IRF8', 'ZNF787', 'ELF2', 'MXI1', 'USF2', 'JUND', 'KLF13', 'BCL6', 'KLF3', 'ZBTB48', 'MXD1', 'EGR3', 'REL', 'NR4A3', 'BHLHE40', 'TP73', 'ZNF267', 'SP1', 'SOX4…	4968.02	47
['RXRA', 'ETS2', 'SPI1', 'ZBTB7A', 'RARA', 'BCL11A', 'RREB1', 'SMAD3', 'FLI1', 'FOXO3', 'KLF6', 'IKZF1', 'SREBF1', 'TFDP1', 'ETV6', 'GTF3A', 'RUNX1', 'TGIF1', 'JUND', 'SP3', 'MTF1', 'ZNF787', 'NR1D1', 'KLF2', 'ZNF217', 'IRF2', 'IRF8', 'IRF1', 'RBPJ', 'RUNX2', 'KLF13', 'ELF2', 'MYB', 'SP1', 'EGR3', 'NR4A3', 'MAFK', 'MXD1', 'REL', 'FOXP1', 'USF2', 'BHLHE40', 'TP73', 'ZNF267', 'XBP1']	4966.93	45
['RXRA', 'ETS2', 'SPI1', 'ZBTB7A', 'RARA', 'BCL11A', 'RREB1', 'SMAD3', 'FLI1', 'FOXO3', 'DEAF1', 'SREBF1', 'ZNF217', 'KLF2', 'IRF2', 'IRF8', 'IRF1', 'BHLHE40', 'IKZF1', 'ETV6', 'RUNX2', 'REL', 'GTF3A', 'TFDP1', 'RUNX1', 'EGR3', 'KLF13', 'JUND', 'MYB', 'ZNF787', 'TGIF1', 'NR1D1', 'MXD1', 'NR4A3', 'ZNF267', 'SOX4', 'USF2', 'XBP1', 'CEBPB', 'FOXP1']	4966.35	40
['RXRA', 'ETS2', 'SPI1', 'ZBTB7A', 'RARA', 'BCL11A', 'RREB1', 'SMAD3', 'FLI1', 'FOXO3', 'DEAF1', 'SREBF1', 'ZNF217', 'KLF2', 'IRF2', 'IRF8', 'IRF1', 'BHLHE40', 'IKZF1', 'ETV6', 'RUNX2', 'REL', 'STAT1', 'EGR3', 'NR4A3', 'KLF13', 'TGIF1', 'JUND', 'RUNX1', 'ZNF787', 'MXD1', 'MXI1', 'TFDP1', 'ZNF267', 'USF2', 'XBP1', 'MAFK', 'TP73', 'FOXP1']	4965.08	39
['RXRA', 'ETS2', 'SPI1', 'ZBTB7A', 'RARA', 'BCL11A', 'RREB1', 'SMAD3', 'FLI1', 'FOXO3', 'KLF6', 'IKZF1', 'SREBF1', 'TFDP1', 'ETV6', 'STAT1', 'SP3', 'KLF2', 'IRF2', 'IRF1', 'ELF1', 'ERG', 'MTF1', 'SP1', 'EGR3', 'NR4A3', 'RUNX1', 'ZNF217', 'RBPJ', 'RUNX2', 'FOXP1', 'YY1', 'IRF8', 'JUND', 'MXI1', 'KLF13', 'USF2', 'ZNF787', 'ELF2', 'BCL6', 'KLF3', 'TP73', 'MXD1', 'REL', 'BHLHE40', 'SOX4', 'ZNF267']	4965.04	47
['RXRA', 'ETS2', 'SPI1', 'ZBTB7A', 'RARA', 'BCL11A', 'RREB1', 'SMAD3', 'FLI1', 'FOXO3', 'KLF6', 'IKZF1', 'SREBF1', 'TFDP1', 'ETV6', 'GTF3A', 'RUNX1', 'ERG', 'ELF1', 'NR1D1', 'ZNF217', 'RBPJ', 'RUNX2', 'KLF2', 'IRF2', 'IRF1', 'FOXP1', 'YY1', 'IRF8', 'ZNF787', 'ELF2', 'MXI1', 'USF2', 'JUND', 'KLF13', 'ELF4', 'LYL1', 'SP1', 'SP3', 'MTF1', 'ZNF692', 'EGR3', 'NR4A3', 'TP73', 'MXD1', 'REL', 'BHLHE40', …	4965	50
['RXRA', 'ETS2', 'SPI1', 'ZBTB7A', 'RARA', 'BCL11A', 'RREB1', 'SMAD3', 'FLI1', 'FOXO3', 'KLF6', 'IKZF1', 'SREBF1', 'TFDP1', 'ETV6', 'GTF3A', 'RUNX1', 'ERG', 'ELF1', 'NR1D1', 'ZNF217', 'RBPJ', 'RUNX2', 'KLF2', 'IRF2', 'IRF1', 'FOXP1', 'YY1', 'IRF8', 'ZNF787', 'ELF2', 'MXI1', 'USF2', 'JUND', 'KLF13', 'BCL6', 'KLF3', 'MTF1', 'SP3', 'EGR3', 'NR4A3', 'TP73', 'RFX1', 'ZNF267', 'SP1', 'MAFK']	4964.3	46
['RXRA', 'ETS2', 'SPI1', 'ZBTB7A', 'RARA', 'BCL11A', 'RREB1', 'SMAD3', 'FLI1', 'FOXO3', 'DEAF1', 'SREBF1', 'ZNF217', 'KLF2', 'IRF2', 'IRF8', 'IRF1', 'BHLHE40', 'IKZF1', 'ETV6', 'RUNX2', 'REL', 'GTF3A', 'TFDP1', 'RUNX1', 'EGR3', 'KLF13', 'JUND', 'MXI1', 'NR4A3', 'ELF1', 'ERG', 'ZNF787', 'NR1D1', 'ZBTB48', 'MXD1', 'BCL6', 'KLF3', 'FOXP1', 'USF2', 'TP73', 'ZNF267', 'SOX4']	4964.14	43
['RXRA', 'ETS2', 'SPI1', 'ZBTB7A', 'RARA', 'BCL11A', 'RREB1', 'SMAD3', 'FLI1', 'FOXO3', 'KLF6', 'IKZF1', 'SREBF1', 'TFDP1', 'ETV6', 'STAT1', 'SP3', 'KLF2', 'IRF2', 'IRF1', 'ELF1', 'ERG', 'MTF1', 'SP1', 'EGR3', 'NR4A3', 'RUNX1', 'KLF7', 'KLF13', 'ELF4', 'KLF3', 'LYL1', 'IRF8', 'ELF2', 'REL', 'BHLHE40', 'SOX4', 'ZNF267', 'ZBTB7B']	4963.74	39
['RXRA', 'ETS2', 'SPI1', 'ZBTB7A', 'RARA', 'BCL11A', 'RREB1', 'SMAD3', 'FLI1', 'FOXO3', 'KLF6', 'IKZF1', 'SREBF1', 'TFDP1', 'ETV6', 'GTF3A', 'RUNX1', 'TGIF1', 'JUND', 'SP3', 'MTF1', 'ZNF787', 'NR1D1', 'KLF2', 'ZNF217', 'IRF2', 'IRF8', 'IRF1', 'RBPJ', 'RUNX2', 'KLF13', 'ELF2', 'MXI1', 'SP1', 'EGR3', 'NR4A3', 'MAFK', 'MXD1', 'REL', 'FOXP1', 'USF2', 'BHLHE40', 'TP73', 'HIVEP1', 'XBP1']	4963.38	45
['RXRA', 'ETS2', 'SPI1', 'ZBTB7A', 'RARA', 'BCL11A', 'RREB1', 'SMAD3', 'FLI1', 'FOXO3', 'KLF6', 'IKZF1', 'SREBF1', 'TFDP1', 'ETV6', 'GTF3A', 'RUNX1', 'ERG', 'ELF1', 'NR1D1', 'ZNF217', 'RBPJ', 'RUNX2', 'KLF2', 'IRF2', 'IRF1', 'FOXP1', 'YY1', 'IRF8', 'ZNF787', 'ELF2', 'MYB', 'USF2', 'JUND', 'KLF13', 'ELF4', 'LYL1', 'SP1', 'SP3', 'MTF1', 'ZNF692', 'EGR3', 'NR4A3', 'TP73', 'MXD1', 'REL', 'BHLHE40', '…	4962.98	50
['RXRA', 'ETS2', 'SPI1', 'ZBTB7A', 'RARA', 'BCL11A', 'RREB1', 'SMAD3', 'FLI1', 'FOXO3', 'KLF6', 'IKZF1', 'SREBF1', 'TFDP1', 'ETV6', 'STAT1', 'SP3', 'KLF2', 'IRF2', 'IRF1', 'ELF1', 'ERG', 'MTF1', 'SP1', 'EGR3', 'NR4A3', 'RUNX1', 'KLF7', 'KLF13', 'ELF4', 'KLF3', 'LYL1', 'IRF8', 'ELF2', 'RFX1', 'MAFK', 'FOXP1', 'HIVEP1', 'MEF2D']	4962.9	39
['RXRA', 'ETS2', 'SPI1', 'ZBTB7A', 'RARA', 'BCL11A', 'RREB1', 'SMAD3', 'FLI1', 'FOXO3', 'KLF6', 'IKZF1', 'SREBF1', 'TFDP1', 'ETV6', 'GTF3A', 'RUNX1', 'ERG', 'ELF1', 'NR1D1', 'KLF7', 'ELF4', 'SP3', 'MTF1', 'EGR3', 'KLF2', 'IRF2', 'NR4A3', 'IRF8', 'LYL1', 'IRF1', 'KLF13', 'KLF3', 'ELF2', 'RFX1', 'JDP2', 'HIVEP1', 'SP1', 'SOX4', 'MEF2D', 'FOXP1']	4962.8	41
['RXRA', 'ETS2', 'SPI1', 'ZBTB7A', 'RARA', 'BCL11A', 'RREB1', 'SMAD3', 'FLI1', 'FOXO3', 'DEAF1', 'SREBF1', 'ZNF217', 'KLF2', 'IRF2', 'IRF8', 'IRF1', 'BHLHE40', 'IKZF1', 'ETV6', 'RUNX2', 'REL', 'STAT1', 'EGR3', 'NR4A3', 'KLF13', 'TGIF1', 'JUND', 'RUNX1', 'ZNF787', 'MXD1', 'MYB', 'TFDP1', 'ZNF267', 'USF2', 'XBP1', 'SOX4', 'TP73', 'FOXP1']	4962.49	39
['RXRA', 'ETS2', 'SPI1', 'ZBTB7A', 'RARA', 'BCL11A', 'RREB1', 'SMAD3', 'FLI1', 'FOXO3', 'KLF6', 'IKZF1', 'SREBF1', 'TFDP1', 'ETV6', 'GTF3A', 'RUNX1', 'ERG', 'ELF1', 'NR1D1', 'ZNF217', 'RBPJ', 'RUNX2', 'KLF2', 'IRF2', 'IRF1', 'FOXP1', 'YY1', 'IRF8', 'ZNF787', 'ELF2', 'MXI1', 'USF2', 'JUND', 'KLF13', 'BCL6', 'KLF3', 'MTF1', 'SP3', 'EGR3', 'NR4A3', 'CEBPB', 'MXD1', 'REL', 'BHLHE40', 'ZNF267', 'SP1',…	4962.4	48
['RXRA', 'ETS2', 'SPI1', 'ZBTB7A', 'RARA', 'BCL11A', 'RREB1', 'SMAD3', 'FLI1', 'FOXO3', 'KLF6', 'IKZF1', 'SREBF1', 'TFDP1', 'ETV6', 'GTF3A', 'RUNX1', 'ERG', 'ELF1', 'NR1D1', 'ZNF217', 'RBPJ', 'RUNX2', 'KLF2', 'IRF2', 'IRF1', 'FOXP1', 'YY1', 'IRF8', 'ZNF787', 'ELF2', 'MYB', 'USF2', 'JUND', 'KLF13', 'BCL6', 'KLF3', 'MTF1', 'SP3', 'EGR3', 'NR4A3', 'TP73', 'RFX1', 'ZNF267', 'SP1', 'SOX4']	4962.11	46
['RXRA', 'ETS2', 'SPI1', 'ZBTB7A', 'RARA', 'BCL11A', 'RREB1', 'SMAD3', 'FLI1', 'FOXO3', 'KLF6', 'IKZF1', 'SREBF1', 'TFDP1', 'ETV6', 'GTF3A', 'RUNX1', 'ERG', 'ELF1', 'NR1D1', 'ZNF217', 'RBPJ', 'RUNX2', 'KLF2', 'IRF2', 'IRF1', 'FOXP1', 'YY1', 'IRF8', 'ZNF787', 'ELF2', 'MXI1', 'USF2', 'JUND', 'KLF13', 'BCL6', 'KLF3', 'ZBTB48', 'MXD1', 'EGR3', 'REL', 'NR4A3', 'BHLHE40', 'TP73', 'ZNF267', 'SP1', 'MAFK…	4962.09	47
['RXRA', 'ETS2', 'SPI1', 'ZBTB7A', 'RARA', 'BCL11A', 'RREB1', 'SMAD3', 'FLI1', 'FOXO3', 'KLF6', 'IKZF1', 'SREBF1', 'TFDP1', 'ETV6', 'GTF3A', 'RUNX1', 'TGIF1', 'JUND', 'SP3', 'MTF1', 'ZNF787', 'NR1D1', 'KLF2', 'ZNF217', 'IRF2', 'IRF8', 'IRF1', 'RBPJ', 'RUNX2', 'KLF13', 'ELF2', 'MYB', 'SP1', 'EGR3', 'NR4A3', 'SOX4', 'MXD1', 'REL', 'FOXP1', 'USF2', 'BHLHE40', 'TP73', 'HIVEP1', 'XBP1']	4961.13	45
['RXRA', 'ETS2', 'SPI1', 'ZBTB7A', 'RARA', 'BCL11A', 'RREB1', 'SMAD3', 'FLI1', 'FOXO3', 'KLF6', 'IKZF1', 'SREBF1', 'TFDP1', 'ETV6', 'GTF3A', 'RUNX1', 'ERG', 'ELF1', 'NR1D1', 'ZNF217', 'RBPJ', 'RUNX2', 'KLF2', 'IRF2', 'IRF1', 'FOXP1', 'YY1', 'IRF8', 'ZNF787', 'ELF2', 'MYB', 'USF2', 'JUND', 'KLF13', 'BCL6', 'KLF3', 'MTF1', 'SP3', 'EGR3', 'NR4A3', 'CEBPB', 'MXD1', 'REL', 'BHLHE40', 'ZNF267', 'SP1', …	4960.29	48
['RXRA', 'ETS2', 'SPI1', 'ZBTB7A', 'RARA', 'BCL11A', 'RREB1', 'SMAD3', 'FLI1', 'FOXO3', 'KLF6', 'IKZF1', 'SREBF1', 'TFDP1', 'ETV6', 'GTF3A', 'RUNX1', 'ERG', 'ELF1', 'NR1D1', 'ZNF217', 'RBPJ', 'RUNX2', 'KLF2', 'IRF2', 'IRF1', 'FOXP1', 'YY1', 'IRF8', 'ZNF787', 'ELF2', 'MYB', 'USF2', 'JUND', 'KLF13', 'BCL6', 'KLF3', 'ZBTB48', 'MXD1', 'EGR3', 'REL', 'NR4A3', 'BHLHE40', 'TP73', 'ZNF267', 'SP1', 'SOX4']	4959.94	47
['RXRA', 'ETS2', 'SPI1', 'ZBTB7A', 'RARA', 'BCL11A', 'RREB1', 'SMAD3', 'FLI1', 'FOXO3', 'KLF6', 'IKZF1', 'SREBF1', 'TFDP1', 'ETV6', 'GTF3A', 'RUNX1', 'ERG', 'ELF1', 'NR1D1', 'ZNF217', 'RBPJ', 'RUNX2', 'KLF2', 'IRF2', 'IRF1', 'FOXP1', 'YY1', 'IRF8', 'ZNF787', 'ELF2', 'MXI1', 'USF2', 'JUND', 'KLF13', 'ELF4', 'LYL1', 'SP1', 'SP3', 'MTF1', 'ZNF692', 'EGR3', 'NR4A3', 'TP73', 'MXD1', 'REL', 'BHLHE40', …	4959.78	50
['RXRA', 'ETS2', 'SPI1', 'ZBTB7A', 'RARA', 'BCL11A', 'RREB1', 'SMAD3', 'FLI1', 'FOXO3', 'DEAF1', 'SREBF1', 'ZNF217', 'KLF2', 'IRF2', 'IRF8', 'IRF1', 'BHLHE40', 'IKZF1', 'ETV6', 'RUNX2', 'REL', 'STAT1', 'EGR3', 'NR4A3', 'KLF13', 'ELF1', 'ERG', 'TFDP1', 'ZNF267', 'JUND', 'RUNX1', 'MXI1', 'ZNF787', 'MXD1', 'ELF4', 'LYL1', 'ZNF692', 'USF2', 'KLF3', 'SOX4', 'CEBPB', 'FOXP1']	4959.7	43
['RXRA', 'ETS2', 'SPI1', 'ZBTB7A', 'RARA', 'BCL11A', 'RREB1', 'SMAD3', 'FLI1', 'FOXO3', 'DEAF1', 'SREBF1', 'ZNF217', 'KLF2', 'IRF2', 'IRF8', 'IRF1', 'BHLHE40', 'IKZF1', 'ETV6', 'RUNX2', 'REL', 'GTF3A', 'TFDP1', 'RUNX1', 'EGR3', 'KLF13', 'JUND', 'MYB', 'ZNF787', 'TGIF1', 'NR1D1', 'MXD1', 'NR4A3', 'ZNF267', 'MAFK', 'USF2', 'XBP1', 'CEBPB', 'FOXP1']	4959.38	40
['RXRA', 'ETS2', 'SPI1', 'ZBTB7A', 'RARA', 'BCL11A', 'RREB1', 'SMAD3', 'FLI1', 'FOXO3', 'KLF6', 'IKZF1', 'SREBF1', 'TFDP1', 'ETV6', 'STAT1', 'SP3', 'KLF2', 'IRF2', 'IRF1', 'ELF1', 'ERG', 'MTF1', 'SP1', 'EGR3', 'NR4A3', 'RUNX1', 'ZNF217', 'RBPJ', 'RUNX2', 'FOXP1', 'YY1', 'IRF8', 'JUND', 'MXI1', 'KLF13', 'USF2', 'ZNF787', 'ELF2', 'BCL6', 'KLF3', 'TP73', 'MXD1', 'REL', 'BHLHE40', 'MAFK', 'ZNF267']	4959.11	47
['RXRA', 'ETS2', 'SPI1', 'ZBTB7A', 'RARA', 'BCL11A', 'RREB1', 'SMAD3', 'FLI1', 'FOXO3', 'KLF6', 'IKZF1', 'SREBF1', 'TFDP1', 'ETV6', 'GTF3A', 'RUNX1', 'ERG', 'ELF1', 'NR1D1', 'ZNF217', 'RBPJ', 'RUNX2', 'KLF2', 'IRF2', 'IRF1', 'FOXP1', 'YY1', 'IRF8', 'ZNF787', 'ELF2', 'MXI1', 'USF2', 'JUND', 'KLF13', 'BCL6', 'KLF3', 'MTF1', 'SP3', 'EGR3', 'NR4A3', 'TP73', 'RFX1', 'HIVEP1', 'SP1', 'SOX4']	4958.63	46
['RXRA', 'ETS2', 'SPI1', 'ZBTB7A', 'RARA', 'BCL11A', 'RREB1', 'SMAD3', 'FLI1', 'FOXO3', 'KLF6', 'IKZF1', 'SREBF1', 'TFDP1', 'ETV6', 'STAT1', 'SP3', 'KLF2', 'IRF2', 'IRF1', 'ELF1', 'ERG', 'MTF1', 'NRF1', 'EGR3', 'NR4A3', 'KLF13', 'RUNX1', 'KLF7', 'ELF4', 'KLF3', 'IRF8', 'LYL1', 'ELF2', 'REL', 'BHLHE40', 'MAZ', 'MAFK', 'FOXP1']	4957.69	39
['RXRA', 'ETS2', 'SPI1', 'ZBTB7A', 'RARA', 'BCL11A', 'RREB1', 'SMAD3', 'FLI1', 'FOXO3', 'DEAF1', 'SREBF1', 'ZNF217', 'KLF2', 'IRF2', 'IRF8', 'IRF1', 'BHLHE40', 'IKZF1', 'ETV6', 'RUNX2', 'REL', 'GTF3A', 'TFDP1', 'RUNX1', 'EGR3', 'KLF13', 'JUND', 'MXI1', 'NR4A3', 'ELF1', 'ERG', 'ZNF787', 'NR1D1', 'ZBTB48', 'MXD1', 'BCL6', 'KLF3', 'FOXP1', 'USF2', 'TP73', 'ZNF267', 'MAFK']	4957.65	43
['RXRA', 'ETS2', 'SPI1', 'ZBTB7A', 'RARA', 'BCL11A', 'RREB1', 'SMAD3', 'FLI1', 'FOXO3', 'KLF6', 'IKZF1', 'SREBF1', 'TFDP1', 'ETV6', 'GTF3A', 'RUNX1', 'ERG', 'ELF1', 'NR1D1', 'ZNF217', 'RBPJ', 'RUNX2', 'KLF2', 'IRF2', 'IRF1', 'FOXP1', 'YY1', 'IRF8', 'ZNF787', 'ELF2', 'MYB', 'USF2', 'JUND', 'KLF13', 'ELF4', 'LYL1', 'SP1', 'SP3', 'MTF1', 'ZNF692', 'EGR3', 'NR4A3', 'TP73', 'MXD1', 'REL', 'BHLHE40', '…	4957.4	50
['RXRA', 'ETS2', 'SPI1', 'ZBTB7A', 'RARA', 'BCL11A', 'RREB1', 'SMAD3', 'FLI1', 'FOXO3', 'KLF6', 'IKZF1', 'SREBF1', 'TFDP1', 'ETV6', 'GTF3A', 'RUNX1', 'ERG', 'ELF1', 'NR1D1', 'ZNF217', 'RBPJ', 'RUNX2', 'KLF2', 'IRF2', 'IRF1', 'FOXP1', 'YY1', 'IRF8', 'ZNF787', 'ELF2', 'MXI1', 'USF2', 'JUND', 'KLF13', 'BCL6', 'KLF3', 'MTF1', 'SP3', 'EGR3', 'NR4A3', 'CEBPB', 'MXD1', 'REL', 'BHLHE40', 'HIVEP1', 'SP1',…	4956.96	48
['RXRA', 'ETS2', 'SPI1', 'ZBTB7A', 'RARA', 'BCL11A', 'RREB1', 'SMAD3', 'FLI1', 'FOXO3', 'KLF6', 'IKZF1', 'SREBF1', 'TFDP1', 'ETV6', 'STAT1', 'SP3', 'KLF2', 'IRF2', 'IRF1', 'ELF1', 'ERG', 'MTF1', 'SP1', 'EGR3', 'NR4A3', 'RUNX1', 'ZNF217', 'RBPJ', 'RUNX2', 'FOXP1', 'YY1', 'IRF8', 'JUND', 'MYB', 'USF2', 'ZNF787', 'KLF13', 'ELF2', 'BCL6', 'KLF3', 'TP73', 'MXD1', 'REL', 'BHLHE40', 'SOX4', 'ZNF267']	4956.96	47
['RXRA', 'ETS2', 'SPI1', 'ZBTB7A', 'RARA', 'BCL11A', 'RREB1', 'SMAD3', 'FLI1', 'FOXO3', 'KLF6', 'IKZF1', 'SREBF1', 'TFDP1', 'ETV6', 'GTF3A', 'RUNX1', 'ERG', 'ELF1', 'NR1D1', 'KLF7', 'ELF4', 'SP3', 'MTF1', 'EGR3', 'KLF2', 'IRF2', 'NR4A3', 'IRF8', 'LYL1', 'IRF1', 'KLF13', 'KLF3', 'ELF2', 'REL', 'BHLHE40', 'JDP2', 'ZNF267', 'SP1', 'SOX4', 'ZBTB7B']	4956.8	41
['RXRA', 'ETS2', 'SPI1', 'ZBTB7A', 'RARA', 'BCL11A', 'RREB1', 'SMAD3', 'FLI1', 'FOXO3', 'KLF6', 'IKZF1', 'SREBF1', 'TFDP1', 'ETV6', 'GTF3A', 'RUNX1', 'ERG', 'ELF1', 'NR1D1', 'ZNF217', 'RBPJ', 'RUNX2', 'KLF2', 'IRF2', 'IRF1', 'FOXP1', 'YY1', 'IRF8', 'ZNF787', 'ELF2', 'MXI1', 'USF2', 'JUND', 'KLF13', 'BCL6', 'KLF3', 'MTF1', 'SP3', 'EGR3', 'NR4A3', 'TP73', 'MXD1', 'REL', 'BHLHE40', 'HIVEP1', 'NRF1',…	4956.79	48
['RXRA', 'ETS2', 'SPI1', 'ZBTB7A', 'RARA', 'BCL11A', 'RREB1', 'SMAD3', 'FLI1', 'FOXO3', 'KLF6', 'IKZF1', 'SREBF1', 'TFDP1', 'ETV6', 'GTF3A', 'RUNX1', 'ERG', 'ELF1', 'NR1D1', 'ZNF217', 'RBPJ', 'RUNX2', 'KLF2', 'IRF2', 'IRF1', 'FOXP1', 'YY1', 'IRF8', 'ZNF787', 'ELF2', 'MXI1', 'USF2', 'JUND', 'KLF13', 'BCL6', 'KLF3', 'ZBTB48', 'MXD1', 'EGR3', 'REL', 'NR4A3', 'BHLHE40', 'TP73', 'HIVEP1', 'SP1', 'SOX4…	4956.53	47
['RXRA', 'ETS2', 'SPI1', 'ZBTB7A', 'RARA', 'BCL11A', 'RREB1', 'SMAD3', 'FLI1', 'FOXO3', 'DEAF1', 'SREBF1', 'ZNF217', 'KLF2', 'IRF2', 'IRF8', 'IRF1', 'BHLHE40', 'IKZF1', 'ETV6', 'RUNX2', 'REL', 'STAT1', 'EGR3', 'NR4A3', 'KLF13', 'ELF1', 'ERG', 'TFDP1', 'ZNF267', 'JUND', 'RUNX1', 'MXI1', 'ZNF787', 'MXD1', 'ELF4', 'LYL1', 'ZNF692', 'USF2', 'XBP1', 'SOX4', 'TP73', 'FOXP1']	4956.42	43
['RXRA', 'ETS2', 'SPI1', 'ZBTB7A', 'RARA', 'BCL11A', 'RREB1', 'SMAD3', 'FLI1', 'FOXO3', 'KLF6', 'IKZF1', 'SREBF1', 'TFDP1', 'ETV6', 'GTF3A', 'RUNX1', 'ERG', 'ELF1', 'NR1D1', 'ZNF217', 'RBPJ', 'RUNX2', 'KLF2', 'IRF2', 'IRF1', 'FOXP1', 'YY1', 'IRF8', 'ZNF787', 'ELF2', 'MYB', 'USF2', 'JUND', 'KLF13', 'BCL6', 'KLF3', 'MTF1', 'SP3', 'EGR3', 'NR4A3', 'TP73', 'RFX1', 'ZNF267', 'SP1', 'MAFK']	4956.04	46
['RXRA', 'ETS2', 'SPI1', 'ZBTB7A', 'RARA', 'BCL11A', 'RREB1', 'SMAD3', 'FLI1', 'FOXO3', 'KLF6', 'IKZF1', 'SREBF1', 'TFDP1', 'ETV6', 'GTF3A', 'RUNX1', 'ERG', 'ELF1', 'NR1D1', 'KLF7', 'ELF4', 'SP3', 'MTF1', 'EGR3', 'KLF2', 'IRF2', 'NR4A3', 'IRF8', 'LYL1', 'IRF1', 'KLF13', 'KLF3', 'ELF2', 'RFX1', 'JDP2', 'HIVEP1', 'SP1', 'MAFK', 'MEF2D', 'FOXP1']	4956	41
['RXRA', 'ETS2', 'SPI1', 'ZBTB7A', 'RARA', 'BCL11A', 'RREB1', 'SMAD3', 'FLI1', 'FOXO3', 'DEAF1', 'SREBF1', 'ZNF217', 'KLF2', 'IRF2', 'IRF8', 'IRF1', 'BHLHE40', 'IKZF1', 'ETV6', 'RUNX2', 'REL', 'GTF3A', 'TFDP1', 'RUNX1', 'EGR3', 'KLF13', 'JUND', 'MXI1', 'NR4A3', 'TGIF1', 'ZNF787', 'NR1D1', 'MXD1', 'ZNF267', 'SOX4', 'USF2', 'KLF3', 'BCL6', 'FOXP1', 'TP73']	4955.41	41
['RXRA', 'ETS2', 'SPI1', 'ZBTB7A', 'RARA', 'BCL11A', 'RREB1', 'SMAD3', 'FLI1', 'FOXO3', 'DEAF1', 'SREBF1', 'ZNF217', 'KLF2', 'IRF2', 'IRF8', 'IRF1', 'BHLHE40', 'IKZF1', 'ETV6', 'RUNX2', 'REL', 'STAT1', 'EGR3', 'NR4A3', 'KLF13', 'TGIF1', 'JUND', 'RUNX1', 'ZNF787', 'MXD1', 'MYB', 'TFDP1', 'ZNF267', 'USF2', 'XBP1', 'MAFK', 'TP73', 'FOXP1']	4955.33	39
['RXRA', 'ETS2', 'SPI1', 'ZBTB7A', 'RARA', 'BCL11A', 'RREB1', 'SMAD3', 'FLI1', 'FOXO3', 'DEAF1', 'SREBF1', 'ZNF217', 'KLF2', 'IRF2', 'IRF8', 'IRF1', 'BHLHE40', 'IKZF1', 'ETV6', 'RUNX2', 'REL', 'GTF3A', 'TFDP1', 'RUNX1', 'EGR3', 'KLF13', 'JUND', 'MYB', 'ZNF787', 'ERG', 'ELF1', 'NR4A3', 'NR1D1', 'ZBTB48', 'MXD1', 'BCL6', 'KLF3', 'FOXP1', 'USF2', 'TP73', 'ZNF267', 'SOX4']	4955.3	43
['RXRA', 'ETS2', 'SPI1', 'ZBTB7A', 'RARA', 'BCL11A', 'RREB1', 'SMAD3', 'FLI1', 'FOXO3', 'KLF6', 'IKZF1', 'SREBF1', 'TFDP1', 'ETV6', 'GTF3A', 'RUNX1', 'TGIF1', 'JUND', 'SP3', 'MTF1', 'ZNF787', 'NR1D1', 'KLF2', 'ZNF217', 'IRF2', 'IRF8', 'IRF1', 'RBPJ', 'RUNX2', 'KLF13', 'ELF2', 'MYB', 'SP1', 'EGR3', 'NR4A3', 'MAFK', 'MXD1', 'REL', 'FOXP1', 'USF2', 'BHLHE40', 'TP73', 'HIVEP1', 'XBP1']	4954.93	45
['RXRA', 'ETS2', 'SPI1', 'ZBTB7A', 'RARA', 'BCL11A', 'RREB1', 'SMAD3', 'FLI1', 'FOXO3', 'KLF6', 'IKZF1', 'SREBF1', 'TFDP1', 'ETV6', 'GTF3A', 'RUNX1', 'ERG', 'ELF1', 'NR1D1', 'ZNF217', 'RBPJ', 'RUNX2', 'KLF2', 'IRF2', 'IRF1', 'FOXP1', 'YY1', 'IRF8', 'ZNF787', 'ELF2', 'MYB', 'USF2', 'JUND', 'KLF13', 'BCL6', 'KLF3', 'MTF1', 'SP3', 'EGR3', 'NR4A3', 'CEBPB', 'MXD1', 'REL', 'BHLHE40', 'ZNF267', 'SP1', …	4954.48	48
['RXRA', 'ETS2', 'SPI1', 'ZBTB7A', 'RARA', 'BCL11A', 'RREB1', 'SMAD3', 'FLI1', 'FOXO3', 'KLF6', 'IKZF1', 'SREBF1', 'TFDP1', 'ETV6', 'GTF3A', 'RUNX1', 'ERG', 'ELF1', 'NR1D1', 'ZNF217', 'RBPJ', 'RUNX2', 'KLF2', 'IRF2', 'IRF1', 'FOXP1', 'YY1', 'IRF8', 'ZNF787', 'ELF2', 'MXI1', 'USF2', 'JUND', 'KLF13', 'ELF4', 'LYL1', 'SP1', 'SP3', 'MTF1', 'ZNF692', 'EGR3', 'NR4A3', 'TP73', 'MXD1', 'REL', 'BHLHE40', …	4954.2	50
['RXRA', 'ETS2', 'SPI1', 'ZBTB7A', 'RARA', 'BCL11A', 'RREB1', 'SMAD3', 'FLI1', 'FOXO3', 'KLF6', 'IKZF1', 'SREBF1', 'TFDP1', 'ETV6', 'GTF3A', 'RUNX1', 'ERG', 'ELF1', 'NR1D1', 'ZNF217', 'RBPJ', 'RUNX2', 'KLF2', 'IRF2', 'IRF1', 'FOXP1', 'YY1', 'IRF8', 'ZNF787', 'MLX', 'ELF4', 'JUND', 'MXD1', 'LYL1', 'KLF13', 'REL', 'MXI1', 'USF2', 'ZNF692', 'EGR3', 'NR4A3', 'BHLHE40', 'ZNF267', 'TP73', 'KLF3', 'SP3'…	4954.12	48
['RXRA', 'ETS2', 'SPI1', 'ZBTB7A', 'RARA', 'BCL11A', 'RREB1', 'SMAD3', 'FLI1', 'FOXO3', 'KLF6', 'IKZF1', 'SREBF1', 'TFDP1', 'ETV6', 'GTF3A', 'RUNX1', 'ERG', 'ELF1', 'NR1D1', 'ZNF217', 'RBPJ', 'RUNX2', 'KLF2', 'IRF2', 'IRF1', 'FOXP1', 'YY1', 'IRF8', 'ZNF787', 'ELF2', 'MYB', 'USF2', 'JUND', 'KLF13', 'BCL6', 'KLF3', 'ZBTB48', 'MXD1', 'EGR3', 'REL', 'NR4A3', 'BHLHE40', 'TP73', 'ZNF267', 'SP1', 'MAFK']	4954	47
['RXRA', 'ETS2', 'SPI1', 'ZBTB7A', 'RARA', 'BCL11A', 'RREB1', 'SMAD3', 'FLI1', 'FOXO3', 'KLF6', 'IKZF1', 'SREBF1', 'TFDP1', 'ETV6', 'STAT1', 'SP3', 'KLF2', 'IRF2', 'IRF1', 'ELF1', 'ERG', 'MTF1', 'SP1', 'EGR3', 'NR4A3', 'RUNX1', 'ZNF217', 'RBPJ', 'RUNX2', 'FOXP1', 'YY1', 'IRF8', 'JUND', 'MXI1', 'KLF13', 'USF2', 'ZNF787', 'ELF2', 'BCL6', 'KLF3', 'TP73', 'MXD1', 'REL', 'BHLHE40', 'SOX4', 'HIVEP1']	4953.55	47
['RXRA', 'ETS2', 'SPI1', 'ZBTB7A', 'RARA', 'BCL11A', 'RREB1', 'SMAD3', 'FLI1', 'FOXO3', 'DEAF1', 'SREBF1', 'ZNF217', 'KLF2', 'IRF2', 'IRF8', 'IRF1', 'BHLHE40', 'IKZF1', 'ETV6', 'RUNX2', 'REL', 'STAT1', 'EGR3', 'NR4A3', 'KLF13', 'ELF1', 'ERG', 'TFDP1', 'ZNF267', 'JUND', 'RUNX1', 'MXI1', 'ZNF787', 'MXD1', 'ELF4', 'LYL1', 'ZNF692', 'USF2', 'KLF3', 'MAFK', 'CEBPB', 'FOXP1']	4953.21	43
['RXRA', 'ETS2', 'SPI1', 'ZBTB7A', 'RARA', 'BCL11A', 'RREB1', 'SMAD3', 'FLI1', 'FOXO3', 'KLF6', 'IKZF1', 'SREBF1', 'TFDP1', 'ETV6', 'GTF3A', 'RUNX1', 'ERG', 'ELF1', 'NR1D1', 'ZNF217', 'RBPJ', 'RUNX2', 'KLF2', 'IRF2', 'IRF1', 'FOXP1', 'YY1', 'IRF8', 'ZNF787', 'ELF2', 'MXI1', 'USF2', 'JUND', 'KLF13', 'BCL6', 'KLF3', 'MTF1', 'SP3', 'EGR3', 'NR4A3', 'TP73', 'RFX1', 'HIVEP1', 'SP1', 'MAFK']	4952.57	46
['RXRA', 'ETS2', 'SPI1', 'ZBTB7A', 'RARA', 'BCL11A', 'RREB1', 'SMAD3', 'FLI1', 'FOXO3', 'DEAF1', 'SREBF1', 'ZNF217', 'KLF2', 'IRF2', 'IRF8', 'IRF1', 'BHLHE40', 'IKZF1', 'ETV6', 'RUNX2', 'REL', 'STAT1', 'EGR3', 'NR4A3', 'KLF13', 'ELF1', 'ERG', 'TFDP1', 'ZNF267', 'JUND', 'RUNX1', 'MXI1', 'ZNF787', 'MXD1', 'BCL6', 'KLF3', 'FOXP1', 'GFI1', 'NFATC3', 'FOXK1', 'MEF2D', 'MAFK', 'CEBPB']	4952.36	44
['RXRA', 'ETS2', 'SPI1', 'ZBTB7A', 'RARA', 'BCL11A', 'RREB1', 'SMAD3', 'FLI1', 'FOXO3', 'KLF6', 'IKZF1', 'SREBF1', 'TFDP1', 'ETV6', 'GTF3A', 'RUNX1', 'ERG', 'ELF1', 'NR1D1', 'ZNF217', 'RBPJ', 'RUNX2', 'KLF2', 'IRF2', 'IRF1', 'FOXP1', 'YY1', 'IRF8', 'ZNF787', 'ELF2', 'MYB', 'USF2', 'JUND', 'KLF13', 'ELF4', 'LYL1', 'SP1', 'SP3', 'MTF1', 'ZNF692', 'EGR3', 'NR4A3', 'TP73', 'MXD1', 'REL', 'BHLHE40', '…	4952.18	50
['RXRA', 'ETS2', 'SPI1', 'ZBTB7A', 'RARA', 'BCL11A', 'RREB1', 'SMAD3', 'FLI1', 'FOXO3', 'KLF6', 'IKZF1', 'SREBF1', 'TFDP1', 'ETV6', 'GTF3A', 'RUNX1', 'TGIF1', 'JUND', 'SP3', 'MTF1', 'ZNF787', 'NR1D1', 'KLF2', 'ZNF217', 'IRF2', 'IRF8', 'IRF1', 'RBPJ', 'RUNX2', 'KLF13', 'ELF2', 'MXI1', 'SP1', 'EGR3', 'NR4A3', 'SOX4', 'RFX1', 'USF2', 'ZNF267', 'XBP1', 'TP73', 'FOXP1']	4951.88	43
['RXRA', 'ETS2', 'SPI1', 'ZBTB7A', 'RARA', 'BCL11A', 'RREB1', 'SMAD3', 'FLI1', 'FOXO3', 'KLF6', 'IKZF1', 'SREBF1', 'TFDP1', 'ETV6', 'GTF3A', 'RUNX1', 'ERG', 'ELF1', 'NR1D1', 'ZNF217', 'RBPJ', 'RUNX2', 'KLF2', 'IRF2', 'IRF1', 'FOXP1', 'YY1', 'IRF8', 'ZNF787', 'ELF2', 'MXI1', 'USF2', 'JUND', 'KLF13', 'BCL6', 'KLF3', 'MTF1', 'SP3', 'EGR3', 'NR4A3', 'CEBPB', 'MXD1', 'REL', 'BHLHE40', 'HIVEP1', 'SP1',…	4951.15	48
['RXRA', 'ETS2', 'SPI1', 'ZBTB7A', 'RARA', 'BCL11A', 'RREB1', 'SMAD3', 'FLI1', 'FOXO3', 'KLF6', 'IKZF1', 'SREBF1', 'TFDP1', 'ETV6', 'STAT1', 'SP3', 'KLF2', 'IRF2', 'IRF1', 'ELF1', 'ERG', 'MTF1', 'SP1', 'EGR3', 'NR4A3', 'RUNX1', 'ZNF217', 'RBPJ', 'RUNX2', 'FOXP1', 'YY1', 'IRF8', 'JUND', 'MYB', 'USF2', 'ZNF787', 'KLF13', 'ELF2', 'BCL6', 'KLF3', 'TP73', 'MXD1', 'REL', 'BHLHE40', 'MAFK', 'ZNF267']	4951.02	47
['RXRA', 'ETS2', 'SPI1', 'ZBTB7A', 'RARA', 'BCL11A', 'RREB1', 'SMAD3', 'FLI1', 'FOXO3', 'KLF6', 'IKZF1', 'SREBF1', 'TFDP1', 'ETV6', 'GTF3A', 'RUNX1', 'ERG', 'ELF1', 'NR1D1', 'ZNF217', 'RBPJ', 'RUNX2', 'KLF2', 'IRF2', 'IRF1', 'FOXP1', 'YY1', 'IRF8', 'ZNF787', 'ELF2', 'MXI1', 'USF2', 'JUND', 'KLF13', 'BCL6', 'KLF3', 'MTF1', 'SP3', 'EGR3', 'NR4A3', 'TP73', 'MXD1', 'REL', 'BHLHE40', 'HIVEP1', 'NRF1',…	4950.98	48
['RXRA', 'ETS2', 'SPI1', 'ZBTB7A', 'RARA', 'BCL11A', 'RREB1', 'SMAD3', 'FLI1', 'FOXO3', 'DEAF1', 'SREBF1', 'ZNF217', 'KLF2', 'IRF2', 'IRF8', 'IRF1', 'BHLHE40', 'IKZF1', 'ETV6', 'RUNX2', 'REL', 'STAT1', 'EGR3', 'NR4A3', 'KLF13', 'ELF1', 'ERG', 'TFDP1', 'ZNF267', 'JUND', 'RUNX1', 'MYB', 'ZNF787', 'MXD1', 'ELF4', 'LYL1', 'ZNF692', 'USF2', 'KLF3', 'SOX4', 'CEBPB', 'FOXP1']	4950.86	43
['RXRA', 'ETS2', 'SPI1', 'ZBTB7A', 'RARA', 'BCL11A', 'RREB1', 'SMAD3', 'FLI1', 'FOXO3', 'KLF6', 'IKZF1', 'SREBF1', 'TFDP1', 'ETV6', 'GTF3A', 'RUNX1', 'ERG', 'ELF1', 'NR1D1', 'ZNF217', 'RBPJ', 'RUNX2', 'KLF2', 'IRF2', 'IRF1', 'FOXP1', 'YY1', 'IRF8', 'ZNF787', 'ELF2', 'MXI1', 'USF2', 'JUND', 'KLF13', 'BCL6', 'KLF3', 'ZBTB48', 'MXD1', 'EGR3', 'REL', 'NR4A3', 'BHLHE40', 'TP73', 'HIVEP1', 'SP1', 'MAFK…	4950.6	47
['RXRA', 'ETS2', 'SPI1', 'ZBTB7A', 'RARA', 'BCL11A', 'RREB1', 'SMAD3', 'FLI1', 'FOXO3', 'KLF6', 'IKZF1', 'SREBF1', 'TFDP1', 'ETV6', 'GTF3A', 'RUNX1', 'TGIF1', 'JUND', 'SP3', 'MTF1', 'ZNF787', 'NR1D1', 'KLF2', 'ZNF217', 'IRF2', 'IRF8', 'IRF1', 'RBPJ', 'RUNX2', 'KLF13', 'ELF2', 'MXI1', 'SP1', 'EGR3', 'NR4A3', 'SOX4', 'MXD1', 'REL', 'FOXP1', 'USF2', 'BHLHE40', 'CEBPB', 'ZNF267', 'XBP1']	4950.4	45
['RXRA', 'ETS2', 'SPI1', 'ZBTB7A', 'RARA', 'BCL11A', 'RREB1', 'SMAD3', 'FLI1', 'FOXO3', 'KLF6', 'IKZF1', 'SREBF1', 'TFDP1', 'ETV6', 'GTF3A', 'RUNX1', 'ERG', 'ELF1', 'NR1D1', 'ZNF217', 'RBPJ', 'RUNX2', 'KLF2', 'IRF2', 'IRF1', 'FOXP1', 'YY1', 'IRF8', 'ZNF787', 'ELF2', 'MYB', 'USF2', 'JUND', 'KLF13', 'BCL6', 'KLF3', 'MTF1', 'SP3', 'EGR3', 'NR4A3', 'TP73', 'RFX1', 'HIVEP1', 'SP1', 'SOX4']	4950.37	46
['RXRA', 'ETS2', 'SPI1', 'ZBTB7A', 'RARA', 'BCL11A', 'RREB1', 'SMAD3', 'FLI1', 'FOXO3', 'KLF6', 'IKZF1', 'SREBF1', 'TFDP1', 'ETV6', 'GTF3A', 'RUNX1', 'ERG', 'ELF1', 'NR1D1', 'KLF7', 'ELF4', 'SP3', 'MTF1', 'EGR3', 'KLF2', 'IRF2', 'NR4A3', 'IRF8', 'LYL1', 'IRF1', 'KLF13', 'KLF3', 'ELF2', 'REL', 'BHLHE40', 'JDP2', 'ZNF267', 'SP1', 'MAFK', 'ZBTB7B']	4950	41
['RXRA', 'ETS2', 'SPI1', 'ZBTB7A', 'RARA', 'BCL11A', 'RREB1', 'SMAD3', 'FLI1', 'FOXO3', 'DEAF1', 'SREBF1', 'ZNF217', 'KLF2', 'IRF2', 'IRF8', 'IRF1', 'BHLHE40', 'IKZF1', 'ETV6', 'RUNX2', 'REL', 'STAT1', 'EGR3', 'NR4A3', 'KLF13', 'ELF1', 'ERG', 'TFDP1', 'ZNF267', 'JUND', 'RUNX1', 'MXI1', 'ZNF787', 'MXD1', 'ELF4', 'LYL1', 'ZNF692', 'USF2', 'XBP1', 'MAFK', 'TP73', 'FOXP1']	4949.93	43
['RXRA', 'ETS2', 'SPI1', 'ZBTB7A', 'RARA', 'BCL11A', 'RREB1', 'SMAD3', 'FLI1', 'FOXO3', 'KLF6', 'IKZF1', 'SREBF1', 'TFDP1', 'ETV6', 'STAT1', 'SP3', 'KLF2', 'IRF2', 'IRF1', 'ELF1', 'ERG', 'MTF1', 'SP1', 'EGR3', 'NR4A3', 'RUNX1', 'KLF7', 'KLF13', 'ELF4', 'KLF3', 'LYL1', 'IRF8', 'ELF2', 'REL', 'BHLHE40', 'SOX4', 'HIVEP1', 'ZBTB7B']	4949.9	39
['RXRA', 'ETS2', 'SPI1', 'ZBTB7A', 'RARA', 'BCL11A', 'RREB1', 'SMAD3', 'FLI1', 'FOXO3', 'DEAF1', 'SREBF1', 'ZNF217', 'KLF2', 'IRF2', 'IRF8', 'IRF1', 'BHLHE40', 'IKZF1', 'ETV6', 'RUNX2', 'REL', 'GTF3A', 'TFDP1', 'RUNX1', 'EGR3', 'KLF13', 'JUND', 'MXI1', 'NR4A3', 'TGIF1', 'ZNF787', 'NR1D1', 'MXD1', 'ZNF267', 'SOX4', 'USF2', 'KLF3', 'ZBTB7B', 'TP73']	4949.07	40
['RXRA', 'ETS2', 'SPI1', 'ZBTB7A', 'RARA', 'BCL11A', 'RREB1', 'SMAD3', 'FLI1', 'FOXO3', 'KLF6', 'IKZF1', 'SREBF1', 'TFDP1', 'ETV6', 'GTF3A', 'RUNX1', 'ERG', 'ELF1', 'NR1D1', 'ZNF217', 'RBPJ', 'RUNX2', 'KLF2', 'IRF2', 'IRF1', 'FOXP1', 'YY1', 'IRF8', 'ZNF787', 'ELF2', 'MYB', 'USF2', 'JUND', 'KLF13', 'BCL6', 'KLF3', 'MTF1', 'SP3', 'EGR3', 'NR4A3', 'CEBPB', 'MXD1', 'REL', 'BHLHE40', 'HIVEP1', 'SP1', …	4949.04	48
['RXRA', 'ETS2', 'SPI1', 'ZBTB7A', 'RARA', 'BCL11A', 'RREB1', 'SMAD3', 'FLI1', 'FOXO3', 'KLF6', 'IKZF1', 'SREBF1', 'TFDP1', 'ETV6', 'GTF3A', 'RUNX1', 'ERG', 'ELF1', 'NR1D1', 'ZNF217', 'RBPJ', 'RUNX2', 'KLF2', 'IRF2', 'IRF1', 'FOXP1', 'YY1', 'IRF8', 'ZNF787', 'ELF2', 'MYB', 'USF2', 'JUND', 'KLF13', 'BCL6', 'KLF3', 'MTF1', 'SP3', 'EGR3', 'NR4A3', 'TP73', 'MXD1', 'REL', 'BHLHE40', 'HIVEP1', 'NRF1', …	4948.88	48
['RXRA', 'ETS2', 'SPI1', 'ZBTB7A', 'RARA', 'BCL11A', 'RREB1', 'SMAD3', 'FLI1', 'FOXO3', 'DEAF1', 'SREBF1', 'ZNF217', 'KLF2', 'IRF2', 'IRF8', 'IRF1', 'BHLHE40', 'IKZF1', 'ETV6', 'RUNX2', 'REL', 'GTF3A', 'TFDP1', 'RUNX1', 'EGR3', 'KLF13', 'JUND', 'MYB', 'ZNF787', 'ERG', 'ELF1', 'NR4A3', 'NR1D1', 'ZBTB48', 'MXD1', 'BCL6', 'KLF3', 'FOXP1', 'USF2', 'TP73', 'ZNF267', 'MAFK']	4948.81	43
['RXRA', 'ETS2', 'SPI1', 'ZBTB7A', 'RARA', 'BCL11A', 'RREB1', 'SMAD3', 'FLI1', 'FOXO3', 'DEAF1', 'SREBF1', 'ZNF217', 'KLF2', 'IRF2', 'IRF8', 'IRF1', 'BHLHE40', 'IKZF1', 'ETV6', 'RUNX2', 'REL', 'GTF3A', 'TFDP1', 'RUNX1', 'EGR3', 'KLF13', 'JUND', 'MXI1', 'NR4A3', 'TGIF1', 'ZNF787', 'NR1D1', 'MXD1', 'ZNF267', 'MAFK', 'USF2', 'KLF3', 'BCL6', 'FOXP1', 'TP73']	4948.61	41
['RXRA', 'ETS2', 'SPI1', 'ZBTB7A', 'RARA', 'BCL11A', 'RREB1', 'SMAD3', 'FLI1', 'FOXO3', 'KLF6', 'IKZF1', 'SREBF1', 'TFDP1', 'ETV6', 'GTF3A', 'RUNX1', 'ERG', 'ELF1', 'NR1D1', 'ZNF217', 'RBPJ', 'RUNX2', 'KLF2', 'IRF2', 'IRF1', 'FOXP1', 'YY1', 'IRF8', 'ZNF787', 'ELF2', 'MYB', 'USF2', 'JUND', 'KLF13', 'BCL6', 'KLF3', 'ZBTB48', 'MXD1', 'EGR3', 'REL', 'NR4A3', 'BHLHE40', 'TP73', 'HIVEP1', 'SP1', 'SOX4']	4948.45	47
['RXRA', 'ETS2', 'SPI1', 'ZBTB7A', 'RARA', 'BCL11A', 'RREB1', 'SMAD3', 'FLI1', 'FOXO3', 'KLF6', 'IKZF1', 'SREBF1', 'TFDP1', 'ETV6', 'GTF3A', 'RUNX1', 'ERG', 'ELF1', 'NR1D1', 'ZNF217', 'RBPJ', 'RUNX2', 'KLF2', 'IRF2', 'IRF1', 'FOXP1', 'YY1', 'IRF8', 'ZNF787', 'MLX', 'ELF4', 'JUND', 'MXD1', 'LYL1', 'KLF13', 'REL', 'MXI1', 'USF2', 'ZNF692', 'EGR3', 'NR4A3', 'BHLHE40', 'ZNF267', 'TP73', 'KLF3', 'SP3'…	4948.31	48
['RXRA', 'ETS2', 'SPI1', 'ZBTB7A', 'RARA', 'BCL11A', 'RREB1', 'SMAD3', 'FLI1', 'FOXO3', 'KLF6', 'IKZF1', 'SREBF1', 'TFDP1', 'ETV6', 'GTF3A', 'RUNX1', 'ERG', 'ELF1', 'NR1D1', 'ZNF217', 'RBPJ', 'RUNX2', 'KLF2', 'IRF2', 'IRF1', 'FOXP1', 'YY1', 'IRF8', 'ZNF787', 'ELF2', 'MXI1', 'USF2', 'JUND', 'KLF13', 'ELF4', 'LYL1', 'SP1', 'SP3', 'MTF1', 'ZNF276', 'MXD1', 'HIVEP1', 'TP73', 'KLF3']	4947.71	45
['RXRA', 'ETS2', 'SPI1', 'ZBTB7A', 'RARA', 'BCL11A', 'RREB1', 'SMAD3', 'FLI1', 'FOXO3', 'KLF6', 'IKZF1', 'SREBF1', 'TFDP1', 'ETV6', 'STAT1', 'SP3', 'KLF2', 'IRF2', 'IRF1', 'ELF1', 'ERG', 'MTF1', 'SP1', 'EGR3', 'NR4A3', 'RUNX1', 'ZNF217', 'RBPJ', 'RUNX2', 'FOXP1', 'YY1', 'IRF8', 'JUND', 'MXI1', 'KLF13', 'USF2', 'ZNF787', 'ELF2', 'BCL6', 'KLF3', 'TP73', 'MXD1', 'REL', 'BHLHE40', 'MAFK', 'HIVEP1']	4947.62	47
['RXRA', 'ETS2', 'SPI1', 'ZBTB7A', 'RARA', 'BCL11A', 'RREB1', 'SMAD3', 'FLI1', 'FOXO3', 'DEAF1', 'SREBF1', 'ZNF217', 'KLF2', 'IRF2', 'IRF8', 'IRF1', 'BHLHE40', 'IKZF1', 'ETV6', 'RUNX2', 'REL', 'STAT1', 'EGR3', 'NR4A3', 'KLF13', 'ELF1', 'ERG', 'TFDP1', 'ZNF267', 'JUND', 'RUNX1', 'MYB', 'ZNF787', 'MXD1', 'ELF4', 'LYL1', 'ZNF692', 'USF2', 'XBP1', 'SOX4', 'TP73', 'FOXP1']	4947.58	43
['RXRA', 'ETS2', 'SPI1', 'ZBTB7A', 'RARA', 'BCL11A', 'RREB1', 'SMAD3', 'FLI1', 'FOXO3', 'KLF6', 'IKZF1', 'SREBF1', 'TFDP1', 'ETV6', 'STAT1', 'SP3', 'KLF2', 'IRF2', 'IRF1', 'TGIF1', 'JUND', 'MTF1', 'RUNX1', 'ZNF787', 'ZNF217', 'IRF8', 'RBPJ', 'RUNX2', 'KLF13', 'ELF2', 'MXI1', 'SP1', 'EGR3', 'NR4A3', 'SOX4', 'MXD1', 'REL', 'BHLHE40', 'USF2', 'ZNF267', 'XBP1', 'TP73', 'FOXP1']	4946.61	44
['RXRA', 'ETS2', 'SPI1', 'ZBTB7A', 'RARA', 'BCL11A', 'RREB1', 'SMAD3', 'FLI1', 'FOXO3', 'KLF6', 'IKZF1', 'SREBF1', 'TFDP1', 'ETV6', 'GTF3A', 'RUNX1', 'ERG', 'ELF1', 'NR1D1', 'ZNF217', 'RBPJ', 'RUNX2', 'KLF2', 'IRF2', 'IRF1', 'FOXP1', 'YY1', 'IRF8', 'ZNF787', 'ELF2', 'MYB', 'USF2', 'JUND', 'KLF13', 'ELF4', 'LYL1', 'SP1', 'SP3', 'MTF1', 'ZNF692', 'EGR3', 'NR4A3', 'TP73', 'MXD1', 'REL', 'BHLHE40', '…	4946.6	50
['RXRA', 'ETS2', 'SPI1', 'ZBTB7A', 'RARA', 'BCL11A', 'RREB1', 'SMAD3', 'FLI1', 'FOXO3', 'KLF6', 'IKZF1', 'SREBF1', 'TFDP1', 'ETV6', 'GTF3A', 'RUNX1', 'ERG', 'ELF1', 'NR1D1', 'ZNF217', 'RBPJ', 'RUNX2', 'KLF2', 'IRF2', 'IRF1', 'FOXP1', 'YY1', 'IRF8', 'ZNF787', 'MLX', 'ELF4', 'JUND', 'MXD1', 'LYL1', 'KLF13', 'REL', 'MYB', 'USF2', 'ZNF692', 'EGR3', 'NR4A3', 'BHLHE40', 'ZNF267', 'TP73', 'KLF3', 'SP3',…	4946.21	48
['RXRA', 'ETS2', 'SPI1', 'ZBTB7A', 'RARA', 'BCL11A', 'RREB1', 'SMAD3', 'FLI1', 'FOXO3', 'DEAF1', 'SREBF1', 'ZNF217', 'KLF2', 'IRF2', 'IRF8', 'IRF1', 'BHLHE40', 'IKZF1', 'ETV6', 'RUNX2', 'REL', 'GTF3A', 'TFDP1', 'RUNX1', 'EGR3', 'KLF13', 'JUND', 'MYB', 'ZNF787', 'TGIF1', 'NR1D1', 'MXD1', 'NR4A3', 'ZNF267', 'SOX4', 'USF2', 'KLF3', 'BCL6', 'FOXP1', 'TP73']	4946.15	41
['RXRA', 'ETS2', 'SPI1', 'ZBTB7A', 'RARA', 'BCL11A', 'RREB1', 'SMAD3', 'FLI1', 'FOXO3', 'KLF6', 'IKZF1', 'SREBF1', 'TFDP1', 'ETV6', 'STAT1', 'SP3', 'KLF2', 'IRF2', 'IRF1', 'ELF1', 'ERG', 'MTF1', 'SP1', 'EGR3', 'NR4A3', 'RUNX1', 'ZNF217', 'RBPJ', 'RUNX2', 'FOXP1', 'YY1', 'IRF8', 'JUND', 'MYB', 'USF2', 'ZNF787', 'KLF13', 'ELF2', 'BCL6', 'KLF3', 'TP73', 'MXD1', 'REL', 'BHLHE40', 'SOX4', 'HIVEP1']	4945.47	47
['RXRA', 'ETS2', 'SPI1', 'ZBTB7A', 'RARA', 'BCL11A', 'RREB1', 'SMAD3', 'FLI1', 'FOXO3', 'KLF6', 'IKZF1', 'SREBF1', 'TFDP1', 'ETV6', 'GTF3A', 'RUNX1', 'TGIF1', 'JUND', 'SP3', 'MTF1', 'ZNF787', 'NR1D1', 'KLF2', 'ZNF217', 'IRF2', 'IRF8', 'IRF1', 'RBPJ', 'RUNX2', 'KLF13', 'ELF2', 'MXI1', 'SP1', 'EGR3', 'NR4A3', 'MAFK', 'RFX1', 'USF2', 'ZNF267', 'XBP1', 'TP73', 'FOXP1']	4945.4	43
['RXRA', 'ETS2', 'SPI1', 'ZBTB7A', 'RARA', 'BCL11A', 'RREB1', 'SMAD3', 'FLI1', 'FOXO3', 'DEAF1', 'SREBF1', 'ZNF217', 'KLF2', 'IRF2', 'IRF8', 'IRF1', 'BHLHE40', 'IKZF1', 'ETV6', 'RUNX2', 'REL', 'STAT1', 'EGR3', 'NR4A3', 'KLF13', 'ELF1', 'ERG', 'TFDP1', 'ZNF267', 'JUND', 'RUNX1', 'MYB', 'ZNF787', 'MXD1', 'ELF4', 'LYL1', 'ZNF692', 'USF2', 'KLF3', 'MAFK', 'CEBPB', 'FOXP1']	4944.37	43
['RXRA', 'ETS2', 'SPI1', 'ZBTB7A', 'RARA', 'BCL11A', 'RREB1', 'SMAD3', 'FLI1', 'FOXO3', 'KLF6', 'IKZF1', 'SREBF1', 'TFDP1', 'ETV6', 'GTF3A', 'RUNX1', 'ERG', 'ELF1', 'NR1D1', 'ZNF217', 'RBPJ', 'RUNX2', 'KLF2', 'IRF2', 'IRF1', 'FOXP1', 'YY1', 'IRF8', 'ZNF787', 'ELF2', 'MYB', 'USF2', 'JUND', 'KLF13', 'BCL6', 'KLF3', 'MTF1', 'SP3', 'EGR3', 'NR4A3', 'TP73', 'RFX1', 'HIVEP1', 'SP1', 'MAFK']	4944.3	46
['RXRA', 'ETS2', 'SPI1', 'ZBTB7A', 'RARA', 'BCL11A', 'RREB1', 'SMAD3', 'FLI1', 'FOXO3', 'KLF6', 'IKZF1', 'SREBF1', 'TFDP1', 'ETV6', 'GTF3A', 'RUNX1', 'TGIF1', 'JUND', 'SP3', 'MTF1', 'ZNF787', 'NR1D1', 'KLF2', 'ZNF217', 'IRF2', 'IRF8', 'IRF1', 'RBPJ', 'RUNX2', 'KLF13', 'ELF2', 'MXI1', 'SP1', 'EGR3', 'NR4A3', 'MAFK', 'MXD1', 'REL', 'FOXP1', 'USF2', 'BHLHE40', 'CEBPB', 'ZNF267', 'XBP1']	4944.2	45
['RXRA', 'ETS2', 'SPI1', 'ZBTB7A', 'RARA', 'BCL11A', 'RREB1', 'SMAD3', 'FLI1', 'FOXO3', 'DEAF1', 'SREBF1', 'ZNF217', 'KLF2', 'IRF2', 'IRF8', 'IRF1', 'BHLHE40', 'IKZF1', 'ETV6', 'RUNX2', 'REL', 'STAT1', 'EGR3', 'NR4A3', 'KLF13', 'ELF1', 'ERG', 'TFDP1', 'ZNF267', 'JUND', 'RUNX1', 'MYB', 'ZNF787', 'MXD1', 'BCL6', 'KLF3', 'FOXP1', 'GFI1', 'NFATC3', 'FOXK1', 'MEF2D', 'MAFK', 'CEBPB']	4943.73	44
['RXRA', 'ETS2', 'SPI1', 'ZBTB7A', 'RARA', 'BCL11A', 'RREB1', 'SMAD3', 'FLI1', 'FOXO3', 'KLF6', 'IKZF1', 'SREBF1', 'TFDP1', 'ETV6', 'GTF3A', 'RUNX1', 'ERG', 'ELF1', 'NR1D1', 'KLF7', 'ELF4', 'SP3', 'MTF1', 'EGR3', 'KLF2', 'IRF2', 'NR4A3', 'IRF8', 'LYL1', 'IRF1', 'KLF13', 'KLF3', 'ELF2', 'REL', 'BHLHE40', 'JDP2', 'HIVEP1', 'SP1', 'SOX4', 'ZBTB7B']	4943.63	41
['RXRA', 'ETS2', 'SPI1', 'ZBTB7A', 'RARA', 'BCL11A', 'RREB1', 'SMAD3', 'FLI1', 'FOXO3', 'KLF6', 'IKZF1', 'SREBF1', 'TFDP1', 'ETV6', 'GTF3A', 'RUNX1', 'ERG', 'ELF1', 'NR1D1', 'ZNF217', 'RBPJ', 'RUNX2', 'KLF2', 'IRF2', 'IRF1', 'FOXP1', 'YY1', 'IRF8', 'ZNF787', 'ELF2', 'MXI1', 'USF2', 'JUND', 'KLF13', 'ELF4', 'LYL1', 'SP1', 'SP3', 'MTF1', 'ZNF692', 'EGR3', 'NR4A3', 'TP73', 'RFX1', 'ZNF267', 'KLF3', …	4943.52	48
['RXRA', 'ETS2', 'SPI1', 'ZBTB7A', 'RARA', 'BCL11A', 'RREB1', 'SMAD3', 'FLI1', 'FOXO3', 'KLF6', 'IKZF1', 'SREBF1', 'TFDP1', 'ETV6', 'GTF3A', 'RUNX1', 'ERG', 'ELF1', 'NR1D1', 'ZNF217', 'RBPJ', 'RUNX2', 'KLF2', 'IRF2', 'IRF1', 'FOXP1', 'YY1', 'IRF8', 'ZNF787', 'ELF2', 'MYB', 'USF2', 'JUND', 'KLF13', 'BCL6', 'KLF3', 'MTF1', 'SP3', 'EGR3', 'NR4A3', 'CEBPB', 'MXD1', 'REL', 'BHLHE40', 'HIVEP1', 'SP1', …	4943.23	48
['RXRA', 'ETS2', 'SPI1', 'ZBTB7A', 'RARA', 'BCL11A', 'RREB1', 'SMAD3', 'FLI1', 'FOXO3', 'KLF6', 'IKZF1', 'SREBF1', 'TFDP1', 'ETV6', 'GTF3A', 'RUNX1', 'ERG', 'ELF1', 'NR1D1', 'ZNF217', 'RBPJ', 'RUNX2', 'KLF2', 'IRF2', 'IRF1', 'FOXP1', 'YY1', 'IRF8', 'ZNF787', 'ELF2', 'MYB', 'USF2', 'JUND', 'KLF13', 'BCL6', 'KLF3', 'MTF1', 'SP3', 'EGR3', 'NR4A3', 'TP73', 'MXD1', 'REL', 'BHLHE40', 'HIVEP1', 'NRF1', …	4943.06	48
['RXRA', 'ETS2', 'SPI1', 'ZBTB7A', 'RARA', 'BCL11A', 'RREB1', 'SMAD3', 'FLI1', 'FOXO3', 'KLF6', 'IKZF1', 'SREBF1', 'TFDP1', 'ETV6', 'GTF3A', 'RUNX1', 'TGIF1', 'JUND', 'SP3', 'MTF1', 'ZNF787', 'NR1D1', 'KLF2', 'ZNF217', 'IRF2', 'IRF8', 'IRF1', 'RBPJ', 'RUNX2', 'KLF13', 'ELF2', 'MYB', 'SP1', 'EGR3', 'NR4A3', 'SOX4', 'RFX1', 'USF2', 'ZNF267', 'XBP1', 'TP73', 'FOXP1']	4943.05	43
['RXRA', 'ETS2', 'SPI1', 'ZBTB7A', 'RARA', 'BCL11A', 'RREB1', 'SMAD3', 'FLI1', 'PLAGL2', 'SREBF1', 'ERG', 'IKZF1', 'ELF1', 'TFDP1', 'STAT1', 'SP3', 'MTF1', 'EGR3', 'KLF2', 'NR4A3', 'ELF2', 'ELF4', 'LYL1', 'NRF1', 'KLF13', 'ETV6', 'IRF2', 'IRF1', 'REL', 'RUNX1', 'KLF7', 'KLF3', 'BHLHE40', 'IRF8', 'SOX4', 'MEF2D', 'FOXP1']	4943	38
['RXRA', 'ETS2', 'SPI1', 'ZBTB7A', 'RARA', 'BCL11A', 'RREB1', 'SMAD3', 'FLI1', 'FOXO3', 'KLF6', 'IKZF1', 'SREBF1', 'TFDP1', 'ETV6', 'STAT1', 'SP3', 'KLF2', 'IRF2', 'IRF1', 'ELF1', 'ERG', 'MTF1', 'SP1', 'EGR3', 'NR4A3', 'RUNX1', 'KLF7', 'KLF13', 'ELF4', 'KLF3', 'LYL1', 'IRF8', 'ELF2', 'REL', 'BHLHE40', 'MAFK', 'ZBTB7B', 'HIVEP1']	4942.74	39
['RXRA', 'ETS2', 'SPI1', 'ZBTB7A', 'RARA', 'BCL11A', 'RREB1', 'SMAD3', 'FLI1', 'FOXO3', 'KLF6', 'IKZF1', 'SREBF1', 'TFDP1', 'ETV6', 'GTF3A', 'RUNX1', 'ERG', 'ELF1', 'NR1D1', 'ZNF217', 'RBPJ', 'RUNX2', 'KLF2', 'IRF2', 'IRF1', 'FOXP1', 'YY1', 'IRF8', 'ZNF787', 'ELF2', 'MXI1', 'USF2', 'JUND', 'KLF13', 'ELF4', 'LYL1', 'SP1', 'SP3', 'MTF1', 'ZNF692', 'EGR3', 'NR4A3', 'CEBPB', 'MXD1', 'REL', 'BHLHE40',…	4942.52	50
['RXRA', 'ETS2', 'SPI1', 'ZBTB7A', 'RARA', 'BCL11A', 'RREB1', 'SMAD3', 'FLI1', 'FOXO3', 'KLF6', 'IKZF1', 'SREBF1', 'TFDP1', 'ETV6', 'GTF3A', 'RUNX1', 'ERG', 'ELF1', 'NR1D1', 'ZNF217', 'RBPJ', 'RUNX2', 'KLF2', 'IRF2', 'IRF1', 'FOXP1', 'YY1', 'IRF8', 'ZNF787', 'ELF2', 'MYB', 'USF2', 'JUND', 'KLF13', 'BCL6', 'KLF3', 'ZBTB48', 'MXD1', 'EGR3', 'REL', 'NR4A3', 'BHLHE40', 'TP73', 'HIVEP1', 'SP1', 'MAFK']	4942.51	47
['RXRA', 'ETS2', 'SPI1', 'ZBTB7A', 'RARA', 'BCL11A', 'RREB1', 'SMAD3', 'FLI1', 'FOXO3', 'DEAF1', 'SREBF1', 'ZNF217', 'KLF2', 'IRF2', 'IRF8', 'IRF1', 'BHLHE40', 'IKZF1', 'ETV6', 'RUNX2', 'REL', 'GTF3A', 'TFDP1', 'RUNX1', 'EGR3', 'KLF13', 'JUND', 'MXI1', 'NR4A3', 'TGIF1', 'ZNF787', 'NR1D1', 'MXD1', 'ZNF267', 'MAFK', 'USF2', 'KLF3', 'ZBTB7B', 'TP73']	4942.1	40
['RXRA', 'ETS2', 'SPI1', 'ZBTB7A', 'RARA', 'BCL11A', 'RREB1', 'SMAD3', 'FLI1', 'FOXO3', 'KLF6', 'IKZF1', 'SREBF1', 'TFDP1', 'ETV6', 'GTF3A', 'RUNX1', 'TGIF1', 'JUND', 'SP3', 'MTF1', 'ZNF787', 'NR1D1', 'KLF2', 'ZNF217', 'IRF2', 'IRF8', 'IRF1', 'RBPJ', 'RUNX2', 'KLF13', 'ELF2', 'MYB', 'SP1', 'EGR3', 'NR4A3', 'SOX4', 'MXD1', 'REL', 'FOXP1', 'USF2', 'BHLHE40', 'CEBPB', 'ZNF267', 'XBP1']	4941.96	45
['RXRA', 'ETS2', 'SPI1', 'ZBTB7A', 'RARA', 'BCL11A', 'RREB1', 'SMAD3', 'FLI1', 'FOXO3', 'KLF6', 'IKZF1', 'SREBF1', 'TFDP1', 'ETV6', 'GTF3A', 'RUNX1', 'ERG', 'ELF1', 'NR1D1', 'ZNF217', 'RBPJ', 'RUNX2', 'KLF2', 'IRF2', 'IRF1', 'FOXP1', 'YY1', 'IRF8', 'ZNF787', 'ELF2', 'MXI1', 'USF2', 'JUND', 'KLF13', 'ELF4', 'LYL1', 'SP1', 'ZBTB48', 'MXD1', 'ZNF692', 'EGR3', 'REL', 'NR4A3', 'BHLHE40', 'TP73', 'ZNF2…	4941.82	49
['RXRA', 'ETS2', 'SPI1', 'ZBTB7A', 'RARA', 'BCL11A', 'RREB1', 'SMAD3', 'FLI1', 'FOXO3', 'KLF6', 'IKZF1', 'SREBF1', 'TFDP1', 'ETV6', 'STAT1', 'SP3', 'KLF2', 'IRF2', 'IRF1', 'ELF1', 'ERG', 'MTF1', 'SP1', 'EGR3', 'NR4A3', 'RUNX1', 'KLF7', 'KLF13', 'ELF4', 'KLF3', 'LYL1', 'IRF8', 'ELF2', 'REL', 'BHLHE40', 'MAFK', 'FOXP1', 'ZNF267', 'MAZ']	4941.77	40
['RXRA', 'ETS2', 'SPI1', 'ZBTB7A', 'RARA', 'BCL11A', 'RREB1', 'SMAD3', 'FLI1', 'FOXO3', 'DEAF1', 'SREBF1', 'ZNF217', 'KLF2', 'IRF2', 'IRF8', 'IRF1', 'BHLHE40', 'IKZF1', 'ETV6', 'RUNX2', 'REL', 'STAT1', 'EGR3', 'NR4A3', 'KLF13', 'ELF1', 'ERG', 'TFDP1', 'ZNF267', 'JUND', 'RUNX1', 'MYB', 'ZNF787', 'MXD1', 'ELF4', 'LYL1', 'ZNF692', 'USF2', 'XBP1', 'MAFK', 'TP73', 'FOXP1']	4941.09	43
['RXRA', 'ETS2', 'SPI1', 'ZBTB7A', 'RARA', 'BCL11A', 'RREB1', 'SMAD3', 'FLI1', 'FOXO3', 'KLF6', 'IKZF1', 'SREBF1', 'TFDP1', 'ETV6', 'GTF3A', 'RUNX1', 'ERG', 'ELF1', 'NR1D1', 'KLF7', 'ELF4', 'SP3', 'MTF1', 'EGR3', 'KLF2', 'IRF2', 'NR4A3', 'IRF8', 'LYL1', 'IRF1', 'KLF13', 'KLF3', 'ELF2', 'RFX1', 'MAZ', 'MAFK', 'FOXP1', 'NRF1']	4940.62	39
['RXRA', 'ETS2', 'SPI1', 'ZBTB7A', 'RARA', 'BCL11A', 'RREB1', 'SMAD3', 'FLI1', 'FOXO3', 'KLF6', 'IKZF1', 'SREBF1', 'TFDP1', 'ETV6', 'GTF3A', 'RUNX1', 'ERG', 'ELF1', 'NR1D1', 'ZNF217', 'RBPJ', 'RUNX2', 'KLF2', 'IRF2', 'IRF1', 'FOXP1', 'YY1', 'IRF8', 'ZNF787', 'MLX', 'ELF4', 'JUND', 'MXD1', 'LYL1', 'KLF13', 'REL', 'MYB', 'USF2', 'ZNF692', 'EGR3', 'NR4A3', 'BHLHE40', 'ZNF267', 'TP73', 'KLF3', 'SP3',…	4940.4	48
['RXRA', 'ETS2', 'SPI1', 'ZBTB7A', 'RARA', 'BCL11A', 'RREB1', 'SMAD3', 'FLI1', 'FOXO3', 'KLF6', 'IKZF1', 'SREBF1', 'TFDP1', 'ETV6', 'STAT1', 'SP3', 'KLF2', 'IRF2', 'IRF1', 'TGIF1', 'JUND', 'MTF1', 'RUNX1', 'ZNF787', 'ZNF217', 'IRF8', 'RBPJ', 'RUNX2', 'KLF13', 'ELF2', 'MXI1', 'SP1', 'EGR3', 'NR4A3', 'MAFK', 'MXD1', 'REL', 'BHLHE40', 'USF2', 'ZNF267', 'XBP1', 'TP73', 'FOXP1']	4940.27	44
['RXRA', 'ETS2', 'SPI1', 'ZBTB7A', 'RARA', 'BCL11A', 'RREB1', 'SMAD3', 'FLI1', 'FOXO3', 'KLF6', 'IKZF1', 'SREBF1', 'TFDP1', 'ETV6', 'GTF3A', 'RUNX1', 'ERG', 'ELF1', 'NR1D1', 'ZNF217', 'RBPJ', 'RUNX2', 'KLF2', 'IRF2', 'IRF1', 'FOXP1', 'YY1', 'IRF8', 'ZNF787', 'ELF2', 'MXI1', 'USF2', 'JUND', 'KLF13', 'BCL6', 'KLF3', 'MTF1', 'SP3', 'EGR3', 'NR4A3', 'CEBPB', 'RFX1', 'ZNF267', 'SP1', 'SOX4']	4939.87	46
['RXRA', 'ETS2', 'SPI1', 'ZBTB7A', 'RARA', 'BCL11A', 'RREB1', 'SMAD3', 'FLI1', 'FOXO3', 'KLF6', 'IKZF1', 'SREBF1', 'TFDP1', 'ETV6', 'GTF3A', 'RUNX1', 'ERG', 'ELF1', 'NR1D1', 'ZNF217', 'RBPJ', 'RUNX2', 'KLF2', 'IRF2', 'IRF1', 'FOXP1', 'YY1', 'IRF8', 'ZNF787', 'ELF2', 'MXI1', 'USF2', 'JUND', 'KLF13', 'ELF4', 'LYL1', 'SP1', 'SP3', 'MTF1', 'ZNF692', 'EGR3', 'NR4A3', 'TP73', 'MXD1', 'REL', 'BHLHE40', …	4939.7	50
['RXRA', 'ETS2', 'SPI1', 'ZBTB7A', 'RARA', 'BCL11A', 'RREB1', 'SMAD3', 'FLI1', 'FOXO3', 'DEAF1', 'SREBF1', 'ZNF217', 'KLF2', 'IRF2', 'IRF8', 'IRF1', 'BHLHE40', 'IKZF1', 'ETV6', 'RUNX2', 'REL', 'GTF3A', 'TFDP1', 'RUNX1', 'EGR3', 'KLF13', 'JUND', 'MYB', 'ZNF787', 'TGIF1', 'NR1D1', 'MXD1', 'NR4A3', 'ZNF267', 'SOX4', 'USF2', 'KLF3', 'ZBTB7B', 'TP73']	4939.57	40
['RXRA', 'ETS2', 'SPI1', 'ZBTB7A', 'RARA', 'BCL11A', 'RREB1', 'SMAD3', 'FLI1', 'FOXO3', 'KLF6', 'IKZF1', 'SREBF1', 'TFDP1', 'ETV6', 'STAT1', 'SP3', 'KLF2', 'IRF2', 'IRF1', 'ELF1', 'ERG', 'MTF1', 'SP1', 'EGR3', 'NR4A3', 'RUNX1', 'ZNF217', 'RBPJ', 'RUNX2', 'FOXP1', 'YY1', 'IRF8', 'JUND', 'MYB', 'USF2', 'ZNF787', 'KLF13', 'ELF2', 'BCL6', 'KLF3', 'TP73', 'MXD1', 'REL', 'BHLHE40', 'MAFK', 'HIVEP1']	4939.53	47
['RXRA', 'ETS2', 'SPI1', 'ZBTB7A', 'RARA', 'BCL11A', 'RREB1', 'SMAD3', 'FLI1', 'FOXO3', 'DEAF1', 'SREBF1', 'ZNF217', 'KLF2', 'IRF2', 'IRF8', 'IRF1', 'BHLHE40', 'IKZF1', 'ETV6', 'RUNX2', 'REL', 'GTF3A', 'TFDP1', 'RUNX1', 'EGR3', 'KLF13', 'JUND', 'MYB', 'ZNF787', 'TGIF1', 'NR1D1', 'MXD1', 'NR4A3', 'ZNF267', 'MAFK', 'USF2', 'KLF3', 'BCL6', 'FOXP1', 'TP73']	4939.34	41
['RXRA', 'ETS2', 'SPI1', 'ZBTB7A', 'RARA', 'BCL11A', 'RREB1', 'SMAD3', 'FLI1', 'FOXO3', 'KLF6', 'IKZF1', 'SREBF1', 'TFDP1', 'ETV6', 'GTF3A', 'RUNX1', 'TGIF1', 'JUND', 'SP3', 'MTF1', 'ZNF787', 'NR1D1', 'KLF2', 'ZNF217', 'IRF2', 'IRF8', 'IRF1', 'RBPJ', 'RUNX2', 'KLF13', 'ELF2', 'MXI1', 'SP1', 'EGR3', 'NR4A3', 'SOX4', 'RFX1', 'USF2', 'HIVEP1', 'XBP1', 'TP73', 'FOXP1']	4939.33	43
['RXRA', 'ETS2', 'SPI1', 'ZBTB7A', 'RARA', 'BCL11A', 'RREB1', 'SMAD3', 'FLI1', 'FOXO3', 'KLF6', 'IKZF1', 'SREBF1', 'TFDP1', 'ETV6', 'GTF3A', 'RUNX1', 'ERG', 'ELF1', 'NR1D1', 'ZNF217', 'RBPJ', 'RUNX2', 'KLF2', 'IRF2', 'IRF1', 'FOXP1', 'YY1', 'IRF8', 'ZNF787', 'ELF2', 'MYB', 'USF2', 'JUND', 'KLF13', 'ELF4', 'LYL1', 'SP1', 'SP3', 'MTF1', 'ZNF276', 'MXD1', 'HIVEP1', 'TP73', 'KLF3']	4939.27	45
['RXRA', 'ETS2', 'SPI1', 'ZBTB7A', 'RARA', 'BCL11A', 'RREB1', 'SMAD3', 'FLI1', 'FOXO3', 'DEAF1', 'SREBF1', 'ZNF217', 'KLF2', 'IRF2', 'IRF8', 'IRF1', 'BHLHE40', 'IKZF1', 'ETV6', 'RUNX2', 'REL', 'STAT1', 'EGR3', 'NR4A3', 'KLF13', 'ELF1', 'ERG', 'TFDP1', 'ZNF267', 'JUND', 'RUNX1', 'MXI1', 'ZNF787', 'MXD1', 'BCL6', 'KLF3', 'FOXP1', 'GFI1', 'NFATC3', 'FOXK1', 'MEF2D', 'MAFK', 'NFE2L2', 'TP73']	4938.98	45
['RXRA', 'ETS2', 'SPI1', 'ZBTB7A', 'RARA', 'BCL11A', 'RREB1', 'SMAD3', 'FLI1', 'FOXO3', 'KLF6', 'IKZF1', 'SREBF1', 'TFDP1', 'ETV6', 'STAT1', 'SP3', 'KLF2', 'IRF2', 'IRF1', 'ELF1', 'ERG', 'MTF1', 'SP1', 'EGR3', 'NR4A3', 'RUNX1', 'ZNF217', 'RBPJ', 'RUNX2', 'FOXP1', 'YY1', 'IRF8', 'JUND', 'MXI1', 'KLF13', 'USF2', 'ZNF787', 'ELF2', 'ZNF692', 'ELF4', 'LYL1', 'TP73', 'MXD1', 'REL', 'BHLHE40', 'ZNF267',…	4938.96	49
['RXRA', 'ETS2', 'SPI1', 'ZBTB7A', 'RARA', 'BCL11A', 'RREB1', 'SMAD3', 'FLI1', 'FOXO3', 'KLF6', 'IKZF1', 'SREBF1', 'TFDP1', 'ETV6', 'GTF3A', 'RUNX1', 'TGIF1', 'JUND', 'SP3', 'MTF1', 'ZNF787', 'NR1D1', 'KLF2', 'ZNF217', 'IRF2', 'IRF8', 'IRF1', 'RBPJ', 'RUNX2', 'KLF13', 'ELF2', 'MXI1', 'SP1', 'EGR3', 'NR4A3', 'SOX4', 'MXD1', 'REL', 'FOXP1', 'USF2', 'BHLHE40', 'CEBPB', 'HIVEP1', 'XBP1']	4938.4	45
['RXRA', 'ETS2', 'SPI1', 'ZBTB7A', 'RARA', 'BCL11A', 'RREB1', 'SMAD3', 'FLI1', 'FOXO3', 'KLF6', 'IKZF1', 'SREBF1', 'TFDP1', 'ETV6', 'GTF3A', 'RUNX1', 'TGIF1', 'JUND', 'SP3', 'MTF1', 'ZNF787', 'NR1D1', 'KLF2', 'ZNF217', 'IRF2', 'IRF8', 'IRF1', 'RBPJ', 'RUNX2', 'KLF13', 'ELF2', 'MXI1', 'NRF1', 'EGR3', 'NR4A3', 'HIVEP1', 'SOX4', 'MXD1', 'REL', 'BHLHE40', 'USF2', 'XBP1', 'TP73', 'FOXP1']	4938.22	45
['RXRA', 'ETS2', 'SPI1', 'ZBTB7A', 'RARA', 'BCL11A', 'RREB1', 'SMAD3', 'FLI1', 'FOXO3', 'KLF6', 'IKZF1', 'SREBF1', 'TFDP1', 'ETV6', 'GTF3A', 'RUNX1', 'ERG', 'ELF1', 'NR1D1', 'ZNF217', 'RBPJ', 'RUNX2', 'KLF2', 'IRF2', 'IRF1', 'FOXP1', 'YY1', 'IRF8', 'ZNF787', 'ELF2', 'MXI1', 'USF2', 'JUND', 'KLF13', 'BCL6', 'KLF3', 'ZBTB48', 'MXD1', 'EGR3', 'REL', 'NR4A3', 'BHLHE40', 'CEBPB', 'ZNF267', 'SP1', 'SOX…	4938.17	47
['RXRA', 'ETS2', 'SPI1', 'ZBTB7A', 'RARA', 'BCL11A', 'RREB1', 'SMAD3', 'FLI1', 'FOXO3', 'KLF6', 'IKZF1', 'SREBF1', 'TFDP1', 'ETV6', 'STAT1', 'SP3', 'KLF2', 'IRF2', 'IRF1', 'TGIF1', 'JUND', 'MTF1', 'RUNX1', 'ZNF787', 'ZNF217', 'IRF8', 'RBPJ', 'RUNX2', 'KLF13', 'ELF2', 'MYB', 'SP1', 'EGR3', 'NR4A3', 'SOX4', 'MXD1', 'REL', 'BHLHE40', 'USF2', 'ZNF267', 'XBP1', 'TP73', 'FOXP1']	4937.98	44
['RXRA', 'ETS2', 'SPI1', 'ZBTB7A', 'RARA', 'BCL11A', 'RREB1', 'SMAD3', 'FLI1', 'FOXO3', 'KLF6', 'IKZF1', 'SREBF1', 'TFDP1', 'ETV6', 'GTF3A', 'RUNX1', 'ERG', 'ELF1', 'NR1D1', 'ZNF217', 'RBPJ', 'RUNX2', 'KLF2', 'IRF2', 'IRF1', 'FOXP1', 'YY1', 'IRF8', 'ZNF787', 'ELF2', 'MXI1', 'USF2', 'JUND', 'KLF13', 'ELF4', 'LYL1', 'SP1', 'SP3', 'MTF1', 'ZNF692', 'EGR3', 'NR4A3', 'TP73', 'RFX1', 'ZNF267', 'KLF3', …	4937.71	48
['RXRA', 'ETS2', 'SPI1', 'ZBTB7A', 'RARA', 'BCL11A', 'RREB1', 'SMAD3', 'FLI1', 'FOXO3', 'KLF6', 'IKZF1', 'SREBF1', 'TFDP1', 'ETV6', 'GTF3A', 'RUNX1', 'ERG', 'ELF1', 'NR1D1', 'ZNF217', 'RBPJ', 'RUNX2', 'KLF2', 'IRF2', 'IRF1', 'FOXP1', 'YY1', 'IRF8', 'ZNF787', 'ELF2', 'MXI1', 'USF2', 'JUND', 'KLF13', 'ELF4', 'LYL1', 'SP1', 'SP3', 'MTF1', 'ZNF692', 'EGR3', 'NR4A3', 'CEBPB', 'MXD1', 'REL', 'BHLHE40',…	4936.94	50
['RXRA', 'ETS2', 'SPI1', 'ZBTB7A', 'RARA', 'BCL11A', 'RREB1', 'SMAD3', 'FLI1', 'PLAGL2', 'SREBF1', 'ERG', 'IKZF1', 'ELF1', 'TFDP1', 'GTF3A', 'NR1D1', 'ETV6', 'SP3', 'EGR3', 'NR4A3', 'ELF4', 'RUNX1', 'KLF7', 'MTF1', 'KLF2', 'IRF2', 'IRF1', 'KLF13', 'REL', 'KLF3', 'BHLHE40', 'LYL1', 'IRF8', 'ELF2', 'JDP2', 'SOX4', 'NRF1', 'MEF2D', 'FOXP1']	4936.93	40
['RXRA', 'ETS2', 'SPI1', 'ZBTB7A', 'RARA', 'BCL11A', 'RREB1', 'SMAD3', 'FLI1', 'FOXO3', 'KLF6', 'IKZF1', 'SREBF1', 'TFDP1', 'ETV6', 'GTF3A', 'RUNX1', 'ERG', 'ELF1', 'NR1D1', 'KLF7', 'ELF4', 'SP3', 'MTF1', 'EGR3', 'KLF2', 'IRF2', 'NR4A3', 'IRF8', 'LYL1', 'IRF1', 'KLF13', 'KLF3', 'ELF2', 'REL', 'BHLHE40', 'JDP2', 'HIVEP1', 'SP1', 'MAFK', 'ZBTB7B']	4936.83	41
['RXRA', 'ETS2', 'SPI1', 'ZBTB7A', 'RARA', 'BCL11A', 'RREB1', 'SMAD3', 'FLI1', 'FOXO3', 'KLF6', 'IKZF1', 'SREBF1', 'TFDP1', 'ETV6', 'GTF3A', 'RUNX1', 'TGIF1', 'JUND', 'SP3', 'MTF1', 'ZNF787', 'NR1D1', 'KLF2', 'ZNF217', 'IRF2', 'IRF8', 'IRF1', 'RBPJ', 'RUNX2', 'KLF13', 'ELF2', 'MYB', 'SP1', 'EGR3', 'NR4A3', 'MAFK', 'RFX1', 'USF2', 'ZNF267', 'XBP1', 'TP73', 'FOXP1']	4936.56	43
['RXRA', 'ETS2', 'SPI1', 'ZBTB7A', 'RARA', 'BCL11A', 'RREB1', 'SMAD3', 'FLI1', 'FOXO3', 'DEAF1', 'SREBF1', 'ZNF217', 'KLF2', 'IRF2', 'IRF8', 'IRF1', 'BHLHE40', 'IKZF1', 'ETV6', 'RUNX2', 'REL', 'STAT1', 'EGR3', 'NR4A3', 'KLF13', 'TGIF1', 'JUND', 'RUNX1', 'ZNF787', 'MXD1', 'MXI1', 'TFDP1', 'ZNF267', 'USF2', 'XBP1', 'SOX4', 'CEBPB', 'FOXP1']	4936.26	39
['RXRA', 'ETS2', 'SPI1', 'ZBTB7A', 'RARA', 'BCL11A', 'RREB1', 'SMAD3', 'FLI1', 'FOXO3', 'KLF6', 'IKZF1', 'SREBF1', 'TFDP1', 'ETV6', 'GTF3A', 'RUNX1', 'ERG', 'ELF1', 'NR1D1', 'ZNF217', 'RBPJ', 'RUNX2', 'KLF2', 'IRF2', 'IRF1', 'FOXP1', 'YY1', 'IRF8', 'ZNF787', 'ELF2', 'MXI1', 'USF2', 'JUND', 'KLF13', 'ELF4', 'LYL1', 'SP1', 'ZBTB48', 'MXD1', 'ZNF692', 'EGR3', 'REL', 'NR4A3', 'BHLHE40', 'TP73', 'ZNF2…	4936.12	49
['RXRA', 'ETS2', 'SPI1', 'ZBTB7A', 'RARA', 'BCL11A', 'RREB1', 'SMAD3', 'FLI1', 'FOXO3', 'KLF6', 'IKZF1', 'SREBF1', 'TFDP1', 'ETV6', 'STAT1', 'SP3', 'KLF2', 'IRF2', 'IRF1', 'ELF1', 'ERG', 'MTF1', 'SP1', 'EGR3', 'NR4A3', 'RUNX1', 'ZNF217', 'RBPJ', 'RUNX2', 'FOXP1', 'YY1', 'IRF8', 'JUND', 'MXI1', 'KLF13', 'USF2', 'ZNF787', 'ELF2', 'BCL6', 'KLF3', 'TP73', 'RFX1', 'SOX4', 'ZNF267']	4935.93	45
['RXRA', 'ETS2', 'SPI1', 'ZBTB7A', 'RARA', 'BCL11A', 'RREB1', 'SMAD3', 'FLI1', 'FOXO3', 'KLF6', 'IKZF1', 'SREBF1', 'TFDP1', 'ETV6', 'GTF3A', 'RUNX1', 'TGIF1', 'JUND', 'SP3', 'MTF1', 'ZNF787', 'NR1D1', 'KLF2', 'ZNF217', 'IRF2', 'IRF8', 'IRF1', 'RBPJ', 'RUNX2', 'KLF13', 'ELF2', 'MYB', 'SP1', 'EGR3', 'NR4A3', 'MAFK', 'MXD1', 'REL', 'FOXP1', 'USF2', 'BHLHE40', 'CEBPB', 'ZNF267', 'XBP1']	4935.76	45
['RXRA', 'ETS2', 'SPI1', 'ZBTB7A', 'RARA', 'BCL11A', 'RREB1', 'SMAD3', 'FLI1', 'PLAGL2', 'SREBF1', 'ERG', 'IKZF1', 'ELF1', 'TFDP1', 'STAT1', 'SP3', 'MTF1', 'EGR3', 'KLF2', 'NR4A3', 'ELF2', 'ELF4', 'LYL1', 'NRF1', 'KLF13', 'ETV6', 'IRF2', 'IRF1', 'REL', 'RUNX1', 'KLF7', 'KLF3', 'BHLHE40', 'IRF8', 'MAFK', 'MEF2D', 'FOXP1']	4935.66	38
['RXRA', 'ETS2', 'SPI1', 'ZBTB7A', 'RARA', 'BCL11A', 'RREB1', 'SMAD3', 'FLI1', 'FOXO3', 'KLF6', 'IKZF1', 'SREBF1', 'TFDP1', 'ETV6', 'GTF3A', 'RUNX1', 'ERG', 'ELF1', 'NR1D1', 'ZNF217', 'RBPJ', 'RUNX2', 'KLF2', 'IRF2', 'IRF1', 'FOXP1', 'YY1', 'IRF8', 'ZNF787', 'ELF2', 'MYB', 'USF2', 'JUND', 'KLF13', 'ELF4', 'LYL1', 'SP1', 'SP3', 'MTF1', 'ZNF692', 'EGR3', 'NR4A3', 'TP73', 'RFX1', 'ZNF267', 'KLF3', '…	4935.6	48
['RXRA', 'ETS2', 'SPI1', 'ZBTB7A', 'RARA', 'BCL11A', 'RREB1', 'SMAD3', 'FLI1', 'FOXO3', 'KLF6', 'IKZF1', 'SREBF1', 'TFDP1', 'ETV6', 'STAT1', 'SP3', 'KLF2', 'IRF2', 'IRF1', 'ELF1', 'ERG', 'MTF1', 'SP1', 'EGR3', 'NR4A3', 'RUNX1', 'ZNF217', 'RBPJ', 'RUNX2', 'FOXP1', 'YY1', 'IRF8', 'JUND', 'MXI1', 'KLF13', 'USF2', 'ZNF787', 'ELF2', 'BCL6', 'KLF3', 'CEBPB', 'MXD1', 'REL', 'BHLHE40', 'SOX4', 'ZNF267']	4935.19	47
['RXRA', 'ETS2', 'SPI1', 'ZBTB7A', 'RARA', 'BCL11A', 'RREB1', 'SMAD3', 'FLI1', 'FOXO3', 'KLF6', 'IKZF1', 'SREBF1', 'TFDP1', 'ETV6', 'GTF3A', 'RUNX1', 'ERG', 'ELF1', 'NR1D1', 'ZNF217', 'RBPJ', 'RUNX2', 'KLF2', 'IRF2', 'IRF1', 'FOXP1', 'YY1', 'IRF8', 'ZNF787', 'ELF2', 'MYB', 'USF2', 'JUND', 'KLF13', 'ELF4', 'LYL1', 'SP1', 'SP3', 'MTF1', 'ZNF692', 'EGR3', 'NR4A3', 'CEBPB', 'MXD1', 'REL', 'BHLHE40', …	4934.92	50
['RXRA', 'ETS2', 'SPI1', 'ZBTB7A', 'RARA', 'BCL11A', 'RREB1', 'SMAD3', 'FLI1', 'FOXO3', 'KLF6', 'IKZF1', 'SREBF1', 'TFDP1', 'ETV6', 'STAT1', 'SP3', 'KLF2', 'IRF2', 'IRF1', 'TGIF1', 'JUND', 'MTF1', 'RUNX1', 'ZNF787', 'ZNF217', 'IRF8', 'RBPJ', 'RUNX2', 'KLF13', 'ELF2', 'MXI1', 'SP1', 'EGR3', 'NR4A3', 'SOX4', 'MXD1', 'REL', 'BHLHE40', 'USF2', 'HIVEP1', 'XBP1', 'TP73', 'FOXP1']	4934.34	44
['RXRA', 'ETS2', 'SPI1', 'ZBTB7A', 'RARA', 'BCL11A', 'RREB1', 'SMAD3', 'FLI1', 'FOXO3', 'KLF6', 'IKZF1', 'SREBF1', 'TFDP1', 'ETV6', 'GTF3A', 'RUNX1', 'ERG', 'ELF1', 'NR1D1', 'ZNF217', 'RBPJ', 'RUNX2', 'KLF2', 'IRF2', 'IRF1', 'FOXP1', 'YY1', 'IRF8', 'ZNF787', 'ELF2', 'MXI1', 'USF2', 'JUND', 'KLF13', 'ELF4', 'LYL1', 'SP1', 'SP3', 'MTF1', 'ZNF692', 'EGR3', 'NR4A3', 'TP73', 'MXD1', 'REL', 'BHLHE40', …	4934.12	50
['RXRA', 'ETS2', 'SPI1', 'ZBTB7A', 'RARA', 'BCL11A', 'RREB1', 'SMAD3', 'FLI1', 'FOXO3', 'KLF6', 'IKZF1', 'SREBF1', 'TFDP1', 'ETV6', 'GTF3A', 'RUNX1', 'ERG', 'ELF1', 'NR1D1', 'ZNF217', 'RBPJ', 'RUNX2', 'KLF2', 'IRF2', 'IRF1', 'FOXP1', 'YY1', 'IRF8', 'ZNF787', 'ELF2', 'MYB', 'USF2', 'JUND', 'KLF13', 'ELF4', 'LYL1', 'SP1', 'ZBTB48', 'MXD1', 'ZNF692', 'EGR3', 'REL', 'NR4A3', 'BHLHE40', 'TP73', 'ZNF26…	4934.06	49
['RXRA', 'ETS2', 'SPI1', 'ZBTB7A', 'RARA', 'BCL11A', 'RREB1', 'SMAD3', 'FLI1', 'FOXO3', 'KLF6', 'IKZF1', 'SREBF1', 'TFDP1', 'ETV6', 'STAT1', 'SP3', 'KLF2', 'IRF2', 'IRF1', 'ELF1', 'ERG', 'MTF1', 'NRF1', 'EGR3', 'NR4A3', 'KLF13', 'RUNX1', 'KLF7', 'ELF4', 'KLF3', 'IRF8', 'LYL1', 'ELF2', 'RFX1', 'HIVEP1', 'SOX4', 'MEF2D', 'FOXP1']	4933.87	39
['RXRA', 'ETS2', 'SPI1', 'ZBTB7A', 'RARA', 'BCL11A', 'RREB1', 'SMAD3', 'FLI1', 'FOXO3', 'KLF6', 'IKZF1', 'SREBF1', 'TFDP1', 'ETV6', 'GTF3A', 'RUNX1', 'ERG', 'ELF1', 'NR1D1', 'ZNF217', 'RBPJ', 'RUNX2', 'KLF2', 'IRF2', 'IRF1', 'FOXP1', 'YY1', 'IRF8', 'ZNF787', 'ELF2', 'MXI1', 'USF2', 'JUND', 'KLF13', 'BCL6', 'KLF3', 'MTF1', 'SP3', 'EGR3', 'NR4A3', 'CEBPB', 'RFX1', 'ZNF267', 'SP1', 'MAFK']	4933.8	46
['RXRA', 'ETS2', 'SPI1', 'ZBTB7A', 'RARA', 'BCL11A', 'RREB1', 'SMAD3', 'FLI1', 'FOXO3', 'KLF6', 'IKZF1', 'SREBF1', 'TFDP1', 'ETV6', 'STAT1', 'SP3', 'KLF2', 'IRF2', 'IRF1', 'ELF1', 'ERG', 'MTF1', 'SP1', 'EGR3', 'NR4A3', 'RUNX1', 'ZNF217', 'RBPJ', 'RUNX2', 'FOXP1', 'YY1', 'IRF8', 'JUND', 'MXI1', 'KLF13', 'USF2', 'ZNF787', 'ELF2', 'ZNF692', 'ELF4', 'LYL1', 'TP73', 'MXD1', 'REL', 'BHLHE40', 'ZNF267',…	4933.27	49
['RXRA', 'ETS2', 'SPI1', 'ZBTB7A', 'RARA', 'BCL11A', 'RREB1', 'SMAD3', 'FLI1', 'FOXO3', 'DEAF1', 'SREBF1', 'ZNF217', 'KLF2', 'IRF2', 'IRF8', 'IRF1', 'BHLHE40', 'IKZF1', 'ETV6', 'RUNX2', 'REL', 'STAT1', 'EGR3', 'NR4A3', 'KLF13', 'ELF1', 'ERG', 'TFDP1', 'NRF1', 'JUND', 'RUNX1', 'MXI1', 'ZNF787', 'MXD1', 'HIVEP1', 'BCL6', 'KLF3', 'FOXP1', 'USF2', 'TP73', 'SOX4']	4933.07	42
['RXRA', 'ETS2', 'SPI1', 'ZBTB7A', 'RARA', 'BCL11A', 'RREB1', 'SMAD3', 'FLI1', 'FOXO3', 'KLF6', 'IKZF1', 'SREBF1', 'TFDP1', 'ETV6', 'GTF3A', 'RUNX1', 'TGIF1', 'JUND', 'SP3', 'MTF1', 'ZNF787', 'NR1D1', 'KLF2', 'ZNF217', 'IRF2', 'IRF8', 'IRF1', 'RBPJ', 'RUNX2', 'KLF13', 'ELF2', 'MXI1', 'SP1', 'EGR3', 'NR4A3', 'MAFK', 'RFX1', 'USF2', 'HIVEP1', 'XBP1', 'TP73', 'FOXP1']	4932.84	43
['RXRA', 'ETS2', 'SPI1', 'ZBTB7A', 'RARA', 'BCL11A', 'RREB1', 'SMAD3', 'FLI1', 'FOXO3', 'KLF6', 'IKZF1', 'SREBF1', 'TFDP1', 'ETV6', 'GTF3A', 'RUNX1', 'TGIF1', 'JUND', 'SP3', 'MTF1', 'ZNF787', 'NR1D1', 'KLF2', 'ZNF217', 'IRF2', 'IRF8', 'IRF1', 'RBPJ', 'RUNX2', 'KLF13', 'ELF2', 'MXI1', 'SP1', 'EGR3', 'NR4A3', 'SOX4', 'MXD1', 'REL', 'FOXP1', 'USF2', 'BHLHE40', 'TP73', 'ZNF267', 'BCL6', 'KLF3']	4932.74	46
['RXRA', 'ETS2', 'SPI1', 'ZBTB7A', 'RARA', 'BCL11A', 'RREB1', 'SMAD3', 'FLI1', 'FOXO3', 'DEAF1', 'SREBF1', 'ZNF217', 'KLF2', 'IRF2', 'IRF8', 'IRF1', 'BHLHE40', 'IKZF1', 'ETV6', 'RUNX2', 'REL', 'GTF3A', 'TFDP1', 'RUNX1', 'EGR3', 'KLF13', 'JUND', 'MYB', 'ZNF787', 'TGIF1', 'NR1D1', 'MXD1', 'NR4A3', 'ZNF267', 'MAFK', 'USF2', 'KLF3', 'ZBTB7B', 'TP73']	4932.6	40
['RXRA', 'ETS2', 'SPI1', 'ZBTB7A', 'RARA', 'BCL11A', 'RREB1', 'SMAD3', 'FLI1', 'FOXO3', 'KLF6', 'IKZF1', 'SREBF1', 'TFDP1', 'ETV6', 'GTF3A', 'RUNX1', 'ERG', 'ELF1', 'NR1D1', 'ZNF217', 'RBPJ', 'RUNX2', 'KLF2', 'IRF2', 'IRF1', 'FOXP1', 'YY1', 'IRF8', 'ZNF787', 'ELF2', 'MXI1', 'USF2', 'JUND', 'KLF13', 'ELF4', 'LYL1', 'SP1', 'SP3', 'MTF1', 'ZNF692', 'EGR3', 'NR4A3', 'TP73', 'RFX1', 'HIVEP1', 'KLF3', …	4932.27	48
['RXRA', 'ETS2', 'SPI1', 'ZBTB7A', 'RARA', 'BCL11A', 'RREB1', 'SMAD3', 'FLI1', 'FOXO3', 'KLF6', 'IKZF1', 'SREBF1', 'TFDP1', 'ETV6', 'GTF3A', 'RUNX1', 'ERG', 'ELF1', 'NR1D1', 'ZNF217', 'RBPJ', 'RUNX2', 'KLF2', 'IRF2', 'IRF1', 'FOXP1', 'YY1', 'IRF8', 'ZNF787', 'ELF2', 'MXI1', 'USF2', 'JUND', 'KLF13', 'BCL6', 'KLF3', 'ZBTB48', 'MXD1', 'EGR3', 'REL', 'NR4A3', 'BHLHE40', 'CEBPB', 'ZNF267', 'SP1', 'MAF…	4932.23	47
['RXRA', 'ETS2', 'SPI1', 'ZBTB7A', 'RARA', 'BCL11A', 'RREB1', 'SMAD3', 'FLI1', 'FOXO3', 'KLF6', 'IKZF1', 'SREBF1', 'TFDP1', 'ETV6', 'GTF3A', 'RUNX1', 'TGIF1', 'JUND', 'SP3', 'MTF1', 'ZNF787', 'NR1D1', 'KLF2', 'ZNF217', 'IRF2', 'IRF8', 'IRF1', 'RBPJ', 'RUNX2', 'KLF13', 'ELF2', 'MXI1', 'SP1', 'EGR3', 'NR4A3', 'MAFK', 'MXD1', 'REL', 'FOXP1', 'USF2', 'BHLHE40', 'CEBPB', 'HIVEP1', 'XBP1']	4932.2	45
['RXRA', 'ETS2', 'SPI1', 'ZBTB7A', 'RARA', 'BCL11A', 'RREB1', 'SMAD3', 'FLI1', 'FOXO3', 'KLF6', 'IKZF1', 'SREBF1', 'TFDP1', 'ETV6', 'GTF3A', 'RUNX1', 'ERG', 'ELF1', 'NR1D1', 'ZNF217', 'RBPJ', 'RUNX2', 'KLF2', 'IRF2', 'IRF1', 'FOXP1', 'YY1', 'IRF8', 'ZNF787', 'ELF2', 'MYB', 'USF2', 'JUND', 'KLF13', 'ELF4', 'LYL1', 'SP1', 'SP3', 'MTF1', 'ZNF692', 'EGR3', 'NR4A3', 'TP73', 'MXD1', 'REL', 'BHLHE40', '…	4932.1	50
['RXRA', 'ETS2', 'SPI1', 'ZBTB7A', 'RARA', 'BCL11A', 'RREB1', 'SMAD3', 'FLI1', 'FOXO3', 'KLF6', 'IKZF1', 'SREBF1', 'TFDP1', 'ETV6', 'GTF3A', 'RUNX1', 'TGIF1', 'JUND', 'SP3', 'MTF1', 'ZNF787', 'NR1D1', 'KLF2', 'ZNF217', 'IRF2', 'IRF8', 'IRF1', 'RBPJ', 'RUNX2', 'KLF13', 'ELF2', 'MXI1', 'NRF1', 'EGR3', 'NR4A3', 'HIVEP1', 'MAFK', 'MXD1', 'REL', 'BHLHE40', 'USF2', 'XBP1', 'TP73', 'FOXP1']	4932.02	45
['RXRA', 'ETS2', 'SPI1', 'ZBTB7A', 'RARA', 'BCL11A', 'RREB1', 'SMAD3', 'FLI1', 'FOXO3', 'KLF6', 'IKZF1', 'SREBF1', 'TFDP1', 'ETV6', 'GTF3A', 'RUNX1', 'ERG', 'ELF1', 'NR1D1', 'ZNF217', 'RBPJ', 'RUNX2', 'KLF2', 'IRF2', 'IRF1', 'FOXP1', 'YY1', 'IRF8', 'ZNF787', 'ELF2', 'MXI1', 'USF2', 'JUND', 'KLF13', 'ELF4', 'LYL1', 'SP1', 'SP3', 'MTF1', 'ZNF692', 'EGR3', 'NR4A3', 'CEBPB', 'MXD1', 'REL', 'BHLHE40',…	4931.72	50
['RXRA', 'ETS2', 'SPI1', 'ZBTB7A', 'RARA', 'BCL11A', 'RREB1', 'SMAD3', 'FLI1', 'FOXO3', 'KLF6', 'IKZF1', 'SREBF1', 'TFDP1', 'ETV6', 'STAT1', 'SP3', 'KLF2', 'IRF2', 'IRF1', 'TGIF1', 'JUND', 'MTF1', 'RUNX1', 'ZNF787', 'ZNF217', 'IRF8', 'RBPJ', 'RUNX2', 'KLF13', 'ELF2', 'MYB', 'SP1', 'EGR3', 'NR4A3', 'MAFK', 'MXD1', 'REL', 'BHLHE40', 'USF2', 'ZNF267', 'XBP1', 'TP73', 'FOXP1']	4931.64	44
['RXRA', 'ETS2', 'SPI1', 'ZBTB7A', 'RARA', 'BCL11A', 'RREB1', 'SMAD3', 'FLI1', 'FOXO3', 'KLF6', 'IKZF1', 'SREBF1', 'TFDP1', 'ETV6', 'GTF3A', 'RUNX1', 'ERG', 'ELF1', 'NR1D1', 'ZNF217', 'RBPJ', 'RUNX2', 'KLF2', 'IRF2', 'IRF1', 'FOXP1', 'YY1', 'IRF8', 'ZNF787', 'ELF2', 'MYB', 'USF2', 'JUND', 'KLF13', 'BCL6', 'KLF3', 'MTF1', 'SP3', 'EGR3', 'NR4A3', 'CEBPB', 'RFX1', 'ZNF267', 'SP1', 'SOX4']	4931.61	46
['RXRA', 'ETS2', 'SPI1', 'ZBTB7A', 'RARA', 'BCL11A', 'RREB1', 'SMAD3', 'FLI1', 'FOXO3', 'KLF6', 'IKZF1', 'SREBF1', 'TFDP1', 'ETV6', 'GTF3A', 'RUNX1', 'ERG', 'ELF1', 'NR1D1', 'ZNF217', 'RBPJ', 'RUNX2', 'KLF2', 'IRF2', 'IRF1', 'FOXP1', 'YY1', 'IRF8', 'ZNF787', 'ELF2', 'MXI1', 'USF2', 'JUND', 'KLF13', 'ELF4', 'LYL1', 'NRF1', 'ZNF692', 'EGR3', 'NR4A3', 'HIVEP1', 'MTF1', 'SP3', 'TP73', 'MXD1', 'REL', …	4931.56	50
['RXRA', 'ETS2', 'SPI1', 'ZBTB7A', 'RARA', 'BCL11A', 'RREB1', 'SMAD3', 'FLI1', 'FOXO3', 'DEAF1', 'SREBF1', 'ZNF217', 'KLF2', 'IRF2', 'IRF8', 'IRF1', 'BHLHE40', 'IKZF1', 'ETV6', 'RUNX2', 'REL', 'GTF3A', 'TFDP1', 'RUNX1', 'EGR3', 'KLF13', 'JUND', 'MXI1', 'NR4A3', 'ELF1', 'ERG', 'ZNF787', 'NR1D1', 'ZBTB48', 'MXD1', 'BCL6', 'KLF3', 'FOXP1', 'USF2', 'CEBPB', 'ZNF267', 'SOX4']	4931.51	43
['RXRA', 'ETS2', 'SPI1', 'ZBTB7A', 'RARA', 'BCL11A', 'RREB1', 'SMAD3', 'FLI1', 'FOXO3', 'KLF6', 'IKZF1', 'SREBF1', 'TFDP1', 'ETV6', 'STAT1', 'SP3', 'KLF2', 'IRF2', 'IRF1', 'ELF1', 'ERG', 'MTF1', 'SP1', 'EGR3', 'NR4A3', 'RUNX1', 'ZNF217', 'RBPJ', 'RUNX2', 'FOXP1', 'YY1', 'IRF8', 'JUND', 'MYB', 'USF2', 'ZNF787', 'KLF13', 'ELF2', 'ZNF692', 'ELF4', 'LYL1', 'TP73', 'MXD1', 'REL', 'BHLHE40', 'ZNF267', …	4931.2	49
['RXRA', 'ETS2', 'SPI1', 'ZBTB7A', 'RARA', 'BCL11A', 'RREB1', 'SMAD3', 'FLI1', 'FOXO3', 'KLF6', 'IKZF1', 'SREBF1', 'TFDP1', 'ETV6', 'GTF3A', 'RUNX1', 'ERG', 'ELF1', 'NR1D1', 'ZNF217', 'RBPJ', 'RUNX2', 'KLF2', 'IRF2', 'IRF1', 'FOXP1', 'YY1', 'IRF8', 'ZNF787', 'ELF2', 'MXI1', 'USF2', 'JUND', 'KLF13', 'ELF4', 'LYL1', 'SP1', 'ZBTB48', 'MXD1', 'ZNF692', 'EGR3', 'REL', 'NR4A3', 'BHLHE40', 'TP73', 'HIVE…	4930.8	49
['RXRA', 'ETS2', 'SPI1', 'ZBTB7A', 'RARA', 'BCL11A', 'RREB1', 'SMAD3', 'FLI1', 'FOXO3', 'DEAF1', 'SREBF1', 'ZNF217', 'KLF2', 'IRF2', 'IRF8', 'IRF1', 'BHLHE40', 'IKZF1', 'ETV6', 'RUNX2', 'REL', 'STAT1', 'EGR3', 'NR4A3', 'KLF13', 'ELF1', 'ERG', 'TFDP1', 'ZNF267', 'JUND', 'RUNX1', 'MYB', 'ZNF787', 'MXD1', 'BCL6', 'KLF3', 'FOXP1', 'GFI1', 'NFATC3', 'FOXK1', 'MEF2D', 'MAFK', 'NFE2L2', 'TP73']	4930.53	45
['RXRA', 'ETS2', 'SPI1', 'ZBTB7A', 'RARA', 'BCL11A', 'RREB1', 'SMAD3', 'FLI1', 'FOXO3', 'KLF6', 'IKZF1', 'SREBF1', 'TFDP1', 'ETV6', 'GTF3A', 'RUNX1', 'TGIF1', 'JUND', 'SP3', 'MTF1', 'ZNF787', 'NR1D1', 'KLF2', 'ZNF217', 'IRF2', 'IRF8', 'IRF1', 'RBPJ', 'RUNX2', 'KLF13', 'ELF2', 'MYB', 'SP1', 'EGR3', 'NR4A3', 'SOX4', 'RFX1', 'USF2', 'HIVEP1', 'XBP1', 'TP73', 'FOXP1']	4930.49	43
['RXRA', 'ETS2', 'SPI1', 'ZBTB7A', 'RARA', 'BCL11A', 'RREB1', 'SMAD3', 'FLI1', 'FOXO3', 'KLF6', 'IKZF1', 'SREBF1', 'TFDP1', 'ETV6', 'GTF3A', 'RUNX1', 'ERG', 'ELF1', 'NR1D1', 'ZNF217', 'RBPJ', 'RUNX2', 'KLF2', 'IRF2', 'IRF1', 'FOXP1', 'YY1', 'IRF8', 'ZNF787', 'ELF2', 'MYB', 'USF2', 'JUND', 'KLF13', 'BCL6', 'KLF3', 'ZBTB48', 'MXD1', 'EGR3', 'REL', 'NR4A3', 'BHLHE40', 'CEBPB', 'ZNF267', 'SP1', 'SOX4…	4930.09	47
['RXRA', 'ETS2', 'SPI1', 'ZBTB7A', 'RARA', 'BCL11A', 'RREB1', 'SMAD3', 'FLI1', 'FOXO3', 'KLF6', 'IKZF1', 'SREBF1', 'TFDP1', 'ETV6', 'GTF3A', 'RUNX1', 'TGIF1', 'JUND', 'SP3', 'MTF1', 'ZNF787', 'NR1D1', 'KLF2', 'ZNF217', 'IRF2', 'IRF8', 'IRF1', 'RBPJ', 'RUNX2', 'KLF13', 'ELF2', 'MYB', 'SP1', 'EGR3', 'NR4A3', 'SOX4', 'MXD1', 'REL', 'FOXP1', 'USF2', 'BHLHE40', 'CEBPB', 'HIVEP1', 'XBP1']	4929.96	45
['RXRA', 'ETS2', 'SPI1', 'ZBTB7A', 'RARA', 'BCL11A', 'RREB1', 'SMAD3', 'FLI1', 'PLAGL2', 'SREBF1', 'ERG', 'IKZF1', 'ELF1', 'TFDP1', 'GTF3A', 'NR1D1', 'ETV6', 'SP3', 'EGR3', 'NR4A3', 'ELF4', 'RUNX1', 'KLF7', 'MTF1', 'KLF2', 'IRF2', 'IRF1', 'KLF13', 'REL', 'KLF3', 'BHLHE40', 'LYL1', 'IRF8', 'ELF2', 'JDP2', 'MAFK', 'NRF1', 'MEF2D', 'FOXP1']	4929.95	40
['RXRA', 'ETS2', 'SPI1', 'ZBTB7A', 'RARA', 'BCL11A', 'RREB1', 'SMAD3', 'FLI1', 'FOXO3', 'KLF6', 'IKZF1', 'SREBF1', 'TFDP1', 'ETV6', 'GTF3A', 'RUNX1', 'ERG', 'ELF1', 'NR1D1', 'ZNF217', 'RBPJ', 'RUNX2', 'KLF2', 'IRF2', 'IRF1', 'FOXP1', 'YY1', 'IRF8', 'ZNF787', 'ELF2', 'MYB', 'USF2', 'JUND', 'KLF13', 'ELF4', 'LYL1', 'SP1', 'SP3', 'MTF1', 'ZNF692', 'EGR3', 'NR4A3', 'TP73', 'RFX1', 'ZNF267', 'KLF3', '…	4929.79	48
['RXRA', 'ETS2', 'SPI1', 'ZBTB7A', 'RARA', 'BCL11A', 'RREB1', 'SMAD3', 'FLI1', 'FOXO3', 'KLF6', 'IKZF1', 'SREBF1', 'TFDP1', 'ETV6', 'GTF3A', 'RUNX1', 'TGIF1', 'JUND', 'SP3', 'MTF1', 'ZNF787', 'NR1D1', 'KLF2', 'ZNF217', 'IRF2', 'IRF8', 'IRF1', 'RBPJ', 'RUNX2', 'KLF13', 'ELF2', 'MYB', 'NRF1', 'EGR3', 'NR4A3', 'HIVEP1', 'SOX4', 'MXD1', 'REL', 'BHLHE40', 'USF2', 'XBP1', 'TP73', 'FOXP1']	4929.78	45
['RXRA', 'ETS2', 'SPI1', 'ZBTB7A', 'RARA', 'BCL11A', 'RREB1', 'SMAD3', 'FLI1', 'FOXO3', 'KLF6', 'IKZF1', 'SREBF1', 'TFDP1', 'ETV6', 'STAT1', 'SP3', 'KLF2', 'IRF2', 'IRF1', 'ELF1', 'ERG', 'MTF1', 'SP1', 'EGR3', 'NR4A3', 'RUNX1', 'ZNF217', 'RBPJ', 'RUNX2', 'FOXP1', 'YY1', 'IRF8', 'JUND', 'MXI1', 'KLF13', 'USF2', 'ZNF787', 'ELF2', 'BCL6', 'KLF3', 'TP73', 'RFX1', 'MAFK', 'ZNF267']	4929.73	45
['RXRA', 'ETS2', 'SPI1', 'ZBTB7A', 'RARA', 'BCL11A', 'RREB1', 'SMAD3', 'FLI1', 'FOXO3', 'KLF6', 'IKZF1', 'SREBF1', 'TFDP1', 'ETV6', 'GTF3A', 'RUNX1', 'ERG', 'ELF1', 'NR1D1', 'ZNF217', 'RBPJ', 'RUNX2', 'KLF2', 'IRF2', 'IRF1', 'FOXP1', 'YY1', 'IRF8', 'ZNF787', 'ELF2', 'MYB', 'USF2', 'JUND', 'KLF13', 'ELF4', 'LYL1', 'SP1', 'SP3', 'MTF1', 'ZNF692', 'EGR3', 'NR4A3', 'CEBPB', 'MXD1', 'REL', 'BHLHE40', …	4929.34	50
['RXRA', 'ETS2', 'SPI1', 'ZBTB7A', 'RARA', 'BCL11A', 'RREB1', 'SMAD3', 'FLI1', 'FOXO3', 'KLF6', 'IKZF1', 'SREBF1', 'TFDP1', 'ETV6', 'STAT1', 'SP3', 'KLF2', 'IRF2', 'IRF1', 'ELF1', 'ERG', 'MTF1', 'SP1', 'EGR3', 'NR4A3', 'RUNX1', 'ZNF217', 'RBPJ', 'RUNX2', 'FOXP1', 'YY1', 'IRF8', 'JUND', 'MXI1', 'KLF13', 'USF2', 'ZNF787', 'ELF2', 'BCL6', 'KLF3', 'CEBPB', 'MXD1', 'REL', 'BHLHE40', 'MAFK', 'ZNF267']	4929.26	47
['RXRA', 'ETS2', 'SPI1', 'ZBTB7A', 'RARA', 'BCL11A', 'RREB1', 'SMAD3', 'FLI1', 'FOXO3', 'DEAF1', 'SREBF1', 'ZNF217', 'KLF2', 'IRF2', 'IRF8', 'IRF1', 'BHLHE40', 'IKZF1', 'ETV6', 'RUNX2', 'REL', 'STAT1', 'EGR3', 'NR4A3', 'KLF13', 'TGIF1', 'JUND', 'RUNX1', 'ZNF787', 'MXD1', 'MXI1', 'TFDP1', 'ZNF267', 'USF2', 'XBP1', 'MAFK', 'CEBPB', 'FOXP1']	4929.1	39
['RXRA', 'ETS2', 'SPI1', 'ZBTB7A', 'RARA', 'BCL11A', 'RREB1', 'SMAD3', 'FLI1', 'FOXO3', 'KLF6', 'IKZF1', 'SREBF1', 'TFDP1', 'ETV6', 'GTF3A', 'RUNX1', 'ERG', 'ELF1', 'NR1D1', 'ZNF217', 'RBPJ', 'RUNX2', 'KLF2', 'IRF2', 'IRF1', 'FOXP1', 'YY1', 'IRF8', 'ZNF787', 'ELF2', 'MXI1', 'USF2', 'JUND', 'KLF13', 'ELF4', 'LYL1', 'SP1', 'SP3', 'MTF1', 'ZNF692', 'EGR3', 'NR4A3', 'TP73', 'MXD1', 'REL', 'BHLHE40', …	4928.9	50
['RXRA', 'ETS2', 'SPI1', 'ZBTB7A', 'RARA', 'BCL11A', 'RREB1', 'SMAD3', 'FLI1', 'FOXO3', 'KLF6', 'IKZF1', 'SREBF1', 'TFDP1', 'ETV6', 'GTF3A', 'RUNX1', 'ERG', 'ELF1', 'NR1D1', 'KLF7', 'ELF4', 'SP3', 'MTF1', 'EGR3', 'KLF2', 'IRF2', 'NR4A3', 'IRF8', 'LYL1', 'IRF1', 'KLF13', 'KLF3', 'ELF2', 'RFX1', 'JDP2', 'HIVEP1', 'NRF1', 'SOX4', 'MEF2D', 'FOXP1']	4928.39	41
['RXRA', 'ETS2', 'SPI1', 'ZBTB7A', 'RARA', 'BCL11A', 'RREB1', 'SMAD3', 'FLI1', 'FOXO3', 'KLF6', 'IKZF1', 'SREBF1', 'TFDP1', 'ETV6', 'GTF3A', 'RUNX1', 'ERG', 'ELF1', 'NR1D1', 'ZNF217', 'RBPJ', 'RUNX2', 'KLF2', 'IRF2', 'IRF1', 'FOXP1', 'YY1', 'IRF8', 'ZNF787', 'ELF2', 'MYB', 'USF2', 'JUND', 'KLF13', 'ELF4', 'LYL1', 'SP1', 'ZBTB48', 'MXD1', 'ZNF692', 'EGR3', 'REL', 'NR4A3', 'BHLHE40', 'TP73', 'ZNF26…	4928.37	49
['RXRA', 'ETS2', 'SPI1', 'ZBTB7A', 'RARA', 'BCL11A', 'RREB1', 'SMAD3', 'FLI1', 'FOXO3', 'KLF6', 'IKZF1', 'SREBF1', 'TFDP1', 'ETV6', 'GTF3A', 'RUNX1', 'ERG', 'ELF1', 'NR1D1', 'ZNF217', 'RBPJ', 'RUNX2', 'KLF2', 'IRF2', 'IRF1', 'FOXP1', 'YY1', 'IRF8', 'ZNF787', 'ELF2', 'MXI1', 'USF2', 'JUND', 'KLF13', 'BCL6', 'KLF3', 'MTF1', 'SP3', 'EGR3', 'NR4A3', 'CEBPB', 'RFX1', 'HIVEP1', 'SP1', 'SOX4']	4928.13	46
['RXRA', 'ETS2', 'SPI1', 'ZBTB7A', 'RARA', 'BCL11A', 'RREB1', 'SMAD3', 'FLI1', 'FOXO3', 'KLF6', 'IKZF1', 'SREBF1', 'TFDP1', 'ETV6', 'STAT1', 'SP3', 'KLF2', 'IRF2', 'IRF1', 'TGIF1', 'JUND', 'MTF1', 'RUNX1', 'ZNF787', 'ZNF217', 'IRF8', 'RBPJ', 'RUNX2', 'KLF13', 'ELF2', 'MXI1', 'SP1', 'EGR3', 'NR4A3', 'MAFK', 'MXD1', 'REL', 'BHLHE40', 'USF2', 'HIVEP1', 'XBP1', 'TP73', 'FOXP1']	4928	44
['RXRA', 'ETS2', 'SPI1', 'ZBTB7A', 'RARA', 'BCL11A', 'RREB1', 'SMAD3', 'FLI1', 'FOXO3', 'KLF6', 'IKZF1', 'SREBF1', 'TFDP1', 'ETV6', 'GTF3A', 'RUNX1', 'ERG', 'ELF1', 'NR1D1', 'ZNF217', 'RBPJ', 'RUNX2', 'KLF2', 'IRF2', 'IRF1', 'FOXP1', 'YY1', 'IRF8', 'ZNF787', 'ELF2', 'MXI1', 'USF2', 'JUND', 'KLF13', 'BCL6', 'KLF3', 'MTF1', 'SP3', 'EGR3', 'NR4A3', 'TP73', 'RFX1', 'HIVEP1', 'NRF1', 'SOX4']	4927.96	46
['RXRA', 'ETS2', 'SPI1', 'ZBTB7A', 'RARA', 'BCL11A', 'RREB1', 'SMAD3', 'FLI1', 'FOXO3', 'KLF6', 'IKZF1', 'SREBF1', 'TFDP1', 'ETV6', 'STAT1', 'SP3', 'KLF2', 'IRF2', 'IRF1', 'ELF1', 'ERG', 'MTF1', 'SP1', 'EGR3', 'NR4A3', 'RUNX1', 'ZNF217', 'RBPJ', 'RUNX2', 'FOXP1', 'YY1', 'IRF8', 'JUND', 'MXI1', 'KLF13', 'USF2', 'ZNF787', 'ELF2', 'ZNF692', 'ELF4', 'LYL1', 'TP73', 'MXD1', 'REL', 'BHLHE40', 'HIVEP1',…	4927.94	49
['RXRA', 'ETS2', 'SPI1', 'ZBTB7A', 'RARA', 'BCL11A', 'RREB1', 'SMAD3', 'FLI1', 'FOXO3', 'KLF6', 'IKZF1', 'SREBF1', 'TFDP1', 'ETV6', 'GTF3A', 'RUNX1', 'ERG', 'ELF1', 'NR1D1', 'ZNF217', 'RBPJ', 'RUNX2', 'KLF2', 'IRF2', 'IRF1', 'FOXP1', 'YY1', 'IRF8', 'ZNF787', 'ELF2', 'MXI1', 'USF2', 'JUND', 'KLF13', 'BCL6', 'KLF3', 'MTF1', 'SP3', 'EGR3', 'NR4A3', 'CEBPB', 'MXD1', 'REL', 'BHLHE40', 'HIVEP1', 'NRF1'…	4927.56	48
['RXRA', 'ETS2', 'SPI1', 'ZBTB7A', 'RARA', 'BCL11A', 'RREB1', 'SMAD3', 'FLI1', 'FOXO3', 'KLF6', 'IKZF1', 'SREBF1', 'TFDP1', 'ETV6', 'STAT1', 'SP3', 'KLF2', 'IRF2', 'IRF1', 'ELF1', 'ERG', 'MTF1', 'SP1', 'EGR3', 'NR4A3', 'RUNX1', 'ZNF217', 'RBPJ', 'RUNX2', 'FOXP1', 'YY1', 'IRF8', 'JUND', 'MYB', 'USF2', 'ZNF787', 'KLF13', 'ELF2', 'BCL6', 'KLF3', 'TP73', 'RFX1', 'SOX4', 'ZNF267']	4927.49	45
['RXRA', 'ETS2', 'SPI1', 'ZBTB7A', 'RARA', 'BCL11A', 'RREB1', 'SMAD3', 'FLI1', 'FOXO3', 'KLF6', 'IKZF1', 'SREBF1', 'TFDP1', 'ETV6', 'STAT1', 'SP3', 'KLF2', 'IRF2', 'IRF1', 'ELF1', 'ERG', 'MTF1', 'SP1', 'EGR3', 'NR4A3', 'RUNX1', 'ZNF217', 'RBPJ', 'RUNX2', 'FOXP1', 'YY1', 'IRF8', 'JUND', 'MYB', 'USF2', 'ZNF787', 'KLF13', 'ELF2', 'BCL6', 'KLF3', 'CEBPB', 'MXD1', 'REL', 'BHLHE40', 'SOX4', 'ZNF267']	4927.11	47
['RXRA', 'ETS2', 'SPI1', 'ZBTB7A', 'RARA', 'BCL11A', 'RREB1', 'SMAD3', 'FLI1', 'PLAGL2', 'SREBF1', 'ERG', 'IKZF1', 'ELF1', 'TFDP1', 'STAT1', 'SP3', 'MTF1', 'EGR3', 'KLF2', 'NR4A3', 'ELF2', 'ELF4', 'LYL1', 'SP1', 'ETV6', 'IRF2', 'IRF1', 'REL', 'RUNX1', 'KLF7', 'KLF13', 'KLF3', 'BHLHE40', 'ZNF267', 'IRF8', 'SOX4', 'MEF2D', 'FOXP1']	4927.05	39
['RXRA', 'ETS2', 'SPI1', 'ZBTB7A', 'RARA', 'BCL11A', 'RREB1', 'SMAD3', 'FLI1', 'FOXO3', 'KLF6', 'IKZF1', 'SREBF1', 'TFDP1', 'ETV6', 'STAT1', 'SP3', 'KLF2', 'IRF2', 'IRF1', 'ELF1', 'ERG', 'MTF1', 'NRF1', 'EGR3', 'NR4A3', 'KLF13', 'RUNX1', 'KLF7', 'ELF4', 'KLF3', 'IRF8', 'LYL1', 'ELF2', 'RFX1', 'HIVEP1', 'MAFK', 'MEF2D', 'FOXP1']	4926.72	39
['RXRA', 'ETS2', 'SPI1', 'ZBTB7A', 'RARA', 'BCL11A', 'RREB1', 'SMAD3', 'FLI1', 'FOXO3', 'KLF6', 'IKZF1', 'SREBF1', 'TFDP1', 'ETV6', 'GTF3A', 'RUNX1', 'ERG', 'ELF1', 'NR1D1', 'ZNF217', 'RBPJ', 'RUNX2', 'KLF2', 'IRF2', 'IRF1', 'FOXP1', 'YY1', 'IRF8', 'ZNF787', 'ELF2', 'MXI1', 'USF2', 'JUND', 'KLF13', 'BCL6', 'KLF3', 'ZBTB48', 'MXD1', 'EGR3', 'REL', 'NR4A3', 'BHLHE40', 'CEBPB', 'HIVEP1', 'SP1', 'SOX…	4926.68	47
['RXRA', 'ETS2', 'SPI1', 'ZBTB7A', 'RARA', 'BCL11A', 'RREB1', 'SMAD3', 'FLI1', 'FOXO3', 'KLF6', 'IKZF1', 'SREBF1', 'TFDP1', 'ETV6', 'GTF3A', 'RUNX1', 'TGIF1', 'JUND', 'SP3', 'MTF1', 'ZNF787', 'NR1D1', 'KLF2', 'ZNF217', 'IRF2', 'IRF8', 'IRF1', 'RBPJ', 'RUNX2', 'KLF13', 'ELF2', 'MXI1', 'SP1', 'EGR3', 'NR4A3', 'MAFK', 'MXD1', 'REL', 'FOXP1', 'USF2', 'BHLHE40', 'TP73', 'ZNF267', 'BCL6', 'KLF3']	4926.67	46
['RXRA', 'ETS2', 'SPI1', 'ZBTB7A', 'RARA', 'BCL11A', 'RREB1', 'SMAD3', 'FLI1', 'FOXO3', 'KLF6', 'IKZF1', 'SREBF1', 'TFDP1', 'ETV6', 'GTF3A', 'RUNX1', 'TGIF1', 'JUND', 'SP3', 'MTF1', 'ZNF787', 'NR1D1', 'KLF2', 'ZNF217', 'IRF2', 'IRF8', 'IRF1', 'RBPJ', 'RUNX2', 'KLF13', 'ELF2', 'MXI1', 'SP1', 'EGR3', 'NR4A3', 'SOX4', 'MXD1', 'REL', 'ZBTB7B', 'TP73', 'USF2', 'BHLHE40', 'ZNF267', 'KLF3']	4926.6	45
['RXRA', 'ETS2', 'SPI1', 'ZBTB7A', 'RARA', 'BCL11A', 'RREB1', 'SMAD3', 'FLI1', 'FOXO3', 'KLF6', 'IKZF1', 'SREBF1', 'TFDP1', 'ETV6', 'GTF3A', 'RUNX1', 'ERG', 'ELF1', 'NR1D1', 'ZNF217', 'RBPJ', 'RUNX2', 'KLF2', 'IRF2', 'IRF1', 'FOXP1', 'YY1', 'IRF8', 'ZNF787', 'ELF2', 'MYB', 'USF2', 'JUND', 'KLF13', 'ELF4', 'LYL1', 'SP1', 'SP3', 'MTF1', 'ZNF692', 'EGR3', 'NR4A3', 'TP73', 'MXD1', 'REL', 'BHLHE40', '…	4926.52	50
['RXRA', 'ETS2', 'SPI1', 'ZBTB7A', 'RARA', 'BCL11A', 'RREB1', 'SMAD3', 'FLI1', 'FOXO3', 'DEAF1', 'SREBF1', 'ZNF217', 'KLF2', 'IRF2', 'IRF8', 'IRF1', 'BHLHE40', 'IKZF1', 'ETV6', 'RUNX2', 'REL', 'STAT1', 'EGR3', 'NR4A3', 'KLF13', 'TGIF1', 'JUND', 'RUNX1', 'ZNF787', 'MXD1', 'MYB', 'TFDP1', 'ZNF267', 'USF2', 'XBP1', 'SOX4', 'CEBPB', 'FOXP1']	4926.51	39
['RXRA', 'ETS2', 'SPI1', 'ZBTB7A', 'RARA', 'BCL11A', 'RREB1', 'SMAD3', 'FLI1', 'FOXO3', 'KLF6', 'IKZF1', 'SREBF1', 'TFDP1', 'ETV6', 'GTF3A', 'RUNX1', 'ERG', 'ELF1', 'NR1D1', 'ZNF217', 'RBPJ', 'RUNX2', 'KLF2', 'IRF2', 'IRF1', 'FOXP1', 'YY1', 'IRF8', 'ZNF787', 'ELF2', 'MXI1', 'USF2', 'JUND', 'KLF13', 'BCL6', 'KLF3', 'ZBTB48', 'MXD1', 'EGR3', 'REL', 'NR4A3', 'BHLHE40', 'TP73', 'HIVEP1', 'NRF1', 'SOX…	4926.51	47
['RXRA', 'ETS2', 'SPI1', 'ZBTB7A', 'RARA', 'BCL11A', 'RREB1', 'SMAD3', 'FLI1', 'FOXO3', 'KLF6', 'IKZF1', 'SREBF1', 'TFDP1', 'ETV6', 'GTF3A', 'RUNX1', 'ERG', 'ELF1', 'NR1D1', 'ZNF217', 'RBPJ', 'RUNX2', 'KLF2', 'IRF2', 'IRF1', 'FOXP1', 'YY1', 'IRF8', 'ZNF787', 'ELF2', 'MXI1', 'USF2', 'JUND', 'KLF13', 'ELF4', 'LYL1', 'SP1', 'SP3', 'MTF1', 'ZNF692', 'EGR3', 'NR4A3', 'TP73', 'RFX1', 'HIVEP1', 'KLF3', …	4926.46	48
['RXRA', 'ETS2', 'SPI1', 'ZBTB7A', 'RARA', 'BCL11A', 'RREB1', 'SMAD3', 'FLI1', 'FOXO3', 'DEAF1', 'SREBF1', 'ZNF217', 'KLF2', 'IRF2', 'IRF8', 'IRF1', 'BHLHE40', 'IKZF1', 'ETV6', 'RUNX2', 'REL', 'STAT1', 'EGR3', 'NR4A3', 'KLF13', 'ELF1', 'ERG', 'TFDP1', 'NRF1', 'JUND', 'RUNX1', 'MXI1', 'ZNF787', 'MXD1', 'HIVEP1', 'BCL6', 'KLF3', 'FOXP1', 'USF2', 'TP73', 'MAFK']	4926.43	42
['RXRA', 'ETS2', 'SPI1', 'ZBTB7A', 'RARA', 'BCL11A', 'RREB1', 'SMAD3', 'FLI1', 'FOXO3', 'KLF6', 'IKZF1', 'SREBF1', 'TFDP1', 'ETV6', 'GTF3A', 'RUNX1', 'ERG', 'ELF1', 'NR1D1', 'ZNF217', 'RBPJ', 'RUNX2', 'KLF2', 'IRF2', 'IRF1', 'FOXP1', 'YY1', 'IRF8', 'ZNF787', 'ELF2', 'MXI1', 'USF2', 'JUND', 'KLF13', 'ELF4', 'LYL1', 'SP1', 'SP3', 'MTF1', 'ZNF692', 'EGR3', 'NR4A3', 'CEBPB', 'MXD1', 'REL', 'BHLHE40',…	4926.14	50
['RXRA', 'ETS2', 'SPI1', 'ZBTB7A', 'RARA', 'BCL11A', 'RREB1', 'SMAD3', 'FLI1', 'FOXO3', 'KLF6', 'IKZF1', 'SREBF1', 'TFDP1', 'ETV6', 'GTF3A', 'RUNX1', 'ERG', 'ELF1', 'NR1D1', 'ZNF217', 'RBPJ', 'RUNX2', 'KLF2', 'IRF2', 'IRF1', 'FOXP1', 'YY1', 'IRF8', 'ZNF787', 'ELF2', 'MXI1', 'USF2', 'JUND', 'KLF13', 'ELF4', 'LYL1', 'NRF1', 'ZNF692', 'EGR3', 'NR4A3', 'HIVEP1', 'MTF1', 'SP3', 'TP73', 'MXD1', 'REL', …	4925.98	50
['RXRA', 'ETS2', 'SPI1', 'ZBTB7A', 'RARA', 'BCL11A', 'RREB1', 'SMAD3', 'FLI1', 'FOXO3', 'KLF6', 'IKZF1', 'SREBF1', 'TFDP1', 'ETV6', 'STAT1', 'SP3', 'KLF2', 'IRF2', 'IRF1', 'TGIF1', 'JUND', 'MTF1', 'RUNX1', 'ZNF787', 'ZNF217', 'IRF8', 'RBPJ', 'RUNX2', 'KLF13', 'ELF2', 'MYB', 'SP1', 'EGR3', 'NR4A3', 'SOX4', 'MXD1', 'REL', 'BHLHE40', 'USF2', 'HIVEP1', 'XBP1', 'TP73', 'FOXP1']	4925.7	44
['RXRA', 'ETS2', 'SPI1', 'ZBTB7A', 'RARA', 'BCL11A', 'RREB1', 'SMAD3', 'FLI1', 'FOXO3', 'KLF6', 'IKZF1', 'SREBF1', 'TFDP1', 'ETV6', 'GTF3A', 'RUNX1', 'ERG', 'ELF1', 'NR1D1', 'ZNF217', 'RBPJ', 'RUNX2', 'KLF2', 'IRF2', 'IRF1', 'FOXP1', 'YY1', 'IRF8', 'ZNF787', 'ELF2', 'MYB', 'USF2', 'JUND', 'KLF13', 'BCL6', 'KLF3', 'MTF1', 'SP3', 'EGR3', 'NR4A3', 'CEBPB', 'RFX1', 'ZNF267', 'SP1', 'MAFK']	4925.54	46
['RXRA', 'ETS2', 'SPI1', 'ZBTB7A', 'RARA', 'BCL11A', 'RREB1', 'SMAD3', 'FLI1', 'FOXO3', 'KLF6', 'IKZF1', 'SREBF1', 'TFDP1', 'ETV6', 'STAT1', 'SP3', 'KLF2', 'IRF2', 'IRF1', 'ELF1', 'ERG', 'MTF1', 'SP1', 'EGR3', 'NR4A3', 'RUNX1', 'ZNF217', 'RBPJ', 'RUNX2', 'FOXP1', 'YY1', 'IRF8', 'JUND', 'MYB', 'USF2', 'ZNF787', 'KLF13', 'ELF2', 'ZNF692', 'ELF4', 'LYL1', 'TP73', 'MXD1', 'REL', 'BHLHE40', 'ZNF267', …	4925.51	49
['RXRA', 'ETS2', 'SPI1', 'ZBTB7A', 'RARA', 'BCL11A', 'RREB1', 'SMAD3', 'FLI1', 'FOXO3', 'KLF6', 'IKZF1', 'SREBF1', 'TFDP1', 'ETV6', 'GTF3A', 'RUNX1', 'ERG', 'ELF1', 'NR1D1', 'KLF7', 'ELF4', 'SP3', 'MTF1', 'EGR3', 'KLF2', 'IRF2', 'NR4A3', 'IRF8', 'LYL1', 'IRF1', 'KLF13', 'KLF3', 'ELF2', 'RFX1', 'MAZ', 'MAFK', 'FOXP1', 'ZNF267', 'SP1']	4925.12	40
['RXRA', 'ETS2', 'SPI1', 'ZBTB7A', 'RARA', 'BCL11A', 'RREB1', 'SMAD3', 'FLI1', 'FOXO3', 'KLF6', 'IKZF1', 'SREBF1', 'TFDP1', 'ETV6', 'GTF3A', 'RUNX1', 'ERG', 'ELF1', 'NR1D1', 'ZNF217', 'RBPJ', 'RUNX2', 'KLF2', 'IRF2', 'IRF1', 'FOXP1', 'YY1', 'IRF8', 'ZNF787', 'ELF2', 'MXI1', 'USF2', 'JUND', 'KLF13', 'ELF4', 'LYL1', 'SP1', 'ZBTB48', 'MXD1', 'ZNF692', 'EGR3', 'REL', 'NR4A3', 'BHLHE40', 'TP73', 'HIVE…	4925.1	49
['RXRA', 'ETS2', 'SPI1', 'ZBTB7A', 'RARA', 'BCL11A', 'RREB1', 'SMAD3', 'FLI1', 'FOXO3', 'DEAF1', 'SREBF1', 'ZNF217', 'KLF2', 'IRF2', 'IRF8', 'IRF1', 'BHLHE40', 'IKZF1', 'ETV6', 'RUNX2', 'REL', 'GTF3A', 'TFDP1', 'RUNX1', 'EGR3', 'KLF13', 'JUND', 'MXI1', 'NR4A3', 'ELF1', 'ERG', 'ZNF787', 'NR1D1', 'ZBTB48', 'MXD1', 'BCL6', 'KLF3', 'FOXP1', 'USF2', 'CEBPB', 'ZNF267', 'MAFK']	4925.02	43
['RXRA', 'ETS2', 'SPI1', 'ZBTB7A', 'RARA', 'BCL11A', 'RREB1', 'SMAD3', 'FLI1', 'FOXO3', 'KLF6', 'IKZF1', 'SREBF1', 'TFDP1', 'ETV6', 'GTF3A', 'RUNX1', 'ERG', 'ELF1', 'NR1D1', 'ZNF217', 'RBPJ', 'RUNX2', 'KLF2', 'IRF2', 'IRF1', 'FOXP1', 'YY1', 'IRF8', 'ZNF787', 'MLX', 'ELF4', 'JUND', 'MXD1', 'LYL1', 'KLF13', 'REL', 'MXI1', 'USF2', 'ZNF692', 'EGR3', 'NR4A3', 'BHLHE40', 'ZNF267', 'CEBPB', 'KLF3', 'SP3…	4924.9	48
['RXRA', 'ETS2', 'SPI1', 'ZBTB7A', 'RARA', 'BCL11A', 'RREB1', 'SMAD3', 'FLI1', 'FOXO3', 'KLF6', 'IKZF1', 'SREBF1', 'TFDP1', 'ETV6', 'GTF3A', 'RUNX1', 'TGIF1', 'JUND', 'SP3', 'MTF1', 'ZNF787', 'NR1D1', 'KLF2', 'ZNF217', 'IRF2', 'IRF8', 'IRF1', 'RBPJ', 'RUNX2', 'KLF13', 'ELF2', 'MYB', 'SP1', 'EGR3', 'NR4A3', 'SOX4', 'MXD1', 'REL', 'FOXP1', 'USF2', 'BHLHE40', 'TP73', 'ZNF267', 'BCL6', 'KLF3']	4924.48	46
['RXRA', 'ETS2', 'SPI1', 'ZBTB7A', 'RARA', 'BCL11A', 'RREB1', 'SMAD3', 'FLI1', 'FOXO3', 'KLF6', 'IKZF1', 'SREBF1', 'TFDP1', 'ETV6', 'GTF3A', 'RUNX1', 'ERG', 'ELF1', 'NR1D1', 'ZNF217', 'RBPJ', 'RUNX2', 'KLF2', 'IRF2', 'IRF1', 'FOXP1', 'YY1', 'IRF8', 'ZNF787', 'ELF2', 'MYB', 'USF2', 'JUND', 'KLF13', 'ELF4', 'LYL1', 'SP1', 'SP3', 'MTF1', 'ZNF692', 'EGR3', 'NR4A3', 'TP73', 'RFX1', 'HIVEP1', 'KLF3', '…	4924.35	48
['RXRA', 'ETS2', 'SPI1', 'ZBTB7A', 'RARA', 'BCL11A', 'RREB1', 'SMAD3', 'FLI1', 'FOXO3', 'KLF6', 'IKZF1', 'SREBF1', 'TFDP1', 'ETV6', 'GTF3A', 'RUNX1', 'ERG', 'ELF1', 'NR1D1', 'ZNF217', 'RBPJ', 'RUNX2', 'KLF2', 'IRF2', 'IRF1', 'FOXP1', 'YY1', 'IRF8', 'ZNF787', 'ELF2', 'MYB', 'USF2', 'JUND', 'KLF13', 'BCL6', 'KLF3', 'ZBTB48', 'MXD1', 'EGR3', 'REL', 'NR4A3', 'BHLHE40', 'CEBPB', 'ZNF267', 'SP1', 'MAFK…	4924.15	47
['RXRA', 'ETS2', 'SPI1', 'ZBTB7A', 'RARA', 'BCL11A', 'RREB1', 'SMAD3', 'FLI1', 'FOXO3', 'KLF6', 'IKZF1', 'SREBF1', 'TFDP1', 'ETV6', 'GTF3A', 'RUNX1', 'ERG', 'ELF1', 'NR1D1', 'ZNF217', 'RBPJ', 'RUNX2', 'KLF2', 'IRF2', 'IRF1', 'FOXP1', 'YY1', 'IRF8', 'ZNF787', 'ELF2', 'MYB', 'USF2', 'JUND', 'KLF13', 'ELF4', 'LYL1', 'SP1', 'SP3', 'MTF1', 'ZNF692', 'EGR3', 'NR4A3', 'CEBPB', 'MXD1', 'REL', 'BHLHE40', …	4924.12	50
['RXRA', 'ETS2', 'SPI1', 'ZBTB7A', 'RARA', 'BCL11A', 'RREB1', 'SMAD3', 'FLI1', 'FOXO3', 'DEAF1', 'SREBF1', 'ZNF217', 'KLF2', 'IRF2', 'IRF8', 'IRF1', 'BHLHE40', 'IKZF1', 'ETV6', 'RUNX2', 'REL', 'STAT1', 'EGR3', 'NR4A3', 'KLF13', 'ELF1', 'ERG', 'TFDP1', 'NRF1', 'JUND', 'RUNX1', 'MYB', 'ZNF787', 'MXD1', 'HIVEP1', 'BCL6', 'KLF3', 'FOXP1', 'USF2', 'TP73', 'SOX4']	4924.02	42
['RXRA', 'ETS2', 'SPI1', 'ZBTB7A', 'RARA', 'BCL11A', 'RREB1', 'SMAD3', 'FLI1', 'FOXO3', 'KLF6', 'IKZF1', 'SREBF1', 'TFDP1', 'ETV6', 'GTF3A', 'RUNX1', 'TGIF1', 'JUND', 'SP3', 'MTF1', 'ZNF787', 'NR1D1', 'KLF2', 'ZNF217', 'IRF2', 'IRF8', 'IRF1', 'RBPJ', 'RUNX2', 'KLF13', 'ELF2', 'MYB', 'SP1', 'EGR3', 'NR4A3', 'MAFK', 'RFX1', 'USF2', 'HIVEP1', 'XBP1', 'TP73', 'FOXP1']	4924	43
['RXRA', 'ETS2', 'SPI1', 'ZBTB7A', 'RARA', 'BCL11A', 'RREB1', 'SMAD3', 'FLI1', 'FOXO3', 'KLF6', 'IKZF1', 'SREBF1', 'TFDP1', 'ETV6', 'GTF3A', 'RUNX1', 'ERG', 'ELF1', 'NR1D1', 'ZNF217', 'RBPJ', 'RUNX2', 'KLF2', 'IRF2', 'IRF1', 'FOXP1', 'YY1', 'IRF8', 'ZNF787', 'ELF2', 'MYB', 'USF2', 'JUND', 'KLF13', 'ELF4', 'LYL1', 'NRF1', 'ZNF692', 'EGR3', 'NR4A3', 'HIVEP1', 'MTF1', 'SP3', 'TP73', 'MXD1', 'REL', '…	4923.96	50
['RXRA', 'ETS2', 'SPI1', 'ZBTB7A', 'RARA', 'BCL11A', 'RREB1', 'SMAD3', 'FLI1', 'FOXO3', 'KLF6', 'IKZF1', 'SREBF1', 'TFDP1', 'ETV6', 'STAT1', 'SP3', 'KLF2', 'IRF2', 'IRF1', 'ELF1', 'ERG', 'MTF1', 'SP1', 'EGR3', 'NR4A3', 'RUNX1', 'ZNF217', 'RBPJ', 'RUNX2', 'FOXP1', 'YY1', 'IRF8', 'JUND', 'MXI1', 'KLF13', 'USF2', 'ZNF787', 'ELF2', 'BCL6', 'KLF3', 'TP73', 'RFX1', 'SOX4', 'HIVEP1']	4923.93	45
['RXRA', 'ETS2', 'SPI1', 'ZBTB7A', 'RARA', 'BCL11A', 'RREB1', 'SMAD3', 'FLI1', 'FOXO3', 'DEAF1', 'SREBF1', 'ZNF217', 'KLF2', 'IRF2', 'IRF8', 'IRF1', 'BHLHE40', 'IKZF1', 'ETV6', 'RUNX2', 'REL', 'STAT1', 'EGR3', 'NR4A3', 'KLF13', 'ELF1', 'ERG', 'TFDP1', 'ZNF267', 'JUND', 'RUNX1', 'MXI1', 'ZNF787', 'MXD1', 'ELF4', 'LYL1', 'ZNF692', 'USF2', 'XBP1', 'SOX4', 'CEBPB', 'FOXP1']	4923.79	43
['RXRA', 'ETS2', 'SPI1', 'ZBTB7A', 'RARA', 'BCL11A', 'RREB1', 'SMAD3', 'FLI1', 'FOXO3', 'KLF6', 'IKZF1', 'SREBF1', 'TFDP1', 'ETV6', 'GTF3A', 'RUNX1', 'TGIF1', 'JUND', 'SP3', 'MTF1', 'ZNF787', 'NR1D1', 'KLF2', 'ZNF217', 'IRF2', 'IRF8', 'IRF1', 'RBPJ', 'RUNX2', 'KLF13', 'ELF2', 'MYB', 'SP1', 'EGR3', 'NR4A3', 'MAFK', 'MXD1', 'REL', 'FOXP1', 'USF2', 'BHLHE40', 'CEBPB', 'HIVEP1', 'XBP1']	4923.76	45
['RXRA', 'ETS2', 'SPI1', 'ZBTB7A', 'RARA', 'BCL11A', 'RREB1', 'SMAD3', 'FLI1', 'FOXO3', 'KLF6', 'IKZF1', 'SREBF1', 'TFDP1', 'ETV6', 'STAT1', 'SP3', 'KLF2', 'IRF2', 'IRF1', 'ELF1', 'ERG', 'MTF1', 'SP1', 'EGR3', 'NR4A3', 'RUNX1', 'ZNF217', 'RBPJ', 'RUNX2', 'FOXP1', 'YY1', 'IRF8', 'JUND', 'MXI1', 'KLF13', 'USF2', 'ZNF787', 'ELF2', 'BCL6', 'KLF3', 'CEBPB', 'MXD1', 'REL', 'BHLHE40', 'SOX4', 'HIVEP1']	4923.7	47
['RXRA', 'ETS2', 'SPI1', 'ZBTB7A', 'RARA', 'BCL11A', 'RREB1', 'SMAD3', 'FLI1', 'FOXO3', 'KLF6', 'IKZF1', 'SREBF1', 'TFDP1', 'ETV6', 'GTF3A', 'RUNX1', 'TGIF1', 'JUND', 'SP3', 'MTF1', 'ZNF787', 'NR1D1', 'KLF2', 'ZNF217', 'IRF2', 'IRF8', 'IRF1', 'RBPJ', 'RUNX2', 'KLF13', 'ELF2', 'MYB', 'NRF1', 'EGR3', 'NR4A3', 'HIVEP1', 'MAFK', 'MXD1', 'REL', 'BHLHE40', 'USF2', 'XBP1', 'TP73', 'FOXP1']	4923.58	45
['RXRA', 'ETS2', 'SPI1', 'ZBTB7A', 'RARA', 'BCL11A', 'RREB1', 'SMAD3', 'FLI1', 'FOXO3', 'KLF6', 'IKZF1', 'SREBF1', 'TFDP1', 'ETV6', 'STAT1', 'SP3', 'KLF2', 'IRF2', 'IRF1', 'ELF1', 'ERG', 'MTF1', 'NRF1', 'EGR3', 'NR4A3', 'KLF13', 'RUNX1', 'ZNF217', 'RBPJ', 'RUNX2', 'FOXP1', 'YY1', 'IRF8', 'JUND', 'MXI1', 'USF2', 'HIVEP1', 'ZNF787', 'ELF2', 'BCL6', 'KLF3', 'TP73', 'MXD1', 'BHLHE40', 'REL', 'SOX4']	4923.53	47
['RXRA', 'ETS2', 'SPI1', 'ZBTB7A', 'RARA', 'BCL11A', 'RREB1', 'SMAD3', 'FLI1', 'FOXO3', 'KLF6', 'IKZF1', 'SREBF1', 'TFDP1', 'ETV6', 'GTF3A', 'RUNX1', 'ERG', 'ELF1', 'NR1D1', 'ZNF217', 'RBPJ', 'RUNX2', 'KLF2', 'IRF2', 'IRF1', 'FOXP1', 'YY1', 'IRF8', 'ZNF787', 'ELF2', 'MXI1', 'USF2', 'JUND', 'KLF13', 'ELF4', 'LYL1', 'SP1', 'SP3', 'MTF1', 'ZNF692', 'EGR3', 'NR4A3', 'TP73', 'MXD1', 'REL', 'BHLHE40', …	4923.32	50
['RXRA', 'ETS2', 'SPI1', 'ZBTB7A', 'RARA', 'BCL11A', 'RREB1', 'SMAD3', 'FLI1', 'FOXO3', 'KLF6', 'IKZF1', 'SREBF1', 'TFDP1', 'ETV6', 'GTF3A', 'RUNX1', 'ERG', 'ELF1', 'NR1D1', 'ZNF217', 'RBPJ', 'RUNX2', 'KLF2', 'IRF2', 'IRF1', 'FOXP1', 'YY1', 'IRF8', 'ZNF787', 'ELF2', 'MYB', 'USF2', 'JUND', 'KLF13', 'ELF4', 'LYL1', 'SP1', 'ZBTB48', 'MXD1', 'ZNF692', 'EGR3', 'REL', 'NR4A3', 'BHLHE40', 'TP73', 'HIVEP…	4923.04	49
['RXRA', 'ETS2', 'SPI1', 'ZBTB7A', 'RARA', 'BCL11A', 'RREB1', 'SMAD3', 'FLI1', 'FOXO3', 'DEAF1', 'SREBF1', 'ZNF217', 'KLF2', 'IRF2', 'IRF8', 'IRF1', 'BHLHE40', 'IKZF1', 'ETV6', 'RUNX2', 'REL', 'GTF3A', 'TFDP1', 'RUNX1', 'EGR3', 'KLF13', 'JUND', 'MYB', 'ZNF787', 'ERG', 'ELF1', 'NR4A3', 'NR1D1', 'ZBTB48', 'MXD1', 'BCL6', 'KLF3', 'FOXP1', 'USF2', 'CEBPB', 'ZNF267', 'SOX4']	4922.67	43
['RXRA', 'ETS2', 'SPI1', 'ZBTB7A', 'RARA', 'BCL11A', 'RREB1', 'SMAD3', 'FLI1', 'FOXO3', 'KLF6', 'IKZF1', 'SREBF1', 'TFDP1', 'ETV6', 'STAT1', 'SP3', 'KLF2', 'IRF2', 'IRF1', 'ELF1', 'ERG', 'MTF1', 'SP1', 'EGR3', 'NR4A3', 'RUNX1', 'ZNF217', 'RBPJ', 'RUNX2', 'FOXP1', 'YY1', 'IRF8', 'JUND', 'MXI1', 'KLF13', 'USF2', 'ZNF787', 'ELF2', 'ZNF692', 'ELF4', 'LYL1', 'TP73', 'MXD1', 'REL', 'BHLHE40', 'HIVEP1',…	4922.24	49
['RXRA', 'ETS2', 'SPI1', 'ZBTB7A', 'RARA', 'BCL11A', 'RREB1', 'SMAD3', 'FLI1', 'FOXO3', 'KLF6', 'IKZF1', 'SREBF1', 'TFDP1', 'ETV6', 'GTF3A', 'RUNX1', 'ERG', 'ELF1', 'NR1D1', 'ZNF217', 'RBPJ', 'RUNX2', 'KLF2', 'IRF2', 'IRF1', 'FOXP1', 'YY1', 'IRF8', 'ZNF787', 'ELF2', 'MXI1', 'USF2', 'JUND', 'KLF13', 'BCL6', 'KLF3', 'MTF1', 'SP3', 'EGR3', 'NR4A3', 'CEBPB', 'RFX1', 'HIVEP1', 'SP1', 'MAFK']	4922.07	46
['RXRA', 'ETS2', 'SPI1', 'ZBTB7A', 'RARA', 'BCL11A', 'RREB1', 'SMAD3', 'FLI1', 'FOXO3', 'KLF6', 'IKZF1', 'SREBF1', 'TFDP1', 'ETV6', 'GTF3A', 'RUNX1', 'ERG', 'ELF1', 'NR1D1', 'ZNF217', 'RBPJ', 'RUNX2', 'KLF2', 'IRF2', 'IRF1', 'FOXP1', 'YY1', 'IRF8', 'ZNF787', 'MLX', 'ELF4', 'JUND', 'MXD1', 'LYL1', 'KLF13', 'REL', 'MXI1', 'USF2', 'ZNF692', 'EGR3', 'NR4A3', 'BHLHE40', 'ZNF267', 'TP73', 'XBP1', 'SP3'…	4921.96	48
['RXRA', 'ETS2', 'SPI1', 'ZBTB7A', 'RARA', 'BCL11A', 'RREB1', 'SMAD3', 'FLI1', 'PLAGL2', 'SREBF1', 'ERG', 'IKZF1', 'ELF1', 'TFDP1', 'GTF3A', 'NR1D1', 'ETV6', 'SP3', 'EGR3', 'NR4A3', 'ELF4', 'RUNX1', 'KLF7', 'MTF1', 'KLF2', 'IRF2', 'IRF1', 'KLF13', 'REL', 'KLF3', 'BHLHE40', 'LYL1', 'IRF8', 'ELF2', 'JDP2', 'SOX4', 'SP1', 'ZNF267', 'MEF2D', 'FOXP1']	4921.9	41
['RXRA', 'ETS2', 'SPI1', 'ZBTB7A', 'RARA', 'BCL11A', 'RREB1', 'SMAD3', 'FLI1', 'FOXO3', 'KLF6', 'IKZF1', 'SREBF1', 'TFDP1', 'ETV6', 'GTF3A', 'RUNX1', 'ERG', 'ELF1', 'NR1D1', 'ZNF217', 'RBPJ', 'RUNX2', 'KLF2', 'IRF2', 'IRF1', 'FOXP1', 'YY1', 'IRF8', 'ZNF787', 'ELF2', 'MXI1', 'USF2', 'JUND', 'KLF13', 'BCL6', 'KLF3', 'MTF1', 'SP3', 'EGR3', 'NR4A3', 'TP73', 'RFX1', 'HIVEP1', 'NRF1', 'MAFK']	4921.89	46
['RXRA', 'ETS2', 'SPI1', 'ZBTB7A', 'RARA', 'BCL11A', 'RREB1', 'SMAD3', 'FLI1', 'FOXO3', 'KLF6', 'IKZF1', 'SREBF1', 'TFDP1', 'ETV6', 'GTF3A', 'RUNX1', 'ERG', 'ELF1', 'NR1D1', 'ZNF217', 'RBPJ', 'RUNX2', 'KLF2', 'IRF2', 'IRF1', 'FOXP1', 'YY1', 'IRF8', 'ZNF787', 'ELF2', 'MXI1', 'USF2', 'JUND', 'KLF13', 'BCL6', 'KLF3', 'MTF1', 'SP3', 'EGR3', 'NR4A3', 'CEBPB', 'MXD1', 'REL', 'BHLHE40', 'HIVEP1', 'NRF1'…	4921.75	48
['RXRA', 'ETS2', 'SPI1', 'ZBTB7A', 'RARA', 'BCL11A', 'RREB1', 'SMAD3', 'FLI1', 'FOXO3', 'KLF6', 'IKZF1', 'SREBF1', 'TFDP1', 'ETV6', 'GTF3A', 'RUNX1', 'ERG', 'ELF1', 'NR1D1', 'KLF7', 'ELF4', 'SP3', 'MTF1', 'EGR3', 'KLF2', 'IRF2', 'NR4A3', 'IRF8', 'LYL1', 'IRF1', 'KLF13', 'KLF3', 'ELF2', 'RFX1', 'JDP2', 'HIVEP1', 'NRF1', 'MAFK', 'MEF2D', 'FOXP1']	4921.59	41
['RXRA', 'ETS2', 'SPI1', 'ZBTB7A', 'RARA', 'BCL11A', 'RREB1', 'SMAD3', 'FLI1', 'FOXO3', 'KLF6', 'IKZF1', 'SREBF1', 'TFDP1', 'ETV6', 'GTF3A', 'RUNX1', 'ERG', 'ELF1', 'NR1D1', 'ZNF217', 'RBPJ', 'RUNX2', 'KLF2', 'IRF2', 'IRF1', 'FOXP1', 'YY1', 'IRF8', 'ZNF787', 'ELF2', 'MYB', 'USF2', 'JUND', 'KLF13', 'ELF4', 'LYL1', 'SP1', 'SP3', 'MTF1', 'ZNF692', 'EGR3', 'NR4A3', 'TP73', 'MXD1', 'REL', 'BHLHE40', '…	4921.3	50
['RXRA', 'ETS2', 'SPI1', 'ZBTB7A', 'RARA', 'BCL11A', 'RREB1', 'SMAD3', 'FLI1', 'FOXO3', 'KLF6', 'IKZF1', 'SREBF1', 'TFDP1', 'ETV6', 'STAT1', 'SP3', 'KLF2', 'IRF2', 'IRF1', 'ELF1', 'ERG', 'MTF1', 'SP1', 'EGR3', 'NR4A3', 'RUNX1', 'ZNF217', 'RBPJ', 'RUNX2', 'FOXP1', 'YY1', 'IRF8', 'JUND', 'MYB', 'USF2', 'ZNF787', 'KLF13', 'ELF2', 'BCL6', 'KLF3', 'TP73', 'RFX1', 'MAFK', 'ZNF267']	4921.29	45
['RXRA', 'ETS2', 'SPI1', 'ZBTB7A', 'RARA', 'BCL11A', 'RREB1', 'SMAD3', 'FLI1', 'FOXO3', 'DEAF1', 'SREBF1', 'ZNF217', 'KLF2', 'IRF2', 'IRF8', 'IRF1', 'BHLHE40', 'IKZF1', 'ETV6', 'RUNX2', 'REL', 'GTF3A', 'TFDP1', 'RUNX1', 'EGR3', 'KLF13', 'JUND', 'MXI1', 'NR4A3', 'TGIF1', 'ZNF787', 'NR1D1', 'MXD1', 'ZNF267', 'SOX4', 'USF2', 'KLF3', 'BCL6', 'FOXP1', 'CEBPB']	4921.2	41
['RXRA', 'ETS2', 'SPI1', 'ZBTB7A', 'RARA', 'BCL11A', 'RREB1', 'SMAD3', 'FLI1', 'FOXO3', 'KLF6', 'IKZF1', 'SREBF1', 'TFDP1', 'ETV6', 'STAT1', 'SP3', 'KLF2', 'IRF2', 'IRF1', 'ELF1', 'ERG', 'MTF1', 'SP1', 'EGR3', 'NR4A3', 'RUNX1', 'ZNF217', 'RBPJ', 'RUNX2', 'FOXP1', 'YY1', 'IRF8', 'JUND', 'MYB', 'USF2', 'ZNF787', 'KLF13', 'ELF2', 'BCL6', 'KLF3', 'CEBPB', 'MXD1', 'REL', 'BHLHE40', 'MAFK', 'ZNF267']	4921.17	47
['RXRA', 'ETS2', 'SPI1', 'ZBTB7A', 'RARA', 'BCL11A', 'RREB1', 'SMAD3', 'FLI1', 'FOXO3', 'KLF6', 'IKZF1', 'SREBF1', 'TFDP1', 'ETV6', 'GTF3A', 'RUNX1', 'TGIF1', 'JUND', 'SP3', 'MTF1', 'ZNF787', 'NR1D1', 'KLF2', 'ZNF217', 'IRF2', 'IRF8', 'IRF1', 'RBPJ', 'RUNX2', 'KLF13', 'ELF2', 'MXI1', 'SP1', 'EGR3', 'NR4A3', 'SOX4', 'MXD1', 'REL', 'FOXP1', 'USF2', 'BHLHE40', 'TP73', 'HIVEP1', 'BCL6', 'KLF3']	4921	46
['RXRA', 'ETS2', 'SPI1', 'ZBTB7A', 'RARA', 'BCL11A', 'RREB1', 'SMAD3', 'FLI1', 'FOXO3', 'KLF6', 'IKZF1', 'SREBF1', 'TFDP1', 'ETV6', 'GTF3A', 'RUNX1', 'ERG', 'ELF1', 'NR1D1', 'ZNF217', 'RBPJ', 'RUNX2', 'KLF2', 'IRF2', 'IRF1', 'FOXP1', 'YY1', 'IRF8', 'ZNF787', 'ELF2', 'MXI1', 'USF2', 'JUND', 'KLF13', 'BCL6', 'KLF3', 'ZBTB48', 'MXD1', 'EGR3', 'REL', 'NR4A3', 'BHLHE40', 'CEBPB', 'HIVEP1', 'SP1', 'MAF…	4920.74	47
['RXRA', 'ETS2', 'SPI1', 'ZBTB7A', 'RARA', 'BCL11A', 'RREB1', 'SMAD3', 'FLI1', 'FOXO3', 'KLF6', 'IKZF1', 'SREBF1', 'TFDP1', 'ETV6', 'GTF3A', 'RUNX1', 'ERG', 'ELF1', 'NR1D1', 'ZNF217', 'RBPJ', 'RUNX2', 'KLF2', 'IRF2', 'IRF1', 'FOXP1', 'YY1', 'IRF8', 'ZNF787', 'ELF2', 'MXI1', 'USF2', 'JUND', 'KLF13', 'BCL6', 'KLF3', 'ZBTB48', 'MXD1', 'EGR3', 'REL', 'NR4A3', 'BHLHE40', 'TP73', 'HIVEP1', 'NRF1', 'MAF…	4920.57	47
['RXRA', 'ETS2', 'SPI1', 'ZBTB7A', 'RARA', 'BCL11A', 'RREB1', 'SMAD3', 'FLI1', 'FOXO3', 'KLF6', 'IKZF1', 'SREBF1', 'TFDP1', 'ETV6', 'GTF3A', 'RUNX1', 'TGIF1', 'JUND', 'SP3', 'MTF1', 'ZNF787', 'NR1D1', 'KLF2', 'ZNF217', 'IRF2', 'IRF8', 'IRF1', 'RBPJ', 'RUNX2', 'KLF13', 'ELF2', 'MXI1', 'SP1', 'EGR3', 'NR4A3', 'MAFK', 'MXD1', 'REL', 'ZBTB7B', 'TP73', 'USF2', 'BHLHE40', 'ZNF267', 'KLF3']	4920.4	45
['RXRA', 'ETS2', 'SPI1', 'ZBTB7A', 'RARA', 'BCL11A', 'RREB1', 'SMAD3', 'FLI1', 'FOXO3', 'KLF6', 'IKZF1', 'SREBF1', 'TFDP1', 'ETV6', 'STAT1', 'SP3', 'KLF2', 'IRF2', 'IRF1', 'ELF1', 'ERG', 'MTF1', 'SP1', 'EGR3', 'NR4A3', 'RUNX1', 'ZNF217', 'RBPJ', 'RUNX2', 'FOXP1', 'YY1', 'IRF8', 'JUND', 'MYB', 'USF2', 'ZNF787', 'KLF13', 'ELF2', 'ZNF692', 'ELF4', 'LYL1', 'TP73', 'MXD1', 'REL', 'BHLHE40', 'HIVEP1', …	4920.18	49
['RXRA', 'ETS2', 'SPI1', 'ZBTB7A', 'RARA', 'BCL11A', 'RREB1', 'SMAD3', 'FLI1', 'FOXO3', 'KLF6', 'IKZF1', 'SREBF1', 'TFDP1', 'ETV6', 'GTF3A', 'RUNX1', 'ERG', 'ELF1', 'NR1D1', 'ZNF217', 'RBPJ', 'RUNX2', 'KLF2', 'IRF2', 'IRF1', 'FOXP1', 'YY1', 'IRF8', 'ZNF787', 'ELF2', 'MXI1', 'USF2', 'JUND', 'KLF13', 'BCL6', 'KLF3', 'MTF1', 'SP3', 'ZNF276', 'TP73', 'HIVEP1', 'SP1', 'MXD1']	4920.09	44
['RXRA', 'ETS2', 'SPI1', 'ZBTB7A', 'RARA', 'BCL11A', 'RREB1', 'SMAD3', 'FLI1', 'PLAGL2', 'SREBF1', 'ERG', 'IKZF1', 'ELF1', 'TFDP1', 'STAT1', 'SP3', 'MTF1', 'EGR3', 'KLF2', 'NR4A3', 'ELF2', 'ELF4', 'LYL1', 'SP1', 'ETV6', 'IRF2', 'IRF1', 'REL', 'RUNX1', 'KLF7', 'KLF13', 'KLF3', 'BHLHE40', 'ZNF267', 'IRF8', 'MAFK', 'MEF2D', 'FOXP1']	4919.9	39
['RXRA', 'ETS2', 'SPI1', 'ZBTB7A', 'RARA', 'BCL11A', 'RREB1', 'SMAD3', 'FLI1', 'FOXO3', 'KLF6', 'IKZF1', 'SREBF1', 'TFDP1', 'ETV6', 'GTF3A', 'RUNX1', 'ERG', 'ELF1', 'NR1D1', 'ZNF217', 'RBPJ', 'RUNX2', 'KLF2', 'IRF2', 'IRF1', 'FOXP1', 'YY1', 'IRF8', 'ZNF787', 'ELF2', 'MYB', 'USF2', 'JUND', 'KLF13', 'BCL6', 'KLF3', 'MTF1', 'SP3', 'EGR3', 'NR4A3', 'CEBPB', 'RFX1', 'HIVEP1', 'SP1', 'SOX4']	4919.87	46
['RXRA', 'ETS2', 'SPI1', 'ZBTB7A', 'RARA', 'BCL11A', 'RREB1', 'SMAD3', 'FLI1', 'FOXO3', 'KLF6', 'IKZF1', 'SREBF1', 'TFDP1', 'ETV6', 'GTF3A', 'RUNX1', 'ERG', 'ELF1', 'NR1D1', 'ZNF217', 'RBPJ', 'RUNX2', 'KLF2', 'IRF2', 'IRF1', 'FOXP1', 'YY1', 'IRF8', 'ZNF787', 'ELF2', 'MYB', 'USF2', 'JUND', 'KLF13', 'BCL6', 'KLF3', 'MTF1', 'SP3', 'EGR3', 'NR4A3', 'TP73', 'RFX1', 'HIVEP1', 'NRF1', 'SOX4']	4919.7	46
['RXRA', 'ETS2', 'SPI1', 'ZBTB7A', 'RARA', 'BCL11A', 'RREB1', 'SMAD3', 'FLI1', 'FOXO3', 'KLF6', 'IKZF1', 'SREBF1', 'TFDP1', 'ETV6', 'GTF3A', 'RUNX1', 'ERG', 'ELF1', 'NR1D1', 'ZNF217', 'RBPJ', 'RUNX2', 'KLF2', 'IRF2', 'IRF1', 'FOXP1', 'YY1', 'IRF8', 'ZNF787', 'ELF2', 'MYB', 'USF2', 'JUND', 'KLF13', 'BCL6', 'KLF3', 'MTF1', 'SP3', 'EGR3', 'NR4A3', 'CEBPB', 'MXD1', 'REL', 'BHLHE40', 'HIVEP1', 'NRF1',…	4919.65	48
['RXRA', 'ETS2', 'SPI1', 'ZBTB7A', 'RARA', 'BCL11A', 'RREB1', 'SMAD3', 'FLI1', 'FOXO3', 'KLF6', 'IKZF1', 'SREBF1', 'TFDP1', 'ETV6', 'STAT1', 'SP3', 'KLF2', 'IRF2', 'IRF1', 'TGIF1', 'JUND', 'MTF1', 'RUNX1', 'ZNF787', 'ZNF217', 'IRF8', 'RBPJ', 'RUNX2', 'KLF13', 'ELF2', 'MYB', 'SP1', 'EGR3', 'NR4A3', 'MAFK', 'MXD1', 'REL', 'BHLHE40', 'USF2', 'HIVEP1', 'XBP1', 'TP73', 'FOXP1']	4919.36	44
['RXRA', 'ETS2', 'SPI1', 'ZBTB7A', 'RARA', 'BCL11A', 'RREB1', 'SMAD3', 'FLI1', 'FOXO3', 'DEAF1', 'SREBF1', 'ZNF217', 'KLF2', 'IRF2', 'IRF8', 'IRF1', 'BHLHE40', 'IKZF1', 'ETV6', 'RUNX2', 'REL', 'STAT1', 'EGR3', 'NR4A3', 'KLF13', 'TGIF1', 'JUND', 'RUNX1', 'ZNF787', 'MXD1', 'MYB', 'TFDP1', 'ZNF267', 'USF2', 'XBP1', 'MAFK', 'CEBPB', 'FOXP1']	4919.36	39
['RXRA', 'ETS2', 'SPI1', 'ZBTB7A', 'RARA', 'BCL11A', 'RREB1', 'SMAD3', 'FLI1', 'FOXO3', 'KLF6', 'IKZF1', 'SREBF1', 'TFDP1', 'ETV6', 'GTF3A', 'RUNX1', 'TGIF1', 'JUND', 'SP3', 'MTF1', 'ZNF787', 'NR1D1', 'KLF2', 'ZNF217', 'IRF2', 'IRF8', 'IRF1', 'RBPJ', 'RUNX2', 'KLF13', 'ELF2', 'MXI1', 'SP1', 'EGR3', 'NR4A3', 'SOX4', 'RFX1', 'USF2', 'ZNF267', 'XBP1', 'CEBPB', 'FOXP1']	4919.26	43
['RXRA', 'ETS2', 'SPI1', 'ZBTB7A', 'RARA', 'BCL11A', 'RREB1', 'SMAD3', 'FLI1', 'FOXO3', 'KLF6', 'IKZF1', 'SREBF1', 'TFDP1', 'ETV6', 'GTF3A', 'RUNX1', 'ERG', 'ELF1', 'NR1D1', 'ZNF217', 'RBPJ', 'RUNX2', 'KLF2', 'IRF2', 'IRF1', 'FOXP1', 'YY1', 'IRF8', 'ZNF787', 'MLX', 'ELF4', 'JUND', 'MXD1', 'LYL1', 'KLF13', 'REL', 'MXI1', 'USF2', 'ZNF692', 'EGR3', 'NR4A3', 'BHLHE40', 'ZNF267', 'CEBPB', 'KLF3', 'SP3…	4919.08	48
['RXRA', 'ETS2', 'SPI1', 'ZBTB7A', 'RARA', 'BCL11A', 'RREB1', 'SMAD3', 'FLI1', 'FOXO3', 'KLF6', 'IKZF1', 'SREBF1', 'TFDP1', 'ETV6', 'GTF3A', 'RUNX1', 'ERG', 'ELF1', 'NR1D1', 'ZNF217', 'RBPJ', 'RUNX2', 'KLF2', 'IRF2', 'IRF1', 'FOXP1', 'YY1', 'IRF8', 'ZNF787', 'ELF2', 'MYB', 'USF2', 'JUND', 'KLF13', 'BCL6', 'KLF3', 'ZBTB48', 'MXD1', 'EGR3', 'REL', 'NR4A3', 'BHLHE40', 'CEBPB', 'HIVEP1', 'SP1', 'SOX4…	4918.6	47
['RXRA', 'ETS2', 'SPI1', 'ZBTB7A', 'RARA', 'BCL11A', 'RREB1', 'SMAD3', 'FLI1', 'FOXO3', 'KLF6', 'IKZF1', 'SREBF1', 'TFDP1', 'ETV6', 'GTF3A', 'RUNX1', 'ERG', 'ELF1', 'NR1D1', 'ZNF217', 'RBPJ', 'RUNX2', 'KLF2', 'IRF2', 'IRF1', 'FOXP1', 'YY1', 'IRF8', 'ZNF787', 'ELF2', 'MYB', 'USF2', 'JUND', 'KLF13', 'ELF4', 'LYL1', 'SP1', 'SP3', 'MTF1', 'ZNF692', 'EGR3', 'NR4A3', 'TP73', 'RFX1', 'HIVEP1', 'KLF3', '…	4918.54	48
['RXRA', 'ETS2', 'SPI1', 'ZBTB7A', 'RARA', 'BCL11A', 'RREB1', 'SMAD3', 'FLI1', 'FOXO3', 'KLF6', 'IKZF1', 'SREBF1', 'TFDP1', 'ETV6', 'GTF3A', 'RUNX1', 'ERG', 'ELF1', 'NR1D1', 'ZNF217', 'RBPJ', 'RUNX2', 'KLF2', 'IRF2', 'IRF1', 'FOXP1', 'YY1', 'IRF8', 'ZNF787', 'ELF2', 'MYB', 'USF2', 'JUND', 'KLF13', 'ELF4', 'LYL1', 'SP1', 'SP3', 'MTF1', 'ZNF692', 'EGR3', 'NR4A3', 'CEBPB', 'MXD1', 'REL', 'BHLHE40', …	4918.54	50
['RXRA', 'ETS2', 'SPI1', 'ZBTB7A', 'RARA', 'BCL11A', 'RREB1', 'SMAD3', 'FLI1', 'FOXO3', 'KLF6', 'IKZF1', 'SREBF1', 'TFDP1', 'ETV6', 'GTF3A', 'RUNX1', 'ERG', 'ELF1', 'NR1D1', 'ZNF217', 'RBPJ', 'RUNX2', 'KLF2', 'IRF2', 'IRF1', 'FOXP1', 'YY1', 'IRF8', 'ZNF787', 'ELF2', 'MYB', 'USF2', 'JUND', 'KLF13', 'BCL6', 'KLF3', 'ZBTB48', 'MXD1', 'EGR3', 'REL', 'NR4A3', 'BHLHE40', 'TP73', 'HIVEP1', 'NRF1', 'SOX4…	4918.43	47
['RXRA', 'ETS2', 'SPI1', 'ZBTB7A', 'RARA', 'BCL11A', 'RREB1', 'SMAD3', 'FLI1', 'FOXO3', 'KLF6', 'IKZF1', 'SREBF1', 'TFDP1', 'ETV6', 'GTF3A', 'RUNX1', 'TGIF1', 'JUND', 'SP3', 'MTF1', 'ZNF787', 'NR1D1', 'KLF2', 'ZNF217', 'IRF2', 'IRF8', 'IRF1', 'RBPJ', 'RUNX2', 'KLF13', 'ELF2', 'MYB', 'SP1', 'EGR3', 'NR4A3', 'MAFK', 'MXD1', 'REL', 'FOXP1', 'USF2', 'BHLHE40', 'TP73', 'ZNF267', 'BCL6', 'KLF3']	4918.41	46
['RXRA', 'ETS2', 'SPI1', 'ZBTB7A', 'RARA', 'BCL11A', 'RREB1', 'SMAD3', 'FLI1', 'FOXO3', 'KLF6', 'IKZF1', 'SREBF1', 'TFDP1', 'ETV6', 'GTF3A', 'RUNX1', 'ERG', 'ELF1', 'NR1D1', 'ZNF217', 'RBPJ', 'RUNX2', 'KLF2', 'IRF2', 'IRF1', 'FOXP1', 'YY1', 'IRF8', 'ZNF787', 'ELF2', 'MYB', 'USF2', 'JUND', 'KLF13', 'ELF4', 'LYL1', 'NRF1', 'ZNF692', 'EGR3', 'NR4A3', 'HIVEP1', 'MTF1', 'SP3', 'TP73', 'MXD1', 'REL', '…	4918.38	50
['RXRA', 'ETS2', 'SPI1', 'ZBTB7A', 'RARA', 'BCL11A', 'RREB1', 'SMAD3', 'FLI1', 'FOXO3', 'KLF6', 'IKZF1', 'SREBF1', 'TFDP1', 'ETV6', 'GTF3A', 'RUNX1', 'TGIF1', 'JUND', 'SP3', 'MTF1', 'ZNF787', 'NR1D1', 'KLF2', 'ZNF217', 'IRF2', 'IRF8', 'IRF1', 'RBPJ', 'RUNX2', 'KLF13', 'ELF2', 'MYB', 'SP1', 'EGR3', 'NR4A3', 'SOX4', 'MXD1', 'REL', 'ZBTB7B', 'TP73', 'USF2', 'BHLHE40', 'ZNF267', 'KLF3']	4918.16	45
['RXRA', 'ETS2', 'SPI1', 'ZBTB7A', 'RARA', 'BCL11A', 'RREB1', 'SMAD3', 'FLI1', 'FOXO3', 'KLF6', 'IKZF1', 'SREBF1', 'TFDP1', 'ETV6', 'STAT1', 'SP3', 'KLF2', 'IRF2', 'IRF1', 'ELF1', 'ERG', 'MTF1', 'SP1', 'EGR3', 'NR4A3', 'RUNX1', 'ZNF217', 'RBPJ', 'RUNX2', 'FOXP1', 'YY1', 'IRF8', 'JUND', 'MXI1', 'KLF13', 'USF2', 'ZNF787', 'ELF2', 'BCL6', 'KLF3', 'CEBPB', 'MXD1', 'REL', 'BHLHE40', 'MAFK', 'HIVEP1']	4917.77	47
['RXRA', 'ETS2', 'SPI1', 'ZBTB7A', 'RARA', 'BCL11A', 'RREB1', 'SMAD3', 'FLI1', 'FOXO3', 'KLF6', 'IKZF1', 'SREBF1', 'TFDP1', 'ETV6', 'STAT1', 'SP3', 'KLF2', 'IRF2', 'IRF1', 'ELF1', 'ERG', 'MTF1', 'SP1', 'EGR3', 'NR4A3', 'RUNX1', 'ZNF217', 'RBPJ', 'RUNX2', 'FOXP1', 'YY1', 'IRF8', 'JUND', 'MXI1', 'KLF13', 'USF2', 'ZNF787', 'ELF2', 'BCL6', 'KLF3', 'TP73', 'RFX1', 'MAFK', 'HIVEP1']	4917.73	45
['RXRA', 'ETS2', 'SPI1', 'ZBTB7A', 'RARA', 'BCL11A', 'RREB1', 'SMAD3', 'FLI1', 'FOXO3', 'KLF6', 'IKZF1', 'SREBF1', 'TFDP1', 'ETV6', 'STAT1', 'SP3', 'KLF2', 'IRF2', 'IRF1', 'ELF1', 'ERG', 'MTF1', 'NRF1', 'EGR3', 'NR4A3', 'KLF13', 'RUNX1', 'ZNF217', 'RBPJ', 'RUNX2', 'FOXP1', 'YY1', 'IRF8', 'JUND', 'MXI1', 'USF2', 'HIVEP1', 'ZNF787', 'ELF2', 'BCL6', 'KLF3', 'TP73', 'MXD1', 'BHLHE40', 'REL', 'MAFK']	4917.6	47
['RXRA', 'ETS2', 'SPI1', 'ZBTB7A', 'RARA', 'BCL11A', 'RREB1', 'SMAD3', 'FLI1', 'FOXO3', 'DEAF1', 'SREBF1', 'ZNF217', 'KLF2', 'IRF2', 'IRF8', 'IRF1', 'BHLHE40', 'IKZF1', 'ETV6', 'RUNX2', 'REL', 'STAT1', 'EGR3', 'NR4A3', 'KLF13', 'ELF1', 'ERG', 'TFDP1', 'NRF1', 'JUND', 'RUNX1', 'MYB', 'ZNF787', 'MXD1', 'HIVEP1', 'BCL6', 'KLF3', 'FOXP1', 'USF2', 'TP73', 'MAFK']	4917.38	42
['RXRA', 'ETS2', 'SPI1', 'ZBTB7A', 'RARA', 'BCL11A', 'RREB1', 'SMAD3', 'FLI1', 'FOXO3', 'KLF6', 'IKZF1', 'SREBF1', 'TFDP1', 'ETV6', 'GTF3A', 'RUNX1', 'ERG', 'ELF1', 'NR1D1', 'ZNF217', 'RBPJ', 'RUNX2', 'KLF2', 'IRF2', 'IRF1', 'FOXP1', 'YY1', 'IRF8', 'ZNF787', 'ELF2', 'MYB', 'USF2', 'JUND', 'KLF13', 'ELF4', 'LYL1', 'SP1', 'ZBTB48', 'MXD1', 'ZNF692', 'EGR3', 'REL', 'NR4A3', 'BHLHE40', 'TP73', 'HIVEP…	4917.35	49
['RXRA', 'ETS2', 'SPI1', 'ZBTB7A', 'RARA', 'BCL11A', 'RREB1', 'SMAD3', 'FLI1', 'FOXO3', 'DEAF1', 'SREBF1', 'ZNF217', 'KLF2', 'IRF2', 'IRF8', 'IRF1', 'BHLHE40', 'IKZF1', 'ETV6', 'RUNX2', 'REL', 'STAT1', 'EGR3', 'NR4A3', 'KLF13', 'ELF1', 'ERG', 'TFDP1', 'ZNF267', 'JUND', 'RUNX1', 'MXI1', 'ZNF787', 'MXD1', 'ELF4', 'LYL1', 'ZNF692', 'USF2', 'XBP1', 'MAFK', 'CEBPB', 'FOXP1']	4917.3	43
['RXRA', 'ETS2', 'SPI1', 'ZBTB7A', 'RARA', 'BCL11A', 'RREB1', 'SMAD3', 'FLI1', 'FOXO3', 'DEAF1', 'SREBF1', 'ZNF217', 'KLF2', 'IRF2', 'IRF8', 'IRF1', 'BHLHE40', 'IKZF1', 'ETV6', 'RUNX2', 'REL', 'GTF3A', 'TFDP1', 'RUNX1', 'EGR3', 'KLF13', 'JUND', 'MXI1', 'NR4A3', 'TGIF1', 'ZNF787', 'NR1D1', 'MXD1', 'NRF1', 'HIVEP1', 'SOX4', 'USF2', 'XBP1', 'TP73', 'FOXP1']	4917.27	41
['RXRA', 'ETS2', 'SPI1', 'ZBTB7A', 'RARA', 'BCL11A', 'RREB1', 'SMAD3', 'FLI1', 'FOXO3', 'KLF6', 'IKZF1', 'SREBF1', 'TFDP1', 'ETV6', 'GTF3A', 'RUNX1', 'ERG', 'ELF1', 'NR1D1', 'ZNF217', 'RBPJ', 'RUNX2', 'KLF2', 'IRF2', 'IRF1', 'FOXP1', 'YY1', 'IRF8', 'ZNF787', 'MLX', 'ELF4', 'JUND', 'MXD1', 'LYL1', 'KLF13', 'REL', 'MYB', 'USF2', 'ZNF692', 'EGR3', 'NR4A3', 'BHLHE40', 'ZNF267', 'CEBPB', 'KLF3', 'SP3'…	4916.98	48
['RXRA', 'ETS2', 'SPI1', 'ZBTB7A', 'RARA', 'BCL11A', 'RREB1', 'SMAD3', 'FLI1', 'FOXO3', 'KLF6', 'IKZF1', 'SREBF1', 'TFDP1', 'ETV6', 'GTF3A', 'RUNX1', 'ERG', 'ELF1', 'NR1D1', 'ZNF217', 'RBPJ', 'RUNX2', 'KLF2', 'IRF2', 'IRF1', 'ZBTB7B', 'ELF4', 'EGR3', 'NR4A3', 'LYL1', 'KLF13', 'TP73', 'SOX4', 'JUND', 'ZNF787', 'IRF8', 'MXI1', 'USF2', 'ZNF692', 'MXD1', 'REL', 'BHLHE40', 'KLF3', 'SP3', 'MTF1', 'ELF2…	4916.45	49
['RXRA', 'ETS2', 'SPI1', 'ZBTB7A', 'RARA', 'BCL11A', 'RREB1', 'SMAD3', 'FLI1', 'FOXO3', 'DEAF1', 'SREBF1', 'ZNF217', 'KLF2', 'IRF2', 'IRF8', 'IRF1', 'BHLHE40', 'IKZF1', 'ETV6', 'RUNX2', 'REL', 'STAT1', 'EGR3', 'NR4A3', 'KLF13', 'TGIF1', 'JUND', 'RUNX1', 'ZNF787', 'MXD1', 'MXI1', 'TFDP1', 'ZNF267', 'USF2', 'KLF3', 'BCL6', 'FOXP1', 'TP73', 'SOX4']	4916.3	40
['RXRA', 'ETS2', 'SPI1', 'ZBTB7A', 'RARA', 'BCL11A', 'RREB1', 'SMAD3', 'FLI1', 'FOXO3', 'DEAF1', 'SREBF1', 'ZNF217', 'KLF2', 'IRF2', 'IRF8', 'IRF1', 'BHLHE40', 'IKZF1', 'ETV6', 'RUNX2', 'REL', 'GTF3A', 'TFDP1', 'RUNX1', 'EGR3', 'KLF13', 'JUND', 'MYB', 'ZNF787', 'ERG', 'ELF1', 'NR4A3', 'NR1D1', 'ZBTB48', 'MXD1', 'BCL6', 'KLF3', 'FOXP1', 'USF2', 'CEBPB', 'ZNF267', 'MAFK']	4916.19	43
['RXRA', 'ETS2', 'SPI1', 'ZBTB7A', 'RARA', 'BCL11A', 'RREB1', 'SMAD3', 'FLI1', 'FOXO3', 'KLF6', 'IKZF1', 'SREBF1', 'TFDP1', 'ETV6', 'GTF3A', 'RUNX1', 'ERG', 'ELF1', 'NR1D1', 'ZNF217', 'RBPJ', 'RUNX2', 'KLF2', 'IRF2', 'IRF1', 'FOXP1', 'YY1', 'IRF8', 'ZNF787', 'MLX', 'ELF4', 'JUND', 'MXD1', 'LYL1', 'KLF13', 'REL', 'MXI1', 'USF2', 'ZNF692', 'EGR3', 'NR4A3', 'BHLHE40', 'ZNF267', 'TP73', 'XBP1', 'SP3'…	4916.15	48
['RXRA', 'ETS2', 'SPI1', 'ZBTB7A', 'RARA', 'BCL11A', 'RREB1', 'SMAD3', 'FLI1', 'FOXO3', 'KLF6', 'IKZF1', 'SREBF1', 'TFDP1', 'ETV6', 'GTF3A', 'RUNX1', 'ERG', 'ELF1', 'NR1D1', 'ZNF217', 'RBPJ', 'RUNX2', 'KLF2', 'IRF2', 'IRF1', 'FOXP1', 'YY1', 'IRF8', 'ZNF787', 'ELF2', 'MYB', 'USF2', 'JUND', 'KLF13', 'ELF4', 'LYL1', 'SP1', 'SP3', 'MTF1', 'ZNF692', 'EGR3', 'NR4A3', 'TP73', 'MXD1', 'REL', 'BHLHE40', '…	4915.72	50
['RXRA', 'ETS2', 'SPI1', 'ZBTB7A', 'RARA', 'BCL11A', 'RREB1', 'SMAD3', 'FLI1', 'FOXO3', 'KLF6', 'IKZF1', 'SREBF1', 'TFDP1', 'ETV6', 'STAT1', 'SP3', 'KLF2', 'IRF2', 'IRF1', 'ELF1', 'ERG', 'MTF1', 'SP1', 'EGR3', 'NR4A3', 'RUNX1', 'ZNF217', 'RBPJ', 'RUNX2', 'FOXP1', 'YY1', 'IRF8', 'JUND', 'MYB', 'USF2', 'ZNF787', 'KLF13', 'ELF2', 'BCL6', 'KLF3', 'CEBPB', 'MXD1', 'REL', 'BHLHE40', 'SOX4', 'HIVEP1']	4915.62	47
['RXRA', 'ETS2', 'SPI1', 'ZBTB7A', 'RARA', 'BCL11A', 'RREB1', 'SMAD3', 'FLI1', 'FOXO3', 'KLF6', 'IKZF1', 'SREBF1', 'TFDP1', 'ETV6', 'STAT1', 'SP3', 'KLF2', 'IRF2', 'IRF1', 'ELF1', 'ERG', 'MTF1', 'SP1', 'EGR3', 'NR4A3', 'RUNX1', 'ZNF217', 'RBPJ', 'RUNX2', 'FOXP1', 'YY1', 'IRF8', 'JUND', 'MYB', 'USF2', 'ZNF787', 'KLF13', 'ELF2', 'BCL6', 'KLF3', 'TP73', 'RFX1', 'SOX4', 'HIVEP1']	4915.49	45
['RXRA', 'ETS2', 'SPI1', 'ZBTB7A', 'RARA', 'BCL11A', 'RREB1', 'SMAD3', 'FLI1', 'FOXO3', 'KLF6', 'IKZF1', 'SREBF1', 'TFDP1', 'ETV6', 'STAT1', 'SP3', 'KLF2', 'IRF2', 'IRF1', 'ELF1', 'ERG', 'MTF1', 'NRF1', 'EGR3', 'NR4A3', 'KLF13', 'RUNX1', 'ZNF217', 'RBPJ', 'RUNX2', 'FOXP1', 'YY1', 'IRF8', 'JUND', 'MYB', 'USF2', 'HIVEP1', 'ZNF787', 'ELF2', 'BCL6', 'KLF3', 'TP73', 'MXD1', 'BHLHE40', 'REL', 'SOX4']	4915.45	47
['RXRA', 'ETS2', 'SPI1', 'ZBTB7A', 'RARA', 'BCL11A', 'RREB1', 'SMAD3', 'FLI1', 'FOXO3', 'KLF6', 'IKZF1', 'SREBF1', 'TFDP1', 'ETV6', 'GTF3A', 'RUNX1', 'ERG', 'ELF1', 'NR1D1', 'ZNF217', 'RBPJ', 'RUNX2', 'KLF2', 'IRF2', 'IRF1', 'FOXP1', 'YY1', 'IRF8', 'ZNF787', 'ELF2', 'MXI1', 'USF2', 'JUND', 'KLF13', 'ELF4', 'LYL1', 'SP1', 'ZBTB48', 'MXD1', 'ZNF276', 'HIVEP1', 'TP73', 'KLF3']	4915.16	44
['RXRA', 'ETS2', 'SPI1', 'ZBTB7A', 'RARA', 'BCL11A', 'RREB1', 'SMAD3', 'FLI1', 'PLAGL2', 'SREBF1', 'ERG', 'IKZF1', 'ELF1', 'TFDP1', 'GTF3A', 'NR1D1', 'ETV6', 'SP3', 'EGR3', 'NR4A3', 'ELF4', 'RUNX1', 'KLF7', 'MTF1', 'KLF2', 'IRF2', 'IRF1', 'KLF13', 'REL', 'KLF3', 'BHLHE40', 'LYL1', 'IRF8', 'ELF2', 'JDP2', 'MAFK', 'SP1', 'ZNF267', 'MEF2D', 'FOXP1']	4915.1	41
['RXRA', 'ETS2', 'SPI1', 'ZBTB7A', 'RARA', 'BCL11A', 'RREB1', 'SMAD3', 'FLI1', 'FOXO3', 'DEAF1', 'SREBF1', 'ZNF217', 'KLF2', 'IRF2', 'IRF8', 'IRF1', 'BHLHE40', 'IKZF1', 'ETV6', 'RUNX2', 'REL', 'STAT1', 'EGR3', 'NR4A3', 'KLF13', 'ELF1', 'ERG', 'TFDP1', 'ZNF267', 'JUND', 'RUNX1', 'MYB', 'ZNF787', 'MXD1', 'ELF4', 'LYL1', 'ZNF692', 'USF2', 'XBP1', 'SOX4', 'CEBPB', 'FOXP1']	4914.95	43
['RXRA', 'ETS2', 'SPI1', 'ZBTB7A', 'RARA', 'BCL11A', 'RREB1', 'SMAD3', 'FLI1', 'FOXO3', 'KLF6', 'IKZF1', 'SREBF1', 'TFDP1', 'ETV6', 'GTF3A', 'RUNX1', 'TGIF1', 'JUND', 'SP3', 'MTF1', 'ZNF787', 'NR1D1', 'KLF2', 'ZNF217', 'IRF2', 'IRF8', 'IRF1', 'RBPJ', 'RUNX2', 'KLF13', 'ELF2', 'MXI1', 'SP1', 'EGR3', 'NR4A3', 'MAFK', 'MXD1', 'REL', 'FOXP1', 'USF2', 'BHLHE40', 'TP73', 'HIVEP1', 'BCL6', 'KLF3']	4914.93	46
['RXRA', 'ETS2', 'SPI1', 'ZBTB7A', 'RARA', 'BCL11A', 'RREB1', 'SMAD3', 'FLI1', 'FOXO3', 'KLF6', 'IKZF1', 'SREBF1', 'TFDP1', 'ETV6', 'STAT1', 'SP3', 'KLF2', 'IRF2', 'IRF1', 'TGIF1', 'JUND', 'MTF1', 'RUNX1', 'ZNF787', 'ZNF217', 'IRF8', 'RBPJ', 'RUNX2', 'KLF13', 'ELF2', 'MXI1', 'SP1', 'EGR3', 'NR4A3', 'SOX4', 'MXD1', 'REL', 'BHLHE40', 'USF2', 'ZNF267', 'XBP1', 'CEBPB', 'FOXP1']	4914.73	44
['RXRA', 'ETS2', 'SPI1', 'ZBTB7A', 'RARA', 'BCL11A', 'RREB1', 'SMAD3', 'FLI1', 'FOXO3', 'KLF6', 'IKZF1', 'SREBF1', 'TFDP1', 'ETV6', 'GTF3A', 'RUNX1', 'TGIF1', 'JUND', 'SP3', 'MTF1', 'ZNF787', 'NR1D1', 'KLF2', 'ZNF217', 'IRF2', 'IRF8', 'IRF1', 'RBPJ', 'RUNX2', 'KLF13', 'ELF2', 'MXI1', 'SP1', 'EGR3', 'NR4A3', 'SOX4', 'MXD1', 'REL', 'ZBTB7B', 'TP73', 'USF2', 'BHLHE40', 'HIVEP1', 'KLF3']	4914.6	45
['RXRA', 'ETS2', 'SPI1', 'ZBTB7A', 'RARA', 'BCL11A', 'RREB1', 'SMAD3', 'FLI1', 'FOXO3', 'KLF6', 'IKZF1', 'SREBF1', 'TFDP1', 'ETV6', 'STAT1', 'SP3', 'KLF2', 'IRF2', 'IRF1', 'TGIF1', 'JUND', 'MTF1', 'RUNX1', 'ZNF787', 'ZNF217', 'IRF8', 'RBPJ', 'RUNX2', 'KLF13', 'ELF2', 'MXI1', 'SP1', 'EGR3', 'NR4A3', 'SOX4', 'RFX1', 'ZNF267', 'XBP1', 'USF2', 'TP73', 'FOXP1']	4914.55	42
['RXRA', 'ETS2', 'SPI1', 'ZBTB7A', 'RARA', 'BCL11A', 'RREB1', 'SMAD3', 'FLI1', 'FOXO3', 'KLF6', 'IKZF1', 'SREBF1', 'TFDP1', 'ETV6', 'STAT1', 'SP3', 'KLF2', 'IRF2', 'IRF1', 'ELF1', 'ERG', 'MTF1', 'SP1', 'EGR3', 'NR4A3', 'RUNX1', 'ZNF217', 'RBPJ', 'RUNX2', 'FOXP1', 'YY1', 'IRF8', 'JUND', 'MYB', 'USF2', 'ZNF787', 'KLF13', 'ELF2', 'ZNF692', 'ELF4', 'LYL1', 'TP73', 'MXD1', 'REL', 'BHLHE40', 'HIVEP1', …	4914.49	49
['RXRA', 'ETS2', 'SPI1', 'ZBTB7A', 'RARA', 'BCL11A', 'RREB1', 'SMAD3', 'FLI1', 'FOXO3', 'DEAF1', 'SREBF1', 'ZNF217', 'KLF2', 'IRF2', 'IRF8', 'IRF1', 'BHLHE40', 'IKZF1', 'ETV6', 'RUNX2', 'REL', 'GTF3A', 'TFDP1', 'RUNX1', 'EGR3', 'KLF13', 'JUND', 'MXI1', 'NR4A3', 'TGIF1', 'ZNF787', 'NR1D1', 'MXD1', 'ZNF267', 'MAFK', 'USF2', 'KLF3', 'BCL6', 'FOXP1', 'CEBPB']	4914.39	41
['RXRA', 'ETS2', 'SPI1', 'ZBTB7A', 'RARA', 'BCL11A', 'RREB1', 'SMAD3', 'FLI1', 'FOXO3', 'KLF6', 'IKZF1', 'SREBF1', 'TFDP1', 'ETV6', 'GTF3A', 'RUNX1', 'ERG', 'ELF1', 'NR1D1', 'ZNF217', 'RBPJ', 'RUNX2', 'KLF2', 'IRF2', 'IRF1', 'FOXP1', 'YY1', 'IRF8', 'ZNF787', 'ELF2', 'MXI1', 'USF2', 'JUND', 'KLF13', 'ELF4', 'LYL1', 'SP1', 'SP3', 'MTF1', 'ZNF692', 'EGR3', 'NR4A3', 'CEBPB', 'RFX1', 'ZNF267', 'KLF3',…	4914.29	48
['RXRA', 'ETS2', 'SPI1', 'ZBTB7A', 'RARA', 'BCL11A', 'RREB1', 'SMAD3', 'FLI1', 'FOXO3', 'KLF6', 'IKZF1', 'SREBF1', 'TFDP1', 'ETV6', 'GTF3A', 'RUNX1', 'ERG', 'ELF1', 'NR1D1', 'ZNF217', 'RBPJ', 'RUNX2', 'KLF2', 'IRF2', 'IRF1', 'FOXP1', 'YY1', 'IRF8', 'ZNF787', 'MLX', 'ELF4', 'JUND', 'MXD1', 'LYL1', 'KLF13', 'REL', 'MYB', 'USF2', 'ZNF692', 'EGR3', 'NR4A3', 'BHLHE40', 'ZNF267', 'TP73', 'XBP1', 'SP3',…	4914.04	48
['RXRA', 'ETS2', 'SPI1', 'ZBTB7A', 'RARA', 'BCL11A', 'RREB1', 'SMAD3', 'FLI1', 'FOXO3', 'KLF6', 'IKZF1', 'SREBF1', 'TFDP1', 'ETV6', 'GTF3A', 'RUNX1', 'ERG', 'ELF1', 'NR1D1', 'ZNF217', 'RBPJ', 'RUNX2', 'KLF2', 'IRF2', 'IRF1', 'FOXP1', 'YY1', 'IRF8', 'ZNF787', 'ELF2', 'MYB', 'USF2', 'JUND', 'KLF13', 'BCL6', 'KLF3', 'MTF1', 'SP3', 'EGR3', 'NR4A3', 'CEBPB', 'MXD1', 'REL', 'BHLHE40', 'HIVEP1', 'NRF1',…	4913.83	48
['RXRA', 'ETS2', 'SPI1', 'ZBTB7A', 'RARA', 'BCL11A', 'RREB1', 'SMAD3', 'FLI1', 'FOXO3', 'KLF6', 'IKZF1', 'SREBF1', 'TFDP1', 'ETV6', 'GTF3A', 'RUNX1', 'ERG', 'ELF1', 'NR1D1', 'ZNF217', 'RBPJ', 'RUNX2', 'KLF2', 'IRF2', 'IRF1', 'FOXP1', 'YY1', 'IRF8', 'ZNF787', 'ELF2', 'MYB', 'USF2', 'JUND', 'KLF13', 'BCL6', 'KLF3', 'MTF1', 'SP3', 'EGR3', 'NR4A3', 'CEBPB', 'RFX1', 'HIVEP1', 'SP1', 'MAFK']	4913.8	46
['RXRA', 'ETS2', 'SPI1', 'ZBTB7A', 'RARA', 'BCL11A', 'RREB1', 'SMAD3', 'FLI1', 'FOXO3', 'KLF6', 'IKZF1', 'SREBF1', 'TFDP1', 'ETV6', 'STAT1', 'SP3', 'KLF2', 'IRF2', 'IRF1', 'ELF1', 'ERG', 'MTF1', 'NRF1', 'EGR3', 'NR4A3', 'KLF13', 'RUNX1', 'KLF7', 'ELF4', 'KLF3', 'IRF8', 'LYL1', 'ELF2', 'REL', 'BHLHE40', 'HIVEP1', 'SOX4', 'ZBTB7B']	4913.72	39
['RXRA', 'ETS2', 'SPI1', 'ZBTB7A', 'RARA', 'BCL11A', 'RREB1', 'SMAD3', 'FLI1', 'FOXO3', 'KLF6', 'IKZF1', 'SREBF1', 'TFDP1', 'ETV6', 'GTF3A', 'RUNX1', 'ERG', 'ELF1', 'NR1D1', 'ZNF217', 'RBPJ', 'RUNX2', 'KLF2', 'IRF2', 'IRF1', 'FOXP1', 'YY1', 'IRF8', 'ZNF787', 'ELF2', 'MYB', 'USF2', 'JUND', 'KLF13', 'BCL6', 'KLF3', 'MTF1', 'SP3', 'EGR3', 'NR4A3', 'TP73', 'RFX1', 'HIVEP1', 'NRF1', 'MAFK']	4913.63	46
['RXRA', 'ETS2', 'SPI1', 'ZBTB7A', 'RARA', 'BCL11A', 'RREB1', 'SMAD3', 'FLI1', 'FOXO3', 'KLF6', 'IKZF1', 'SREBF1', 'TFDP1', 'ETV6', 'GTF3A', 'RUNX1', 'ERG', 'ELF1', 'NR1D1', 'ZNF217', 'RBPJ', 'RUNX2', 'KLF2', 'IRF2', 'IRF1', 'FOXP1', 'YY1', 'IRF8', 'ZNF787', 'ELF2', 'MXI1', 'USF2', 'JUND', 'KLF13', 'ELF4', 'LYL1', 'SP1', 'SP3', 'MTF1', 'ZNF276', 'MXD1', 'HIVEP1', 'TP73', 'XBP1']	4913.4	45
['RXRA', 'ETS2', 'SPI1', 'ZBTB7A', 'RARA', 'BCL11A', 'RREB1', 'SMAD3', 'FLI1', 'FOXO3', 'KLF6', 'IKZF1', 'SREBF1', 'TFDP1', 'ETV6', 'GTF3A', 'RUNX1', 'ERG', 'ELF1', 'NR1D1', 'ZNF217', 'RBPJ', 'RUNX2', 'KLF2', 'IRF2', 'IRF1', 'FOXP1', 'YY1', 'IRF8', 'ZNF787', 'ELF2', 'MXI1', 'USF2', 'JUND', 'KLF13', 'ELF4', 'LYL1', 'SP1', 'ZBTB48', 'MXD1', 'ZNF692', 'EGR3', 'REL', 'NR4A3', 'BHLHE40', 'CEBPB', 'ZNF…	4913.18	49
['RXRA', 'ETS2', 'SPI1', 'ZBTB7A', 'RARA', 'BCL11A', 'RREB1', 'SMAD3', 'FLI1', 'FOXO3', 'KLF6', 'IKZF1', 'SREBF1', 'TFDP1', 'ETV6', 'GTF3A', 'RUNX1', 'TGIF1', 'JUND', 'SP3', 'MTF1', 'ZNF787', 'NR1D1', 'KLF2', 'ZNF217', 'IRF2', 'IRF8', 'IRF1', 'RBPJ', 'RUNX2', 'KLF13', 'ELF2', 'MXI1', 'SP1', 'EGR3', 'NR4A3', 'MAFK', 'RFX1', 'USF2', 'ZNF267', 'XBP1', 'CEBPB', 'FOXP1']	4912.77	43
['RXRA', 'ETS2', 'SPI1', 'ZBTB7A', 'RARA', 'BCL11A', 'RREB1', 'SMAD3', 'FLI1', 'FOXO3', 'KLF6', 'IKZF1', 'SREBF1', 'TFDP1', 'ETV6', 'GTF3A', 'RUNX1', 'TGIF1', 'JUND', 'SP3', 'MTF1', 'ZNF787', 'NR1D1', 'KLF2', 'ZNF217', 'IRF2', 'IRF8', 'IRF1', 'RBPJ', 'RUNX2', 'KLF13', 'ELF2', 'MYB', 'SP1', 'EGR3', 'NR4A3', 'SOX4', 'MXD1', 'REL', 'FOXP1', 'USF2', 'BHLHE40', 'TP73', 'HIVEP1', 'BCL6', 'KLF3']	4912.74	46
['RXRA', 'ETS2', 'SPI1', 'ZBTB7A', 'RARA', 'BCL11A', 'RREB1', 'SMAD3', 'FLI1', 'FOXO3', 'KLF6', 'IKZF1', 'SREBF1', 'TFDP1', 'ETV6', 'GTF3A', 'RUNX1', 'ERG', 'ELF1', 'NR1D1', 'ZNF217', 'RBPJ', 'RUNX2', 'KLF2', 'IRF2', 'IRF1', 'FOXP1', 'YY1', 'IRF8', 'ZNF787', 'ELF2', 'MYB', 'USF2', 'JUND', 'KLF13', 'BCL6', 'KLF3', 'ZBTB48', 'MXD1', 'EGR3', 'REL', 'NR4A3', 'BHLHE40', 'CEBPB', 'HIVEP1', 'SP1', 'MAFK…	4912.66	47
['RXRA', 'ETS2', 'SPI1', 'ZBTB7A', 'RARA', 'BCL11A', 'RREB1', 'SMAD3', 'FLI1', 'FOXO3', 'KLF6', 'IKZF1', 'SREBF1', 'TFDP1', 'ETV6', 'GTF3A', 'RUNX1', 'ERG', 'ELF1', 'NR1D1', 'ZNF217', 'RBPJ', 'RUNX2', 'KLF2', 'IRF2', 'IRF1', 'FOXP1', 'YY1', 'IRF8', 'ZNF787', 'ELF2', 'MYB', 'USF2', 'JUND', 'KLF13', 'BCL6', 'KLF3', 'ZBTB48', 'MXD1', 'EGR3', 'REL', 'NR4A3', 'BHLHE40', 'TP73', 'HIVEP1', 'NRF1', 'MAFK…	4912.49	47
['RXRA', 'ETS2', 'SPI1', 'ZBTB7A', 'RARA', 'BCL11A', 'RREB1', 'SMAD3', 'FLI1', 'FOXO3', 'KLF6', 'IKZF1', 'SREBF1', 'TFDP1', 'ETV6', 'STAT1', 'SP3', 'KLF2', 'IRF2', 'IRF1', 'ELF1', 'ERG', 'MTF1', 'SP1', 'ZNF276', 'JUND', 'RUNX1', 'ZNF787', 'ZNF217', 'MXD1', 'FOXP1', 'IRF8', 'RBPJ', 'RUNX2', 'KLF13', 'HIVEP1', 'YY1', 'TP73', 'ELF2', 'MXI1', 'USF2', 'ELF4', 'LYL1', 'KLF3']	4911.98	44
['RXRA', 'ETS2', 'SPI1', 'ZBTB7A', 'RARA', 'BCL11A', 'RREB1', 'SMAD3', 'FLI1', 'FOXO3', 'KLF6', 'IKZF1', 'SREBF1', 'TFDP1', 'ETV6', 'GTF3A', 'RUNX1', 'TGIF1', 'JUND', 'SP3', 'MTF1', 'ZNF787', 'NR1D1', 'KLF2', 'ZNF217', 'IRF2', 'IRF8', 'IRF1', 'RBPJ', 'RUNX2', 'KLF13', 'ELF2', 'MYB', 'SP1', 'EGR3', 'NR4A3', 'MAFK', 'MXD1', 'REL', 'ZBTB7B', 'TP73', 'USF2', 'BHLHE40', 'ZNF267', 'KLF3']	4911.96	45
['RXRA', 'ETS2', 'SPI1', 'ZBTB7A', 'RARA', 'BCL11A', 'RREB1', 'SMAD3', 'FLI1', 'FOXO3', 'DEAF1', 'SREBF1', 'ZNF217', 'KLF2', 'IRF2', 'IRF8', 'IRF1', 'BHLHE40', 'IKZF1', 'ETV6', 'RUNX2', 'REL', 'GTF3A', 'TFDP1', 'RUNX1', 'EGR3', 'KLF13', 'JUND', 'MYB', 'ZNF787', 'TGIF1', 'NR1D1', 'MXD1', 'NR4A3', 'ZNF267', 'SOX4', 'USF2', 'KLF3', 'BCL6', 'FOXP1', 'CEBPB']	4911.93	41
['RXRA', 'ETS2', 'SPI1', 'ZBTB7A', 'RARA', 'BCL11A', 'RREB1', 'SMAD3', 'FLI1', 'FOXO3', 'KLF6', 'IKZF1', 'SREBF1', 'TFDP1', 'ETV6', 'GTF3A', 'RUNX1', 'ERG', 'ELF1', 'NR1D1', 'ZNF217', 'RBPJ', 'RUNX2', 'KLF2', 'IRF2', 'IRF1', 'FOXP1', 'YY1', 'IRF8', 'ZNF787', 'ELF2', 'MXI1', 'USF2', 'JUND', 'KLF13', 'ELF4', 'LYL1', 'SP1', 'SP3', 'MTF1', 'ZNF692', 'EGR3', 'NR4A3', 'CEBPB', 'MXD1', 'REL', 'BHLHE40',…	4911.64	50
['RXRA', 'ETS2', 'SPI1', 'ZBTB7A', 'RARA', 'BCL11A', 'RREB1', 'SMAD3', 'FLI1', 'FOXO3', 'KLF6', 'IKZF1', 'SREBF1', 'TFDP1', 'ETV6', 'GTF3A', 'RUNX1', 'ERG', 'ELF1', 'NR1D1', 'ZNF217', 'RBPJ', 'RUNX2', 'KLF2', 'IRF2', 'IRF1', 'FOXP1', 'YY1', 'IRF8', 'ZNF787', 'ELF2', 'MYB', 'USF2', 'JUND', 'KLF13', 'BCL6', 'KLF3', 'MTF1', 'SP3', 'ZNF276', 'TP73', 'HIVEP1', 'SP1', 'MXD1']	4911.45	44
['RXRA', 'ETS2', 'SPI1', 'ZBTB7A', 'RARA', 'BCL11A', 'RREB1', 'SMAD3', 'FLI1', 'FOXO3', 'KLF6', 'IKZF1', 'SREBF1', 'TFDP1', 'ETV6', 'GTF3A', 'RUNX1', 'ERG', 'ELF1', 'NR1D1', 'ZNF217', 'RBPJ', 'RUNX2', 'KLF2', 'IRF2', 'IRF1', 'FOXP1', 'YY1', 'IRF8', 'ZNF787', 'ELF2', 'MXI1', 'USF2', 'JUND', 'KLF13', 'ELF4', 'LYL1', 'SP1', 'SP3', 'MTF1', 'ZNF692', 'EGR3', 'NR4A3', 'TP73', 'RFX1', 'ZNF267', 'XBP1', …	4911.35	48
['RXRA', 'ETS2', 'SPI1', 'ZBTB7A', 'RARA', 'BCL11A', 'RREB1', 'SMAD3', 'FLI1', 'FOXO3', 'KLF6', 'IKZF1', 'SREBF1', 'TFDP1', 'ETV6', 'GTF3A', 'RUNX1', 'ERG', 'ELF1', 'NR1D1', 'ZNF217', 'RBPJ', 'RUNX2', 'KLF2', 'IRF2', 'IRF1', 'FOXP1', 'YY1', 'IRF8', 'ZNF787', 'MLX', 'ELF4', 'JUND', 'MXD1', 'LYL1', 'KLF13', 'REL', 'MYB', 'USF2', 'ZNF692', 'EGR3', 'NR4A3', 'BHLHE40', 'ZNF267', 'CEBPB', 'KLF3', 'SP3'…	4911.17	48
['RXRA', 'ETS2', 'SPI1', 'ZBTB7A', 'RARA', 'BCL11A', 'RREB1', 'SMAD3', 'FLI1', 'FOXO3', 'KLF6', 'IKZF1', 'SREBF1', 'TFDP1', 'ETV6', 'GTF3A', 'RUNX1', 'ERG', 'ELF1', 'NR1D1', 'ZNF217', 'RBPJ', 'RUNX2', 'KLF2', 'IRF2', 'IRF1', 'ZBTB7B', 'ELF4', 'EGR3', 'NR4A3', 'LYL1', 'KLF13', 'TP73', 'MAFK', 'SP3', 'MTF1', 'ELF2', 'SP1', 'ZNF787', 'IRF8', 'USF2', 'ZNF692', 'MXD1', 'REL', 'BHLHE40', 'KLF3', 'MXI1'…	4910.76	49
['RXRA', 'ETS2', 'SPI1', 'ZBTB7A', 'RARA', 'BCL11A', 'RREB1', 'SMAD3', 'FLI1', 'FOXO3', 'DEAF1', 'SREBF1', 'ZNF217', 'KLF2', 'IRF2', 'IRF8', 'IRF1', 'BHLHE40', 'IKZF1', 'ETV6', 'RUNX2', 'REL', 'GTF3A', 'TFDP1', 'RUNX1', 'EGR3', 'KLF13', 'JUND', 'MXI1', 'NR4A3', 'TGIF1', 'ZNF787', 'NR1D1', 'MXD1', 'ZNF267', 'SOX4', 'USF2', 'XBP1', 'TP73', 'ZBTB7B']	4910.48	40
['RXRA', 'ETS2', 'SPI1', 'ZBTB7A', 'RARA', 'BCL11A', 'RREB1', 'SMAD3', 'FLI1', 'FOXO3', 'DEAF1', 'SREBF1', 'ZNF217', 'KLF2', 'IRF2', 'IRF8', 'IRF1', 'BHLHE40', 'IKZF1', 'ETV6', 'RUNX2', 'REL', 'GTF3A', 'TFDP1', 'RUNX1', 'EGR3', 'KLF13', 'JUND', 'MXI1', 'NR4A3', 'TGIF1', 'ZNF787', 'NR1D1', 'MXD1', 'NRF1', 'HIVEP1', 'MAFK', 'USF2', 'XBP1', 'TP73', 'FOXP1']	4910.46	41
['RXRA', 'ETS2', 'SPI1', 'ZBTB7A', 'RARA', 'BCL11A', 'RREB1', 'SMAD3', 'FLI1', 'FOXO3', 'KLF6', 'IKZF1', 'SREBF1', 'TFDP1', 'ETV6', 'GTF3A', 'RUNX1', 'TGIF1', 'JUND', 'SP3', 'MTF1', 'ZNF787', 'NR1D1', 'KLF2', 'ZNF217', 'IRF2', 'IRF8', 'IRF1', 'RBPJ', 'RUNX2', 'KLF13', 'ELF2', 'MYB', 'SP1', 'EGR3', 'NR4A3', 'SOX4', 'RFX1', 'USF2', 'ZNF267', 'XBP1', 'CEBPB', 'FOXP1']	4910.42	43
['RXRA', 'ETS2', 'SPI1', 'ZBTB7A', 'RARA', 'BCL11A', 'RREB1', 'SMAD3', 'FLI1', 'FOXO3', 'KLF6', 'IKZF1', 'SREBF1', 'TFDP1', 'ETV6', 'STAT1', 'SP3', 'KLF2', 'IRF2', 'IRF1', 'ELF1', 'ERG', 'MTF1', 'SP1', 'EGR3', 'NR4A3', 'RUNX1', 'ZNF217', 'RBPJ', 'RUNX2', 'FOXP1', 'YY1', 'IRF8', 'JUND', 'MXI1', 'KLF13', 'USF2', 'ZNF787', 'ELF2', 'ZNF692', 'ELF4', 'LYL1', 'CEBPB', 'MXD1', 'REL', 'BHLHE40', 'ZNF267'…	4910.33	49
['RXRA', 'ETS2', 'SPI1', 'ZBTB7A', 'RARA', 'BCL11A', 'RREB1', 'SMAD3', 'FLI1', 'FOXO3', 'KLF6', 'IKZF1', 'SREBF1', 'TFDP1', 'ETV6', 'GTF3A', 'RUNX1', 'ERG', 'ELF1', 'NR1D1', 'ZNF217', 'RBPJ', 'RUNX2', 'KLF2', 'IRF2', 'IRF1', 'FOXP1', 'YY1', 'IRF8', 'ZNF787', 'ELF2', 'MXI1', 'USF2', 'JUND', 'KLF13', 'ELF4', 'LYL1', 'SP1', 'ZBTB48', 'MXD1', 'ZNF692', 'EGR3', 'REL', 'NR4A3', 'BHLHE40', 'TP73', 'ZNF2…	4910.31	49
['RXRA', 'ETS2', 'SPI1', 'ZBTB7A', 'RARA', 'BCL11A', 'RREB1', 'SMAD3', 'FLI1', 'FOXO3', 'KLF6', 'IKZF1', 'SREBF1', 'TFDP1', 'ETV6', 'STAT1', 'SP3', 'KLF2', 'IRF2', 'IRF1', 'ELF1', 'ERG', 'MTF1', 'SP1', 'EGR3', 'NR4A3', 'RUNX1', 'ZNF217', 'RBPJ', 'RUNX2', 'FOXP1', 'YY1', 'IRF8', 'JUND', 'MXI1', 'KLF13', 'USF2', 'ZNF787', 'ELF2', 'ZNF692', 'ELF4', 'LYL1', 'TP73', 'RFX1', 'ZNF267', 'KLF3', 'SOX4']	4909.98	47
['RXRA', 'ETS2', 'SPI1', 'ZBTB7A', 'RARA', 'BCL11A', 'RREB1', 'SMAD3', 'FLI1', 'FOXO3', 'KLF6', 'IKZF1', 'SREBF1', 'TFDP1', 'ETV6', 'STAT1', 'SP3', 'KLF2', 'IRF2', 'IRF1', 'ELF1', 'ERG', 'MTF1', 'SP1', 'EGR3', 'NR4A3', 'RUNX1', 'ZNF217', 'RBPJ', 'RUNX2', 'FOXP1', 'YY1', 'IRF8', 'JUND', 'MYB', 'USF2', 'ZNF787', 'KLF13', 'ELF2', 'BCL6', 'KLF3', 'CEBPB', 'MXD1', 'REL', 'BHLHE40', 'MAFK', 'HIVEP1']	4909.68	47
['RXRA', 'ETS2', 'SPI1', 'ZBTB7A', 'RARA', 'BCL11A', 'RREB1', 'SMAD3', 'FLI1', 'FOXO3', 'KLF6', 'IKZF1', 'SREBF1', 'TFDP1', 'ETV6', 'STAT1', 'SP3', 'KLF2', 'IRF2', 'IRF1', 'ELF1', 'ERG', 'MTF1', 'NRF1', 'EGR3', 'NR4A3', 'KLF13', 'RUNX1', 'ZNF217', 'RBPJ', 'RUNX2', 'FOXP1', 'YY1', 'IRF8', 'JUND', 'MYB', 'USF2', 'HIVEP1', 'ZNF787', 'ELF2', 'BCL6', 'KLF3', 'TP73', 'MXD1', 'BHLHE40', 'REL', 'MAFK']	4909.51	47
['RXRA', 'ETS2', 'SPI1', 'ZBTB7A', 'RARA', 'BCL11A', 'RREB1', 'SMAD3', 'FLI1', 'FOXO3', 'DEAF1', 'SREBF1', 'ZNF217', 'KLF2', 'IRF2', 'IRF8', 'IRF1', 'BHLHE40', 'IKZF1', 'ETV6', 'RUNX2', 'REL', 'STAT1', 'EGR3', 'NR4A3', 'KLF13', 'TGIF1', 'JUND', 'RUNX1', 'ZNF787', 'MXD1', 'MXI1', 'TFDP1', 'ZNF267', 'USF2', 'KLF3', 'BCL6', 'FOXP1', 'TP73', 'MAFK']	4909.32	40
['RXRA', 'ETS2', 'SPI1', 'ZBTB7A', 'RARA', 'BCL11A', 'RREB1', 'SMAD3', 'FLI1', 'FOXO3', 'KLF6', 'IKZF1', 'SREBF1', 'TFDP1', 'ETV6', 'STAT1', 'SP3', 'KLF2', 'IRF2', 'IRF1', 'ELF1', 'ERG', 'MTF1', 'SP1', 'EGR3', 'NR4A3', 'RUNX1', 'ZNF217', 'RBPJ', 'RUNX2', 'FOXP1', 'YY1', 'IRF8', 'JUND', 'MYB', 'USF2', 'ZNF787', 'KLF13', 'ELF2', 'BCL6', 'KLF3', 'TP73', 'RFX1', 'MAFK', 'HIVEP1']	4909.29	45
['RXRA', 'ETS2', 'SPI1', 'ZBTB7A', 'RARA', 'BCL11A', 'RREB1', 'SMAD3', 'FLI1', 'FOXO3', 'KLF6', 'IKZF1', 'SREBF1', 'TFDP1', 'ETV6', 'GTF3A', 'RUNX1', 'ERG', 'ELF1', 'NR1D1', 'KLF7', 'ELF4', 'SP3', 'MTF1', 'EGR3', 'KLF2', 'IRF2', 'NR4A3', 'IRF8', 'LYL1', 'IRF1', 'KLF13', 'KLF3', 'ELF2', 'REL', 'BHLHE40', 'JDP2', 'HIVEP1', 'NRF1', 'SOX4', 'ZBTB7B']	4909.22	41
['RXRA', 'ETS2', 'SPI1', 'ZBTB7A', 'RARA', 'BCL11A', 'RREB1', 'SMAD3', 'FLI1', 'FOXO3', 'DEAF1', 'SREBF1', 'ZNF217', 'KLF2', 'IRF2', 'IRF8', 'IRF1', 'BHLHE40', 'IKZF1', 'ETV6', 'RUNX2', 'REL', 'STAT1', 'EGR3', 'NR4A3', 'KLF13', 'TGIF1', 'JUND', 'RUNX1', 'ZNF787', 'MXD1', 'MXI1', 'TFDP1', 'ZNF267', 'USF2', 'KLF3', 'ZBTB7B', 'TP73', 'SOX4']	4908.79	39
['RXRA', 'ETS2', 'SPI1', 'ZBTB7A', 'RARA', 'BCL11A', 'RREB1', 'SMAD3', 'FLI1', 'FOXO3', 'KLF6', 'IKZF1', 'SREBF1', 'TFDP1', 'ETV6', 'GTF3A', 'RUNX1', 'ERG', 'ELF1', 'NR1D1', 'ZNF217', 'RBPJ', 'RUNX2', 'KLF2', 'IRF2', 'IRF1', 'ZBTB7B', 'ELF4', 'EGR3', 'NR4A3', 'LYL1', 'KLF13', 'TP73', 'SOX4', 'JUND', 'ZNF787', 'IRF8', 'MYB', 'USF2', 'ZNF692', 'MXD1', 'REL', 'BHLHE40', 'KLF3', 'SP3', 'MTF1', 'ELF2'…	4908.69	49
['RXRA', 'ETS2', 'SPI1', 'ZBTB7A', 'RARA', 'BCL11A', 'RREB1', 'SMAD3', 'FLI1', 'FOXO3', 'KLF6', 'IKZF1', 'SREBF1', 'TFDP1', 'ETV6', 'GTF3A', 'RUNX1', 'ERG', 'ELF1', 'NR1D1', 'ZNF217', 'RBPJ', 'RUNX2', 'KLF2', 'IRF2', 'IRF1', 'FOXP1', 'YY1', 'IRF8', 'ZNF787', 'ELF2', 'MXI1', 'USF2', 'JUND', 'KLF13', 'ELF4', 'LYL1', 'SP1', 'SP3', 'MTF1', 'ZNF692', 'EGR3', 'NR4A3', 'CEBPB', 'RFX1', 'ZNF267', 'KLF3',…	4908.48	48
['RXRA', 'ETS2', 'SPI1', 'ZBTB7A', 'RARA', 'BCL11A', 'RREB1', 'SMAD3', 'FLI1', 'FOXO3', 'DEAF1', 'SREBF1', 'ZNF217', 'KLF2', 'IRF2', 'IRF8', 'IRF1', 'BHLHE40', 'IKZF1', 'ETV6', 'RUNX2', 'REL', 'STAT1', 'EGR3', 'NR4A3', 'KLF13', 'ELF1', 'ERG', 'TFDP1', 'ZNF267', 'JUND', 'RUNX1', 'MYB', 'ZNF787', 'MXD1', 'ELF4', 'LYL1', 'ZNF692', 'USF2', 'XBP1', 'MAFK', 'CEBPB', 'FOXP1']	4908.47	43
['RXRA', 'ETS2', 'SPI1', 'ZBTB7A', 'RARA', 'BCL11A', 'RREB1', 'SMAD3', 'FLI1', 'FOXO3', 'KLF6', 'IKZF1', 'SREBF1', 'TFDP1', 'ETV6', 'GTF3A', 'RUNX1', 'TGIF1', 'JUND', 'SP3', 'MTF1', 'ZNF787', 'NR1D1', 'KLF2', 'ZNF217', 'IRF2', 'IRF8', 'IRF1', 'RBPJ', 'RUNX2', 'KLF13', 'ELF2', 'MXI1', 'SP1', 'EGR3', 'NR4A3', 'MAFK', 'MXD1', 'REL', 'ZBTB7B', 'TP73', 'USF2', 'BHLHE40', 'HIVEP1', 'KLF3']	4908.4	45
['RXRA', 'ETS2', 'SPI1', 'ZBTB7A', 'RARA', 'BCL11A', 'RREB1', 'SMAD3', 'FLI1', 'FOXO3', 'KLF6', 'IKZF1', 'SREBF1', 'TFDP1', 'ETV6', 'STAT1', 'SP3', 'KLF2', 'IRF2', 'IRF1', 'TGIF1', 'JUND', 'MTF1', 'RUNX1', 'ZNF787', 'ZNF217', 'IRF8', 'RBPJ', 'RUNX2', 'KLF13', 'ELF2', 'MXI1', 'SP1', 'EGR3', 'NR4A3', 'MAFK', 'MXD1', 'REL', 'BHLHE40', 'USF2', 'ZNF267', 'XBP1', 'CEBPB', 'FOXP1']	4908.39	44
['RXRA', 'ETS2', 'SPI1', 'ZBTB7A', 'RARA', 'BCL11A', 'RREB1', 'SMAD3', 'FLI1', 'FOXO3', 'KLF6', 'IKZF1', 'SREBF1', 'TFDP1', 'ETV6', 'GTF3A', 'RUNX1', 'ERG', 'ELF1', 'NR1D1', 'ZNF217', 'RBPJ', 'RUNX2', 'KLF2', 'IRF2', 'IRF1', 'FOXP1', 'YY1', 'IRF8', 'ZNF787', 'MLX', 'ELF4', 'JUND', 'MXD1', 'LYL1', 'KLF13', 'REL', 'MYB', 'USF2', 'ZNF692', 'EGR3', 'NR4A3', 'BHLHE40', 'ZNF267', 'TP73', 'XBP1', 'SP3',…	4908.23	48
['RXRA', 'ETS2', 'SPI1', 'ZBTB7A', 'RARA', 'BCL11A', 'RREB1', 'SMAD3', 'FLI1', 'FOXO3', 'DEAF1', 'SREBF1', 'ZNF217', 'KLF2', 'IRF2', 'IRF8', 'IRF1', 'BHLHE40', 'IKZF1', 'ETV6', 'RUNX2', 'REL', 'GTF3A', 'TFDP1', 'RUNX1', 'EGR3', 'KLF13', 'JUND', 'MYB', 'ZNF787', 'TGIF1', 'NR1D1', 'MXD1', 'NR4A3', 'NRF1', 'HIVEP1', 'SOX4', 'USF2', 'XBP1', 'TP73', 'FOXP1']	4908	41
['RXRA', 'ETS2', 'SPI1', 'ZBTB7A', 'RARA', 'BCL11A', 'RREB1', 'SMAD3', 'FLI1', 'FOXO3', 'KLF6', 'IKZF1', 'SREBF1', 'TFDP1', 'ETV6', 'STAT1', 'SP3', 'KLF2', 'IRF2', 'IRF1', 'TGIF1', 'JUND', 'MTF1', 'RUNX1', 'ZNF787', 'ZNF217', 'IRF8', 'RBPJ', 'RUNX2', 'KLF13', 'ELF2', 'MXI1', 'SP1', 'EGR3', 'NR4A3', 'MAFK', 'RFX1', 'ZNF267', 'XBP1', 'USF2', 'TP73', 'FOXP1']	4907.9	42
['RXRA', 'ETS2', 'SPI1', 'ZBTB7A', 'RARA', 'BCL11A', 'RREB1', 'SMAD3', 'FLI1', 'FOXO3', 'KLF6', 'IKZF1', 'SREBF1', 'TFDP1', 'ETV6', 'GTF3A', 'RUNX1', 'ERG', 'ELF1', 'NR1D1', 'ZNF217', 'RBPJ', 'RUNX2', 'KLF2', 'IRF2', 'IRF1', 'FOXP1', 'YY1', 'IRF8', 'ZNF787', 'ELF2', 'MXI1', 'USF2', 'JUND', 'KLF13', 'ELF4', 'LYL1', 'SP1', 'ZBTB48', 'MXD1', 'ZNF692', 'EGR3', 'REL', 'NR4A3', 'BHLHE40', 'CEBPB', 'ZNF…	4907.49	49
['RXRA', 'ETS2', 'SPI1', 'ZBTB7A', 'RARA', 'BCL11A', 'RREB1', 'SMAD3', 'FLI1', 'FOXO3', 'KLF6', 'IKZF1', 'SREBF1', 'TFDP1', 'ETV6', 'STAT1', 'SP3', 'KLF2', 'IRF2', 'IRF1', 'ELF1', 'ERG', 'MTF1', 'SP1', 'EGR3', 'NR4A3', 'RUNX1', 'ZNF217', 'RBPJ', 'RUNX2', 'FOXP1', 'YY1', 'IRF8', 'JUND', 'MXI1', 'KLF13', 'USF2', 'ZNF787', 'ELF2', 'ZNF692', 'ELF4', 'LYL1', 'TP73', 'MXD1', 'REL', 'BHLHE40', 'ZNF267',…	4907.45	49
['RXRA', 'ETS2', 'SPI1', 'ZBTB7A', 'RARA', 'BCL11A', 'RREB1', 'SMAD3', 'FLI1', 'FOXO3', 'KLF6', 'IKZF1', 'SREBF1', 'TFDP1', 'ETV6', 'GTF3A', 'RUNX1', 'TGIF1', 'JUND', 'SP3', 'MTF1', 'ZNF787', 'NR1D1', 'KLF2', 'ZNF217', 'IRF2', 'IRF8', 'IRF1', 'RBPJ', 'RUNX2', 'KLF13', 'ELF2', 'MXI1', 'NRF1', 'EGR3', 'NR4A3', 'HIVEP1', 'SOX4', 'MXD1', 'REL', 'BHLHE40', 'USF2', 'XBP1', 'CEBPB', 'FOXP1']	4907.04	45
['RXRA', 'ETS2', 'SPI1', 'ZBTB7A', 'RARA', 'BCL11A', 'RREB1', 'SMAD3', 'FLI1', 'FOXO3', 'DEAF1', 'SREBF1', 'ZNF217', 'KLF2', 'IRF2', 'IRF8', 'IRF1', 'BHLHE40', 'IKZF1', 'ETV6', 'RUNX2', 'REL', 'STAT1', 'EGR3', 'NR4A3', 'KLF13', 'TGIF1', 'JUND', 'RUNX1', 'ZNF787', 'MXD1', 'MYB', 'TFDP1', 'ZNF267', 'USF2', 'KLF3', 'BCL6', 'FOXP1', 'TP73', 'SOX4']	4906.8	40
['RXRA', 'ETS2', 'SPI1', 'ZBTB7A', 'RARA', 'BCL11A', 'RREB1', 'SMAD3', 'FLI1', 'FOXO3', 'KLF6', 'IKZF1', 'SREBF1', 'TFDP1', 'ETV6', 'GTF3A', 'RUNX1', 'TGIF1', 'JUND', 'SP3', 'MTF1', 'ZNF787', 'NR1D1', 'KLF2', 'ZNF217', 'IRF2', 'IRF8', 'IRF1', 'RBPJ', 'RUNX2', 'KLF13', 'ELF2', 'MXI1', 'SP1', 'EGR3', 'NR4A3', 'SOX4', 'RFX1', 'USF2', 'HIVEP1', 'XBP1', 'CEBPB', 'FOXP1']	4906.7	43
['RXRA', 'ETS2', 'SPI1', 'ZBTB7A', 'RARA', 'BCL11A', 'RREB1', 'SMAD3', 'FLI1', 'FOXO3', 'DEAF1', 'SREBF1', 'ZNF217', 'KLF2', 'IRF2', 'IRF8', 'IRF1', 'BHLHE40', 'IKZF1', 'ETV6', 'RUNX2', 'REL', 'STAT1', 'EGR3', 'NR4A3', 'KLF13', 'ELF1', 'ERG', 'TFDP1', 'ZNF267', 'JUND', 'RUNX1', 'MXI1', 'ZNF787', 'MXD1', 'BCL6', 'KLF3', 'FOXP1', 'GFI1', 'NFATC3', 'FOXK1', 'MEF2D', 'CEBPA', 'SOX4', 'CEBPB']	4906.69	45
['RXRA', 'ETS2', 'SPI1', 'ZBTB7A', 'RARA', 'BCL11A', 'RREB1', 'SMAD3', 'FLI1', 'FOXO3', 'KLF6', 'IKZF1', 'SREBF1', 'TFDP1', 'ETV6', 'GTF3A', 'RUNX1', 'TGIF1', 'JUND', 'SP3', 'MTF1', 'ZNF787', 'NR1D1', 'KLF2', 'ZNF217', 'IRF2', 'IRF8', 'IRF1', 'RBPJ', 'RUNX2', 'KLF13', 'ELF2', 'MYB', 'SP1', 'EGR3', 'NR4A3', 'MAFK', 'MXD1', 'REL', 'FOXP1', 'USF2', 'BHLHE40', 'TP73', 'HIVEP1', 'BCL6', 'KLF3']	4906.67	46
['RXRA', 'ETS2', 'SPI1', 'ZBTB7A', 'RARA', 'BCL11A', 'RREB1', 'SMAD3', 'FLI1', 'FOXO3', 'KLF6', 'IKZF1', 'SREBF1', 'TFDP1', 'ETV6', 'STAT1', 'SP3', 'KLF2', 'IRF2', 'IRF1', 'ELF1', 'ERG', 'MTF1', 'NRF1', 'EGR3', 'NR4A3', 'KLF13', 'RUNX1', 'KLF7', 'ELF4', 'KLF3', 'IRF8', 'LYL1', 'ELF2', 'REL', 'BHLHE40', 'HIVEP1', 'MAFK', 'ZBTB7B']	4906.56	39
['RXRA', 'ETS2', 'SPI1', 'ZBTB7A', 'RARA', 'BCL11A', 'RREB1', 'SMAD3', 'FLI1', 'FOXO3', 'KLF6', 'IKZF1', 'SREBF1', 'TFDP1', 'ETV6', 'GTF3A', 'RUNX1', 'ERG', 'ELF1', 'NR1D1', 'ZNF217', 'RBPJ', 'RUNX2', 'KLF2', 'IRF2', 'IRF1', 'FOXP1', 'YY1', 'IRF8', 'ZNF787', 'ELF2', 'MYB', 'USF2', 'JUND', 'KLF13', 'ELF4', 'LYL1', 'SP1', 'ZBTB48', 'MXD1', 'ZNF276', 'HIVEP1', 'TP73', 'KLF3']	4906.52	44
['RXRA', 'ETS2', 'SPI1', 'ZBTB7A', 'RARA', 'BCL11A', 'RREB1', 'SMAD3', 'FLI1', 'FOXO3', 'KLF6', 'IKZF1', 'SREBF1', 'TFDP1', 'ETV6', 'GTF3A', 'RUNX1', 'TGIF1', 'JUND', 'SP3', 'MTF1', 'ZNF787', 'NR1D1', 'KLF2', 'ZNF217', 'IRF2', 'IRF8', 'IRF1', 'RBPJ', 'RUNX2', 'KLF13', 'ELF2', 'MXI1', 'NRF1', 'EGR3', 'NR4A3', 'HIVEP1', 'SOX4', 'RFX1', 'USF2', 'XBP1', 'TP73', 'FOXP1']	4906.51	43
['RXRA', 'ETS2', 'SPI1', 'ZBTB7A', 'RARA', 'BCL11A', 'RREB1', 'SMAD3', 'FLI1', 'FOXO3', 'KLF6', 'IKZF1', 'SREBF1', 'TFDP1', 'ETV6', 'GTF3A', 'RUNX1', 'ERG', 'ELF1', 'NR1D1', 'ZNF217', 'RBPJ', 'RUNX2', 'KLF2', 'IRF2', 'IRF1', 'FOXP1', 'YY1', 'IRF8', 'ZNF787', 'ELF2', 'MYB', 'USF2', 'JUND', 'KLF13', 'ELF4', 'LYL1', 'SP1', 'SP3', 'MTF1', 'ZNF692', 'EGR3', 'NR4A3', 'CEBPB', 'RFX1', 'ZNF267', 'KLF3', …	4906.38	48
['RXRA', 'ETS2', 'SPI1', 'ZBTB7A', 'RARA', 'BCL11A', 'RREB1', 'SMAD3', 'FLI1', 'FOXO3', 'KLF6', 'IKZF1', 'SREBF1', 'TFDP1', 'ETV6', 'GTF3A', 'RUNX1', 'TGIF1', 'JUND', 'SP3', 'MTF1', 'ZNF787', 'NR1D1', 'KLF2', 'ZNF217', 'IRF2', 'IRF8', 'IRF1', 'RBPJ', 'RUNX2', 'KLF13', 'ELF2', 'MYB', 'SP1', 'EGR3', 'NR4A3', 'SOX4', 'MXD1', 'REL', 'ZBTB7B', 'TP73', 'USF2', 'BHLHE40', 'HIVEP1', 'KLF3']	4906.16	45
['RXRA', 'ETS2', 'SPI1', 'ZBTB7A', 'RARA', 'BCL11A', 'RREB1', 'SMAD3', 'FLI1', 'FOXO3', 'KLF6', 'IKZF1', 'SREBF1', 'TFDP1', 'ETV6', 'STAT1', 'SP3', 'KLF2', 'IRF2', 'IRF1', 'TGIF1', 'JUND', 'MTF1', 'RUNX1', 'ZNF787', 'ZNF217', 'IRF8', 'RBPJ', 'RUNX2', 'KLF13', 'ELF2', 'MYB', 'SP1', 'EGR3', 'NR4A3', 'SOX4', 'MXD1', 'REL', 'BHLHE40', 'USF2', 'ZNF267', 'XBP1', 'CEBPB', 'FOXP1']	4906.09	44
['RXRA', 'ETS2', 'SPI1', 'ZBTB7A', 'RARA', 'BCL11A', 'RREB1', 'SMAD3', 'FLI1', 'FOXO3', 'KLF6', 'IKZF1', 'SREBF1', 'TFDP1', 'ETV6', 'GTF3A', 'RUNX1', 'ERG', 'ELF1', 'NR1D1', 'ZNF217', 'RBPJ', 'RUNX2', 'KLF2', 'IRF2', 'IRF1', 'FOXP1', 'YY1', 'IRF8', 'ZNF787', 'ELF2', 'MXI1', 'USF2', 'JUND', 'KLF13', 'ELF4', 'LYL1', 'SP1', 'SP3', 'MTF1', 'ZNF692', 'EGR3', 'NR4A3', 'CEBPB', 'MXD1', 'REL', 'BHLHE40',…	4906.06	50
['RXRA', 'ETS2', 'SPI1', 'ZBTB7A', 'RARA', 'BCL11A', 'RREB1', 'SMAD3', 'FLI1', 'FOXO3', 'KLF6', 'IKZF1', 'SREBF1', 'TFDP1', 'ETV6', 'GTF3A', 'RUNX1', 'ERG', 'ELF1', 'NR1D1', 'ZNF217', 'RBPJ', 'RUNX2', 'KLF2', 'IRF2', 'IRF1', 'FOXP1', 'YY1', 'IRF8', 'ZNF787', 'ELF2', 'MXI1', 'USF2', 'JUND', 'KLF13', 'ELF4', 'LYL1', 'SP1', 'SP3', 'MTF1', 'ZNF692', 'EGR3', 'NR4A3', 'TP73', 'RFX1', 'ZNF267', 'XBP1', …	4905.54	48
['RXRA', 'ETS2', 'SPI1', 'ZBTB7A', 'RARA', 'BCL11A', 'RREB1', 'SMAD3', 'FLI1', 'FOXO3', 'KLF6', 'IKZF1', 'SREBF1', 'TFDP1', 'ETV6', 'STAT1', 'SP3', 'KLF2', 'IRF2', 'IRF1', 'TGIF1', 'JUND', 'MTF1', 'RUNX1', 'ZNF787', 'ZNF217', 'IRF8', 'RBPJ', 'RUNX2', 'KLF13', 'ELF2', 'MYB', 'SP1', 'EGR3', 'NR4A3', 'SOX4', 'RFX1', 'ZNF267', 'XBP1', 'USF2', 'TP73', 'FOXP1']	4905.5	42
['RXRA', 'ETS2', 'SPI1', 'ZBTB7A', 'RARA', 'BCL11A', 'RREB1', 'SMAD3', 'FLI1', 'FOXO3', 'DEAF1', 'SREBF1', 'ZNF217', 'KLF2', 'IRF2', 'IRF8', 'IRF1', 'BHLHE40', 'IKZF1', 'ETV6', 'RUNX2', 'REL', 'STAT1', 'EGR3', 'NR4A3', 'KLF13', 'ELF1', 'ERG', 'TFDP1', 'NRF1', 'JUND', 'RUNX1', 'MXI1', 'ZNF787', 'MXD1', 'HIVEP1', 'ELF4', 'LYL1', 'ZNF692', 'USF2', 'KLF3', 'SOX4', 'TP73', 'FOXP1']	4905.48	44
['RXRA', 'ETS2', 'SPI1', 'ZBTB7A', 'RARA', 'BCL11A', 'RREB1', 'SMAD3', 'FLI1', 'FOXO3', 'KLF6', 'IKZF1', 'SREBF1', 'TFDP1', 'ETV6', 'GTF3A', 'RUNX1', 'ERG', 'ELF1', 'NR1D1', 'ZNF217', 'RBPJ', 'RUNX2', 'KLF2', 'IRF2', 'IRF1', 'ZBTB7B', 'ELF4', 'EGR3', 'NR4A3', 'LYL1', 'KLF13', 'TP73', 'SOX4', 'JUND', 'ZNF787', 'IRF8', 'MXI1', 'USF2', 'ZNF692', 'MXD1', 'REL', 'BHLHE40', 'KLF3', 'SP3', 'MTF1', 'ELF2…	4905.43	49
['RXRA', 'ETS2', 'SPI1', 'ZBTB7A', 'RARA', 'BCL11A', 'RREB1', 'SMAD3', 'FLI1', 'FOXO3', 'KLF6', 'IKZF1', 'SREBF1', 'TFDP1', 'ETV6', 'GTF3A', 'RUNX1', 'ERG', 'ELF1', 'NR1D1', 'ZNF217', 'RBPJ', 'RUNX2', 'KLF2', 'IRF2', 'IRF1', 'FOXP1', 'YY1', 'IRF8', 'ZNF787', 'ELF2', 'MYB', 'USF2', 'JUND', 'KLF13', 'ELF4', 'LYL1', 'SP1', 'ZBTB48', 'MXD1', 'ZNF692', 'EGR3', 'REL', 'NR4A3', 'BHLHE40', 'CEBPB', 'ZNF2…	4905.43	49
['RXRA', 'ETS2', 'SPI1', 'ZBTB7A', 'RARA', 'BCL11A', 'RREB1', 'SMAD3', 'FLI1', 'FOXO3', 'KLF6', 'IKZF1', 'SREBF1', 'TFDP1', 'ETV6', 'STAT1', 'SP3', 'KLF2', 'IRF2', 'IRF1', 'ELF1', 'ERG', 'MTF1', 'SP1', 'EGR3', 'NR4A3', 'RUNX1', 'ZNF217', 'RBPJ', 'RUNX2', 'FOXP1', 'YY1', 'IRF8', 'JUND', 'MXI1', 'KLF13', 'FOXK1', 'MEF2D', 'GFI1', 'ZNF787', 'MAFK', 'ELF2', 'BCL6', 'KLF3', 'RFX1', 'CEBPB', 'ZNF267']	4905.38	47
['RXRA', 'ETS2', 'SPI1', 'ZBTB7A', 'RARA', 'BCL11A', 'RREB1', 'SMAD3', 'FLI1', 'FOXO3', 'DEAF1', 'SREBF1', 'ZNF217', 'KLF2', 'IRF2', 'IRF8', 'IRF1', 'BHLHE40', 'IKZF1', 'ETV6', 'RUNX2', 'REL', 'GTF3A', 'TFDP1', 'NFKB2', 'ELF1', 'MAFK', 'EGR3', 'ERG', 'NR1D1', 'NR4A3', 'LYL1', 'KLF13', 'MXI1', 'TP73', 'ELF4', 'MXD1', 'ZNF267', 'ZNF692', 'ZNF787', 'KLF3', 'FOXP1', 'JUND', 'USF2']	4905.3	44
['RXRA', 'ETS2', 'SPI1', 'ZBTB7A', 'RARA', 'BCL11A', 'RREB1', 'SMAD3', 'FLI1', 'FOXO3', 'KLF6', 'IKZF1', 'SREBF1', 'TFDP1', 'ETV6', 'STAT1', 'SP3', 'KLF2', 'IRF2', 'IRF1', 'ELF1', 'ERG', 'MTF1', 'SP1', 'EGR3', 'NR4A3', 'RUNX1', 'KLF7', 'KLF13', 'ELF4', 'KLF3', 'LYL1', 'IRF8', 'ELF2', 'RFX1', 'SOX4', 'ZNF267', 'ZBTB7B']	4905.26	38
['RXRA', 'ETS2', 'SPI1', 'ZBTB7A', 'RARA', 'BCL11A', 'RREB1', 'SMAD3', 'FLI1', 'FOXO3', 'DEAF1', 'SREBF1', 'ZNF217', 'KLF2', 'IRF2', 'IRF8', 'IRF1', 'BHLHE40', 'IKZF1', 'ETV6', 'RUNX2', 'REL', 'GTF3A', 'TFDP1', 'RUNX1', 'EGR3', 'KLF13', 'JUND', 'MYB', 'ZNF787', 'TGIF1', 'NR1D1', 'MXD1', 'NR4A3', 'ZNF267', 'MAFK', 'USF2', 'KLF3', 'BCL6', 'FOXP1', 'CEBPB']	4905.12	41
['RXRA', 'ETS2', 'SPI1', 'ZBTB7A', 'RARA', 'BCL11A', 'RREB1', 'SMAD3', 'FLI1', 'FOXO3', 'KLF6', 'IKZF1', 'SREBF1', 'TFDP1', 'ETV6', 'STAT1', 'SP3', 'KLF2', 'IRF2', 'IRF1', 'ELF1', 'ERG', 'MTF1', 'SP1', 'EGR3', 'NR4A3', 'NFKB2', 'ELF4', 'IRF8', 'LYL1', 'KLF13', 'ELF2', 'MAFK', 'KLF7', 'KLF3', 'REL', 'BHLHE40', 'FOXP1', 'ZNF267', 'MEF2D']	4905.02	40
['RXRA', 'ETS2', 'SPI1', 'ZBTB7A', 'RARA', 'BCL11A', 'RREB1', 'SMAD3', 'FLI1', 'FOXO3', 'KLF6', 'IKZF1', 'SREBF1', 'TFDP1', 'ETV6', 'GTF3A', 'RUNX1', 'ERG', 'ELF1', 'NR1D1', 'ZNF217', 'RBPJ', 'RUNX2', 'KLF2', 'IRF2', 'IRF1', 'FOXP1', 'YY1', 'IRF8', 'ZNF787', 'ELF2', 'MYB', 'USF2', 'JUND', 'KLF13', 'ELF4', 'LYL1', 'SP1', 'SP3', 'MTF1', 'ZNF276', 'MXD1', 'HIVEP1', 'TP73', 'XBP1']	4904.96	45
['RXRA', 'ETS2', 'SPI1', 'ZBTB7A', 'RARA', 'BCL11A', 'RREB1', 'SMAD3', 'FLI1', 'FOXO3', 'KLF6', 'IKZF1', 'SREBF1', 'TFDP1', 'ETV6', 'STAT1', 'SP3', 'KLF2', 'IRF2', 'IRF1', 'ELF1', 'ERG', 'MTF1', 'SP1', 'EGR3', 'NR4A3', 'RUNX1', 'ZNF217', 'RBPJ', 'RUNX2', 'FOXP1', 'YY1', 'IRF8', 'JUND', 'MXI1', 'KLF13', 'FOXK1', 'MEF2D', 'GFI1', 'ZNF787', 'MAFK', 'ELF2', 'BCL6', 'KLF3', 'NFATC3', 'MXD1', 'REL', 'B…	4904.86	50
['RXRA', 'ETS2', 'SPI1', 'ZBTB7A', 'RARA', 'BCL11A', 'RREB1', 'SMAD3', 'FLI1', 'FOXO3', 'KLF6', 'IKZF1', 'SREBF1', 'TFDP1', 'ETV6', 'STAT1', 'SP3', 'KLF2', 'IRF2', 'IRF1', 'ELF1', 'ERG', 'MTF1', 'SP1', 'EGR3', 'NR4A3', 'RUNX1', 'ZNF217', 'RBPJ', 'RUNX2', 'FOXP1', 'YY1', 'IRF8', 'JUND', 'MXI1', 'KLF13', 'USF2', 'ZNF787', 'ELF2', 'BCL6', 'KLF3', 'CEBPB', 'RFX1', 'SOX4', 'ZNF267']	4904.76	45
['RXRA', 'ETS2', 'SPI1', 'ZBTB7A', 'RARA', 'BCL11A', 'RREB1', 'SMAD3', 'FLI1', 'FOXO3', 'KLF6', 'IKZF1', 'SREBF1', 'TFDP1', 'ETV6', 'GTF3A', 'RUNX1', 'ERG', 'ELF1', 'HLX', 'FOXK1', 'JUND', 'MEF2D', 'SOX4', 'ZNF787', 'ZNF217', 'KLF2', 'CEBPA', 'GFI1', 'IRF2', 'FOXP1', 'IRF8', 'RBPJ', 'IRF1', 'RUNX2', 'KLF13', 'NFATC3', 'REL', 'KLF3', 'YY1', 'MXI1', 'EGR3', 'NR4A3', 'CEBPB', 'BHLHE40', 'NRF1', 'MTF…	4904.73	49
['RXRA', 'ETS2', 'SPI1', 'ZBTB7A', 'RARA', 'BCL11A', 'RREB1', 'SMAD3', 'FLI1', 'FOXO3', 'KLF6', 'IKZF1', 'SREBF1', 'TFDP1', 'ETV6', 'STAT1', 'SP3', 'KLF2', 'IRF2', 'IRF1', 'ELF1', 'ERG', 'MTF1', 'SP1', 'EGR3', 'NR4A3', 'RUNX1', 'ZNF217', 'RBPJ', 'RUNX2', 'FOXP1', 'YY1', 'IRF8', 'JUND', 'MXI1', 'KLF13', 'USF2', 'ZNF787', 'ELF2', 'ZNF692', 'ELF4', 'LYL1', 'CEBPB', 'MXD1', 'REL', 'BHLHE40', 'ZNF267'…	4904.63	49
['RXRA', 'ETS2', 'SPI1', 'ZBTB7A', 'RARA', 'BCL11A', 'RREB1', 'SMAD3', 'FLI1', 'FOXO3', 'KLF6', 'IKZF1', 'SREBF1', 'TFDP1', 'ETV6', 'GTF3A', 'RUNX1', 'ERG', 'ELF1', 'NR1D1', 'ZNF217', 'RBPJ', 'RUNX2', 'KLF2', 'IRF2', 'IRF1', 'FOXP1', 'YY1', 'IRF8', 'ZNF787', 'ELF2', 'MXI1', 'USF2', 'JUND', 'KLF13', 'ELF4', 'LYL1', 'SP1', 'ZBTB48', 'MXD1', 'ZNF692', 'EGR3', 'REL', 'NR4A3', 'BHLHE40', 'TP73', 'ZNF2…	4904.61	49
['RXRA', 'ETS2', 'SPI1', 'ZBTB7A', 'RARA', 'BCL11A', 'RREB1', 'SMAD3', 'FLI1', 'FOXO3', 'KLF6', 'IKZF1', 'SREBF1', 'TFDP1', 'ETV6', 'STAT1', 'SP3', 'KLF2', 'IRF2', 'IRF1', 'ELF1', 'ERG', 'MTF1', 'SP1', 'EGR3', 'NR4A3', 'RUNX1', 'ZNF217', 'RBPJ', 'RUNX2', 'FOXP1', 'YY1', 'IRF8', 'JUND', 'MXI1', 'KLF13', 'USF2', 'ZNF787', 'ELF2', 'ZNF692', 'ELF4', 'LYL1', 'TP73', 'RFX1', 'ZNF267', 'KLF3', 'MAFK']	4904.04	47
['RXRA', 'ETS2', 'SPI1', 'ZBTB7A', 'RARA', 'BCL11A', 'RREB1', 'SMAD3', 'FLI1', 'FOXO3', 'KLF6', 'IKZF1', 'SREBF1', 'TFDP1', 'ETV6', 'GTF3A', 'RUNX1', 'ERG', 'ELF1', 'NR1D1', 'ZNF217', 'RBPJ', 'RUNX2', 'KLF2', 'IRF2', 'IRF1', 'FOXP1', 'YY1', 'IRF8', 'ZNF787', 'ELF2', 'MYB', 'USF2', 'JUND', 'KLF13', 'ELF4', 'LYL1', 'SP1', 'SP3', 'MTF1', 'ZNF692', 'EGR3', 'NR4A3', 'CEBPB', 'MXD1', 'REL', 'BHLHE40', …	4904.04	50
['RXRA', 'ETS2', 'SPI1', 'ZBTB7A', 'RARA', 'BCL11A', 'RREB1', 'SMAD3', 'FLI1', 'FOXO3', 'KLF6', 'IKZF1', 'SREBF1', 'TFDP1', 'ETV6', 'GTF3A', 'RUNX1', 'TGIF1', 'JUND', 'SP3', 'MTF1', 'ZNF787', 'NR1D1', 'KLF2', 'ZNF217', 'IRF2', 'IRF8', 'IRF1', 'RBPJ', 'RUNX2', 'KLF13', 'ELF2', 'MYB', 'SP1', 'EGR3', 'NR4A3', 'MAFK', 'RFX1', 'USF2', 'ZNF267', 'XBP1', 'CEBPB', 'FOXP1']	4903.93	43
['RXRA', 'ETS2', 'SPI1', 'ZBTB7A', 'RARA', 'BCL11A', 'RREB1', 'SMAD3', 'FLI1', 'FOXO3', 'KLF6', 'IKZF1', 'SREBF1', 'TFDP1', 'ETV6', 'GTF3A', 'RUNX1', 'ERG', 'ELF1', 'NR1D1', 'ZNF217', 'RBPJ', 'RUNX2', 'KLF2', 'IRF2', 'IRF1', 'FOXP1', 'YY1', 'IRF8', 'ZNF787', 'ELF2', 'MXI1', 'USF2', 'JUND', 'KLF13', 'ELF4', 'LYL1', 'NRF1', 'ZNF692', 'EGR3', 'NR4A3', 'HIVEP1', 'MTF1', 'SP3', 'CEBPB', 'MXD1', 'REL',…	4903.5	50
['RXRA', 'ETS2', 'SPI1', 'ZBTB7A', 'RARA', 'BCL11A', 'RREB1', 'SMAD3', 'FLI1', 'FOXO3', 'DEAF1', 'SREBF1', 'ZNF217', 'KLF2', 'IRF2', 'IRF8', 'IRF1', 'BHLHE40', 'IKZF1', 'ETV6', 'RUNX2', 'REL', 'GTF3A', 'TFDP1', 'RUNX1', 'EGR3', 'KLF13', 'JUND', 'MXI1', 'NR4A3', 'TGIF1', 'ZNF787', 'NR1D1', 'MXD1', 'ZNF267', 'MAFK', 'USF2', 'XBP1', 'TP73', 'ZBTB7B']	4903.5	40
['RXRA', 'ETS2', 'SPI1', 'ZBTB7A', 'RARA', 'BCL11A', 'RREB1', 'SMAD3', 'FLI1', 'FOXO3', 'KLF6', 'IKZF1', 'SREBF1', 'TFDP1', 'ETV6', 'GTF3A', 'RUNX1', 'ERG', 'ELF1', 'NR1D1', 'ZNF217', 'RBPJ', 'RUNX2', 'KLF2', 'IRF2', 'IRF1', 'FOXP1', 'YY1', 'IRF8', 'ZNF787', 'ELF2', 'MYB', 'USF2', 'JUND', 'KLF13', 'ELF4', 'LYL1', 'SP1', 'SP3', 'MTF1', 'ZNF692', 'EGR3', 'NR4A3', 'TP73', 'RFX1', 'ZNF267', 'XBP1', '…	4903.44	48
['RXRA', 'ETS2', 'SPI1', 'ZBTB7A', 'RARA', 'BCL11A', 'RREB1', 'SMAD3', 'FLI1', 'FOXO3', 'KLF6', 'IKZF1', 'SREBF1', 'TFDP1', 'ETV6', 'STAT1', 'SP3', 'KLF2', 'IRF2', 'IRF1', 'ELF1', 'ERG', 'MTF1', 'SP1', 'ZNF276', 'JUND', 'RUNX1', 'ZNF787', 'ZNF217', 'MXD1', 'FOXP1', 'IRF8', 'RBPJ', 'RUNX2', 'KLF13', 'HIVEP1', 'YY1', 'TP73', 'ELF2', 'MYB', 'USF2', 'ELF4', 'LYL1', 'KLF3']	4903.34	44
['RXRA', 'ETS2', 'SPI1', 'ZBTB7A', 'RARA', 'BCL11A', 'RREB1', 'SMAD3', 'FLI1', 'FOXO3', 'KLF6', 'IKZF1', 'SREBF1', 'TFDP1', 'ETV6', 'GTF3A', 'RUNX1', 'ERG', 'ELF1', 'NR1D1', 'ZNF217', 'RBPJ', 'RUNX2', 'KLF2', 'IRF2', 'IRF1', 'FOXP1', 'YY1', 'IRF8', 'ZNF787', 'ELF2', 'MXI1', 'USF2', 'JUND', 'KLF13', 'ELF4', 'LYL1', 'SP1', 'SP3', 'MTF1', 'ZNF692', 'EGR3', 'NR4A3', 'CEBPB', 'RFX1', 'HIVEP1', 'KLF3',…	4903.04	48
['RXRA', 'ETS2', 'SPI1', 'ZBTB7A', 'RARA', 'BCL11A', 'RREB1', 'SMAD3', 'FLI1', 'FOXO3', 'KLF6', 'IKZF1', 'SREBF1', 'TFDP1', 'ETV6', 'GTF3A', 'RUNX1', 'ERG', 'ELF1', 'NR1D1', 'ZNF217', 'RBPJ', 'RUNX2', 'KLF2', 'IRF2', 'IRF1', 'ZBTB7B', 'ELF4', 'EGR3', 'NR4A3', 'LYL1', 'KLF13', 'TP73', 'MAFK', 'SP3', 'MTF1', 'ELF2', 'SP1', 'ZNF787', 'IRF8', 'USF2', 'ZNF692', 'MXD1', 'REL', 'BHLHE40', 'KLF3', 'MYB',…	4903	49
['RXRA', 'ETS2', 'SPI1', 'ZBTB7A', 'RARA', 'BCL11A', 'RREB1', 'SMAD3', 'FLI1', 'FOXO3', 'KLF6', 'IKZF1', 'SREBF1', 'TFDP1', 'ETV6', 'GTF3A', 'RUNX1', 'ERG', 'ELF1', 'NR1D1', 'ZNF217', 'RBPJ', 'RUNX2', 'KLF2', 'IRF2', 'IRF1', 'FOXP1', 'YY1', 'IRF8', 'ZNF787', 'ELF2', 'MXI1', 'USF2', 'JUND', 'KLF13', 'ELF4', 'LYL1', 'NRF1', 'ZNF692', 'EGR3', 'NR4A3', 'HIVEP1', 'MTF1', 'SP3', 'TP73', 'RFX1', 'KLF3',…	4902.88	48
['RXRA', 'ETS2', 'SPI1', 'ZBTB7A', 'RARA', 'BCL11A', 'RREB1', 'SMAD3', 'FLI1', 'FOXO3', 'KLF6', 'IKZF1', 'SREBF1', 'TFDP1', 'ETV6', 'STAT1', 'SP3', 'KLF2', 'IRF2', 'IRF1', 'ELF1', 'ERG', 'MTF1', 'SP1', 'EGR3', 'NR4A3', 'RUNX1', 'ZNF217', 'RBPJ', 'RUNX2', 'FOXP1', 'YY1', 'IRF8', 'JUND', 'MYB', 'USF2', 'ZNF787', 'KLF13', 'ELF2', 'ZNF692', 'ELF4', 'LYL1', 'CEBPB', 'MXD1', 'REL', 'BHLHE40', 'ZNF267',…	4902.57	49
['RXRA', 'ETS2', 'SPI1', 'ZBTB7A', 'RARA', 'BCL11A', 'RREB1', 'SMAD3', 'FLI1', 'FOXO3', 'KLF6', 'IKZF1', 'SREBF1', 'TFDP1', 'ETV6', 'GTF3A', 'RUNX1', 'ERG', 'ELF1', 'NR1D1', 'ZNF217', 'RBPJ', 'RUNX2', 'KLF2', 'IRF2', 'IRF1', 'FOXP1', 'YY1', 'IRF8', 'ZNF787', 'ELF2', 'MYB', 'USF2', 'JUND', 'KLF13', 'ELF4', 'LYL1', 'SP1', 'ZBTB48', 'MXD1', 'ZNF692', 'EGR3', 'REL', 'NR4A3', 'BHLHE40', 'TP73', 'ZNF26…	4902.55	49
['RXRA', 'ETS2', 'SPI1', 'ZBTB7A', 'RARA', 'BCL11A', 'RREB1', 'SMAD3', 'FLI1', 'FOXO3', 'DEAF1', 'SREBF1', 'ZNF217', 'KLF2', 'IRF2', 'IRF8', 'IRF1', 'BHLHE40', 'NR3C1', 'TFDP1', 'MXD1', 'KLF3', 'MXI1', 'FOXK1', 'MEF2D', 'FOXP1', 'KLF13', 'EGR3', 'NR4A3', 'MAFK', 'NFATC3', 'GTF3A', 'NR1D1', 'ZNF267', 'ERG', 'LYL1', 'ZNF692']	4902.46	37
['RXRA', 'ETS2', 'SPI1', 'ZBTB7A', 'RARA', 'BCL11A', 'RREB1', 'SMAD3', 'FLI1', 'FOXO3', 'KLF6', 'IKZF1', 'SREBF1', 'TFDP1', 'ETV6', 'STAT1', 'SP3', 'KLF2', 'IRF2', 'IRF1', 'TGIF1', 'JUND', 'MTF1', 'RUNX1', 'ZNF787', 'ZNF217', 'IRF8', 'RBPJ', 'RUNX2', 'KLF13', 'ELF2', 'MXI1', 'SP1', 'EGR3', 'NR4A3', 'SOX4', 'MXD1', 'REL', 'BHLHE40', 'USF2', 'HIVEP1', 'XBP1', 'CEBPB', 'FOXP1']	4902.45	44
['RXRA', 'ETS2', 'SPI1', 'ZBTB7A', 'RARA', 'BCL11A', 'RREB1', 'SMAD3', 'FLI1', 'FOXO3', 'KLF6', 'IKZF1', 'SREBF1', 'TFDP1', 'ETV6', 'GTF3A', 'RUNX1', 'ERG', 'ELF1', 'NR1D1', 'KLF7', 'ELF4', 'SP3', 'MTF1', 'EGR3', 'KLF2', 'IRF2', 'NR4A3', 'IRF8', 'LYL1', 'IRF1', 'KLF13', 'KLF3', 'ELF2', 'REL', 'BHLHE40', 'JDP2', 'HIVEP1', 'NRF1', 'MAFK', 'ZBTB7B']	4902.41	41
['RXRA', 'ETS2', 'SPI1', 'ZBTB7A', 'RARA', 'BCL11A', 'RREB1', 'SMAD3', 'FLI1', 'FOXO3', 'KLF6', 'IKZF1', 'SREBF1', 'TFDP1', 'ETV6', 'STAT1', 'SP3', 'KLF2', 'IRF2', 'IRF1', 'TGIF1', 'JUND', 'MTF1', 'RUNX1', 'ZNF787', 'ZNF217', 'IRF8', 'RBPJ', 'RUNX2', 'KLF13', 'ELF2', 'MXI1', 'NRF1', 'EGR3', 'NR4A3', 'HIVEP1', 'SOX4', 'MXD1', 'REL', 'BHLHE40', 'USF2', 'XBP1', 'TP73', 'FOXP1']	4902.27	44
['RXRA', 'ETS2', 'SPI1', 'ZBTB7A', 'RARA', 'BCL11A', 'RREB1', 'SMAD3', 'FLI1', 'FOXO3', 'KLF6', 'IKZF1', 'SREBF1', 'TFDP1', 'ETV6', 'GTF3A', 'RUNX1', 'TGIF1', 'JUND', 'SP3', 'MTF1', 'ZNF787', 'NR1D1', 'KLF2', 'ZNF217', 'IRF2', 'IRF8', 'IRF1', 'RBPJ', 'RUNX2', 'KLF13', 'ELF2', 'MXI1', 'SP1', 'EGR3', 'NR4A3', 'SOX4', 'MXD1', 'REL', 'FOXP1', 'USF2', 'BHLHE40', 'CEBPB', 'ZNF267', 'BCL6', 'KLF3']	4902.24	46
['RXRA', 'ETS2', 'SPI1', 'ZBTB7A', 'RARA', 'BCL11A', 'RREB1', 'SMAD3', 'FLI1', 'FOXO3', 'KLF6', 'IKZF1', 'SREBF1', 'TFDP1', 'ETV6', 'GTF3A', 'RUNX1', 'ERG', 'ELF1', 'NR1D1', 'ZNF217', 'RBPJ', 'RUNX2', 'KLF2', 'IRF2', 'IRF1', 'FOXP1', 'YY1', 'IRF8', 'ZNF787', 'ELF2', 'MXI1', 'USF2', 'JUND', 'KLF13', 'ELF4', 'LYL1', 'SP1', 'ZBTB48', 'MXD1', 'ZNF692', 'EGR3', 'REL', 'NR4A3', 'BHLHE40', 'CEBPB', 'HIV…	4902.16	49
['RXRA', 'ETS2', 'SPI1', 'ZBTB7A', 'RARA', 'BCL11A', 'RREB1', 'SMAD3', 'FLI1', 'FOXO3', 'KLF6', 'IKZF1', 'SREBF1', 'TFDP1', 'ETV6', 'GTF3A', 'RUNX1', 'ERG', 'ELF1', 'NR1D1', 'ZNF217', 'RBPJ', 'RUNX2', 'KLF2', 'IRF2', 'IRF1', 'FOXP1', 'YY1', 'IRF8', 'ZNF787', 'ELF2', 'MXI1', 'USF2', 'JUND', 'KLF13', 'ELF4', 'LYL1', 'NRF1', 'ZNF692', 'EGR3', 'NR4A3', 'HIVEP1', 'ZBTB48', 'MXD1', 'REL', 'BHLHE40', 'T…	4902	49
['RXRA', 'ETS2', 'SPI1', 'ZBTB7A', 'RARA', 'BCL11A', 'RREB1', 'SMAD3', 'FLI1', 'FOXO3', 'KLF6', 'IKZF1', 'SREBF1', 'TFDP1', 'ETV6', 'GTF3A', 'RUNX1', 'ERG', 'ELF1', 'NR1D1', 'ZNF217', 'RBPJ', 'RUNX2', 'KLF2', 'IRF2', 'IRF1', 'FOXP1', 'YY1', 'IRF8', 'ZNF787', 'ELF2', 'MXI1', 'FOXK1', 'MEF2D', 'GFI1', 'JDP2', 'BCL6', 'JUND', 'KLF13', 'KLF3', 'CEBPB', 'EGR3', 'NR4A3', 'MAFK', 'RFX1', 'MTF1', 'SP3', …	4901.96	49
['RXRA', 'ETS2', 'SPI1', 'ZBTB7A', 'RARA', 'BCL11A', 'RREB1', 'SMAD3', 'FLI1', 'FOXO3', 'KLF6', 'IKZF1', 'SREBF1', 'TFDP1', 'ETV6', 'STAT1', 'SP3', 'KLF2', 'IRF2', 'IRF1', 'ELF1', 'ERG', 'MTF1', 'SP1', 'EGR3', 'NR4A3', 'RUNX1', 'ZNF217', 'RBPJ', 'RUNX2', 'FOXP1', 'YY1', 'IRF8', 'JUND', 'MYB', 'USF2', 'ZNF787', 'KLF13', 'ELF2', 'ZNF692', 'ELF4', 'LYL1', 'TP73', 'RFX1', 'ZNF267', 'KLF3', 'SOX4']	4901.89	47
['RXRA', 'ETS2', 'SPI1', 'ZBTB7A', 'RARA', 'BCL11A', 'RREB1', 'SMAD3', 'FLI1', 'FOXO3', 'KLF6', 'IKZF1', 'SREBF1', 'TFDP1', 'ETV6', 'STAT1', 'SP3', 'KLF2', 'IRF2', 'IRF1', 'ELF1', 'ERG', 'MTF1', 'SP1', 'EGR3', 'NR4A3', 'RUNX1', 'ZNF217', 'RBPJ', 'RUNX2', 'FOXP1', 'YY1', 'IRF8', 'JUND', 'MXI1', 'KLF13', 'USF2', 'ZNF787', 'ELF2', 'ZNF692', 'ELF4', 'LYL1', 'TP73', 'MXD1', 'REL', 'BHLHE40', 'ZNF267',…	4901.76	49
['RXRA', 'ETS2', 'SPI1', 'ZBTB7A', 'RARA', 'BCL11A', 'RREB1', 'SMAD3', 'FLI1', 'FOXO3', 'KLF6', 'IKZF1', 'SREBF1', 'TFDP1', 'ETV6', 'STAT1', 'SP3', 'KLF2', 'IRF2', 'IRF1', 'TGIF1', 'JUND', 'MTF1', 'RUNX1', 'ZNF787', 'ZNF217', 'IRF8', 'RBPJ', 'RUNX2', 'KLF13', 'ELF2', 'MXI1', 'SP1', 'EGR3', 'NR4A3', 'SOX4', 'RFX1', 'HIVEP1', 'XBP1', 'USF2', 'TP73', 'FOXP1']	4901.69	42
['RXRA', 'ETS2', 'SPI1', 'ZBTB7A', 'RARA', 'BCL11A', 'RREB1', 'SMAD3', 'FLI1', 'FOXO3', 'KLF6', 'IKZF1', 'SREBF1', 'TFDP1', 'ETV6', 'GTF3A', 'RUNX1', 'ERG', 'ELF1', 'NR1D1', 'ZNF217', 'RBPJ', 'RUNX2', 'KLF2', 'IRF2', 'IRF1', 'FOXP1', 'YY1', 'IRF8', 'ZNF787', 'ELF2', 'MXI1', 'FOXK1', 'MEF2D', 'GFI1', 'JDP2', 'BCL6', 'JUND', 'KLF13', 'KLF3', 'CEBPB', 'EGR3', 'NR4A3', 'MAFK', 'NFATC3', 'REL', 'BHLHE…	4901.65	52
['RXRA', 'ETS2', 'SPI1', 'ZBTB7A', 'RARA', 'BCL11A', 'RREB1', 'SMAD3', 'FLI1', 'FOXO3', 'DEAF1', 'SREBF1', 'ZNF217', 'KLF2', 'IRF2', 'IRF8', 'IRF1', 'BHLHE40', 'IKZF1', 'ETV6', 'RUNX2', 'REL', 'STAT1', 'EGR3', 'NR4A3', 'KLF13', 'TGIF1', 'JUND', 'RUNX1', 'ZNF787', 'MXD1', 'MXI1', 'TFDP1', 'ZNF267', 'USF2', 'KLF3', 'ZBTB7B', 'TP73', 'MAFK']	4901.64	39
['RXRA', 'ETS2', 'SPI1', 'ZBTB7A', 'RARA', 'BCL11A', 'RREB1', 'SMAD3', 'FLI1', 'FOXO3', 'KLF6', 'IKZF1', 'SREBF1', 'TFDP1', 'ETV6', 'GTF3A', 'RUNX1', 'TGIF1', 'JUND', 'SP3', 'MTF1', 'ZNF787', 'NR1D1', 'KLF2', 'ZNF217', 'IRF2', 'IRF8', 'IRF1', 'RBPJ', 'RUNX2', 'KLF13', 'ELF2', 'MXI1', 'SP1', 'EGR3', 'NR4A3', 'SOX4', 'RFX1', 'USF2', 'ZNF267', 'KLF3', 'BCL6', 'FOXP1', 'TP73']	4901.5	44
['RXRA', 'ETS2', 'SPI1', 'ZBTB7A', 'RARA', 'BCL11A', 'RREB1', 'SMAD3', 'FLI1', 'FOXO3', 'DEAF1', 'SREBF1', 'ZNF217', 'KLF2', 'IRF2', 'IRF8', 'IRF1', 'BHLHE40', 'IKZF1', 'ETV6', 'RUNX2', 'REL', 'GTF3A', 'TFDP1', 'RUNX1', 'EGR3', 'KLF13', 'JUND', 'MYB', 'ZNF787', 'TGIF1', 'NR1D1', 'MXD1', 'NR4A3', 'NRF1', 'HIVEP1', 'MAFK', 'USF2', 'XBP1', 'TP73', 'FOXP1']	4901.2	41
['RXRA', 'ETS2', 'SPI1', 'ZBTB7A', 'RARA', 'BCL11A', 'RREB1', 'SMAD3', 'FLI1', 'FOXO3', 'KLF6', 'IKZF1', 'SREBF1', 'TFDP1', 'ETV6', 'GTF3A', 'RUNX1', 'ERG', 'ELF1', 'NR1D1', 'KLF7', 'ELF4', 'SP3', 'MTF1', 'EGR3', 'KLF2', 'IRF2', 'NR4A3', 'IRF8', 'LYL1', 'IRF1', 'KLF13', 'KLF3', 'ELF2', 'RFX1', 'JDP2', 'ZNF267', 'SP1', 'SOX4', 'ZBTB7B']	4901.07	40
['RXRA', 'ETS2', 'SPI1', 'ZBTB7A', 'RARA', 'BCL11A', 'RREB1', 'SMAD3', 'FLI1', 'FOXO3', 'KLF6', 'IKZF1', 'SREBF1', 'TFDP1', 'ETV6', 'GTF3A', 'NFKB2', 'ELF1', 'EGR3', 'ERG', 'NR1D1', 'KLF2', 'IRF2', 'NR4A3', 'IRF8', 'LYL1', 'IRF1', 'KLF13', 'ELF2', 'ELF4', 'SP3', 'MTF1', 'MAFK', 'SP1', 'KLF7', 'KLF3', 'REL', 'BHLHE40', 'JDP2', 'ZNF267', 'MEF2D', 'FOXP1']	4901.05	42
['RXRA', 'ETS2', 'SPI1', 'ZBTB7A', 'RARA', 'BCL11A', 'RREB1', 'SMAD3', 'FLI1', 'FOXO3', 'DEAF1', 'SREBF1', 'ZNF217', 'KLF2', 'IRF2', 'IRF8', 'IRF1', 'BHLHE40', 'IKZF1', 'ETV6', 'RUNX2', 'REL', 'GTF3A', 'TFDP1', 'RUNX1', 'EGR3', 'KLF13', 'JUND', 'MYB', 'ZNF787', 'TGIF1', 'NR1D1', 'MXD1', 'NR4A3', 'ZNF267', 'SOX4', 'USF2', 'XBP1', 'TP73', 'ZBTB7B']	4900.98	40
['RXRA', 'ETS2', 'SPI1', 'ZBTB7A', 'RARA', 'BCL11A', 'RREB1', 'SMAD3', 'FLI1', 'FOXO3', 'KLF6', 'IKZF1', 'SREBF1', 'TFDP1', 'ETV6', 'GTF3A', 'RUNX1', 'TGIF1', 'JUND', 'SP3', 'MTF1', 'ZNF787', 'NR1D1', 'KLF2', 'ZNF217', 'IRF2', 'IRF8', 'IRF1', 'RBPJ', 'RUNX2', 'KLF13', 'ELF2', 'MXI1', 'NRF1', 'EGR3', 'NR4A3', 'HIVEP1', 'MAFK', 'MXD1', 'REL', 'BHLHE40', 'USF2', 'XBP1', 'CEBPB', 'FOXP1']	4900.84	45
['RXRA', 'ETS2', 'SPI1', 'ZBTB7A', 'RARA', 'BCL11A', 'RREB1', 'SMAD3', 'FLI1', 'FOXO3', 'KLF6', 'IKZF1', 'SREBF1', 'TFDP1', 'ETV6', 'GTF3A', 'RUNX1', 'ERG', 'ELF1', 'NR1D1', 'ZNF217', 'RBPJ', 'RUNX2', 'KLF2', 'IRF2', 'IRF1', 'FOXP1', 'YY1', 'IRF8', 'ZNF787', 'ELF2', 'MXI1', 'USF2', 'JUND', 'KLF13', 'ELF4', 'LYL1', 'SP1', 'SP3', 'MTF1', 'ZNF692', 'EGR3', 'NR4A3', 'CEBPB', 'MXD1', 'REL', 'BHLHE40',…	4900.84	50
['RXRA', 'ETS2', 'SPI1', 'ZBTB7A', 'RARA', 'BCL11A', 'RREB1', 'SMAD3', 'FLI1', 'FOXO3', 'KLF6', 'IKZF1', 'SREBF1', 'TFDP1', 'ETV6', 'GTF3A', 'RUNX1', 'ERG', 'ELF1', 'NR1D1', 'ZNF217', 'RBPJ', 'RUNX2', 'KLF2', 'IRF2', 'IRF1', 'FOXP1', 'YY1', 'IRF8', 'ZNF787', 'ELF2', 'MXI1', 'USF2', 'JUND', 'KLF13', 'ELF4', 'LYL1', 'NRF1', 'ZNF692', 'EGR3', 'NR4A3', 'HIVEP1', 'MTF1', 'SP3', 'TP73', 'MXD1', 'REL', …	4900.68	50
['RXRA', 'ETS2', 'SPI1', 'ZBTB7A', 'RARA', 'BCL11A', 'RREB1', 'SMAD3', 'FLI1', 'FOXO3', 'KLF6', 'IKZF1', 'SREBF1', 'TFDP1', 'ETV6', 'GTF3A', 'RUNX1', 'ERG', 'ELF1', 'NR1D1', 'ZNF217', 'RBPJ', 'RUNX2', 'KLF2', 'IRF2', 'IRF1', 'FOXP1', 'YY1', 'IRF8', 'ZNF787', 'ELF2', 'MYB', 'USF2', 'JUND', 'KLF13', 'ELF4', 'LYL1', 'SP1', 'SP3', 'MTF1', 'ZNF692', 'EGR3', 'NR4A3', 'CEBPB', 'RFX1', 'ZNF267', 'KLF3', …	4900.56	48
['RXRA', 'ETS2', 'SPI1', 'ZBTB7A', 'RARA', 'BCL11A', 'RREB1', 'SMAD3', 'FLI1', 'FOXO3', 'KLF6', 'IKZF1', 'SREBF1', 'TFDP1', 'ETV6', 'GTF3A', 'RUNX1', 'TGIF1', 'JUND', 'SP3', 'MTF1', 'ZNF787', 'NR1D1', 'KLF2', 'ZNF217', 'IRF2', 'IRF8', 'IRF1', 'RBPJ', 'RUNX2', 'KLF13', 'ELF2', 'MXI1', 'SP1', 'EGR3', 'NR4A3', 'MAFK', 'RFX1', 'USF2', 'HIVEP1', 'XBP1', 'CEBPB', 'FOXP1']	4900.21	43
['RXRA', 'ETS2', 'SPI1', 'ZBTB7A', 'RARA', 'BCL11A', 'RREB1', 'SMAD3', 'FLI1', 'FOXO3', 'KLF6', 'IKZF1', 'SREBF1', 'TFDP1', 'ETV6', 'GTF3A', 'RUNX1', 'ERG', 'ELF1', 'NR1D1', 'ZNF217', 'RBPJ', 'RUNX2', 'KLF2', 'IRF2', 'IRF1', 'FOXP1', 'YY1', 'IRF8', 'ZNF787', 'ELF2', 'MXI1', 'USF2', 'JUND', 'KLF13', 'ELF4', 'LYL1', 'SP1', 'SP3', 'MTF1', 'ZNF692', 'EGR3', 'NR4A3', 'TP73', 'RFX1', 'HIVEP1', 'XBP1', …	4900.1	48
['RXRA', 'ETS2', 'SPI1', 'ZBTB7A', 'RARA', 'BCL11A', 'RREB1', 'SMAD3', 'FLI1', 'FOXO3', 'KLF6', 'IKZF1', 'SREBF1', 'TFDP1', 'ETV6', 'GTF3A', 'RUNX1', 'TGIF1', 'JUND', 'SP3', 'MTF1', 'ZNF787', 'NR1D1', 'KLF2', 'ZNF217', 'IRF2', 'IRF8', 'IRF1', 'RBPJ', 'RUNX2', 'KLF13', 'ELF2', 'MXI1', 'NRF1', 'EGR3', 'NR4A3', 'HIVEP1', 'MAFK', 'RFX1', 'USF2', 'XBP1', 'TP73', 'FOXP1']	4900.02	43
['RXRA', 'ETS2', 'SPI1', 'ZBTB7A', 'RARA', 'BCL11A', 'RREB1', 'SMAD3', 'FLI1', 'FOXO3', 'KLF6', 'IKZF1', 'SREBF1', 'TFDP1', 'ETV6', 'GTF3A', 'RUNX1', 'TGIF1', 'JUND', 'SP3', 'MTF1', 'ZNF787', 'NR1D1', 'KLF2', 'ZNF217', 'IRF2', 'IRF8', 'IRF1', 'RBPJ', 'RUNX2', 'KLF13', 'ELF2', 'MYB', 'SP1', 'EGR3', 'NR4A3', 'MAFK', 'MXD1', 'REL', 'ZBTB7B', 'TP73', 'USF2', 'BHLHE40', 'HIVEP1', 'KLF3']	4899.96	45
['RXRA', 'ETS2', 'SPI1', 'ZBTB7A', 'RARA', 'BCL11A', 'RREB1', 'SMAD3', 'FLI1', 'FOXO3', 'DEAF1', 'SREBF1', 'ZNF217', 'KLF2', 'IRF2', 'IRF8', 'IRF1', 'BHLHE40', 'IKZF1', 'ETV6', 'RUNX2', 'REL', 'STAT1', 'EGR3', 'NR4A3', 'KLF13', 'TGIF1', 'JUND', 'RUNX1', 'ZNF787', 'MXD1', 'MYB', 'TFDP1', 'ZNF267', 'USF2', 'KLF3', 'BCL6', 'FOXP1', 'TP73', 'MAFK']	4899.82	40
['RXRA', 'ETS2', 'SPI1', 'ZBTB7A', 'RARA', 'BCL11A', 'RREB1', 'SMAD3', 'FLI1', 'FOXO3', 'KLF6', 'IKZF1', 'SREBF1', 'TFDP1', 'ETV6', 'STAT1', 'SP3', 'KLF2', 'IRF2', 'IRF1', 'TGIF1', 'JUND', 'MTF1', 'RUNX1', 'ZNF787', 'ZNF217', 'IRF8', 'RBPJ', 'RUNX2', 'KLF13', 'ELF2', 'MYB', 'SP1', 'EGR3', 'NR4A3', 'MAFK', 'MXD1', 'REL', 'BHLHE40', 'USF2', 'ZNF267', 'XBP1', 'CEBPB', 'FOXP1']	4899.75	44
['RXRA', 'ETS2', 'SPI1', 'ZBTB7A', 'RARA', 'BCL11A', 'RREB1', 'SMAD3', 'FLI1', 'FOXO3', 'KLF6', 'IKZF1', 'SREBF1', 'TFDP1', 'ETV6', 'GTF3A', 'RUNX1', 'ERG', 'ELF1', 'NR1D1', 'ZNF217', 'RBPJ', 'RUNX2', 'KLF2', 'IRF2', 'IRF1', 'ZBTB7B', 'ELF4', 'EGR3', 'NR4A3', 'LYL1', 'KLF13', 'TP73', 'MAFK', 'SP3', 'MTF1', 'ELF2', 'SP1', 'ZNF787', 'IRF8', 'USF2', 'ZNF692', 'MXD1', 'REL', 'BHLHE40', 'KLF3', 'MXI1'…	4899.73	49
['RXRA', 'ETS2', 'SPI1', 'ZBTB7A', 'RARA', 'BCL11A', 'RREB1', 'SMAD3', 'FLI1', 'FOXO3', 'KLF6', 'IKZF1', 'SREBF1', 'TFDP1', 'ETV6', 'GTF3A', 'RUNX1', 'ERG', 'ELF1', 'NR1D1', 'ZNF217', 'RBPJ', 'RUNX2', 'KLF2', 'IRF2', 'IRF1', 'FOXP1', 'YY1', 'IRF8', 'ZNF787', 'ELF2', 'MYB', 'USF2', 'JUND', 'KLF13', 'ELF4', 'LYL1', 'SP1', 'ZBTB48', 'MXD1', 'ZNF692', 'EGR3', 'REL', 'NR4A3', 'BHLHE40', 'CEBPB', 'ZNF2…	4899.73	49
['RXRA', 'ETS2', 'SPI1', 'ZBTB7A', 'RARA', 'BCL11A', 'RREB1', 'SMAD3', 'FLI1', 'FOXO3', 'KLF6', 'IKZF1', 'SREBF1', 'TFDP1', 'ETV6', 'STAT1', 'SP3', 'KLF2', 'IRF2', 'IRF1', 'ELF1', 'ERG', 'MTF1', 'SP1', 'EGR3', 'NR4A3', 'RUNX1', 'ZNF217', 'RBPJ', 'RUNX2', 'FOXP1', 'YY1', 'IRF8', 'JUND', 'MYB', 'USF2', 'ZNF787', 'KLF13', 'ELF2', 'ZNF692', 'ELF4', 'LYL1', 'TP73', 'MXD1', 'REL', 'BHLHE40', 'ZNF267', …	4899.69	49
['RXRA', 'ETS2', 'SPI1', 'ZBTB7A', 'RARA', 'BCL11A', 'RREB1', 'SMAD3', 'FLI1', 'FOXO3', 'DEAF1', 'SREBF1', 'ZNF217', 'KLF2', 'IRF2', 'IRF8', 'IRF1', 'BHLHE40', 'IKZF1', 'ETV6', 'RUNX2', 'REL', 'STAT1', 'EGR3', 'NR4A3', 'KLF13', 'ELF1', 'ERG', 'TFDP1', 'NRF1', 'JUND', 'RUNX1', 'MXI1', 'ZNF787', 'MXD1', 'HIVEP1', 'BCL6', 'KLF3', 'FOXP1', 'USF2', 'CEBPB', 'SOX4']	4899.67	42
['RXRA', 'ETS2', 'SPI1', 'ZBTB7A', 'RARA', 'BCL11A', 'RREB1', 'SMAD3', 'FLI1', 'FOXO3', 'KLF6', 'IKZF1', 'SREBF1', 'TFDP1', 'ETV6', 'STAT1', 'SP3', 'KLF2', 'IRF2', 'IRF1', 'ELF1', 'ERG', 'MTF1', 'SP1', 'EGR3', 'NR4A3', 'RUNX1', 'ZNF217', 'RBPJ', 'RUNX2', 'FOXP1', 'YY1', 'IRF8', 'JUND', 'MXI1', 'KLF13', 'USF2', 'ZNF787', 'ELF2', 'ZNF692', 'ELF4', 'LYL1', 'CEBPB', 'MXD1', 'REL', 'BHLHE40', 'HIVEP1'…	4899.31	49
['RXRA', 'ETS2', 'SPI1', 'ZBTB7A', 'RARA', 'BCL11A', 'RREB1', 'SMAD3', 'FLI1', 'FOXO3', 'KLF6', 'IKZF1', 'SREBF1', 'TFDP1', 'ETV6', 'GTF3A', 'RUNX1', 'ERG', 'ELF1', 'NR1D1', 'ZNF217', 'RBPJ', 'RUNX2', 'KLF2', 'IRF2', 'IRF1', 'FOXP1', 'YY1', 'IRF8', 'ZNF787', 'ELF2', 'MXI1', 'USF2', 'JUND', 'KLF13', 'ELF4', 'LYL1', 'SP1', 'ZBTB48', 'MXD1', 'ZNF692', 'EGR3', 'REL', 'NR4A3', 'BHLHE40', 'TP73', 'HIVE…	4899.29	49
['RXRA', 'ETS2', 'SPI1', 'ZBTB7A', 'RARA', 'BCL11A', 'RREB1', 'SMAD3', 'FLI1', 'FOXO3', 'KLF6', 'IKZF1', 'SREBF1', 'TFDP1', 'ETV6', 'STAT1', 'SP3', 'KLF2', 'IRF2', 'IRF1', 'ELF1', 'ERG', 'MTF1', 'NRF1', 'EGR3', 'NR4A3', 'KLF13', 'RUNX1', 'ZNF217', 'RBPJ', 'RUNX2', 'FOXP1', 'YY1', 'IRF8', 'JUND', 'MXI1', 'USF2', 'HIVEP1', 'ZNF787', 'ELF2', 'ZNF692', 'ELF4', 'LYL1', 'TP73', 'MXD1', 'REL', 'BHLHE40'…	4899.14	49
['RXRA', 'ETS2', 'SPI1', 'ZBTB7A', 'RARA', 'BCL11A', 'RREB1', 'SMAD3', 'FLI1', 'FOXO3', 'DEAF1', 'SREBF1', 'ZNF217', 'KLF2', 'IRF2', 'IRF8', 'IRF1', 'BHLHE40', 'IKZF1', 'ETV6', 'RUNX2', 'REL', 'STAT1', 'EGR3', 'NR4A3', 'KLF13', 'ELF1', 'ERG', 'TFDP1', 'NRF1', 'JUND', 'RUNX1', 'MXI1', 'ZNF787', 'MXD1', 'HIVEP1', 'ELF4', 'LYL1', 'ZNF692', 'USF2', 'KLF3', 'MAFK', 'TP73', 'FOXP1']	4899.14	44
['RXRA', 'ETS2', 'SPI1', 'ZBTB7A', 'RARA', 'BCL11A', 'RREB1', 'SMAD3', 'FLI1', 'FOXO3', 'KLF6', 'IKZF1', 'SREBF1', 'TFDP1', 'ETV6', 'STAT1', 'SP3', 'KLF2', 'IRF2', 'IRF1', 'ELF1', 'ERG', 'MTF1', 'NRF1', 'EGR3', 'NR4A3', 'KLF13', 'RUNX1', 'KLF7', 'ELF4', 'KLF3', 'IRF8', 'LYL1', 'ELF2', 'RFX1', 'MAZ', 'MAFK', 'FOXP1']	4899.05	38
['RXRA', 'ETS2', 'SPI1', 'ZBTB7A', 'RARA', 'BCL11A', 'RREB1', 'SMAD3', 'FLI1', 'FOXO3', 'DEAF1', 'SREBF1', 'ZNF217', 'KLF2', 'IRF2', 'IRF8', 'IRF1', 'BHLHE40', 'IKZF1', 'ETV6', 'RUNX2', 'REL', 'STAT1', 'EGR3', 'NR4A3', 'KLF13', 'TGIF1', 'JUND', 'RUNX1', 'ZNF787', 'MXD1', 'MYB', 'TFDP1', 'ZNF267', 'USF2', 'KLF3', 'ZBTB7B', 'TP73', 'SOX4']	4899.05	39
['RXRA', 'ETS2', 'SPI1', 'ZBTB7A', 'RARA', 'BCL11A', 'RREB1', 'SMAD3', 'FLI1', 'FOXO3', 'DEAF1', 'SREBF1', 'ZNF217', 'KLF2', 'IRF2', 'IRF8', 'IRF1', 'BHLHE40', 'IKZF1', 'ETV6', 'RUNX2', 'REL', 'STAT1', 'EGR3', 'NR4A3', 'KLF13', 'ELF1', 'ERG', 'TFDP1', 'ZNF267', 'JUND', 'RUNX1', 'MXI1', 'ZNF787', 'MXD1', 'ELF4', 'LYL1', 'ZNF692', 'USF2', 'KLF3', 'SOX4', 'TP73', 'ZBTB7B']	4898.88	43
['RXRA', 'ETS2', 'SPI1', 'ZBTB7A', 'RARA', 'BCL11A', 'RREB1', 'SMAD3', 'FLI1', 'FOXO3', 'KLF6', 'IKZF1', 'SREBF1', 'TFDP1', 'ETV6', 'STAT1', 'SP3', 'KLF2', 'IRF2', 'IRF1', 'TGIF1', 'JUND', 'MTF1', 'RUNX1', 'ZNF787', 'ZNF217', 'IRF8', 'RBPJ', 'RUNX2', 'KLF13', 'ELF2', 'MYB', 'SP1', 'EGR3', 'NR4A3', 'MAFK', 'RFX1', 'ZNF267', 'XBP1', 'USF2', 'TP73', 'FOXP1']	4898.86	42
['RXRA', 'ETS2', 'SPI1', 'ZBTB7A', 'RARA', 'BCL11A', 'RREB1', 'SMAD3', 'FLI1', 'FOXO3', 'KLF6', 'IKZF1', 'SREBF1', 'TFDP1', 'ETV6', 'GTF3A', 'RUNX1', 'TGIF1', 'JUND', 'SP3', 'MTF1', 'ZNF787', 'NR1D1', 'KLF2', 'ZNF217', 'IRF2', 'IRF8', 'IRF1', 'RBPJ', 'RUNX2', 'KLF13', 'ELF2', 'MYB', 'NRF1', 'EGR3', 'NR4A3', 'HIVEP1', 'SOX4', 'MXD1', 'REL', 'BHLHE40', 'USF2', 'XBP1', 'CEBPB', 'FOXP1']	4898.6	45
['RXRA', 'ETS2', 'SPI1', 'ZBTB7A', 'RARA', 'BCL11A', 'RREB1', 'SMAD3', 'FLI1', 'FOXO3', 'KLF6', 'IKZF1', 'SREBF1', 'TFDP1', 'ETV6', 'STAT1', 'SP3', 'KLF2', 'IRF2', 'IRF1', 'ELF1', 'ERG', 'MTF1', 'SP1', 'EGR3', 'NR4A3', 'RUNX1', 'ZNF217', 'RBPJ', 'RUNX2', 'FOXP1', 'YY1', 'IRF8', 'JUND', 'MXI1', 'KLF13', 'USF2', 'ZNF787', 'ELF2', 'BCL6', 'KLF3', 'CEBPB', 'RFX1', 'MAFK', 'ZNF267']	4898.56	45
['RXRA', 'ETS2', 'SPI1', 'ZBTB7A', 'RARA', 'BCL11A', 'RREB1', 'SMAD3', 'FLI1', 'FOXO3', 'KLF6', 'IKZF1', 'SREBF1', 'TFDP1', 'ETV6', 'STAT1', 'SP3', 'KLF2', 'IRF2', 'IRF1', 'ELF1', 'ERG', 'MTF1', 'SP1', 'EGR3', 'NR4A3', 'RUNX1', 'ZNF217', 'RBPJ', 'RUNX2', 'FOXP1', 'YY1', 'IRF8', 'JUND', 'MXI1', 'KLF13', 'USF2', 'ZNF787', 'ELF2', 'ZNF692', 'ELF4', 'LYL1', 'TP73', 'RFX1', 'HIVEP1', 'KLF3', 'SOX4']	4898.49	47
['RXRA', 'ETS2', 'SPI1', 'ZBTB7A', 'RARA', 'BCL11A', 'RREB1', 'SMAD3', 'FLI1', 'FOXO3', 'KLF6', 'IKZF1', 'SREBF1', 'TFDP1', 'ETV6', 'GTF3A', 'RUNX1', 'ERG', 'ELF1', 'NR1D1', 'ZNF217', 'RBPJ', 'RUNX2', 'KLF2', 'IRF2', 'IRF1', 'FOXP1', 'YY1', 'IRF8', 'ZNF787', 'ELF2', 'MYB', 'USF2', 'JUND', 'KLF13', 'ELF4', 'LYL1', 'SP1', 'SP3', 'MTF1', 'ZNF692', 'EGR3', 'NR4A3', 'CEBPB', 'MXD1', 'REL', 'BHLHE40', …	4898.46	50
['RXRA', 'ETS2', 'SPI1', 'ZBTB7A', 'RARA', 'BCL11A', 'RREB1', 'SMAD3', 'FLI1', 'FOXO3', 'DEAF1', 'SREBF1', 'ZNF217', 'KLF2', 'IRF2', 'IRF8', 'IRF1', 'BHLHE40', 'IKZF1', 'ETV6', 'RUNX2', 'REL', 'STAT1', 'EGR3', 'NR4A3', 'KLF13', 'ELF1', 'ERG', 'TFDP1', 'ZNF267', 'JUND', 'RUNX1', 'MYB', 'ZNF787', 'MXD1', 'BCL6', 'KLF3', 'FOXP1', 'GFI1', 'NFATC3', 'FOXK1', 'MEF2D', 'CEBPA', 'SOX4', 'CEBPB']	4898.24	45
['RXRA', 'ETS2', 'SPI1', 'ZBTB7A', 'RARA', 'BCL11A', 'RREB1', 'SMAD3', 'FLI1', 'FOXO3', 'KLF6', 'IKZF1', 'SREBF1', 'TFDP1', 'ETV6', 'GTF3A', 'RUNX1', 'ERG', 'ELF1', 'NR1D1', 'ZNF217', 'RBPJ', 'RUNX2', 'KLF2', 'IRF2', 'IRF1', 'FOXP1', 'YY1', 'IRF8', 'ZNF787', 'ELF2', 'MXI1', 'USF2', 'JUND', 'KLF13', 'ELF4', 'LYL1', 'NRF1', 'ZNF692', 'EGR3', 'NR4A3', 'HIVEP1', 'MTF1', 'SP3', 'CEBPB', 'MXD1', 'REL',…	4897.92	50
['RXRA', 'ETS2', 'SPI1', 'ZBTB7A', 'RARA', 'BCL11A', 'RREB1', 'SMAD3', 'FLI1', 'FOXO3', 'KLF6', 'IKZF1', 'SREBF1', 'TFDP1', 'ETV6', 'GTF3A', 'RUNX1', 'TGIF1', 'JUND', 'SP3', 'MTF1', 'ZNF787', 'NR1D1', 'KLF2', 'ZNF217', 'IRF2', 'IRF8', 'IRF1', 'RBPJ', 'RUNX2', 'KLF13', 'ELF2', 'MYB', 'SP1', 'EGR3', 'NR4A3', 'SOX4', 'RFX1', 'USF2', 'HIVEP1', 'XBP1', 'CEBPB', 'FOXP1']	4897.86	43
['RXRA', 'ETS2', 'SPI1', 'ZBTB7A', 'RARA', 'BCL11A', 'RREB1', 'SMAD3', 'FLI1', 'FOXO3', 'KLF6', 'IKZF1', 'SREBF1', 'TFDP1', 'ETV6', 'GTF3A', 'RUNX1', 'TGIF1', 'JUND', 'SP3', 'MTF1', 'ZNF787', 'NR1D1', 'KLF2', 'ZNF217', 'IRF2', 'IRF8', 'IRF1', 'RBPJ', 'RUNX2', 'KLF13', 'ELF2', 'MYB', 'NRF1', 'EGR3', 'NR4A3', 'HIVEP1', 'SOX4', 'RFX1', 'USF2', 'XBP1', 'TP73', 'FOXP1']	4897.67	43
['RXRA', 'ETS2', 'SPI1', 'ZBTB7A', 'RARA', 'BCL11A', 'RREB1', 'SMAD3', 'FLI1', 'FOXO3', 'KLF6', 'IKZF1', 'SREBF1', 'TFDP1', 'ETV6', 'GTF3A', 'RUNX1', 'ERG', 'ELF1', 'NR1D1', 'ZNF217', 'RBPJ', 'RUNX2', 'KLF2', 'IRF2', 'IRF1', 'ZBTB7B', 'ELF4', 'EGR3', 'NR4A3', 'LYL1', 'KLF13', 'TP73', 'SOX4', 'JUND', 'ZNF787', 'IRF8', 'MYB', 'USF2', 'ZNF692', 'MXD1', 'REL', 'BHLHE40', 'KLF3', 'SP3', 'MTF1', 'ELF2'…	4897.67	49
['RXRA', 'ETS2', 'SPI1', 'ZBTB7A', 'RARA', 'BCL11A', 'RREB1', 'SMAD3', 'FLI1', 'FOXO3', 'KLF6', 'IKZF1', 'SREBF1', 'TFDP1', 'ETV6', 'GTF3A', 'RUNX1', 'ERG', 'ELF1', 'NR1D1', 'ZNF217', 'RBPJ', 'RUNX2', 'KLF2', 'IRF2', 'IRF1', 'FOXP1', 'YY1', 'IRF8', 'ZNF787', 'ELF2', 'MYB', 'USF2', 'JUND', 'KLF13', 'ELF4', 'LYL1', 'SP1', 'SP3', 'MTF1', 'ZNF692', 'EGR3', 'NR4A3', 'TP73', 'RFX1', 'ZNF267', 'XBP1', '…	4897.62	48
['RXRA', 'ETS2', 'SPI1', 'ZBTB7A', 'RARA', 'BCL11A', 'RREB1', 'SMAD3', 'FLI1', 'FOXO3', 'KLF6', 'IKZF1', 'SREBF1', 'TFDP1', 'ETV6', 'STAT1', 'SP3', 'KLF2', 'IRF2', 'IRF1', 'TGIF1', 'JUND', 'MTF1', 'RUNX1', 'ZNF787', 'ZNF217', 'IRF8', 'RBPJ', 'RUNX2', 'KLF13', 'ELF2', 'MXI1', 'SP1', 'EGR3', 'NR4A3', 'SOX4', 'MXD1', 'REL', 'BHLHE40', 'USF2', 'ZNF267', 'KLF3', 'BCL6', 'FOXP1', 'TP73']	4897.47	45
['RXRA', 'ETS2', 'SPI1', 'ZBTB7A', 'RARA', 'BCL11A', 'RREB1', 'SMAD3', 'FLI1', 'FOXO3', 'KLF6', 'IKZF1', 'SREBF1', 'TFDP1', 'ETV6', 'GTF3A', 'RUNX1', 'ERG', 'ELF1', 'NR1D1', 'ZNF217', 'RBPJ', 'RUNX2', 'KLF2', 'IRF2', 'IRF1', 'FOXP1', 'YY1', 'IRF8', 'ZNF787', 'ELF2', 'MXI1', 'USF2', 'JUND', 'KLF13', 'BCL6', 'KLF3', 'MTF1', 'SP3', 'EGR3', 'NR4A3', 'CEBPB', 'RFX1', 'HIVEP1', 'NRF1', 'SOX4']	4897.46	46
['RXRA', 'ETS2', 'SPI1', 'ZBTB7A', 'RARA', 'BCL11A', 'RREB1', 'SMAD3', 'FLI1', 'FOXO3', 'KLF6', 'IKZF1', 'SREBF1', 'TFDP1', 'ETV6', 'GTF3A', 'RUNX1', 'ERG', 'ELF1', 'NR1D1', 'ZNF217', 'RBPJ', 'RUNX2', 'KLF2', 'IRF2', 'IRF1', 'ZBTB7B', 'ELF4', 'EGR3', 'NR4A3', 'LYL1', 'KLF13', 'TP73', 'SOX4', 'JUND', 'ZNF787', 'IRF8', 'MXI1', 'USF2', 'ZNF692', 'MXD1', 'REL', 'BHLHE40', 'KLF3', 'SP3', 'MLX', 'ZNF26…	4897.34	47
['RXRA', 'ETS2', 'SPI1', 'ZBTB7A', 'RARA', 'BCL11A', 'RREB1', 'SMAD3', 'FLI1', 'FOXO3', 'KLF6', 'IKZF1', 'SREBF1', 'TFDP1', 'ETV6', 'STAT1', 'SP3', 'KLF2', 'IRF2', 'IRF1', 'ELF1', 'ERG', 'MTF1', 'SP1', 'EGR3', 'NR4A3', 'RUNX1', 'ZNF217', 'RBPJ', 'RUNX2', 'FOXP1', 'YY1', 'IRF8', 'JUND', 'MYB', 'FOXK1', 'MEF2D', 'GFI1', 'ZNF787', 'MAFK', 'KLF13', 'ELF2', 'BCL6', 'KLF3', 'RFX1', 'CEBPB', 'ZNF267']	4897.3	47
['RXRA', 'ETS2', 'SPI1', 'ZBTB7A', 'RARA', 'BCL11A', 'RREB1', 'SMAD3', 'FLI1', 'FOXO3', 'KLF6', 'IKZF1', 'SREBF1', 'TFDP1', 'ETV6', 'STAT1', 'SP3', 'KLF2', 'IRF2', 'IRF1', 'ELF1', 'ERG', 'MTF1', 'SP1', 'EGR3', 'NR4A3', 'RUNX1', 'ZNF217', 'RBPJ', 'RUNX2', 'FOXP1', 'YY1', 'IRF8', 'JUND', 'MYB', 'FOXK1', 'MEF2D', 'GFI1', 'ZNF787', 'MAFK', 'KLF13', 'ELF2', 'BCL6', 'KLF3', 'NFATC3', 'MXD1', 'REL', 'BH…	4897.26	50
['RXRA', 'ETS2', 'SPI1', 'ZBTB7A', 'RARA', 'BCL11A', 'RREB1', 'SMAD3', 'FLI1', 'FOXO3', 'KLF6', 'IKZF1', 'SREBF1', 'TFDP1', 'ETV6', 'GTF3A', 'RUNX1', 'ERG', 'ELF1', 'NR1D1', 'ZNF217', 'RBPJ', 'RUNX2', 'KLF2', 'IRF2', 'IRF1', 'FOXP1', 'YY1', 'IRF8', 'ZNF787', 'ELF2', 'MXI1', 'USF2', 'JUND', 'KLF13', 'ELF4', 'LYL1', 'SP1', 'SP3', 'MTF1', 'ZNF692', 'EGR3', 'NR4A3', 'CEBPB', 'RFX1', 'HIVEP1', 'KLF3',…	4897.23	48
['RXRA', 'ETS2', 'SPI1', 'ZBTB7A', 'RARA', 'BCL11A', 'RREB1', 'SMAD3', 'FLI1', 'FOXO3', 'KLF6', 'IKZF1', 'SREBF1', 'TFDP1', 'ETV6', 'GTF3A', 'RUNX1', 'ERG', 'ELF1', 'NR1D1', 'ZNF217', 'RBPJ', 'RUNX2', 'KLF2', 'IRF2', 'IRF1', 'FOXP1', 'YY1', 'IRF8', 'ZNF787', 'ELF2', 'MXI1', 'USF2', 'JUND', 'KLF13', 'ELF4', 'LYL1', 'NRF1', 'ZNF692', 'EGR3', 'NR4A3', 'HIVEP1', 'MTF1', 'SP3', 'TP73', 'RFX1', 'KLF3',…	4897.06	48
['RXRA', 'ETS2', 'SPI1', 'ZBTB7A', 'RARA', 'BCL11A', 'RREB1', 'SMAD3', 'FLI1', 'FOXO3', 'KLF6', 'IKZF1', 'SREBF1', 'TFDP1', 'ETV6', 'GTF3A', 'RUNX1', 'TGIF1', 'JUND', 'SP3', 'MTF1', 'ZNF787', 'NR1D1', 'KLF2', 'ZNF217', 'IRF2', 'IRF8', 'IRF1', 'RBPJ', 'RUNX2', 'KLF13', 'ELF2', 'MXI1', 'SP1', 'ZNF276', 'MXD1', 'HIVEP1', 'TP73', 'FOXP1', 'USF2', 'XBP1']	4897.02	41
['RXRA', 'ETS2', 'SPI1', 'ZBTB7A', 'RARA', 'BCL11A', 'RREB1', 'SMAD3', 'FLI1', 'FOXO3', 'KLF6', 'IKZF1', 'SREBF1', 'TFDP1', 'ETV6', 'GTF3A', 'RUNX1', 'ERG', 'ELF1', 'HLX', 'FOXK1', 'JUND', 'MEF2D', 'SOX4', 'ZNF787', 'ZNF217', 'KLF2', 'CEBPA', 'GFI1', 'IRF2', 'FOXP1', 'IRF8', 'RBPJ', 'IRF1', 'RUNX2', 'KLF13', 'NFATC3', 'REL', 'KLF3', 'YY1', 'MYB', 'EGR3', 'NR4A3', 'CEBPB', 'BHLHE40', 'NRF1', 'MTF1…	4896.98	49
['RXRA', 'ETS2', 'SPI1', 'ZBTB7A', 'RARA', 'BCL11A', 'RREB1', 'SMAD3', 'FLI1', 'FOXO3', 'KLF6', 'IKZF1', 'SREBF1', 'TFDP1', 'ETV6', 'STAT1', 'SP3', 'KLF2', 'IRF2', 'IRF1', 'ELF1', 'ERG', 'MTF1', 'SP1', 'EGR3', 'NR4A3', 'RUNX1', 'ZNF217', 'RBPJ', 'RUNX2', 'FOXP1', 'YY1', 'IRF8', 'JUND', 'MYB', 'USF2', 'ZNF787', 'KLF13', 'ELF2', 'ZNF692', 'ELF4', 'LYL1', 'CEBPB', 'MXD1', 'REL', 'BHLHE40', 'ZNF267',…	4896.88	49
['RXRA', 'ETS2', 'SPI1', 'ZBTB7A', 'RARA', 'BCL11A', 'RREB1', 'SMAD3', 'FLI1', 'FOXO3', 'KLF6', 'IKZF1', 'SREBF1', 'TFDP1', 'ETV6', 'GTF3A', 'RUNX1', 'ERG', 'ELF1', 'NR1D1', 'ZNF217', 'RBPJ', 'RUNX2', 'KLF2', 'IRF2', 'IRF1', 'FOXP1', 'YY1', 'IRF8', 'ZNF787', 'ELF2', 'MYB', 'USF2', 'JUND', 'KLF13', 'ELF4', 'LYL1', 'SP1', 'ZBTB48', 'MXD1', 'ZNF692', 'EGR3', 'REL', 'NR4A3', 'BHLHE40', 'TP73', 'ZNF26…	4896.86	49
['RXRA', 'ETS2', 'SPI1', 'ZBTB7A', 'RARA', 'BCL11A', 'RREB1', 'SMAD3', 'FLI1', 'FOXO3', 'DEAF1', 'SREBF1', 'ZNF217', 'KLF2', 'IRF2', 'IRF8', 'IRF1', 'BHLHE40', 'IKZF1', 'ETV6', 'RUNX2', 'REL', 'STAT1', 'EGR3', 'NR4A3', 'KLF13', 'ELF1', 'ERG', 'TFDP1', 'NRF1', 'JUND', 'RUNX1', 'MYB', 'ZNF787', 'MXD1', 'HIVEP1', 'ELF4', 'LYL1', 'ZNF692', 'USF2', 'KLF3', 'SOX4', 'TP73', 'FOXP1']	4896.84	44
['RXRA', 'ETS2', 'SPI1', 'ZBTB7A', 'RARA', 'BCL11A', 'RREB1', 'SMAD3', 'FLI1', 'FOXO3', 'KLF6', 'IKZF1', 'SREBF1', 'TFDP1', 'ETV6', 'GTF3A', 'RUNX1', 'ERG', 'ELF1', 'NR1D1', 'ZNF217', 'RBPJ', 'RUNX2', 'KLF2', 'IRF2', 'IRF1', 'FOXP1', 'YY1', 'IRF8', 'ZNF787', 'ELF2', 'MXI1', 'USF2', 'JUND', 'KLF13', 'BCL6', 'KLF3', 'ZBTB48', 'MXD1', 'EGR3', 'REL', 'NR4A3', 'BHLHE40', 'CEBPB', 'HIVEP1', 'NRF1', 'SO…	4896.66	47
['RXRA', 'ETS2', 'SPI1', 'ZBTB7A', 'RARA', 'BCL11A', 'RREB1', 'SMAD3', 'FLI1', 'FOXO3', 'KLF6', 'IKZF1', 'SREBF1', 'TFDP1', 'ETV6', 'GTF3A', 'RUNX1', 'ERG', 'ELF1', 'NR1D1', 'ZNF217', 'RBPJ', 'RUNX2', 'KLF2', 'IRF2', 'IRF1', 'FOXP1', 'YY1', 'IRF8', 'ZNF787', 'ELF2', 'MXI1', 'USF2', 'JUND', 'KLF13', 'ELF4', 'LYL1', 'SP1', 'ZBTB48', 'MXD1', 'ZNF692', 'EGR3', 'REL', 'NR4A3', 'BHLHE40', 'CEBPB', 'HIV…	4896.47	49
['RXRA', 'ETS2', 'SPI1', 'ZBTB7A', 'RARA', 'BCL11A', 'RREB1', 'SMAD3', 'FLI1', 'FOXO3', 'KLF6', 'IKZF1', 'SREBF1', 'TFDP1', 'ETV6', 'STAT1', 'SP3', 'KLF2', 'IRF2', 'IRF1', 'ELF1', 'ERG', 'MTF1', 'SP1', 'EGR3', 'NR4A3', 'RUNX1', 'ZNF217', 'RBPJ', 'RUNX2', 'FOXP1', 'YY1', 'IRF8', 'JUND', 'MXI1', 'KLF13', 'USF2', 'ZNF787', 'ELF2', 'ZNF692', 'ELF4', 'LYL1', 'TP73', 'MXD1', 'REL', 'BHLHE40', 'HIVEP1',…	4896.43	49
['RXRA', 'ETS2', 'SPI1', 'ZBTB7A', 'RARA', 'BCL11A', 'RREB1', 'SMAD3', 'FLI1', 'FOXO3', 'KLF6', 'IKZF1', 'SREBF1', 'TFDP1', 'ETV6', 'STAT1', 'SP3', 'KLF2', 'IRF2', 'IRF1', 'ELF1', 'ERG', 'MTF1', 'SP1', 'EGR3', 'NR4A3', 'RUNX1', 'ZNF217', 'RBPJ', 'RUNX2', 'FOXP1', 'YY1', 'IRF8', 'JUND', 'MYB', 'USF2', 'ZNF787', 'KLF13', 'ELF2', 'BCL6', 'KLF3', 'CEBPB', 'RFX1', 'SOX4', 'ZNF267']	4896.31	45
['RXRA', 'ETS2', 'SPI1', 'ZBTB7A', 'RARA', 'BCL11A', 'RREB1', 'SMAD3', 'FLI1', 'FOXO3', 'KLF6', 'IKZF1', 'SREBF1', 'TFDP1', 'ETV6', 'GTF3A', 'RUNX1', 'ERG', 'ELF1', 'NR1D1', 'ZNF217', 'RBPJ', 'RUNX2', 'KLF2', 'IRF2', 'IRF1', 'FOXP1', 'YY1', 'IRF8', 'ZNF787', 'ELF2', 'MXI1', 'USF2', 'JUND', 'KLF13', 'ELF4', 'LYL1', 'NRF1', 'ZNF692', 'EGR3', 'NR4A3', 'HIVEP1', 'ZBTB48', 'MXD1', 'REL', 'BHLHE40', 'T…	4896.31	49
['RXRA', 'ETS2', 'SPI1', 'ZBTB7A', 'RARA', 'BCL11A', 'RREB1', 'SMAD3', 'FLI1', 'FOXO3', 'KLF6', 'IKZF1', 'SREBF1', 'TFDP1', 'ETV6', 'GTF3A', 'RUNX1', 'ERG', 'ELF1', 'NR1D1', 'KLF7', 'ELF4', 'SP3', 'MTF1', 'EGR3', 'KLF2', 'IRF2', 'NR4A3', 'IRF8', 'LYL1', 'IRF1', 'KLF13', 'KLF3', 'ELF2', 'REL', 'BHLHE40', 'MAZ', 'MAFK', 'ZBTB7B', 'NRF1']	4896.3	40
['RXRA', 'ETS2', 'SPI1', 'ZBTB7A', 'RARA', 'BCL11A', 'RREB1', 'SMAD3', 'FLI1', 'FOXO3', 'KLF6', 'IKZF1', 'SREBF1', 'TFDP1', 'ETV6', 'GTF3A', 'RUNX1', 'TGIF1', 'JUND', 'SP3', 'MTF1', 'ZNF787', 'NR1D1', 'KLF2', 'ZNF217', 'IRF2', 'IRF8', 'IRF1', 'RBPJ', 'RUNX2', 'KLF13', 'ELF2', 'MXI1', 'SP1', 'EGR3', 'NR4A3', 'MAFK', 'MXD1', 'REL', 'FOXP1', 'USF2', 'BHLHE40', 'CEBPB', 'ZNF267', 'BCL6', 'KLF3']	4896.17	46
['RXRA', 'ETS2', 'SPI1', 'ZBTB7A', 'RARA', 'BCL11A', 'RREB1', 'SMAD3', 'FLI1', 'FOXO3', 'KLF6', 'IKZF1', 'SREBF1', 'TFDP1', 'ETV6', 'STAT1', 'SP3', 'KLF2', 'IRF2', 'IRF1', 'TGIF1', 'JUND', 'MTF1', 'RUNX1', 'ZNF787', 'ZNF217', 'IRF8', 'RBPJ', 'RUNX2', 'KLF13', 'ELF2', 'MXI1', 'SP1', 'EGR3', 'NR4A3', 'MAFK', 'MXD1', 'REL', 'BHLHE40', 'USF2', 'HIVEP1', 'XBP1', 'CEBPB', 'FOXP1']	4896.11	44
['RXRA', 'ETS2', 'SPI1', 'ZBTB7A', 'RARA', 'BCL11A', 'RREB1', 'SMAD3', 'FLI1', 'FOXO3', 'KLF6', 'IKZF1', 'SREBF1', 'TFDP1', 'ETV6', 'STAT1', 'SP3', 'KLF2', 'IRF2', 'IRF1', 'ELF1', 'ERG', 'MTF1', 'SP1', 'EGR3', 'NR4A3', 'RUNX1', 'ZNF217', 'RBPJ', 'RUNX2', 'FOXP1', 'YY1', 'IRF8', 'JUND', 'MYB', 'USF2', 'ZNF787', 'KLF13', 'ELF2', 'ZNF692', 'ELF4', 'LYL1', 'TP73', 'RFX1', 'ZNF267', 'KLF3', 'MAFK']	4895.96	47
['RXRA', 'ETS2', 'SPI1', 'ZBTB7A', 'RARA', 'BCL11A', 'RREB1', 'SMAD3', 'FLI1', 'FOXO3', 'KLF6', 'IKZF1', 'SREBF1', 'TFDP1', 'ETV6', 'STAT1', 'SP3', 'KLF2', 'IRF2', 'IRF1', 'TGIF1', 'JUND', 'MTF1', 'RUNX1', 'ZNF787', 'ZNF217', 'IRF8', 'RBPJ', 'RUNX2', 'KLF13', 'ELF2', 'MXI1', 'NRF1', 'EGR3', 'NR4A3', 'HIVEP1', 'MAFK', 'MXD1', 'REL', 'BHLHE40', 'USF2', 'XBP1', 'TP73', 'FOXP1']	4895.93	44
['RXRA', 'ETS2', 'SPI1', 'ZBTB7A', 'RARA', 'BCL11A', 'RREB1', 'SMAD3', 'FLI1', 'FOXO3', 'KLF6', 'IKZF1', 'SREBF1', 'TFDP1', 'ETV6', 'GTF3A', 'RUNX1', 'ERG', 'ELF1', 'NR1D1', 'ZNF217', 'RBPJ', 'RUNX2', 'KLF2', 'IRF2', 'IRF1', 'FOXP1', 'YY1', 'IRF8', 'ZNF787', 'ELF2', 'MYB', 'USF2', 'JUND', 'KLF13', 'ELF4', 'LYL1', 'NRF1', 'ZNF692', 'EGR3', 'NR4A3', 'HIVEP1', 'MTF1', 'SP3', 'CEBPB', 'MXD1', 'REL', …	4895.9	50
['RXRA', 'ETS2', 'SPI1', 'ZBTB7A', 'RARA', 'BCL11A', 'RREB1', 'SMAD3', 'FLI1', 'FOXO3', 'KLF6', 'IKZF1', 'SREBF1', 'TFDP1', 'ETV6', 'GTF3A', 'RUNX1', 'ERG', 'ELF1', 'NR1D1', 'ZNF217', 'RBPJ', 'RUNX2', 'KLF2', 'IRF2', 'IRF1', 'FOXP1', 'YY1', 'IRF8', 'ZNF787', 'ELF2', 'MXI1', 'USF2', 'JUND', 'KLF13', 'ELF4', 'LYL1', 'SP1', 'SP3', 'MTF1', 'ZNF692', 'EGR3', 'NR4A3', 'CEBPB', 'MXD1', 'REL', 'BHLHE40',…	4895.26	50
['RXRA', 'ETS2', 'SPI1', 'ZBTB7A', 'RARA', 'BCL11A', 'RREB1', 'SMAD3', 'FLI1', 'FOXO3', 'KLF6', 'IKZF1', 'SREBF1', 'TFDP1', 'ETV6', 'GTF3A', 'RUNX1', 'TGIF1', 'JUND', 'SP3', 'MTF1', 'ZNF787', 'NR1D1', 'KLF2', 'ZNF217', 'IRF2', 'IRF8', 'IRF1', 'RBPJ', 'RUNX2', 'KLF13', 'ELF2', 'MXI1', 'SP1', 'EGR3', 'NR4A3', 'MAFK', 'RFX1', 'USF2', 'ZNF267', 'KLF3', 'BCL6', 'FOXP1', 'TP73']	4895.16	44
['RXRA', 'ETS2', 'SPI1', 'ZBTB7A', 'RARA', 'BCL11A', 'RREB1', 'SMAD3', 'FLI1', 'FOXO3', 'KLF6', 'IKZF1', 'SREBF1', 'TFDP1', 'ETV6', 'GTF3A', 'RUNX1', 'ERG', 'ELF1', 'NR1D1', 'ZNF217', 'RBPJ', 'RUNX2', 'KLF2', 'IRF2', 'IRF1', 'FOXP1', 'YY1', 'IRF8', 'ZNF787', 'ELF2', 'MYB', 'USF2', 'JUND', 'KLF13', 'ELF4', 'LYL1', 'SP1', 'SP3', 'MTF1', 'ZNF692', 'EGR3', 'NR4A3', 'CEBPB', 'RFX1', 'HIVEP1', 'KLF3', …	4895.12	48
['RXRA', 'ETS2', 'SPI1', 'ZBTB7A', 'RARA', 'BCL11A', 'RREB1', 'SMAD3', 'FLI1', 'FOXO3', 'KLF6', 'IKZF1', 'SREBF1', 'TFDP1', 'ETV6', 'GTF3A', 'RUNX1', 'ERG', 'ELF1', 'NR1D1', 'ZNF217', 'RBPJ', 'RUNX2', 'KLF2', 'IRF2', 'IRF1', 'FOXP1', 'YY1', 'IRF8', 'ZNF787', 'ELF2', 'MXI1', 'USF2', 'JUND', 'KLF13', 'ELF4', 'LYL1', 'NRF1', 'ZNF692', 'EGR3', 'NR4A3', 'HIVEP1', 'MTF1', 'SP3', 'TP73', 'MXD1', 'REL', …	4895.1	50
['RXRA', 'ETS2', 'SPI1', 'ZBTB7A', 'RARA', 'BCL11A', 'RREB1', 'SMAD3', 'FLI1', 'FOXO3', 'KLF6', 'IKZF1', 'SREBF1', 'TFDP1', 'ETV6', 'STAT1', 'SP3', 'KLF2', 'IRF2', 'IRF1', 'TGIF1', 'JUND', 'MTF1', 'RUNX1', 'ZNF787', 'ZNF217', 'IRF8', 'RBPJ', 'RUNX2', 'KLF13', 'ELF2', 'MXI1', 'SP1', 'EGR3', 'NR4A3', 'MAFK', 'RFX1', 'HIVEP1', 'XBP1', 'USF2', 'TP73', 'FOXP1']	4895.05	42
['RXRA', 'ETS2', 'SPI1', 'ZBTB7A', 'RARA', 'BCL11A', 'RREB1', 'SMAD3', 'FLI1', 'FOXO3', 'KLF6', 'IKZF1', 'SREBF1', 'TFDP1', 'ETV6', 'GTF3A', 'RUNX1', 'ERG', 'ELF1', 'NR1D1', 'ZNF217', 'RBPJ', 'RUNX2', 'KLF2', 'IRF2', 'IRF1', 'FOXP1', 'YY1', 'IRF8', 'ZNF787', 'ELF2', 'MYB', 'USF2', 'JUND', 'KLF13', 'ELF4', 'LYL1', 'NRF1', 'ZNF692', 'EGR3', 'NR4A3', 'HIVEP1', 'MTF1', 'SP3', 'TP73', 'RFX1', 'KLF3', …	4894.96	48
['RXRA', 'ETS2', 'SPI1', 'ZBTB7A', 'RARA', 'BCL11A', 'RREB1', 'SMAD3', 'FLI1', 'FOXO3', 'DEAF1', 'SREBF1', 'ZNF217', 'KLF2', 'IRF2', 'IRF8', 'IRF1', 'BHLHE40', 'IKZF1', 'ETV6', 'RUNX2', 'REL', 'STAT1', 'EGR3', 'NR4A3', 'KLF13', 'ELF1', 'ERG', 'TFDP1', 'ZNF267', 'JUND', 'RUNX1', 'MXI1', 'ZNF787', 'MXD1', 'BCL6', 'KLF3', 'FOXP1', 'GFI1', 'NFATC3', 'FOXK1', 'MEF2D', 'CEBPA', 'SOX4', 'NFE2L2', 'TP73']	4894.59	46
['RXRA', 'ETS2', 'SPI1', 'ZBTB7A', 'RARA', 'BCL11A', 'RREB1', 'SMAD3', 'FLI1', 'FOXO3', 'KLF6', 'IKZF1', 'SREBF1', 'TFDP1', 'ETV6', 'GTF3A', 'RUNX1', 'ERG', 'ELF1', 'NR1D1', 'ZNF217', 'RBPJ', 'RUNX2', 'KLF2', 'IRF2', 'IRF1', 'FOXP1', 'YY1', 'IRF8', 'ZNF787', 'ELF2', 'MYB', 'USF2', 'JUND', 'KLF13', 'ELF4', 'LYL1', 'SP1', 'ZBTB48', 'MXD1', 'ZNF692', 'EGR3', 'REL', 'NR4A3', 'BHLHE40', 'CEBPB', 'HIVE…	4894.41	49
['RXRA', 'ETS2', 'SPI1', 'ZBTB7A', 'RARA', 'BCL11A', 'RREB1', 'SMAD3', 'FLI1', 'FOXO3', 'KLF6', 'IKZF1', 'SREBF1', 'TFDP1', 'ETV6', 'GTF3A', 'RUNX1', 'TGIF1', 'JUND', 'SP3', 'MTF1', 'ZNF787', 'NR1D1', 'KLF2', 'ZNF217', 'IRF2', 'IRF8', 'IRF1', 'RBPJ', 'RUNX2', 'KLF13', 'ELF2', 'MXI1', 'SP1', 'EGR3', 'NR4A3', 'SOX4', 'RFX1', 'USF2', 'ZNF267', 'KLF3', 'ZBTB7B', 'TP73']	4894.35	43
['RXRA', 'ETS2', 'SPI1', 'ZBTB7A', 'RARA', 'BCL11A', 'RREB1', 'SMAD3', 'FLI1', 'FOXO3', 'KLF6', 'IKZF1', 'SREBF1', 'TFDP1', 'ETV6', 'GTF3A', 'RUNX1', 'ERG', 'ELF1', 'NR1D1', 'ZNF217', 'RBPJ', 'RUNX2', 'KLF2', 'IRF2', 'IRF1', 'FOXP1', 'YY1', 'IRF8', 'ZNF787', 'ELF2', 'MYB', 'FOXK1', 'MEF2D', 'GFI1', 'JDP2', 'BCL6', 'JUND', 'KLF3', 'CEBPB', 'EGR3', 'KLF13', 'NR4A3', 'MAFK', 'NFATC3', 'REL', 'BHLHE4…	4894.35	52
['RXRA', 'ETS2', 'SPI1', 'ZBTB7A', 'RARA', 'BCL11A', 'RREB1', 'SMAD3', 'FLI1', 'FOXO3', 'KLF6', 'IKZF1', 'SREBF1', 'TFDP1', 'ETV6', 'GTF3A', 'RUNX1', 'ERG', 'ELF1', 'NR1D1', 'ZNF217', 'RBPJ', 'RUNX2', 'KLF2', 'IRF2', 'IRF1', 'FOXP1', 'YY1', 'IRF8', 'ZNF787', 'ELF2', 'MXI1', 'USF2', 'JUND', 'KLF13', 'ELF4', 'LYL1', 'SP1', 'SP3', 'MTF1', 'ZNF692', 'EGR3', 'NR4A3', 'TP73', 'RFX1', 'HIVEP1', 'XBP1', …	4894.29	48
['RXRA', 'ETS2', 'SPI1', 'ZBTB7A', 'RARA', 'BCL11A', 'RREB1', 'SMAD3', 'FLI1', 'FOXO3', 'KLF6', 'IKZF1', 'SREBF1', 'TFDP1', 'ETV6', 'GTF3A', 'RUNX1', 'ERG', 'ELF1', 'NR1D1', 'ZNF217', 'RBPJ', 'RUNX2', 'KLF2', 'IRF2', 'IRF1', 'FOXP1', 'YY1', 'IRF8', 'ZNF787', 'ELF2', 'MYB', 'USF2', 'JUND', 'KLF13', 'ELF4', 'LYL1', 'NRF1', 'ZNF692', 'EGR3', 'NR4A3', 'HIVEP1', 'ZBTB48', 'MXD1', 'REL', 'BHLHE40', 'TP…	4894.24	49
['RXRA', 'ETS2', 'SPI1', 'ZBTB7A', 'RARA', 'BCL11A', 'RREB1', 'SMAD3', 'FLI1', 'FOXO3', 'KLF6', 'IKZF1', 'SREBF1', 'TFDP1', 'ETV6', 'GTF3A', 'RUNX1', 'ERG', 'ELF1', 'NR1D1', 'ZNF217', 'RBPJ', 'RUNX2', 'KLF2', 'IRF2', 'IRF1', 'FOXP1', 'YY1', 'IRF8', 'ZNF787', 'ELF2', 'MYB', 'FOXK1', 'MEF2D', 'GFI1', 'JDP2', 'BCL6', 'JUND', 'KLF3', 'CEBPB', 'EGR3', 'KLF13', 'NR4A3', 'MAFK', 'RFX1', 'MTF1', 'SP3', '…	4894.2	49
['RXRA', 'ETS2', 'SPI1', 'ZBTB7A', 'RARA', 'BCL11A', 'RREB1', 'SMAD3', 'FLI1', 'FOXO3', 'KLF6', 'IKZF1', 'SREBF1', 'TFDP1', 'ETV6', 'GTF3A', 'RUNX1', 'ERG', 'ELF1', 'NR1D1', 'KLF7', 'ELF4', 'SP3', 'MTF1', 'EGR3', 'KLF2', 'IRF2', 'NR4A3', 'IRF8', 'LYL1', 'IRF1', 'KLF13', 'KLF3', 'ELF2', 'RFX1', 'JDP2', 'ZNF267', 'SP1', 'MAFK', 'ZBTB7B']	4894.1	40
['RXRA', 'ETS2', 'SPI1', 'ZBTB7A', 'RARA', 'BCL11A', 'RREB1', 'SMAD3', 'FLI1', 'FOXO3', 'KLF6', 'IKZF1', 'SREBF1', 'TFDP1', 'ETV6', 'STAT1', 'SP3', 'KLF2', 'IRF2', 'IRF1', 'ELF1', 'ERG', 'MTF1', 'SP1', 'EGR3', 'NR4A3', 'RUNX1', 'ZNF217', 'RBPJ', 'RUNX2', 'FOXP1', 'YY1', 'IRF8', 'JUND', 'MXI1', 'KLF13', 'FOXK1', 'MEF2D', 'GFI1', 'ZNF787', 'MAFK', 'ELF2', 'BCL6', 'KLF3', 'NFATC3', 'MXD1', 'REL', 'B…	4894.06	50
['RXRA', 'ETS2', 'SPI1', 'ZBTB7A', 'RARA', 'BCL11A', 'RREB1', 'SMAD3', 'FLI1', 'FOXO3', 'KLF6', 'IKZF1', 'SREBF1', 'TFDP1', 'ETV6', 'STAT1', 'SP3', 'KLF2', 'IRF2', 'IRF1', 'ELF1', 'ERG', 'MTF1', 'SP1', 'EGR3', 'NR4A3', 'RUNX1', 'ZNF217', 'RBPJ', 'RUNX2', 'FOXP1', 'YY1', 'IRF8', 'JUND', 'MYB', 'USF2', 'ZNF787', 'KLF13', 'ELF2', 'ZNF692', 'ELF4', 'LYL1', 'TP73', 'MXD1', 'REL', 'BHLHE40', 'ZNF267', …	4894	49
['RXRA', 'ETS2', 'SPI1', 'ZBTB7A', 'RARA', 'BCL11A', 'RREB1', 'SMAD3', 'FLI1', 'FOXO3', 'DEAF1', 'SREBF1', 'ZNF217', 'KLF2', 'IRF2', 'IRF8', 'IRF1', 'BHLHE40', 'IKZF1', 'ETV6', 'RUNX2', 'REL', 'GTF3A', 'TFDP1', 'RUNX1', 'EGR3', 'KLF13', 'JUND', 'MYB', 'ZNF787', 'TGIF1', 'NR1D1', 'MXD1', 'NR4A3', 'ZNF267', 'MAFK', 'USF2', 'XBP1', 'TP73', 'ZBTB7B']	4894	40
['RXRA', 'ETS2', 'SPI1', 'ZBTB7A', 'RARA', 'BCL11A', 'RREB1', 'SMAD3', 'FLI1', 'FOXO3', 'KLF6', 'IKZF1', 'SREBF1', 'TFDP1', 'ETV6', 'STAT1', 'SP3', 'KLF2', 'IRF2', 'IRF1', 'ELF1', 'ERG', 'MTF1', 'SP1', 'EGR3', 'NR4A3', 'RUNX1', 'ZNF217', 'RBPJ', 'RUNX2', 'FOXP1', 'YY1', 'IRF8', 'JUND', 'MXI1', 'KLF13', 'FOXK1', 'MEF2D', 'GFI1', 'ZNF787', 'MAFK', 'ELF2', 'BCL6', 'KLF3', 'NFATC3', 'MXD1', 'REL', 'B…	4893.98	51
['RXRA', 'ETS2', 'SPI1', 'ZBTB7A', 'RARA', 'BCL11A', 'RREB1', 'SMAD3', 'FLI1', 'FOXO3', 'KLF6', 'IKZF1', 'SREBF1', 'TFDP1', 'ETV6', 'GTF3A', 'RUNX1', 'TGIF1', 'JUND', 'SP3', 'MTF1', 'ZNF787', 'NR1D1', 'KLF2', 'ZNF217', 'IRF2', 'IRF8', 'IRF1', 'RBPJ', 'RUNX2', 'KLF13', 'ELF2', 'MYB', 'SP1', 'EGR3', 'NR4A3', 'SOX4', 'MXD1', 'REL', 'FOXP1', 'USF2', 'BHLHE40', 'CEBPB', 'ZNF267', 'BCL6', 'KLF3']	4893.98	46
['RXRA', 'ETS2', 'SPI1', 'ZBTB7A', 'RARA', 'BCL11A', 'RREB1', 'SMAD3', 'FLI1', 'FOXO3', 'KLF6', 'IKZF1', 'SREBF1', 'TFDP1', 'ETV6', 'STAT1', 'SP3', 'KLF2', 'IRF2', 'IRF1', 'ELF1', 'ERG', 'MTF1', 'SP1', 'EGR3', 'NR4A3', 'RUNX1', 'ZNF217', 'RBPJ', 'RUNX2', 'FOXP1', 'YY1', 'IRF8', 'JUND', 'MXI1', 'KLF13', 'FOXK1', 'MEF2D', 'GFI1', 'ZNF787', 'MAFK', 'ELF2', 'BCL6', 'KLF3', 'RFX1', 'CEBPB', 'HIVEP1']	4893.89	47
['RXRA', 'ETS2', 'SPI1', 'ZBTB7A', 'RARA', 'BCL11A', 'RREB1', 'SMAD3', 'FLI1', 'FOXO3', 'KLF6', 'IKZF1', 'SREBF1', 'TFDP1', 'ETV6', 'STAT1', 'SP3', 'KLF2', 'IRF2', 'IRF1', 'TGIF1', 'JUND', 'MTF1', 'RUNX1', 'ZNF787', 'ZNF217', 'IRF8', 'RBPJ', 'RUNX2', 'KLF13', 'ELF2', 'MYB', 'SP1', 'EGR3', 'NR4A3', 'SOX4', 'MXD1', 'REL', 'BHLHE40', 'USF2', 'HIVEP1', 'XBP1', 'CEBPB', 'FOXP1']	4893.82	44
['RXRA', 'ETS2', 'SPI1', 'ZBTB7A', 'RARA', 'BCL11A', 'RREB1', 'SMAD3', 'FLI1', 'FOXO3', 'KLF6', 'IKZF1', 'SREBF1', 'TFDP1', 'ETV6', 'STAT1', 'SP3', 'KLF2', 'IRF2', 'IRF1', 'ELF1', 'ERG', 'MTF1', 'SP1', 'EGR3', 'NR4A3', 'RUNX1', 'ZNF217', 'RBPJ', 'RUNX2', 'FOXP1', 'YY1', 'IRF8', 'JUND', 'MXI1', 'KLF13', 'FOXK1', 'MEF2D', 'GFI1', 'ZNF787', 'MAFK', 'ELF2', 'BCL6', 'KLF3', 'RFX1', 'NFE2L2', 'TP73', '…	4893.81	48
['RXRA', 'ETS2', 'SPI1', 'ZBTB7A', 'RARA', 'BCL11A', 'RREB1', 'SMAD3', 'FLI1', 'FOXO3', 'KLF6', 'IKZF1', 'SREBF1', 'TFDP1', 'ETV6', 'STAT1', 'SP3', 'KLF2', 'IRF2', 'IRF1', 'ELF1', 'ERG', 'MTF1', 'NRF1', 'EGR3', 'NR4A3', 'KLF13', 'RUNX1', 'ZNF217', 'RBPJ', 'RUNX2', 'FOXP1', 'YY1', 'IRF8', 'JUND', 'MXI1', 'USF2', 'HIVEP1', 'ZNF787', 'ELF2', 'BCL6', 'KLF3', 'CEBPB', 'MXD1', 'BHLHE40', 'REL', 'SOX4']	4893.68	47
['RXRA', 'ETS2', 'SPI1', 'ZBTB7A', 'RARA', 'BCL11A', 'RREB1', 'SMAD3', 'FLI1', 'FOXO3', 'KLF6', 'IKZF1', 'SREBF1', 'TFDP1', 'ETV6', 'STAT1', 'SP3', 'KLF2', 'IRF2', 'IRF1', 'TGIF1', 'JUND', 'MTF1', 'RUNX1', 'ZNF787', 'ZNF217', 'IRF8', 'RBPJ', 'RUNX2', 'KLF13', 'ELF2', 'MYB', 'NRF1', 'EGR3', 'NR4A3', 'HIVEP1', 'SOX4', 'MXD1', 'REL', 'BHLHE40', 'USF2', 'XBP1', 'TP73', 'FOXP1']	4893.64	44
['RXRA', 'ETS2', 'SPI1', 'ZBTB7A', 'RARA', 'BCL11A', 'RREB1', 'SMAD3', 'FLI1', 'FOXO3', 'KLF6', 'IKZF1', 'SREBF1', 'TFDP1', 'ETV6', 'STAT1', 'SP3', 'KLF2', 'IRF2', 'IRF1', 'ELF1', 'ERG', 'MTF1', 'SP1', 'EGR3', 'NR4A3', 'RUNX1', 'ZNF217', 'RBPJ', 'RUNX2', 'FOXP1', 'YY1', 'IRF8', 'JUND', 'MXI1', 'KLF13', 'USF2', 'ZNF787', 'ELF2', 'ZNF692', 'ELF4', 'LYL1', 'CEBPB', 'MXD1', 'REL', 'BHLHE40', 'HIVEP1'…	4893.61	49
['RXRA', 'ETS2', 'SPI1', 'ZBTB7A', 'RARA', 'BCL11A', 'RREB1', 'SMAD3', 'FLI1', 'FOXO3', 'KLF6', 'IKZF1', 'SREBF1', 'TFDP1', 'ETV6', 'GTF3A', 'RUNX1', 'ERG', 'ELF1', 'NR1D1', 'ZNF217', 'RBPJ', 'RUNX2', 'KLF2', 'IRF2', 'IRF1', 'FOXP1', 'YY1', 'IRF8', 'ZNF787', 'ELF2', 'MXI1', 'USF2', 'JUND', 'KLF13', 'ELF4', 'LYL1', 'SP1', 'ZBTB48', 'MXD1', 'ZNF692', 'EGR3', 'REL', 'NR4A3', 'BHLHE40', 'TP73', 'HIVE…	4893.59	49
['RXRA', 'ETS2', 'SPI1', 'ZBTB7A', 'RARA', 'BCL11A', 'RREB1', 'SMAD3', 'FLI1', 'FOXO3', 'KLF6', 'IKZF1', 'SREBF1', 'TFDP1', 'ETV6', 'STAT1', 'SP3', 'KLF2', 'IRF2', 'IRF1', 'ELF1', 'ERG', 'MTF1', 'NRF1', 'EGR3', 'NR4A3', 'KLF13', 'RUNX1', 'ZNF217', 'RBPJ', 'RUNX2', 'FOXP1', 'YY1', 'IRF8', 'JUND', 'MXI1', 'USF2', 'HIVEP1', 'ZNF787', 'ELF2', 'ZNF692', 'ELF4', 'LYL1', 'TP73', 'MXD1', 'REL', 'BHLHE40'…	4893.45	49
['RXRA', 'ETS2', 'SPI1', 'ZBTB7A', 'RARA', 'BCL11A', 'RREB1', 'SMAD3', 'FLI1', 'FOXO3', 'KLF6', 'IKZF1', 'SREBF1', 'TFDP1', 'ETV6', 'GTF3A', 'RUNX1', 'ERG', 'ELF1', 'NR1D1', 'ZNF217', 'RBPJ', 'RUNX2', 'KLF2', 'IRF2', 'IRF1', 'FOXP1', 'YY1', 'ZBTB4', 'ZNF692', 'MTF1', 'KLF13', 'EGR3', 'ELF4', 'NR4A3', 'KLF3', 'MAFK', 'TP73', 'LYL1', 'MAZ', 'SP3', 'ELF2', 'REL', 'NRF1']	4893.41	44
['RXRA', 'ETS2', 'SPI1', 'ZBTB7A', 'RARA', 'BCL11A', 'RREB1', 'SMAD3', 'FLI1', 'FOXO3', 'KLF6', 'IKZF1', 'SREBF1', 'TFDP1', 'ETV6', 'GTF3A', 'RUNX1', 'ERG', 'ELF1', 'NR1D1', 'ZNF217', 'RBPJ', 'RUNX2', 'KLF2', 'IRF2', 'IRF1', 'FOXP1', 'YY1', 'IRF8', 'ZNF787', 'ELF2', 'MYB', 'USF2', 'JUND', 'KLF13', 'ELF4', 'LYL1', 'SP1', 'SP3', 'MTF1', 'ZNF692', 'EGR3', 'NR4A3', 'CEBPB', 'MXD1', 'REL', 'BHLHE40', …	4893.24	50
['RXRA', 'ETS2', 'SPI1', 'ZBTB7A', 'RARA', 'BCL11A', 'RREB1', 'SMAD3', 'FLI1', 'FOXO3', 'KLF6', 'IKZF1', 'SREBF1', 'TFDP1', 'ETV6', 'GTF3A', 'RUNX1', 'ERG', 'ELF1', 'NR1D1', 'ZNF217', 'RBPJ', 'RUNX2', 'KLF2', 'IRF2', 'IRF1', 'FOXP1', 'YY1', 'IRF8', 'ZNF787', 'ELF2', 'MYB', 'USF2', 'JUND', 'KLF13', 'ELF4', 'LYL1', 'NRF1', 'ZNF692', 'EGR3', 'NR4A3', 'HIVEP1', 'MTF1', 'SP3', 'TP73', 'MXD1', 'REL', '…	4893.08	50
['RXRA', 'ETS2', 'SPI1', 'ZBTB7A', 'RARA', 'BCL11A', 'RREB1', 'SMAD3', 'FLI1', 'FOXO3', 'KLF6', 'IKZF1', 'SREBF1', 'TFDP1', 'ETV6', 'GTF3A', 'RUNX1', 'ERG', 'ELF1', 'HLX', 'FOXK1', 'JUND', 'MEF2D', 'SOX4', 'ZNF787', 'ZNF217', 'KLF2', 'CEBPA', 'GFI1', 'IRF2', 'FOXP1', 'IRF8', 'RBPJ', 'IRF1', 'RUNX2', 'KLF13', 'NFATC3', 'REL', 'KLF3', 'YY1', 'MXI1', 'EGR3', 'NR4A3', 'CEBPB', 'BHLHE40', 'ZNF267', 'S…	4893.06	50
['RXRA', 'ETS2', 'SPI1', 'ZBTB7A', 'RARA', 'BCL11A', 'RREB1', 'SMAD3', 'FLI1', 'FOXO3', 'DEAF1', 'SREBF1', 'ZNF217', 'KLF2', 'IRF2', 'IRF8', 'IRF1', 'BHLHE40', 'IKZF1', 'ETV6', 'RUNX2', 'REL', 'STAT1', 'EGR3', 'NR4A3', 'KLF13', 'ELF1', 'ERG', 'TFDP1', 'NRF1', 'JUND', 'RUNX1', 'MXI1', 'ZNF787', 'MXD1', 'HIVEP1', 'BCL6', 'KLF3', 'FOXP1', 'USF2', 'CEBPB', 'MAFK']	4893.02	42
['RXRA', 'ETS2', 'SPI1', 'ZBTB7A', 'RARA', 'BCL11A', 'RREB1', 'SMAD3', 'FLI1', 'FOXO3', 'KLF6', 'IKZF1', 'SREBF1', 'TFDP1', 'ETV6', 'GTF3A', 'RUNX1', 'TGIF1', 'JUND', 'SP3', 'MTF1', 'ZNF787', 'NR1D1', 'KLF2', 'ZNF217', 'IRF2', 'IRF8', 'IRF1', 'RBPJ', 'RUNX2', 'KLF13', 'ELF2', 'MYB', 'SP1', 'EGR3', 'NR4A3', 'SOX4', 'RFX1', 'USF2', 'ZNF267', 'KLF3', 'BCL6', 'FOXP1', 'TP73']	4892.86	44
['RXRA', 'ETS2', 'SPI1', 'ZBTB7A', 'RARA', 'BCL11A', 'RREB1', 'SMAD3', 'FLI1', 'FOXO3', 'KLF6', 'IKZF1', 'SREBF1', 'TFDP1', 'ETV6', 'STAT1', 'SP3', 'KLF2', 'IRF2', 'IRF1', 'ELF1', 'ERG', 'MTF1', 'SP1', 'EGR3', 'NR4A3', 'RUNX1', 'ZNF217', 'RBPJ', 'RUNX2', 'FOXP1', 'YY1', 'IRF8', 'JUND', 'MXI1', 'KLF13', 'USF2', 'ZNF787', 'ELF2', 'BCL6', 'KLF3', 'CEBPB', 'RFX1', 'SOX4', 'HIVEP1']	4892.76	45
['RXRA', 'ETS2', 'SPI1', 'ZBTB7A', 'RARA', 'BCL11A', 'RREB1', 'SMAD3', 'FLI1', 'FOXO3', 'KLF6', 'IKZF1', 'SREBF1', 'TFDP1', 'ETV6', 'GTF3A', 'RUNX1', 'ERG', 'ELF1', 'NR1D1', 'ZNF217', 'RBPJ', 'RUNX2', 'KLF2', 'IRF2', 'IRF1', 'FOXP1', 'YY1', 'IRF8', 'ZNF787', 'MLX', 'ELF4', 'JUND', 'MXD1', 'LYL1', 'KLF13', 'REL', 'MXI1', 'USF2', 'ZNF692', 'EGR3', 'NR4A3', 'BHLHE40', 'ZNF267', 'CEBPB', 'XBP1', 'SP3…	4892.73	48
['RXRA', 'ETS2', 'SPI1', 'ZBTB7A', 'RARA', 'BCL11A', 'RREB1', 'SMAD3', 'FLI1', 'FOXO3', 'KLF6', 'IKZF1', 'SREBF1', 'TFDP1', 'ETV6', 'STAT1', 'SP3', 'KLF2', 'IRF2', 'IRF1', 'TGIF1', 'JUND', 'MTF1', 'RUNX1', 'ZNF787', 'ZNF217', 'IRF8', 'RBPJ', 'RUNX2', 'KLF13', 'ELF2', 'MYB', 'SP1', 'EGR3', 'NR4A3', 'SOX4', 'RFX1', 'HIVEP1', 'XBP1', 'USF2', 'TP73', 'FOXP1']	4892.64	42
['RXRA', 'ETS2', 'SPI1', 'ZBTB7A', 'RARA', 'BCL11A', 'RREB1', 'SMAD3', 'FLI1', 'FOXO3', 'KLF6', 'IKZF1', 'SREBF1', 'TFDP1', 'ETV6', 'STAT1', 'SP3', 'KLF2', 'IRF2', 'IRF1', 'ELF1', 'ERG', 'MTF1', 'NRF1', 'EGR3', 'NR4A3', 'KLF13', 'RUNX1', 'ZNF217', 'RBPJ', 'RUNX2', 'FOXP1', 'YY1', 'IRF8', 'JUND', 'MXI1', 'USF2', 'HIVEP1', 'ZNF787', 'ELF2', 'BCL6', 'KLF3', 'TP73', 'RFX1', 'SOX4']	4892.58	45
['RXRA', 'ETS2', 'SPI1', 'ZBTB7A', 'RARA', 'BCL11A', 'RREB1', 'SMAD3', 'FLI1', 'FOXO3', 'KLF6', 'IKZF1', 'SREBF1', 'TFDP1', 'ETV6', 'GTF3A', 'RUNX1', 'ERG', 'ELF1', 'NR1D1', 'ZNF217', 'RBPJ', 'RUNX2', 'KLF2', 'IRF2', 'IRF1', 'FOXP1', 'YY1', 'IRF8', 'ZNF787', 'MLX', 'ELF4', 'JUND', 'MXD1', 'LYL1', 'KLF13', 'REL', 'MXI1', 'USF2', 'ZNF692', 'EGR3', 'NR4A3', 'BHLHE40', 'ZNF267', 'TP73', 'KLF3', 'ZBTB…	4892.56	48
['RXRA', 'ETS2', 'SPI1', 'ZBTB7A', 'RARA', 'BCL11A', 'RREB1', 'SMAD3', 'FLI1', 'FOXO3', 'KLF6', 'IKZF1', 'SREBF1', 'TFDP1', 'ETV6', 'STAT1', 'SP3', 'KLF2', 'IRF2', 'IRF1', 'ELF1', 'ERG', 'MTF1', 'SP1', 'EGR3', 'NR4A3', 'RUNX1', 'ZNF217', 'RBPJ', 'RUNX2', 'FOXP1', 'YY1', 'IRF8', 'JUND', 'MXI1', 'KLF13', 'USF2', 'ZNF787', 'ELF2', 'ZNF692', 'ELF4', 'LYL1', 'TP73', 'RFX1', 'HIVEP1', 'KLF3', 'MAFK']	4892.55	47
['RXRA', 'ETS2', 'SPI1', 'ZBTB7A', 'RARA', 'BCL11A', 'RREB1', 'SMAD3', 'FLI1', 'FOXO3', 'KLF6', 'IKZF1', 'SREBF1', 'TFDP1', 'ETV6', 'GTF3A', 'RUNX1', 'TGIF1', 'JUND', 'SP3', 'MTF1', 'ZNF787', 'NR1D1', 'KLF2', 'ZNF217', 'IRF2', 'IRF8', 'IRF1', 'RBPJ', 'RUNX2', 'KLF13', 'ELF2', 'MYB', 'NRF1', 'EGR3', 'NR4A3', 'HIVEP1', 'MAFK', 'MXD1', 'REL', 'BHLHE40', 'USF2', 'XBP1', 'CEBPB', 'FOXP1']	4892.4	45
['RXRA', 'ETS2', 'SPI1', 'ZBTB7A', 'RARA', 'BCL11A', 'RREB1', 'SMAD3', 'FLI1', 'FOXO3', 'DEAF1', 'SREBF1', 'ZNF217', 'KLF2', 'IRF2', 'IRF8', 'IRF1', 'BHLHE40', 'IKZF1', 'ETV6', 'RUNX2', 'REL', 'STAT1', 'EGR3', 'NR4A3', 'KLF13', 'ELF1', 'ERG', 'TFDP1', 'ZNF267', 'JUND', 'RUNX1', 'MXI1', 'ZNF787', 'MXD1', 'ELF4', 'LYL1', 'ZNF692', 'USF2', 'KLF3', 'MAFK', 'TP73', 'ZBTB7B']	4892.4	43
['RXRA', 'ETS2', 'SPI1', 'ZBTB7A', 'RARA', 'BCL11A', 'RREB1', 'SMAD3', 'FLI1', 'FOXO3', 'KLF6', 'IKZF1', 'SREBF1', 'TFDP1', 'ETV6', 'GTF3A', 'RUNX1', 'TGIF1', 'JUND', 'SP3', 'MTF1', 'ZNF787', 'NR1D1', 'KLF2', 'ZNF217', 'IRF2', 'IRF8', 'IRF1', 'RBPJ', 'RUNX2', 'KLF13', 'ELF2', 'MXI1', 'SP1', 'EGR3', 'NR4A3', 'SOX4', 'MXD1', 'REL', 'ZBTB7B', 'TP73', 'USF2', 'BHLHE40', 'ZNF267', 'XBP1']	4892.29	45
['RXRA', 'ETS2', 'SPI1', 'ZBTB7A', 'RARA', 'BCL11A', 'RREB1', 'SMAD3', 'FLI1', 'FOXO3', 'KLF6', 'IKZF1', 'SREBF1', 'TFDP1', 'ETV6', 'GTF3A', 'RUNX1', 'ERG', 'ELF1', 'NR1D1', 'ZNF217', 'RBPJ', 'RUNX2', 'KLF2', 'IRF2', 'IRF1', 'FOXP1', 'YY1', 'IRF8', 'ZNF787', 'ELF2', 'MYB', 'USF2', 'JUND', 'KLF13', 'ELF4', 'LYL1', 'SP1', 'SP3', 'MTF1', 'ZNF692', 'EGR3', 'NR4A3', 'TP73', 'RFX1', 'HIVEP1', 'XBP1', '…	4892.19	48
['RXRA', 'ETS2', 'SPI1', 'ZBTB7A', 'RARA', 'BCL11A', 'RREB1', 'SMAD3', 'FLI1', 'FOXO3', 'KLF6', 'IKZF1', 'SREBF1', 'TFDP1', 'ETV6', 'GTF3A', 'RUNX1', 'ERG', 'ELF1', 'NR1D1', 'ZNF217', 'RBPJ', 'RUNX2', 'KLF2', 'IRF2', 'IRF1', 'ZBTB7B', 'ELF4', 'EGR3', 'NR4A3', 'LYL1', 'KLF13', 'TP73', 'MAFK', 'SP3', 'MTF1', 'ELF2', 'SP1', 'ZNF787', 'IRF8', 'USF2', 'ZNF692', 'MXD1', 'REL', 'BHLHE40', 'KLF3', 'MYB',…	4891.98	49
['RXRA', 'ETS2', 'SPI1', 'ZBTB7A', 'RARA', 'BCL11A', 'RREB1', 'SMAD3', 'FLI1', 'FOXO3', 'DEAF1', 'SREBF1', 'ZNF217', 'KLF2', 'IRF2', 'IRF8', 'IRF1', 'BHLHE40', 'IKZF1', 'ETV6', 'RUNX2', 'REL', 'STAT1', 'EGR3', 'NR4A3', 'KLF13', 'TGIF1', 'JUND', 'RUNX1', 'ZNF787', 'MXD1', 'MYB', 'TFDP1', 'ZNF267', 'USF2', 'KLF3', 'ZBTB7B', 'TP73', 'MAFK']	4891.9	39
['RXRA', 'ETS2', 'SPI1', 'ZBTB7A', 'RARA', 'BCL11A', 'RREB1', 'SMAD3', 'FLI1', 'FOXO3', 'KLF6', 'IKZF1', 'SREBF1', 'TFDP1', 'ETV6', 'STAT1', 'SP3', 'KLF2', 'IRF2', 'IRF1', 'ELF1', 'ERG', 'MTF1', 'SP1', 'EGR3', 'NR4A3', 'RUNX1', 'ZNF217', 'RBPJ', 'RUNX2', 'FOXP1', 'YY1', 'IRF8', 'JUND', 'MYB', 'USF2', 'ZNF787', 'KLF13', 'ELF2', 'ZNF692', 'ELF4', 'LYL1', 'CEBPB', 'MXD1', 'REL', 'BHLHE40', 'HIVEP1',…	4891.55	49
['RXRA', 'ETS2', 'SPI1', 'ZBTB7A', 'RARA', 'BCL11A', 'RREB1', 'SMAD3', 'FLI1', 'FOXO3', 'KLF6', 'IKZF1', 'SREBF1', 'TFDP1', 'ETV6', 'GTF3A', 'RUNX1', 'ERG', 'ELF1', 'NR1D1', 'ZNF217', 'RBPJ', 'RUNX2', 'KLF2', 'IRF2', 'IRF1', 'FOXP1', 'YY1', 'IRF8', 'ZNF787', 'ELF2', 'MYB', 'USF2', 'JUND', 'KLF13', 'ELF4', 'LYL1', 'SP1', 'ZBTB48', 'MXD1', 'ZNF692', 'EGR3', 'REL', 'NR4A3', 'BHLHE40', 'TP73', 'HIVEP…	4891.53	49
['RXRA', 'ETS2', 'SPI1', 'ZBTB7A', 'RARA', 'BCL11A', 'RREB1', 'SMAD3', 'FLI1', 'FOXO3', 'KLF6', 'IKZF1', 'SREBF1', 'TFDP1', 'ETV6', 'STAT1', 'SP3', 'KLF2', 'IRF2', 'IRF1', 'ELF1', 'ERG', 'MTF1', 'SP1', 'EGR3', 'NR4A3', 'NFKB2', 'ELF4', 'IRF8', 'LYL1', 'KLF13', 'ELF2', 'MAFK', 'KLF7', 'KLF3', 'REL', 'BHLHE40', 'FOXP1', 'HIVEP1', 'MEF2D']	4891.52	40
['RXRA', 'ETS2', 'SPI1', 'ZBTB7A', 'RARA', 'BCL11A', 'RREB1', 'SMAD3', 'FLI1', 'FOXO3', 'KLF6', 'IKZF1', 'SREBF1', 'TFDP1', 'ETV6', 'GTF3A', 'RUNX1', 'ERG', 'ELF1', 'NR1D1', 'ZNF217', 'RBPJ', 'RUNX2', 'KLF2', 'IRF2', 'IRF1', 'ZBTB7B', 'ELF4', 'EGR3', 'NR4A3', 'LYL1', 'KLF13', 'TP73', 'MAFK', 'SP3', 'MLX', 'JUND', 'ZNF787', 'MXD1', 'REL', 'ZNF267', 'IRF8', 'ZNF692', 'BHLHE40', 'MXI1', 'USF2', 'KLF…	4891.4	47
['RXRA', 'ETS2', 'SPI1', 'ZBTB7A', 'RARA', 'BCL11A', 'RREB1', 'SMAD3', 'FLI1', 'FOXO3', 'KLF6', 'IKZF1', 'SREBF1', 'TFDP1', 'ETV6', 'GTF3A', 'RUNX1', 'ERG', 'ELF1', 'NR1D1', 'ZNF217', 'RBPJ', 'RUNX2', 'KLF2', 'IRF2', 'IRF1', 'FOXP1', 'YY1', 'IRF8', 'ZNF787', 'ELF2', 'MXI1', 'USF2', 'JUND', 'KLF13', 'BCL6', 'KLF3', 'MTF1', 'SP3', 'EGR3', 'NR4A3', 'CEBPB', 'RFX1', 'HIVEP1', 'NRF1', 'MAFK']	4891.39	46
['RXRA', 'ETS2', 'SPI1', 'ZBTB7A', 'RARA', 'BCL11A', 'RREB1', 'SMAD3', 'FLI1', 'FOXO3', 'KLF6', 'IKZF1', 'SREBF1', 'TFDP1', 'ETV6', 'STAT1', 'SP3', 'KLF2', 'IRF2', 'IRF1', 'ELF1', 'ERG', 'MTF1', 'NRF1', 'EGR3', 'NR4A3', 'KLF13', 'RUNX1', 'ZNF217', 'RBPJ', 'RUNX2', 'FOXP1', 'YY1', 'IRF8', 'JUND', 'MYB', 'USF2', 'HIVEP1', 'ZNF787', 'ELF2', 'ZNF692', 'ELF4', 'LYL1', 'TP73', 'MXD1', 'REL', 'BHLHE40',…	4891.39	49
['RXRA', 'ETS2', 'SPI1', 'ZBTB7A', 'RARA', 'BCL11A', 'RREB1', 'SMAD3', 'FLI1', 'FOXO3', 'KLF6', 'IKZF1', 'SREBF1', 'TFDP1', 'ETV6', 'GTF3A', 'RUNX1', 'TGIF1', 'JUND', 'SP3', 'MTF1', 'ZNF787', 'NR1D1', 'KLF2', 'ZNF217', 'IRF2', 'IRF8', 'IRF1', 'RBPJ', 'RUNX2', 'KLF13', 'ELF2', 'MYB', 'SP1', 'EGR3', 'NR4A3', 'MAFK', 'RFX1', 'USF2', 'HIVEP1', 'XBP1', 'CEBPB', 'FOXP1']	4891.37	43
['RXRA', 'ETS2', 'SPI1', 'ZBTB7A', 'RARA', 'BCL11A', 'RREB1', 'SMAD3', 'FLI1', 'FOXO3', 'KLF6', 'IKZF1', 'SREBF1', 'TFDP1', 'ETV6', 'GTF3A', 'RUNX1', 'ERG', 'ELF1', 'NR1D1', 'ZNF217', 'RBPJ', 'RUNX2', 'KLF2', 'IRF2', 'IRF1', 'FOXP1', 'YY1', 'IRF8', 'ZNF787', 'ELF2', 'MXI1', 'FOXK1', 'MEF2D', 'GFI1', 'JDP2', 'BCL6', 'JUND', 'KLF13', 'KLF3', 'CEBPB', 'EGR3', 'NR4A3', 'MAFK', 'NFATC3', 'REL', 'BHLHE…	4891.27	52
['RXRA', 'ETS2', 'SPI1', 'ZBTB7A', 'RARA', 'BCL11A', 'RREB1', 'SMAD3', 'FLI1', 'FOXO3', 'KLF6', 'IKZF1', 'SREBF1', 'TFDP1', 'ETV6', 'STAT1', 'SP3', 'KLF2', 'IRF2', 'IRF1', 'TGIF1', 'JUND', 'MTF1', 'RUNX1', 'ZNF787', 'ZNF217', 'IRF8', 'RBPJ', 'RUNX2', 'KLF13', 'ELF2', 'MXI1', 'SP1', 'EGR3', 'NR4A3', 'MAFK', 'MXD1', 'REL', 'BHLHE40', 'USF2', 'ZNF267', 'KLF3', 'BCL6', 'FOXP1', 'TP73']	4891.27	45
['RXRA', 'ETS2', 'SPI1', 'ZBTB7A', 'RARA', 'BCL11A', 'RREB1', 'SMAD3', 'FLI1', 'FOXO3', 'KLF6', 'IKZF1', 'SREBF1', 'TFDP1', 'ETV6', 'GTF3A', 'RUNX1', 'ERG', 'ELF1', 'NR1D1', 'ZNF217', 'RBPJ', 'RUNX2', 'KLF2', 'IRF2', 'IRF1', 'FOXP1', 'YY1', 'IRF8', 'ZNF787', 'ELF2', 'MXI1', 'FOXK1', 'MEF2D', 'GFI1', 'JDP2', 'BCL6', 'JUND', 'KLF13', 'KLF3', 'NFE2L2', 'NFATC3', 'MXD1', 'REL', 'MAFK', 'EGR3', 'NR4A3…	4891.25	53
['RXRA', 'ETS2', 'SPI1', 'ZBTB7A', 'RARA', 'BCL11A', 'RREB1', 'SMAD3', 'FLI1', 'FOXO3', 'KLF6', 'IKZF1', 'SREBF1', 'TFDP1', 'ETV6', 'GTF3A', 'RUNX1', 'TGIF1', 'JUND', 'SP3', 'MTF1', 'ZNF787', 'NR1D1', 'KLF2', 'ZNF217', 'IRF2', 'IRF8', 'IRF1', 'RBPJ', 'RUNX2', 'KLF13', 'ELF2', 'MYB', 'NRF1', 'EGR3', 'NR4A3', 'HIVEP1', 'MAFK', 'RFX1', 'USF2', 'XBP1', 'TP73', 'FOXP1']	4891.19	43
['RXRA', 'ETS2', 'SPI1', 'ZBTB7A', 'RARA', 'BCL11A', 'RREB1', 'SMAD3', 'FLI1', 'FOXO3', 'KLF6', 'IKZF1', 'SREBF1', 'TFDP1', 'ETV6', 'STAT1', 'SP3', 'KLF2', 'IRF2', 'IRF1', 'ELF1', 'ERG', 'MTF1', 'SP1', 'EGR3', 'NR4A3', 'RUNX1', 'KLF7', 'KLF13', 'ELF4', 'KLF3', 'LYL1', 'IRF8', 'ELF2', 'RFX1', 'SOX4', 'HIVEP1', 'ZBTB7B']	4891.05	38
['RXRA', 'ETS2', 'SPI1', 'ZBTB7A', 'RARA', 'BCL11A', 'RREB1', 'SMAD3', 'FLI1', 'FOXO3', 'KLF6', 'IKZF1', 'SREBF1', 'TFDP1', 'ETV6', 'GTF3A', 'RUNX1', 'ERG', 'ELF1', 'NR1D1', 'ZNF217', 'RBPJ', 'RUNX2', 'KLF2', 'IRF2', 'IRF1', 'FOXP1', 'YY1', 'IRF8', 'ZNF787', 'ELF2', 'MXI1', 'FOXK1', 'MEF2D', 'GFI1', 'JDP2', 'BCL6', 'JUND', 'KLF13', 'KLF3', 'CEBPB', 'EGR3', 'NR4A3', 'MAFK', 'RFX1', 'MTF1', 'SP3', …	4890.94	49
['RXRA', 'ETS2', 'SPI1', 'ZBTB7A', 'RARA', 'BCL11A', 'RREB1', 'SMAD3', 'FLI1', 'FOXO3', 'KLF6', 'IKZF1', 'SREBF1', 'TFDP1', 'ETV6', 'GTF3A', 'RUNX1', 'ERG', 'ELF1', 'NR1D1', 'ZNF217', 'RBPJ', 'RUNX2', 'KLF2', 'IRF2', 'IRF1', 'FOXP1', 'YY1', 'IRF8', 'ZNF787', 'ELF2', 'MXI1', 'FOXK1', 'MEF2D', 'GFI1', 'JDP2', 'BCL6', 'JUND', 'KLF13', 'KLF3', 'NFE2L2', 'RFX1', 'EGR3', 'NR4A3', 'TP73', 'MAFK', 'MTF1'…	4890.92	50
['RXRA', 'ETS2', 'SPI1', 'ZBTB7A', 'RARA', 'BCL11A', 'RREB1', 'SMAD3', 'FLI1', 'FOXO3', 'KLF6', 'IKZF1', 'SREBF1', 'TFDP1', 'ETV6', 'STAT1', 'SP3', 'KLF2', 'IRF2', 'IRF1', 'ELF1', 'ERG', 'MTF1', 'SP1', 'EGR3', 'NR4A3', 'RUNX1', 'ZNF217', 'RBPJ', 'RUNX2', 'FOXP1', 'YY1', 'IRF8', 'JUND', 'MXI1', 'KLF13', 'USF2', 'ZNF787', 'ELF2', 'ZNF692', 'ELF4', 'LYL1', 'TP73', 'MXD1', 'REL', 'BHLHE40', 'HIVEP1',…	4890.73	49
['RXRA', 'ETS2', 'SPI1', 'ZBTB7A', 'RARA', 'BCL11A', 'RREB1', 'SMAD3', 'FLI1', 'FOXO3', 'KLF6', 'IKZF1', 'SREBF1', 'TFDP1', 'ETV6', 'GTF3A', 'RUNX1', 'ERG', 'ELF1', 'NR1D1', 'ZNF217', 'RBPJ', 'RUNX2', 'KLF2', 'IRF2', 'IRF1', 'FOXP1', 'YY1', 'IRF8', 'ZNF787', 'ELF2', 'MXI1', 'USF2', 'JUND', 'KLF13', 'BCL6', 'KLF3', 'ZBTB48', 'MXD1', 'EGR3', 'REL', 'NR4A3', 'BHLHE40', 'CEBPB', 'HIVEP1', 'NRF1', 'MA…	4890.72	47
['RXRA', 'ETS2', 'SPI1', 'ZBTB7A', 'RARA', 'BCL11A', 'RREB1', 'SMAD3', 'FLI1', 'FOXO3', 'DEAF1', 'SREBF1', 'ZNF217', 'KLF2', 'IRF2', 'IRF8', 'IRF1', 'BHLHE40', 'IKZF1', 'ETV6', 'RUNX2', 'REL', 'STAT1', 'EGR3', 'NR4A3', 'KLF13', 'ELF1', 'ERG', 'TFDP1', 'NRF1', 'JUND', 'RUNX1', 'MYB', 'ZNF787', 'MXD1', 'HIVEP1', 'BCL6', 'KLF3', 'FOXP1', 'USF2', 'CEBPB', 'SOX4']	4890.62	42
['RXRA', 'ETS2', 'SPI1', 'ZBTB7A', 'RARA', 'BCL11A', 'RREB1', 'SMAD3', 'FLI1', 'FOXO3', 'KLF6', 'IKZF1', 'SREBF1', 'TFDP1', 'ETV6', 'GTF3A', 'RUNX1', 'TGIF1', 'JUND', 'SP3', 'MTF1', 'ZNF787', 'NR1D1', 'KLF2', 'ZNF217', 'IRF2', 'IRF8', 'IRF1', 'RBPJ', 'RUNX2', 'KLF13', 'ELF2', 'MXI1', 'SP1', 'EGR3', 'NR4A3', 'SOX4', 'MXD1', 'REL', 'FOXP1', 'USF2', 'BHLHE40', 'CEBPB', 'HIVEP1', 'BCL6', 'KLF3']	4890.5	46
['RXRA', 'ETS2', 'SPI1', 'ZBTB7A', 'RARA', 'BCL11A', 'RREB1', 'SMAD3', 'FLI1', 'FOXO3', 'DEAF1', 'SREBF1', 'ZNF217', 'KLF2', 'IRF2', 'IRF8', 'IRF1', 'BHLHE40', 'IKZF1', 'ETV6', 'RUNX2', 'REL', 'STAT1', 'EGR3', 'NR4A3', 'KLF13', 'ELF1', 'ERG', 'TFDP1', 'NRF1', 'JUND', 'RUNX1', 'MYB', 'ZNF787', 'MXD1', 'HIVEP1', 'ELF4', 'LYL1', 'ZNF692', 'USF2', 'KLF3', 'MAFK', 'TP73', 'FOXP1']	4890.5	44
['RXRA', 'ETS2', 'SPI1', 'ZBTB7A', 'RARA', 'BCL11A', 'RREB1', 'SMAD3', 'FLI1', 'FOXO3', 'KLF6', 'IKZF1', 'SREBF1', 'TFDP1', 'ETV6', 'STAT1', 'SP3', 'KLF2', 'IRF2', 'IRF1', 'ELF1', 'ERG', 'MTF1', 'SP1', 'EGR3', 'NR4A3', 'RUNX1', 'ZNF217', 'RBPJ', 'RUNX2', 'FOXP1', 'YY1', 'IRF8', 'JUND', 'MYB', 'USF2', 'ZNF787', 'KLF13', 'ELF2', 'ZNF692', 'ELF4', 'LYL1', 'TP73', 'RFX1', 'HIVEP1', 'KLF3', 'SOX4']	4890.4	47
['RXRA', 'ETS2', 'SPI1', 'ZBTB7A', 'RARA', 'BCL11A', 'RREB1', 'SMAD3', 'FLI1', 'FOXO3', 'KLF6', 'IKZF1', 'SREBF1', 'TFDP1', 'ETV6', 'STAT1', 'SP3', 'KLF2', 'IRF2', 'IRF1', 'TGIF1', 'JUND', 'MTF1', 'RUNX1', 'ZNF787', 'ZNF217', 'IRF8', 'RBPJ', 'RUNX2', 'KLF13', 'ELF2', 'MXI1', 'SP1', 'EGR3', 'NR4A3', 'SOX4', 'MXD1', 'REL', 'BHLHE40', 'USF2', 'ZNF267', 'KLF3', 'ZBTB7B', 'TP73']	4890.39	44
['RXRA', 'ETS2', 'SPI1', 'ZBTB7A', 'RARA', 'BCL11A', 'RREB1', 'SMAD3', 'FLI1', 'FOXO3', 'KLF6', 'IKZF1', 'SREBF1', 'TFDP1', 'ETV6', 'GTF3A', 'RUNX1', 'TGIF1', 'JUND', 'SP3', 'MTF1', 'ZNF787', 'NR1D1', 'KLF2', 'ZNF217', 'IRF2', 'IRF8', 'IRF1', 'RBPJ', 'RUNX2', 'KLF13', 'ELF2', 'MXI1', 'NRF1', 'EGR3', 'NR4A3', 'HIVEP1', 'SOX4', 'MXD1', 'REL', 'BHLHE40', 'USF2', 'KLF3', 'BCL6', 'FOXP1', 'TP73']	4890.33	46
['RXRA', 'ETS2', 'SPI1', 'ZBTB7A', 'RARA', 'BCL11A', 'RREB1', 'SMAD3', 'FLI1', 'FOXO3', 'KLF6', 'IKZF1', 'SREBF1', 'TFDP1', 'ETV6', 'GTF3A', 'RUNX1', 'ERG', 'ELF1', 'NR1D1', 'ZNF217', 'RBPJ', 'RUNX2', 'KLF2', 'IRF2', 'IRF1', 'FOXP1', 'YY1', 'IRF8', 'ZNF787', 'ELF2', 'MYB', 'USF2', 'JUND', 'KLF13', 'ELF4', 'LYL1', 'NRF1', 'ZNF692', 'EGR3', 'NR4A3', 'HIVEP1', 'MTF1', 'SP3', 'CEBPB', 'MXD1', 'REL', …	4890.32	50
['RXRA', 'ETS2', 'SPI1', 'ZBTB7A', 'RARA', 'BCL11A', 'RREB1', 'SMAD3', 'FLI1', 'FOXO3', 'KLF6', 'IKZF1', 'SREBF1', 'TFDP1', 'ETV6', 'STAT1', 'SP3', 'KLF2', 'IRF2', 'IRF1', 'ELF1', 'ERG', 'MTF1', 'SP1', 'EGR3', 'NR4A3', 'RUNX1', 'ZNF217', 'RBPJ', 'RUNX2', 'FOXP1', 'YY1', 'IRF8', 'JUND', 'MYB', 'USF2', 'ZNF787', 'KLF13', 'ELF2', 'BCL6', 'KLF3', 'CEBPB', 'RFX1', 'MAFK', 'ZNF267']	4890.11	45
['RXRA', 'ETS2', 'SPI1', 'ZBTB7A', 'RARA', 'BCL11A', 'RREB1', 'SMAD3', 'FLI1', 'FOXO3', 'DEAF1', 'SREBF1', 'ZNF217', 'KLF2', 'IRF2', 'IRF8', 'IRF1', 'BHLHE40', 'IKZF1', 'ETV6', 'RUNX2', 'REL', 'STAT1', 'EGR3', 'NR4A3', 'KLF13', 'ELF1', 'ERG', 'TFDP1', 'ZNF267', 'JUND', 'RUNX1', 'MYB', 'ZNF787', 'MXD1', 'ELF4', 'LYL1', 'ZNF692', 'USF2', 'KLF3', 'SOX4', 'TP73', 'ZBTB7B']	4890.05	43
['RXRA', 'ETS2', 'SPI1', 'ZBTB7A', 'RARA', 'BCL11A', 'RREB1', 'SMAD3', 'FLI1', 'FOXO3', 'KLF6', 'IKZF1', 'SREBF1', 'TFDP1', 'ETV6', 'GTF3A', 'RUNX1', 'ERG', 'ELF1', 'NR1D1', 'ZNF217', 'RBPJ', 'RUNX2', 'KLF2', 'IRF2', 'IRF1', 'FOXP1', 'YY1', 'IRF8', 'ZNF787', 'ELF2', 'MYB', 'USF2', 'JUND', 'KLF13', 'ELF4', 'LYL1', 'SP1', 'SP3', 'MTF1', 'ZNF692', 'EGR3', 'NR4A3', 'CEBPB', 'RFX1', 'HIVEP1', 'KLF3', …	4889.31	48
['RXRA', 'ETS2', 'SPI1', 'ZBTB7A', 'RARA', 'BCL11A', 'RREB1', 'SMAD3', 'FLI1', 'FOXO3', 'KLF6', 'IKZF1', 'SREBF1', 'TFDP1', 'ETV6', 'GTF3A', 'RUNX1', 'ERG', 'ELF1', 'NR1D1', 'ZNF217', 'RBPJ', 'RUNX2', 'KLF2', 'IRF2', 'IRF1', 'ZBTB7B', 'ELF4', 'EGR3', 'NR4A3', 'LYL1', 'KLF13', 'TP73', 'SOX4', 'JUND', 'ZNF787', 'IRF8', 'MYB', 'USF2', 'ZNF692', 'MXD1', 'REL', 'BHLHE40', 'KLF3', 'SP3', 'MLX', 'ZNF267…	4889.26	47
['RXRA', 'ETS2', 'SPI1', 'ZBTB7A', 'RARA', 'BCL11A', 'RREB1', 'SMAD3', 'FLI1', 'FOXO3', 'KLF6', 'IKZF1', 'SREBF1', 'TFDP1', 'ETV6', 'GTF3A', 'RUNX1', 'TGIF1', 'JUND', 'SP3', 'MTF1', 'ZNF787', 'NR1D1', 'KLF2', 'ZNF217', 'IRF2', 'IRF8', 'IRF1', 'RBPJ', 'RUNX2', 'KLF13', 'ELF2', 'MXI1', 'SP1', 'EGR3', 'NR4A3', 'SOX4', 'RFX1', 'USF2', 'HIVEP1', 'KLF3', 'BCL6', 'FOXP1', 'TP73']	4889.23	44
['RXRA', 'ETS2', 'SPI1', 'ZBTB7A', 'RARA', 'BCL11A', 'RREB1', 'SMAD3', 'FLI1', 'FOXO3', 'KLF6', 'IKZF1', 'SREBF1', 'TFDP1', 'ETV6', 'GTF3A', 'RUNX1', 'ERG', 'ELF1', 'NR1D1', 'ZNF217', 'RBPJ', 'RUNX2', 'KLF2', 'IRF2', 'IRF1', 'FOXP1', 'YY1', 'IRF8', 'ZNF787', 'ELF2', 'MYB', 'USF2', 'JUND', 'KLF13', 'BCL6', 'KLF3', 'MTF1', 'SP3', 'EGR3', 'NR4A3', 'CEBPB', 'RFX1', 'HIVEP1', 'NRF1', 'SOX4']	4889.2	46
['RXRA', 'ETS2', 'SPI1', 'ZBTB7A', 'RARA', 'BCL11A', 'RREB1', 'SMAD3', 'FLI1', 'FOXO3', 'KLF6', 'IKZF1', 'SREBF1', 'TFDP1', 'ETV6', 'GTF3A', 'RUNX1', 'ERG', 'ELF1', 'NR1D1', 'ZNF217', 'RBPJ', 'RUNX2', 'KLF2', 'IRF2', 'IRF1', 'FOXP1', 'YY1', 'IRF8', 'ZNF787', 'ELF2', 'MYB', 'USF2', 'JUND', 'KLF13', 'ELF4', 'LYL1', 'NRF1', 'ZNF692', 'EGR3', 'NR4A3', 'HIVEP1', 'MTF1', 'SP3', 'TP73', 'RFX1', 'KLF3', …	4889.15	48
['RXRA', 'ETS2', 'SPI1', 'ZBTB7A', 'RARA', 'BCL11A', 'RREB1', 'SMAD3', 'FLI1', 'FOXO3', 'KLF6', 'IKZF1', 'SREBF1', 'TFDP1', 'ETV6', 'STAT1', 'SP3', 'KLF2', 'IRF2', 'IRF1', 'TGIF1', 'JUND', 'MTF1', 'RUNX1', 'ZNF787', 'ZNF217', 'IRF8', 'RBPJ', 'RUNX2', 'KLF13', 'ELF2', 'MYB', 'SP1', 'EGR3', 'NR4A3', 'SOX4', 'MXD1', 'REL', 'BHLHE40', 'USF2', 'ZNF267', 'KLF3', 'BCL6', 'FOXP1', 'TP73']	4889.02	45
['RXRA', 'ETS2', 'SPI1', 'ZBTB7A', 'RARA', 'BCL11A', 'RREB1', 'SMAD3', 'FLI1', 'FOXO3', 'KLF6', 'IKZF1', 'SREBF1', 'TFDP1', 'ETV6', 'GTF3A', 'RUNX1', 'ERG', 'ELF1', 'NR1D1', 'ZNF217', 'RBPJ', 'RUNX2', 'KLF2', 'IRF2', 'IRF1', 'FOXP1', 'YY1', 'IRF8', 'ZNF787', 'ELF2', 'MXI1', 'FOXK1', 'MEF2D', 'GFI1', 'JDP2', 'BCL6', 'JUND', 'KLF13', 'KLF3', 'CEBPB', 'EGR3', 'NR4A3', 'MAFK', 'NFATC3', 'REL', 'BHLHE…	4888.8	50
['RXRA', 'ETS2', 'SPI1', 'ZBTB7A', 'RARA', 'BCL11A', 'RREB1', 'SMAD3', 'FLI1', 'FOXO3', 'KLF6', 'IKZF1', 'SREBF1', 'TFDP1', 'ETV6', 'GTF3A', 'RUNX1', 'ERG', 'ELF1', 'NR1D1', 'ZNF217', 'RBPJ', 'RUNX2', 'KLF2', 'IRF2', 'IRF1', 'FOXP1', 'YY1', 'IRF8', 'ZNF787', 'ELF2', 'MYB', 'USF2', 'JUND', 'KLF13', 'ELF4', 'LYL1', 'SP1', 'ZBTB48', 'MXD1', 'ZNF692', 'EGR3', 'REL', 'NR4A3', 'BHLHE40', 'CEBPB', 'HIVE…	4888.71	49
['RXRA', 'ETS2', 'SPI1', 'ZBTB7A', 'RARA', 'BCL11A', 'RREB1', 'SMAD3', 'FLI1', 'FOXO3', 'KLF6', 'IKZF1', 'SREBF1', 'TFDP1', 'ETV6', 'STAT1', 'SP3', 'KLF2', 'IRF2', 'IRF1', 'ELF1', 'ERG', 'MTF1', 'SP1', 'EGR3', 'NR4A3', 'RUNX1', 'ZNF217', 'RBPJ', 'RUNX2', 'FOXP1', 'YY1', 'IRF8', 'JUND', 'MYB', 'USF2', 'ZNF787', 'KLF13', 'ELF2', 'ZNF692', 'ELF4', 'LYL1', 'TP73', 'MXD1', 'REL', 'BHLHE40', 'HIVEP1', …	4888.67	49
['RXRA', 'ETS2', 'SPI1', 'ZBTB7A', 'RARA', 'BCL11A', 'RREB1', 'SMAD3', 'FLI1', 'FOXO3', 'KLF6', 'IKZF1', 'SREBF1', 'TFDP1', 'ETV6', 'GTF3A', 'RUNX1', 'ERG', 'ELF1', 'NR1D1', 'ZNF217', 'RBPJ', 'RUNX2', 'KLF2', 'IRF2', 'IRF1', 'FOXP1', 'YY1', 'IRF8', 'ZNF787', 'ELF2', 'MYB', 'USF2', 'JUND', 'KLF13', 'BCL6', 'KLF3', 'ZBTB48', 'MXD1', 'EGR3', 'REL', 'NR4A3', 'BHLHE40', 'CEBPB', 'HIVEP1', 'NRF1', 'SOX…	4888.57	47
['RXRA', 'ETS2', 'SPI1', 'ZBTB7A', 'RARA', 'BCL11A', 'RREB1', 'SMAD3', 'FLI1', 'FOXO3', 'KLF6', 'IKZF1', 'SREBF1', 'TFDP1', 'ETV6', 'GTF3A', 'RUNX1', 'ERG', 'ELF1', 'NR1D1', 'ZNF217', 'RBPJ', 'RUNX2', 'KLF2', 'IRF2', 'IRF1', 'FOXP1', 'YY1', 'IRF8', 'ZNF787', 'ELF2', 'MYB', 'USF2', 'JUND', 'KLF13', 'ELF4', 'LYL1', 'NRF1', 'ZNF692', 'EGR3', 'NR4A3', 'HIVEP1', 'ZBTB48', 'MXD1', 'REL', 'BHLHE40', 'TP…	4888.55	49
['RXRA', 'ETS2', 'SPI1', 'ZBTB7A', 'RARA', 'BCL11A', 'RREB1', 'SMAD3', 'FLI1', 'FOXO3', 'KLF6', 'IKZF1', 'SREBF1', 'TFDP1', 'ETV6', 'GTF3A', 'NFKB2', 'ELF1', 'EGR3', 'ERG', 'NR1D1', 'KLF2', 'IRF2', 'NR4A3', 'IRF8', 'LYL1', 'IRF1', 'KLF13', 'ELF2', 'ELF4', 'SP3', 'MTF1', 'MAFK', 'SP1', 'KLF7', 'KLF3', 'REL', 'BHLHE40', 'JDP2', 'HIVEP1', 'MEF2D', 'FOXP1']	4888.19	42
['RXRA', 'ETS2', 'SPI1', 'ZBTB7A', 'RARA', 'BCL11A', 'RREB1', 'SMAD3', 'FLI1', 'FOXO3', 'KLF6', 'IKZF1', 'SREBF1', 'TFDP1', 'ETV6', 'GTF3A', 'RUNX1', 'TGIF1', 'JUND', 'SP3', 'MTF1', 'ZNF787', 'NR1D1', 'KLF2', 'ZNF217', 'IRF2', 'IRF8', 'IRF1', 'RBPJ', 'RUNX2', 'KLF13', 'ELF2', 'MYB', 'SP1', 'EGR3', 'NR4A3', 'MAFK', 'MXD1', 'REL', 'FOXP1', 'USF2', 'BHLHE40', 'CEBPB', 'ZNF267', 'BCL6', 'KLF3']	4887.91	46
['RXRA', 'ETS2', 'SPI1', 'ZBTB7A', 'RARA', 'BCL11A', 'RREB1', 'SMAD3', 'FLI1', 'FOXO3', 'KLF6', 'IKZF1', 'SREBF1', 'TFDP1', 'ETV6', 'GTF3A', 'RUNX1', 'TGIF1', 'JUND', 'SP3', 'MTF1', 'ZNF787', 'NR1D1', 'KLF2', 'ZNF217', 'IRF2', 'IRF8', 'IRF1', 'RBPJ', 'RUNX2', 'KLF13', 'ELF2', 'MXI1', 'SP1', 'EGR3', 'NR4A3', 'MAFK', 'RFX1', 'USF2', 'ZNF267', 'KLF3', 'ZBTB7B', 'TP73']	4887.86	43
['RXRA', 'ETS2', 'SPI1', 'ZBTB7A', 'RARA', 'BCL11A', 'RREB1', 'SMAD3', 'FLI1', 'FOXO3', 'KLF6', 'IKZF1', 'SREBF1', 'TFDP1', 'ETV6', 'GTF3A', 'RUNX1', 'TGIF1', 'JUND', 'SP3', 'MTF1', 'ZNF787', 'NR1D1', 'KLF2', 'ZNF217', 'IRF2', 'IRF8', 'IRF1', 'RBPJ', 'RUNX2', 'KLF13', 'ELF2', 'MYB', 'SP1', 'ZNF276', 'MXD1', 'HIVEP1', 'TP73', 'FOXP1', 'USF2', 'XBP1']	4887.76	41
['RXRA', 'ETS2', 'SPI1', 'ZBTB7A', 'RARA', 'BCL11A', 'RREB1', 'SMAD3', 'FLI1', 'FOXO3', 'KLF6', 'IKZF1', 'SREBF1', 'TFDP1', 'ETV6', 'STAT1', 'SP3', 'KLF2', 'IRF2', 'IRF1', 'ELF1', 'ERG', 'MTF1', 'NRF1', 'EGR3', 'NR4A3', 'KLF13', 'RUNX1', 'ZNF217', 'RBPJ', 'RUNX2', 'FOXP1', 'YY1', 'IRF8', 'JUND', 'MXI1', 'USF2', 'HIVEP1', 'ZNF787', 'ELF2', 'BCL6', 'KLF3', 'CEBPB', 'MXD1', 'BHLHE40', 'REL', 'MAFK']	4887.74	47
['RXRA', 'ETS2', 'SPI1', 'ZBTB7A', 'RARA', 'BCL11A', 'RREB1', 'SMAD3', 'FLI1', 'FOXO3', 'KLF6', 'IKZF1', 'SREBF1', 'TFDP1', 'ETV6', 'GTF3A', 'RUNX1', 'ERG', 'ELF1', 'NR1D1', 'ZNF217', 'RBPJ', 'RUNX2', 'KLF2', 'IRF2', 'IRF1', 'FOXP1', 'YY1', 'IRF8', 'ZNF787', 'ELF2', 'MYB', 'USF2', 'JUND', 'KLF13', 'ELF4', 'LYL1', 'SP1', 'SP3', 'MTF1', 'ZNF692', 'EGR3', 'NR4A3', 'CEBPB', 'MXD1', 'REL', 'BHLHE40', …	4887.66	50
['RXRA', 'ETS2', 'SPI1', 'ZBTB7A', 'RARA', 'BCL11A', 'RREB1', 'SMAD3', 'FLI1', 'FOXO3', 'KLF6', 'IKZF1', 'SREBF1', 'TFDP1', 'ETV6', 'GTF3A', 'RUNX1', 'ERG', 'ELF1', 'NR1D1', 'KLF7', 'ELF4', 'SP3', 'MTF1', 'EGR3', 'KLF2', 'IRF2', 'NR4A3', 'IRF8', 'LYL1', 'IRF1', 'KLF13', 'KLF3', 'ELF2', 'RFX1', 'JDP2', 'HIVEP1', 'SP1', 'SOX4', 'ZBTB7B']	4887.57	40
['RXRA', 'ETS2', 'SPI1', 'ZBTB7A', 'RARA', 'BCL11A', 'RREB1', 'SMAD3', 'FLI1', 'FOXO3', 'KLF6', 'IKZF1', 'SREBF1', 'TFDP1', 'ETV6', 'GTF3A', 'RUNX1', 'ERG', 'ELF1', 'NR1D1', 'ZNF217', 'RBPJ', 'RUNX2', 'KLF2', 'IRF2', 'IRF1', 'FOXP1', 'YY1', 'IRF8', 'ZNF787', 'ELF2', 'MYB', 'USF2', 'JUND', 'KLF13', 'ELF4', 'LYL1', 'NRF1', 'ZNF692', 'EGR3', 'NR4A3', 'HIVEP1', 'MTF1', 'SP3', 'TP73', 'MXD1', 'REL', '…	4887.5	50
['RXRA', 'ETS2', 'SPI1', 'ZBTB7A', 'RARA', 'BCL11A', 'RREB1', 'SMAD3', 'FLI1', 'FOXO3', 'KLF6', 'IKZF1', 'SREBF1', 'TFDP1', 'ETV6', 'STAT1', 'SP3', 'KLF2', 'IRF2', 'IRF1', 'TGIF1', 'JUND', 'MTF1', 'RUNX1', 'ZNF787', 'ZNF217', 'IRF8', 'RBPJ', 'RUNX2', 'KLF13', 'ELF2', 'MYB', 'SP1', 'EGR3', 'NR4A3', 'MAFK', 'MXD1', 'REL', 'BHLHE40', 'USF2', 'HIVEP1', 'XBP1', 'CEBPB', 'FOXP1']	4887.48	44
['RXRA', 'ETS2', 'SPI1', 'ZBTB7A', 'RARA', 'BCL11A', 'RREB1', 'SMAD3', 'FLI1', 'FOXO3', 'KLF6', 'IKZF1', 'SREBF1', 'TFDP1', 'ETV6', 'STAT1', 'SP3', 'KLF2', 'IRF2', 'IRF1', 'TGIF1', 'JUND', 'MTF1', 'RUNX1', 'ZNF787', 'ZNF217', 'IRF8', 'RBPJ', 'RUNX2', 'KLF13', 'ELF2', 'MYB', 'NRF1', 'EGR3', 'NR4A3', 'HIVEP1', 'MAFK', 'MXD1', 'REL', 'BHLHE40', 'USF2', 'XBP1', 'TP73', 'FOXP1']	4887.3	44
['RXRA', 'ETS2', 'SPI1', 'ZBTB7A', 'RARA', 'BCL11A', 'RREB1', 'SMAD3', 'FLI1', 'FOXO3', 'KLF6', 'IKZF1', 'SREBF1', 'TFDP1', 'ETV6', 'GTF3A', 'RUNX1', 'ERG', 'ELF1', 'NR1D1', 'ZNF217', 'RBPJ', 'RUNX2', 'KLF2', 'IRF2', 'IRF1', 'FOXP1', 'YY1', 'IRF8', 'ZNF787', 'MLX', 'ELF4', 'JUND', 'MXD1', 'LYL1', 'KLF13', 'REL', 'MXI1', 'USF2', 'ZNF692', 'EGR3', 'NR4A3', 'BHLHE40', 'ZNF267', 'CEBPB', 'XBP1', 'SP3…	4886.92	48
['RXRA', 'ETS2', 'SPI1', 'ZBTB7A', 'RARA', 'BCL11A', 'RREB1', 'SMAD3', 'FLI1', 'FOXO3', 'KLF6', 'IKZF1', 'SREBF1', 'TFDP1', 'ETV6', 'GTF3A', 'RUNX1', 'ERG', 'ELF1', 'NR1D1', 'ZNF217', 'RBPJ', 'RUNX2', 'KLF2', 'IRF2', 'IRF1', 'FOXP1', 'YY1', 'IRF8', 'ZNF787', 'MLX', 'ELF4', 'JUND', 'MXD1', 'LYL1', 'KLF13', 'REL', 'MXI1', 'USF2', 'ZNF692', 'EGR3', 'NR4A3', 'BHLHE40', 'ZNF267', 'TP73', 'KLF3', 'ZBTB…	4886.75	48
['RXRA', 'ETS2', 'SPI1', 'ZBTB7A', 'RARA', 'BCL11A', 'RREB1', 'SMAD3', 'FLI1', 'FOXO3', 'KLF6', 'IKZF1', 'SREBF1', 'TFDP1', 'ETV6', 'STAT1', 'SP3', 'KLF2', 'IRF2', 'IRF1', 'ELF1', 'ERG', 'MTF1', 'SP1', 'EGR3', 'NR4A3', 'RUNX1', 'ZNF217', 'RBPJ', 'RUNX2', 'FOXP1', 'YY1', 'IRF8', 'JUND', 'MXI1', 'KLF13', 'USF2', 'ZNF787', 'ELF2', 'BCL6', 'KLF3', 'CEBPB', 'RFX1', 'MAFK', 'HIVEP1']	4886.56	45
['RXRA', 'ETS2', 'SPI1', 'ZBTB7A', 'RARA', 'BCL11A', 'RREB1', 'SMAD3', 'FLI1', 'FOXO3', 'KLF6', 'IKZF1', 'SREBF1', 'TFDP1', 'ETV6', 'STAT1', 'SP3', 'KLF2', 'IRF2', 'IRF1', 'ELF1', 'ERG', 'MTF1', 'SP1', 'EGR3', 'NR4A3', 'RUNX1', 'ZNF217', 'RBPJ', 'RUNX2', 'FOXP1', 'YY1', 'IRF8', 'JUND', 'MYB', 'FOXK1', 'MEF2D', 'GFI1', 'ZNF787', 'MAFK', 'KLF13', 'ELF2', 'BCL6', 'KLF3', 'NFATC3', 'MXD1', 'REL', 'BH…	4886.53	51
['RXRA', 'ETS2', 'SPI1', 'ZBTB7A', 'RARA', 'BCL11A', 'RREB1', 'SMAD3', 'FLI1', 'FOXO3', 'KLF6', 'IKZF1', 'SREBF1', 'TFDP1', 'ETV6', 'GTF3A', 'RUNX1', 'TGIF1', 'JUND', 'SP3', 'MTF1', 'ZNF787', 'NR1D1', 'KLF2', 'ZNF217', 'IRF2', 'IRF8', 'IRF1', 'RBPJ', 'RUNX2', 'KLF13', 'ELF2', 'MYB', 'SP1', 'EGR3', 'NR4A3', 'MAFK', 'RFX1', 'USF2', 'ZNF267', 'KLF3', 'BCL6', 'FOXP1', 'TP73']	4886.52	44
['RXRA', 'ETS2', 'SPI1', 'ZBTB7A', 'RARA', 'BCL11A', 'RREB1', 'SMAD3', 'FLI1', 'FOXO3', 'KLF6', 'IKZF1', 'SREBF1', 'TFDP1', 'ETV6', 'GTF3A', 'RUNX1', 'ERG', 'ELF1', 'NR1D1', 'ZNF217', 'RBPJ', 'RUNX2', 'KLF2', 'IRF2', 'IRF1', 'ZBTB7B', 'ELF4', 'EGR3', 'NR4A3', 'LYL1', 'KLF13', 'TP73', 'SOX4', 'JUND', 'ZNF787', 'IRF8', 'MXI1', 'USF2', 'ZNF692', 'RFX1', 'MTF1', 'SP3', 'ELF2', 'ZNF267', 'SP1', 'KLF3']	4886.51	47
['RXRA', 'ETS2', 'SPI1', 'ZBTB7A', 'RARA', 'BCL11A', 'RREB1', 'SMAD3', 'FLI1', 'FOXO3', 'KLF6', 'IKZF1', 'SREBF1', 'TFDP1', 'ETV6', 'STAT1', 'SP3', 'KLF2', 'IRF2', 'IRF1', 'ELF1', 'ERG', 'MTF1', 'SP1', 'EGR3', 'NR4A3', 'RUNX1', 'ZNF217', 'RBPJ', 'RUNX2', 'FOXP1', 'YY1', 'IRF8', 'JUND', 'MYB', 'FOXK1', 'MEF2D', 'GFI1', 'ZNF787', 'MAFK', 'KLF13', 'ELF2', 'BCL6', 'KLF3', 'NFATC3', 'MXD1', 'REL', 'BH…	4886.46	50
['RXRA', 'ETS2', 'SPI1', 'ZBTB7A', 'RARA', 'BCL11A', 'RREB1', 'SMAD3', 'FLI1', 'FOXO3', 'KLF6', 'IKZF1', 'SREBF1', 'TFDP1', 'ETV6', 'STAT1', 'SP3', 'KLF2', 'IRF2', 'IRF1', 'ELF1', 'ERG', 'MTF1', 'NRF1', 'EGR3', 'NR4A3', 'KLF13', 'RUNX1', 'ZNF217', 'RBPJ', 'RUNX2', 'FOXP1', 'YY1', 'IRF8', 'JUND', 'MXI1', 'USF2', 'HIVEP1', 'ZNF787', 'ELF2', 'BCL6', 'KLF3', 'TP73', 'RFX1', 'MAFK']	4886.38	45
['RXRA', 'ETS2', 'SPI1', 'ZBTB7A', 'RARA', 'BCL11A', 'RREB1', 'SMAD3', 'FLI1', 'FOXO3', 'KLF6', 'IKZF1', 'SREBF1', 'TFDP1', 'ETV6', 'GTF3A', 'RUNX1', 'ERG', 'ELF1', 'NR1D1', 'ZNF217', 'RBPJ', 'RUNX2', 'KLF2', 'IRF2', 'IRF1', 'FOXP1', 'YY1', 'IRF8', 'ZNF787', 'ELF2', 'MYB', 'USF2', 'JUND', 'KLF13', 'ELF4', 'LYL1', 'SP1', 'SP3', 'MTF1', 'ZNF692', 'EGR3', 'NR4A3', 'TP73', 'RFX1', 'HIVEP1', 'XBP1', '…	4886.38	48
['RXRA', 'ETS2', 'SPI1', 'ZBTB7A', 'RARA', 'BCL11A', 'RREB1', 'SMAD3', 'FLI1', 'FOXO3', 'DEAF1', 'SREBF1', 'ZNF217', 'KLF2', 'IRF2', 'IRF8', 'IRF1', 'BHLHE40', 'IKZF1', 'ETV6', 'RUNX2', 'REL', 'STAT1', 'EGR3', 'NR4A3', 'KLF13', 'ELF1', 'ERG', 'TFDP1', 'ZNF267', 'JUND', 'RUNX1', 'MYB', 'ZNF787', 'MXD1', 'BCL6', 'KLF3', 'FOXP1', 'GFI1', 'NFATC3', 'FOXK1', 'MEF2D', 'CEBPA', 'SOX4', 'NFE2L2', 'TP73']	4886.33	46
['RXRA', 'ETS2', 'SPI1', 'ZBTB7A', 'RARA', 'BCL11A', 'RREB1', 'SMAD3', 'FLI1', 'FOXO3', 'KLF6', 'IKZF1', 'SREBF1', 'TFDP1', 'ETV6', 'GTF3A', 'RUNX1', 'ERG', 'ELF1', 'NR1D1', 'ZNF217', 'RBPJ', 'RUNX2', 'KLF2', 'IRF2', 'IRF1', 'FOXP1', 'YY1', 'IRF8', 'ZNF787', 'ELF2', 'MXI1', 'USF2', 'JUND', 'KLF13', 'BCL6', 'KLF3', 'ZBTB48', 'MXD1', 'ZNF276', 'TP73', 'HIVEP1', 'SP1']	4886.14	43
['RXRA', 'ETS2', 'SPI1', 'ZBTB7A', 'RARA', 'BCL11A', 'RREB1', 'SMAD3', 'FLI1', 'FOXO3', 'KLF6', 'IKZF1', 'SREBF1', 'TFDP1', 'ETV6', 'GTF3A', 'RUNX1', 'TGIF1', 'JUND', 'SP3', 'MTF1', 'ZNF787', 'NR1D1', 'KLF2', 'ZNF217', 'IRF2', 'IRF8', 'IRF1', 'RBPJ', 'RUNX2', 'KLF13', 'ELF2', 'MXI1', 'SP1', 'EGR3', 'NR4A3', 'MAFK', 'MXD1', 'REL', 'ZBTB7B', 'TP73', 'USF2', 'BHLHE40', 'ZNF267', 'XBP1']	4886.09	45
['RXRA', 'ETS2', 'SPI1', 'ZBTB7A', 'RARA', 'BCL11A', 'RREB1', 'SMAD3', 'FLI1', 'FOXO3', 'KLF6', 'IKZF1', 'SREBF1', 'TFDP1', 'ETV6', 'STAT1', 'SP3', 'KLF2', 'IRF2', 'IRF1', 'TGIF1', 'JUND', 'MTF1', 'RUNX1', 'ZNF787', 'ZNF217', 'IRF8', 'RBPJ', 'RUNX2', 'KLF13', 'ELF2', 'MYB', 'SP1', 'EGR3', 'NR4A3', 'MAFK', 'RFX1', 'HIVEP1', 'XBP1', 'USF2', 'TP73', 'FOXP1']	4886	42
['RXRA', 'ETS2', 'SPI1', 'ZBTB7A', 'RARA', 'BCL11A', 'RREB1', 'SMAD3', 'FLI1', 'FOXO3', 'KLF6', 'IKZF1', 'SREBF1', 'TFDP1', 'ETV6', 'GTF3A', 'RUNX1', 'ERG', 'ELF1', 'NR1D1', 'ZNF217', 'RBPJ', 'RUNX2', 'KLF2', 'IRF2', 'IRF1', 'ZBTB7B', 'ELF4', 'EGR3', 'NR4A3', 'LYL1', 'KLF13', 'TP73', 'SOX4', 'JUND', 'ZNF787', 'IRF8', 'MXI1', 'USF2', 'ZNF692', 'MXD1', 'REL', 'BHLHE40', 'KLF3', 'ZBTB48', 'ELF2', 'Z…	4885.96	48
['RXRA', 'ETS2', 'SPI1', 'ZBTB7A', 'RARA', 'BCL11A', 'RREB1', 'SMAD3', 'FLI1', 'FOXO3', 'KLF6', 'IKZF1', 'SREBF1', 'TFDP1', 'ETV6', 'STAT1', 'SP3', 'KLF2', 'IRF2', 'IRF1', 'ELF1', 'ERG', 'MTF1', 'SP1', 'EGR3', 'NR4A3', 'RUNX1', 'ZNF217', 'RBPJ', 'RUNX2', 'FOXP1', 'YY1', 'IRF8', 'JUND', 'MYB', 'FOXK1', 'MEF2D', 'GFI1', 'ZNF787', 'MAFK', 'KLF13', 'ELF2', 'BCL6', 'KLF3', 'RFX1', 'NFE2L2', 'TP73', 'Z…	4885.9	48
['RXRA', 'ETS2', 'SPI1', 'ZBTB7A', 'RARA', 'BCL11A', 'RREB1', 'SMAD3', 'FLI1', 'FOXO3', 'KLF6', 'IKZF1', 'SREBF1', 'TFDP1', 'ETV6', 'STAT1', 'SP3', 'KLF2', 'IRF2', 'IRF1', 'ELF1', 'ERG', 'MTF1', 'SP1', 'EGR3', 'NR4A3', 'RUNX1', 'ZNF217', 'RBPJ', 'RUNX2', 'FOXP1', 'YY1', 'IRF8', 'JUND', 'MYB', 'USF2', 'ZNF787', 'KLF13', 'ELF2', 'ZNF692', 'ELF4', 'LYL1', 'CEBPB', 'MXD1', 'REL', 'BHLHE40', 'HIVEP1',…	4885.86	49
['RXRA', 'ETS2', 'SPI1', 'ZBTB7A', 'RARA', 'BCL11A', 'RREB1', 'SMAD3', 'FLI1', 'FOXO3', 'KLF6', 'IKZF1', 'SREBF1', 'TFDP1', 'ETV6', 'GTF3A', 'RUNX1', 'ERG', 'ELF1', 'NR1D1', 'ZNF217', 'RBPJ', 'RUNX2', 'KLF2', 'IRF2', 'IRF1', 'FOXP1', 'YY1', 'IRF8', 'ZNF787', 'ELF2', 'MYB', 'USF2', 'JUND', 'KLF13', 'ELF4', 'LYL1', 'SP1', 'ZBTB48', 'MXD1', 'ZNF692', 'EGR3', 'REL', 'NR4A3', 'BHLHE40', 'TP73', 'HIVEP…	4885.84	49
['RXRA', 'ETS2', 'SPI1', 'ZBTB7A', 'RARA', 'BCL11A', 'RREB1', 'SMAD3', 'FLI1', 'FOXO3', 'KLF6', 'IKZF1', 'SREBF1', 'TFDP1', 'ETV6', 'STAT1', 'SP3', 'KLF2', 'IRF2', 'IRF1', 'ELF1', 'ERG', 'MTF1', 'SP1', 'EGR3', 'NR4A3', 'RUNX1', 'ZNF217', 'RBPJ', 'RUNX2', 'FOXP1', 'YY1', 'IRF8', 'JUND', 'MYB', 'FOXK1', 'MEF2D', 'GFI1', 'ZNF787', 'MAFK', 'KLF13', 'ELF2', 'BCL6', 'KLF3', 'RFX1', 'CEBPB', 'HIVEP1']	4885.81	47
['RXRA', 'ETS2', 'SPI1', 'ZBTB7A', 'RARA', 'BCL11A', 'RREB1', 'SMAD3', 'FLI1', 'FOXO3', 'KLF6', 'IKZF1', 'SREBF1', 'TFDP1', 'ETV6', 'STAT1', 'SP3', 'KLF2', 'IRF2', 'IRF1', 'ELF1', 'ERG', 'MTF1', 'NRF1', 'EGR3', 'NR4A3', 'KLF13', 'RUNX1', 'ZNF217', 'RBPJ', 'RUNX2', 'FOXP1', 'YY1', 'IRF8', 'JUND', 'MYB', 'USF2', 'HIVEP1', 'ZNF787', 'ELF2', 'ZNF692', 'ELF4', 'LYL1', 'TP73', 'MXD1', 'REL', 'BHLHE40',…	4885.69	49
['RXRA', 'ETS2', 'SPI1', 'ZBTB7A', 'RARA', 'BCL11A', 'RREB1', 'SMAD3', 'FLI1', 'FOXO3', 'KLF6', 'IKZF1', 'SREBF1', 'TFDP1', 'ETV6', 'STAT1', 'SP3', 'KLF2', 'IRF2', 'IRF1', 'ELF1', 'ERG', 'MTF1', 'NRF1', 'EGR3', 'NR4A3', 'KLF13', 'RUNX1', 'ZNF217', 'RBPJ', 'RUNX2', 'FOXP1', 'YY1', 'IRF8', 'JUND', 'MYB', 'USF2', 'HIVEP1', 'ZNF787', 'ELF2', 'BCL6', 'KLF3', 'CEBPB', 'MXD1', 'BHLHE40', 'REL', 'SOX4']	4885.6	47
['RXRA', 'ETS2', 'SPI1', 'ZBTB7A', 'RARA', 'BCL11A', 'RREB1', 'SMAD3', 'FLI1', 'FOXO3', 'KLF6', 'IKZF1', 'SREBF1', 'TFDP1', 'ETV6', 'GTF3A', 'RUNX1', 'TGIF1', 'JUND', 'SP3', 'MTF1', 'ZNF787', 'NR1D1', 'KLF2', 'ZNF217', 'IRF2', 'IRF8', 'IRF1', 'RBPJ', 'RUNX2', 'KLF13', 'ELF2', 'MYB', 'SP1', 'EGR3', 'NR4A3', 'SOX4', 'RFX1', 'USF2', 'ZNF267', 'KLF3', 'ZBTB7B', 'TP73']	4885.51	43
['RXRA', 'ETS2', 'SPI1', 'ZBTB7A', 'RARA', 'BCL11A', 'RREB1', 'SMAD3', 'FLI1', 'FOXO3', 'KLF6', 'IKZF1', 'SREBF1', 'TFDP1', 'ETV6', 'STAT1', 'SP3', 'KLF2', 'IRF2', 'IRF1', 'TGIF1', 'JUND', 'MTF1', 'RUNX1', 'ZNF787', 'ZNF217', 'IRF8', 'RBPJ', 'RUNX2', 'KLF13', 'ELF2', 'MXI1', 'SP1', 'EGR3', 'NR4A3', 'SOX4', 'MXD1', 'REL', 'BHLHE40', 'USF2', 'HIVEP1', 'KLF3', 'BCL6', 'FOXP1', 'TP73']	4885.47	45
['RXRA', 'ETS2', 'SPI1', 'ZBTB7A', 'RARA', 'BCL11A', 'RREB1', 'SMAD3', 'FLI1', 'FOXO3', 'KLF6', 'IKZF1', 'SREBF1', 'TFDP1', 'ETV6', 'GTF3A', 'RUNX1', 'ERG', 'ELF1', 'HLX', 'FOXK1', 'JUND', 'MEF2D', 'SOX4', 'ZNF787', 'ZNF217', 'KLF2', 'CEBPA', 'GFI1', 'IRF2', 'FOXP1', 'IRF8', 'RBPJ', 'IRF1', 'RUNX2', 'KLF13', 'NFATC3', 'REL', 'KLF3', 'YY1', 'MYB', 'EGR3', 'NR4A3', 'CEBPB', 'BHLHE40', 'ZNF267', 'SP…	4885.46	50
['RXRA', 'ETS2', 'SPI1', 'ZBTB7A', 'RARA', 'BCL11A', 'RREB1', 'SMAD3', 'FLI1', 'FOXO3', 'KLF6', 'IKZF1', 'SREBF1', 'TFDP1', 'ETV6', 'GTF3A', 'RUNX1', 'ERG', 'ELF1', 'NR1D1', 'ZNF217', 'RBPJ', 'RUNX2', 'KLF2', 'IRF2', 'IRF1', 'ZBTB7B', 'ELF4', 'EGR3', 'NR4A3', 'LYL1', 'KLF13', 'TP73', 'SOX4', 'JUND', 'ZNF787', 'IRF8', 'MXI1', 'USF2', 'ZNF692', 'MXD1', 'REL', 'BHLHE40', 'XBP1', 'SP3', 'MTF1', 'ELF2…	4884.94	49
['RXRA', 'ETS2', 'SPI1', 'ZBTB7A', 'RARA', 'BCL11A', 'RREB1', 'SMAD3', 'FLI1', 'FOXO3', 'KLF6', 'IKZF1', 'SREBF1', 'TFDP1', 'ETV6', 'GTF3A', 'RUNX1', 'ERG', 'ELF1', 'NR1D1', 'ZNF217', 'RBPJ', 'RUNX2', 'KLF2', 'IRF2', 'IRF1', 'FOXP1', 'YY1', 'IRF8', 'ZNF787', 'MLX', 'ELF4', 'JUND', 'MXD1', 'LYL1', 'KLF13', 'REL', 'MYB', 'USF2', 'ZNF692', 'EGR3', 'NR4A3', 'BHLHE40', 'ZNF267', 'CEBPB', 'XBP1', 'SP3'…	4884.81	48
['RXRA', 'ETS2', 'SPI1', 'ZBTB7A', 'RARA', 'BCL11A', 'RREB1', 'SMAD3', 'FLI1', 'FOXO3', 'KLF6', 'IKZF1', 'SREBF1', 'TFDP1', 'ETV6', 'GTF3A', 'RUNX1', 'ERG', 'ELF1', 'NR1D1', 'ZNF217', 'RBPJ', 'RUNX2', 'KLF2', 'IRF2', 'IRF1', 'FOXP1', 'YY1', 'IRF8', 'ZNF787', 'MLX', 'ELF4', 'JUND', 'MXD1', 'LYL1', 'KLF13', 'REL', 'MYB', 'USF2', 'ZNF692', 'EGR3', 'NR4A3', 'BHLHE40', 'ZNF267', 'TP73', 'KLF3', 'ZBTB4…	4884.65	48
['RXRA', 'ETS2', 'SPI1', 'ZBTB7A', 'RARA', 'BCL11A', 'RREB1', 'SMAD3', 'FLI1', 'FOXO3', 'KLF6', 'IKZF1', 'SREBF1', 'TFDP1', 'ETV6', 'STAT1', 'SP3', 'KLF2', 'IRF2', 'IRF1', 'ELF1', 'ERG', 'MTF1', 'SP1', 'EGR3', 'NR4A3', 'RUNX1', 'ZNF217', 'RBPJ', 'RUNX2', 'FOXP1', 'YY1', 'IRF8', 'JUND', 'MYB', 'USF2', 'ZNF787', 'KLF13', 'ELF2', 'ZNF692', 'ELF4', 'LYL1', 'TP73', 'RFX1', 'HIVEP1', 'KLF3', 'MAFK']	4884.47	47
['RXRA', 'ETS2', 'SPI1', 'ZBTB7A', 'RARA', 'BCL11A', 'RREB1', 'SMAD3', 'FLI1', 'FOXO3', 'KLF6', 'IKZF1', 'SREBF1', 'TFDP1', 'ETV6', 'GTF3A', 'RUNX1', 'TGIF1', 'JUND', 'SP3', 'MTF1', 'ZNF787', 'NR1D1', 'KLF2', 'ZNF217', 'IRF2', 'IRF8', 'IRF1', 'RBPJ', 'RUNX2', 'KLF13', 'ELF2', 'MXI1', 'SP1', 'EGR3', 'NR4A3', 'MAFK', 'MXD1', 'REL', 'FOXP1', 'USF2', 'BHLHE40', 'CEBPB', 'HIVEP1', 'BCL6', 'KLF3']	4884.43	46
['RXRA', 'ETS2', 'SPI1', 'ZBTB7A', 'RARA', 'BCL11A', 'RREB1', 'SMAD3', 'FLI1', 'FOXO3', 'KLF6', 'IKZF1', 'SREBF1', 'TFDP1', 'ETV6', 'STAT1', 'SP3', 'KLF2', 'IRF2', 'IRF1', 'ELF1', 'ERG', 'MTF1', 'SP1', 'EGR3', 'NR4A3', 'RUNX1', 'ZNF217', 'RBPJ', 'RUNX2', 'FOXP1', 'YY1', 'IRF8', 'JUND', 'MYB', 'USF2', 'ZNF787', 'KLF13', 'ELF2', 'BCL6', 'KLF3', 'CEBPB', 'RFX1', 'SOX4', 'HIVEP1']	4884.31	45
['RXRA', 'ETS2', 'SPI1', 'ZBTB7A', 'RARA', 'BCL11A', 'RREB1', 'SMAD3', 'FLI1', 'FOXO3', 'KLF6', 'IKZF1', 'SREBF1', 'TFDP1', 'ETV6', 'GTF3A', 'RUNX1', 'TGIF1', 'JUND', 'SP3', 'MTF1', 'ZNF787', 'NR1D1', 'KLF2', 'ZNF217', 'IRF2', 'IRF8', 'IRF1', 'RBPJ', 'RUNX2', 'KLF13', 'ELF2', 'MXI1', 'NRF1', 'EGR3', 'NR4A3', 'HIVEP1', 'MAFK', 'MXD1', 'REL', 'BHLHE40', 'USF2', 'KLF3', 'BCL6', 'FOXP1', 'TP73']	4884.26	46
['RXRA', 'ETS2', 'SPI1', 'ZBTB7A', 'RARA', 'BCL11A', 'RREB1', 'SMAD3', 'FLI1', 'FOXO3', 'KLF6', 'IKZF1', 'SREBF1', 'TFDP1', 'ETV6', 'STAT1', 'SP3', 'KLF2', 'IRF2', 'IRF1', 'ELF1', 'ERG', 'MTF1', 'SP1', 'EGR3', 'NR4A3', 'RUNX1', 'KLF7', 'KLF13', 'ELF4', 'KLF3', 'LYL1', 'IRF8', 'ELF2', 'RFX1', 'MAFK', 'FOXP1', 'ZNF267', 'MAZ']	4884.23	39
['RXRA', 'ETS2', 'SPI1', 'ZBTB7A', 'RARA', 'BCL11A', 'RREB1', 'SMAD3', 'FLI1', 'FOXO3', 'KLF6', 'IKZF1', 'SREBF1', 'TFDP1', 'ETV6', 'STAT1', 'SP3', 'KLF2', 'IRF2', 'IRF1', 'ELF1', 'ERG', 'MTF1', 'NRF1', 'EGR3', 'NR4A3', 'KLF13', 'RUNX1', 'ZNF217', 'RBPJ', 'RUNX2', 'FOXP1', 'YY1', 'IRF8', 'JUND', 'MYB', 'USF2', 'HIVEP1', 'ZNF787', 'ELF2', 'BCL6', 'KLF3', 'TP73', 'RFX1', 'SOX4']	4884.13	45
['RXRA', 'ETS2', 'SPI1', 'ZBTB7A', 'RARA', 'BCL11A', 'RREB1', 'SMAD3', 'FLI1', 'FOXO3', 'KLF6', 'IKZF1', 'SREBF1', 'TFDP1', 'ETV6', 'GTF3A', 'RUNX1', 'ERG', 'ELF1', 'NR1D1', 'ZNF217', 'RBPJ', 'RUNX2', 'KLF2', 'IRF2', 'IRF1', 'FOXP1', 'YY1', 'IRF8', 'ZNF787', 'ELF2', 'MYB', 'FOXK1', 'MEF2D', 'GFI1', 'JDP2', 'BCL6', 'JUND', 'KLF3', 'NFE2L2', 'KLF13', 'NFATC3', 'MXD1', 'REL', 'MAFK', 'EGR3', 'NR4A3'…	4884.08	53
['RXRA', 'ETS2', 'SPI1', 'ZBTB7A', 'RARA', 'BCL11A', 'RREB1', 'SMAD3', 'FLI1', 'FOXO3', 'KLF6', 'IKZF1', 'SREBF1', 'TFDP1', 'ETV6', 'STAT1', 'SP3', 'KLF2', 'IRF2', 'IRF1', 'TGIF1', 'JUND', 'MTF1', 'RUNX1', 'ZNF787', 'ZNF217', 'IRF8', 'RBPJ', 'RUNX2', 'KLF13', 'ELF2', 'MXI1', 'SP1', 'EGR3', 'NR4A3', 'MAFK', 'MXD1', 'REL', 'BHLHE40', 'USF2', 'ZNF267', 'KLF3', 'ZBTB7B', 'TP73']	4884.05	44
['RXRA', 'ETS2', 'SPI1', 'ZBTB7A', 'RARA', 'BCL11A', 'RREB1', 'SMAD3', 'FLI1', 'FOXO3', 'DEAF1', 'SREBF1', 'ZNF217', 'KLF2', 'IRF2', 'IRF8', 'IRF1', 'BHLHE40', 'IKZF1', 'ETV6', 'RUNX2', 'REL', 'STAT1', 'EGR3', 'NR4A3', 'KLF13', 'ELF1', 'ERG', 'TFDP1', 'NRF1', 'JUND', 'RUNX1', 'MYB', 'ZNF787', 'MXD1', 'HIVEP1', 'BCL6', 'KLF3', 'FOXP1', 'USF2', 'CEBPB', 'MAFK']	4883.98	42
['RXRA', 'ETS2', 'SPI1', 'ZBTB7A', 'RARA', 'BCL11A', 'RREB1', 'SMAD3', 'FLI1', 'FOXO3', 'KLF6', 'IKZF1', 'SREBF1', 'TFDP1', 'ETV6', 'GTF3A', 'RUNX1', 'ERG', 'ELF1', 'NR1D1', 'ZNF217', 'RBPJ', 'RUNX2', 'KLF2', 'IRF2', 'IRF1', 'FOXP1', 'YY1', 'IRF8', 'ZNF787', 'ELF2', 'MYB', 'FOXK1', 'MEF2D', 'GFI1', 'JDP2', 'BCL6', 'JUND', 'KLF3', 'CEBPB', 'EGR3', 'KLF13', 'NR4A3', 'MAFK', 'NFATC3', 'REL', 'BHLHE4…	4883.96	52
['RXRA', 'ETS2', 'SPI1', 'ZBTB7A', 'RARA', 'BCL11A', 'RREB1', 'SMAD3', 'FLI1', 'FOXO3', 'KLF6', 'IKZF1', 'SREBF1', 'TFDP1', 'ETV6', 'GTF3A', 'RUNX1', 'TGIF1', 'JUND', 'SP3', 'MTF1', 'ZNF787', 'NR1D1', 'KLF2', 'ZNF217', 'IRF2', 'IRF8', 'IRF1', 'RBPJ', 'RUNX2', 'KLF13', 'ELF2', 'MYB', 'SP1', 'EGR3', 'NR4A3', 'SOX4', 'MXD1', 'REL', 'ZBTB7B', 'TP73', 'USF2', 'BHLHE40', 'ZNF267', 'XBP1']	4883.84	45
['RXRA', 'ETS2', 'SPI1', 'ZBTB7A', 'RARA', 'BCL11A', 'RREB1', 'SMAD3', 'FLI1', 'PLAGL2', 'SREBF1', 'ERG', 'IKZF1', 'ELF1', 'TFDP1', 'GTF3A', 'NR1D1', 'ETV6', 'SP3', 'EGR3', 'NR4A3', 'ELF4', 'RUNX1', 'KLF7', 'MTF1', 'KLF2', 'IRF2', 'IRF1', 'KLF13', 'REL', 'KLF3', 'BHLHE40', 'LYL1', 'IRF8', 'ELF2', 'MAZ', 'MAFK', 'FOXP1', 'NRF1']	4883.77	39
['RXRA', 'ETS2', 'SPI1', 'ZBTB7A', 'RARA', 'BCL11A', 'RREB1', 'SMAD3', 'FLI1', 'FOXO3', 'KLF6', 'IKZF1', 'SREBF1', 'TFDP1', 'ETV6', 'STAT1', 'SP3', 'KLF2', 'IRF2', 'IRF1', 'ELF1', 'ERG', 'MTF1', 'SP1', 'EGR3', 'NR4A3', 'RUNX1', 'KLF7', 'KLF13', 'ELF4', 'KLF3', 'LYL1', 'IRF8', 'ELF2', 'RFX1', 'MAFK', 'ZBTB7B', 'HIVEP1']	4883.71	38
['RXRA', 'ETS2', 'SPI1', 'ZBTB7A', 'RARA', 'BCL11A', 'RREB1', 'SMAD3', 'FLI1', 'FOXO3', 'DEAF1', 'SREBF1', 'ZNF217', 'KLF2', 'IRF2', 'IRF8', 'IRF1', 'BHLHE40', 'IKZF1', 'ETV6', 'RUNX2', 'REL', 'STAT1', 'EGR3', 'NR4A3', 'KLF13', 'ELF1', 'ERG', 'TFDP1', 'ZNF267', 'JUND', 'RUNX1', 'MYB', 'ZNF787', 'MXD1', 'ELF4', 'LYL1', 'ZNF692', 'USF2', 'KLF3', 'MAFK', 'TP73', 'ZBTB7B']	4883.56	43
['RXRA', 'ETS2', 'SPI1', 'ZBTB7A', 'RARA', 'BCL11A', 'RREB1', 'SMAD3', 'FLI1', 'FOXO3', 'DEAF1', 'SREBF1', 'ZNF217', 'KLF2', 'IRF2', 'IRF8', 'IRF1', 'BHLHE40', 'IKZF1', 'ETV6', 'RUNX2', 'REL', 'STAT1', 'EGR3', 'NR4A3', 'KLF13', 'ELF1', 'ERG', 'TFDP1', 'ZNF267', 'MAZ', 'ZNF692', 'MXD1', 'ELF4', 'ZNF787', 'MXI1', 'LYL1', 'TP73', 'RUNX1', 'NFATC3', 'FOS', 'KLF3', 'MAFK', 'FOXP1']	4883.48	44
['RXRA', 'ETS2', 'SPI1', 'ZBTB7A', 'RARA', 'BCL11A', 'RREB1', 'SMAD3', 'FLI1', 'FOXO3', 'KLF6', 'IKZF1', 'SREBF1', 'TFDP1', 'ETV6', 'STAT1', 'SP3', 'KLF2', 'IRF2', 'IRF1', 'ELF1', 'ERG', 'MTF1', 'SP1', 'EGR3', 'NR4A3', 'RUNX1', 'ZNF217', 'RBPJ', 'RUNX2', 'FOXP1', 'YY1', 'IRF8', 'JUND', 'MXI1', 'KLF13', 'FOXK1', 'MEF2D', 'GFI1', 'ZNF787', 'MAFK', 'ELF2', 'BCL6', 'KLF3', 'NFATC3', 'MXD1', 'REL', 'B…	4883.39	51
['RXRA', 'ETS2', 'SPI1', 'ZBTB7A', 'RARA', 'BCL11A', 'RREB1', 'SMAD3', 'FLI1', 'FOXO3', 'KLF6', 'IKZF1', 'SREBF1', 'TFDP1', 'ETV6', 'GTF3A', 'RUNX1', 'ERG', 'ELF1', 'NR1D1', 'ZNF217', 'RBPJ', 'RUNX2', 'KLF2', 'IRF2', 'IRF1', 'FOXP1', 'YY1', 'IRF8', 'ZNF787', 'ELF2', 'MYB', 'FOXK1', 'MEF2D', 'GFI1', 'JDP2', 'BCL6', 'JUND', 'KLF3', 'NFE2L2', 'KLF13', 'RFX1', 'EGR3', 'NR4A3', 'TP73', 'MAFK', 'MTF1',…	4883.32	50
['RXRA', 'ETS2', 'SPI1', 'ZBTB7A', 'RARA', 'BCL11A', 'RREB1', 'SMAD3', 'FLI1', 'FOXO3', 'KLF6', 'IKZF1', 'SREBF1', 'TFDP1', 'ETV6', 'GTF3A', 'RUNX1', 'ERG', 'ELF1', 'NR1D1', 'ZNF217', 'RBPJ', 'RUNX2', 'KLF2', 'IRF2', 'IRF1', 'ZBTB7B', 'ELF4', 'EGR3', 'NR4A3', 'LYL1', 'KLF13', 'TP73', 'MAFK', 'SP3', 'MLX', 'JUND', 'ZNF787', 'MXD1', 'REL', 'ZNF267', 'IRF8', 'ZNF692', 'BHLHE40', 'MYB', 'USF2', 'KLF3…	4883.32	47
['RXRA', 'ETS2', 'SPI1', 'ZBTB7A', 'RARA', 'BCL11A', 'RREB1', 'SMAD3', 'FLI1', 'FOXO3', 'KLF6', 'IKZF1', 'SREBF1', 'TFDP1', 'ETV6', 'GTF3A', 'RUNX1', 'TGIF1', 'JUND', 'SP3', 'MTF1', 'ZNF787', 'NR1D1', 'KLF2', 'ZNF217', 'IRF2', 'IRF8', 'IRF1', 'RBPJ', 'RUNX2', 'KLF13', 'ELF2', 'MXI1', 'NRF1', 'EGR3', 'NR4A3', 'HIVEP1', 'SOX4', 'MXD1', 'REL', 'BHLHE40', 'USF2', 'KLF3', 'ZBTB7B', 'TP73']	4883.24	45
['RXRA', 'ETS2', 'SPI1', 'ZBTB7A', 'RARA', 'BCL11A', 'RREB1', 'SMAD3', 'FLI1', 'FOXO3', 'KLF6', 'IKZF1', 'SREBF1', 'TFDP1', 'ETV6', 'GTF3A', 'RUNX1', 'ERG', 'ELF1', 'NR1D1', 'ZNF217', 'RBPJ', 'RUNX2', 'KLF2', 'IRF2', 'IRF1', 'FOXP1', 'YY1', 'IRF8', 'ZNF787', 'ELF2', 'MYB', 'FOXK1', 'MEF2D', 'GFI1', 'JDP2', 'BCL6', 'JUND', 'KLF3', 'CEBPB', 'EGR3', 'KLF13', 'NR4A3', 'MAFK', 'RFX1', 'MTF1', 'SP3', '…	4883.18	49
['RXRA', 'ETS2', 'SPI1', 'ZBTB7A', 'RARA', 'BCL11A', 'RREB1', 'SMAD3', 'FLI1', 'FOXO3', 'KLF6', 'IKZF1', 'SREBF1', 'TFDP1', 'ETV6', 'GTF3A', 'RUNX1', 'ERG', 'ELF1', 'NR1D1', 'ZNF217', 'RBPJ', 'RUNX2', 'KLF2', 'IRF2', 'IRF1', 'FOXP1', 'YY1', 'IRF8', 'ZNF787', 'ELF2', 'MYB', 'USF2', 'JUND', 'KLF13', 'BCL6', 'KLF3', 'MTF1', 'SP3', 'EGR3', 'NR4A3', 'CEBPB', 'RFX1', 'HIVEP1', 'NRF1', 'MAFK']	4883.13	46
['RXRA', 'ETS2', 'SPI1', 'ZBTB7A', 'RARA', 'BCL11A', 'RREB1', 'SMAD3', 'FLI1', 'FOXO3', 'DEAF1', 'SREBF1', 'ZNF217', 'KLF2', 'IRF2', 'IRF8', 'IRF1', 'BHLHE40', 'IKZF1', 'ETV6', 'RUNX2', 'REL', 'GTF3A', 'TFDP1', 'RUNX1', 'EGR3', 'KLF13', 'JUND', 'MXI1', 'NR4A3', 'TGIF1', 'ZNF787', 'NR1D1', 'MXD1', 'NRF1', 'HIVEP1', 'SOX4', 'USF2', 'XBP1', 'CEBPB', 'FOXP1']	4883.05	41
['RXRA', 'ETS2', 'SPI1', 'ZBTB7A', 'RARA', 'BCL11A', 'RREB1', 'SMAD3', 'FLI1', 'FOXO3', 'KLF6', 'IKZF1', 'SREBF1', 'TFDP1', 'ETV6', 'STAT1', 'SP3', 'KLF2', 'IRF2', 'IRF1', 'ELF1', 'ERG', 'MTF1', 'SP1', 'EGR3', 'NR4A3', 'RUNX1', 'ZNF217', 'RBPJ', 'RUNX2', 'ZBTB7B', 'ELF4', 'LYL1', 'ZNF692', 'KLF13', 'TP73', 'ELF2', 'SOX4', 'ZNF787', 'JUND', 'IRF8', 'MXI1', 'USF2', 'MXD1', 'REL', 'BHLHE40', 'ZNF267…	4883.04	48
['RXRA', 'ETS2', 'SPI1', 'ZBTB7A', 'RARA', 'BCL11A', 'RREB1', 'SMAD3', 'FLI1', 'FOXO3', 'KLF6', 'IKZF1', 'SREBF1', 'TFDP1', 'ETV6', 'STAT1', 'SP3', 'KLF2', 'IRF2', 'IRF1', 'ELF1', 'ERG', 'MTF1', 'SP1', 'EGR3', 'NR4A3', 'RUNX1', 'ZNF217', 'RBPJ', 'RUNX2', 'FOXP1', 'YY1', 'IRF8', 'JUND', 'MYB', 'USF2', 'ZNF787', 'KLF13', 'ELF2', 'ZNF692', 'ELF4', 'LYL1', 'TP73', 'MXD1', 'REL', 'BHLHE40', 'HIVEP1', …	4882.98	49
['RXRA', 'ETS2', 'SPI1', 'ZBTB7A', 'RARA', 'BCL11A', 'RREB1', 'SMAD3', 'FLI1', 'FOXO3', 'KLF6', 'IKZF1', 'SREBF1', 'TFDP1', 'ETV6', 'GTF3A', 'RUNX1', 'TGIF1', 'JUND', 'SP3', 'MTF1', 'ZNF787', 'NR1D1', 'KLF2', 'ZNF217', 'IRF2', 'IRF8', 'IRF1', 'RBPJ', 'RUNX2', 'KLF13', 'ELF2', 'MXI1', 'SP1', 'EGR3', 'NR4A3', 'MAFK', 'RFX1', 'USF2', 'HIVEP1', 'KLF3', 'BCL6', 'FOXP1', 'TP73']	4882.89	44
['RXRA', 'ETS2', 'SPI1', 'ZBTB7A', 'RARA', 'BCL11A', 'RREB1', 'SMAD3', 'FLI1', 'FOXO3', 'KLF6', 'IKZF1', 'SREBF1', 'TFDP1', 'ETV6', 'STAT1', 'SP3', 'KLF2', 'IRF2', 'IRF1', 'ELF1', 'ERG', 'MTF1', 'SP1', 'ZNF276', 'JUND', 'RUNX1', 'ZNF787', 'ZNF217', 'MXD1', 'FOXP1', 'IRF8', 'RBPJ', 'RUNX2', 'KLF13', 'HIVEP1', 'YY1', 'TP73', 'ELF2', 'MXI1', 'USF2', 'BCL6', 'KLF3']	4882.88	43
['RXRA', 'ETS2', 'SPI1', 'ZBTB7A', 'RARA', 'BCL11A', 'RREB1', 'SMAD3', 'FLI1', 'FOXO3', 'KLF6', 'IKZF1', 'SREBF1', 'TFDP1', 'ETV6', 'STAT1', 'SP3', 'KLF2', 'IRF2', 'IRF1', 'TGIF1', 'JUND', 'MTF1', 'RUNX1', 'ZNF787', 'ZNF217', 'IRF8', 'RBPJ', 'RUNX2', 'KLF13', 'ELF2', 'MYB', 'SP1', 'EGR3', 'NR4A3', 'MAFK', 'MXD1', 'REL', 'BHLHE40', 'USF2', 'ZNF267', 'KLF3', 'BCL6', 'FOXP1', 'TP73']	4882.82	45
['RXRA', 'ETS2', 'SPI1', 'ZBTB7A', 'RARA', 'BCL11A', 'RREB1', 'SMAD3', 'FLI1', 'FOXO3', 'KLF6', 'IKZF1', 'SREBF1', 'TFDP1', 'ETV6', 'GTF3A', 'RUNX1', 'ERG', 'ELF1', 'NR1D1', 'ZNF217', 'RBPJ', 'RUNX2', 'KLF2', 'IRF2', 'IRF1', 'FOXP1', 'YY1', 'IRF8', 'ZNF787', 'ELF2', 'MYB', 'USF2', 'JUND', 'KLF13', 'BCL6', 'KLF3', 'ZBTB48', 'MXD1', 'EGR3', 'REL', 'NR4A3', 'BHLHE40', 'CEBPB', 'HIVEP1', 'NRF1', 'MAF…	4882.64	47
['RXRA', 'ETS2', 'SPI1', 'ZBTB7A', 'RARA', 'BCL11A', 'RREB1', 'SMAD3', 'FLI1', 'FOXO3', 'KLF6', 'IKZF1', 'SREBF1', 'TFDP1', 'ETV6', 'STAT1', 'SP3', 'KLF2', 'IRF2', 'IRF1', 'ELF1', 'ERG', 'MTF1', 'SP1', 'EGR3', 'NR4A3', 'RUNX1', 'ZNF217', 'RBPJ', 'RUNX2', 'FOXP1', 'YY1', 'IRF8', 'JUND', 'MXI1', 'KLF13', 'FOXK1', 'MEF2D', 'GFI1', 'ZNF787', 'MAFK', 'ELF2', 'BCL6', 'KLF3', 'RFX1', 'NFE2L2', 'TP73', '…	4882.56	48
['RXRA', 'ETS2', 'SPI1', 'ZBTB7A', 'RARA', 'BCL11A', 'RREB1', 'SMAD3', 'FLI1', 'FOXO3', 'KLF6', 'IKZF1', 'SREBF1', 'TFDP1', 'ETV6', 'GTF3A', 'RUNX1', 'ERG', 'ELF1', 'NR1D1', 'KLF7', 'ELF4', 'SP3', 'MTF1', 'EGR3', 'KLF2', 'IRF2', 'NR4A3', 'IRF8', 'LYL1', 'IRF1', 'KLF13', 'KLF3', 'ELF2', 'REL', 'BHLHE40', 'MAZ', 'MAFK', 'ZBTB7B', 'ZNF267', 'SP1']	4882.27	41
['RXRA', 'ETS2', 'SPI1', 'ZBTB7A', 'RARA', 'BCL11A', 'RREB1', 'SMAD3', 'FLI1', 'FOXO3', 'KLF6', 'IKZF1', 'SREBF1', 'TFDP1', 'ETV6', 'GTF3A', 'RUNX1', 'TGIF1', 'JUND', 'SP3', 'MTF1', 'ZNF787', 'NR1D1', 'KLF2', 'ZNF217', 'IRF2', 'IRF8', 'IRF1', 'RBPJ', 'RUNX2', 'KLF13', 'ELF2', 'MYB', 'SP1', 'EGR3', 'NR4A3', 'SOX4', 'MXD1', 'REL', 'FOXP1', 'USF2', 'BHLHE40', 'CEBPB', 'HIVEP1', 'BCL6', 'KLF3']	4882.24	46
['RXRA', 'ETS2', 'SPI1', 'ZBTB7A', 'RARA', 'BCL11A', 'RREB1', 'SMAD3', 'FLI1', 'FOXO3', 'KLF6', 'IKZF1', 'SREBF1', 'TFDP1', 'ETV6', 'GTF3A', 'RUNX1', 'ERG', 'ELF1', 'NR1D1', 'ZNF217', 'RBPJ', 'RUNX2', 'KLF2', 'IRF2', 'IRF1', 'FOXP1', 'YY1', 'IRF8', 'ZNF787', 'ELF2', 'MXI1', 'USF2', 'JUND', 'KLF13', 'ELF4', 'LYL1', 'SP1', 'SP3', 'MTF1', 'ZNF692', 'EGR3', 'NR4A3', 'CEBPB', 'RFX1', 'ZNF267', 'XBP1',…	4882.12	48
['RXRA', 'ETS2', 'SPI1', 'ZBTB7A', 'RARA', 'BCL11A', 'RREB1', 'SMAD3', 'FLI1', 'FOXO3', 'KLF6', 'IKZF1', 'SREBF1', 'TFDP1', 'ETV6', 'GTF3A', 'RUNX1', 'TGIF1', 'JUND', 'SP3', 'MTF1', 'ZNF787', 'NR1D1', 'KLF2', 'ZNF217', 'IRF2', 'IRF8', 'IRF1', 'RBPJ', 'RUNX2', 'KLF13', 'ELF2', 'MYB', 'NRF1', 'EGR3', 'NR4A3', 'HIVEP1', 'SOX4', 'MXD1', 'REL', 'BHLHE40', 'USF2', 'KLF3', 'BCL6', 'FOXP1', 'TP73']	4882.07	46
['RXRA', 'ETS2', 'SPI1', 'ZBTB7A', 'RARA', 'BCL11A', 'RREB1', 'SMAD3', 'FLI1', 'FOXO3', 'DEAF1', 'SREBF1', 'ZNF217', 'KLF2', 'IRF2', 'IRF8', 'IRF1', 'BHLHE40', 'IKZF1', 'ETV6', 'RUNX2', 'REL', 'STAT1', 'EGR3', 'NR4A3', 'KLF13', 'ELF1', 'ERG', 'TFDP1', 'ZNF267', 'JUND', 'RUNX1', 'MXI1', 'ZNF787', 'HLX', 'CEBPA', 'GFI1', 'CEBPB', 'NFATC3', 'FOXK1', 'KLF3', 'FOXP1', 'MEF2D', 'SOX4', 'LYL1']	4882	45
['RXRA', 'ETS2', 'SPI1', 'ZBTB7A', 'RARA', 'BCL11A', 'RREB1', 'SMAD3', 'FLI1', 'FOXO3', 'KLF6', 'IKZF1', 'SREBF1', 'TFDP1', 'ETV6', 'GTF3A', 'RUNX1', 'TGIF1', 'JUND', 'SP3', 'MTF1', 'ZNF787', 'NR1D1', 'KLF2', 'ZNF217', 'IRF2', 'IRF8', 'IRF1', 'RBPJ', 'RUNX2', 'KLF13', 'ELF2', 'MXI1', 'SP1', 'EGR3', 'NR4A3', 'SOX4', 'RFX1', 'USF2', 'HIVEP1', 'KLF3', 'ZBTB7B', 'TP73']	4881.79	43
['RXRA', 'ETS2', 'SPI1', 'ZBTB7A', 'RARA', 'BCL11A', 'RREB1', 'SMAD3', 'FLI1', 'FOXO3', 'KLF6', 'IKZF1', 'SREBF1', 'TFDP1', 'ETV6', 'STAT1', 'SP3', 'KLF2', 'IRF2', 'IRF1', 'TGIF1', 'JUND', 'MTF1', 'RUNX1', 'ZNF787', 'ZNF217', 'IRF8', 'RBPJ', 'RUNX2', 'KLF13', 'ELF2', 'MYB', 'SP1', 'EGR3', 'NR4A3', 'SOX4', 'MXD1', 'REL', 'BHLHE40', 'USF2', 'ZNF267', 'KLF3', 'ZBTB7B', 'TP73']	4881.75	44
['RXRA', 'ETS2', 'SPI1', 'ZBTB7A', 'RARA', 'BCL11A', 'RREB1', 'SMAD3', 'FLI1', 'FOXO3', 'KLF6', 'IKZF1', 'SREBF1', 'TFDP1', 'ETV6', 'GTF3A', 'RUNX1', 'ERG', 'ELF1', 'NR1D1', 'ZNF217', 'RBPJ', 'RUNX2', 'KLF2', 'IRF2', 'IRF1', 'FOXP1', 'YY1', 'IRF8', 'ZNF787', 'ELF2', 'MXI1', 'USF2', 'JUND', 'KLF13', 'ELF4', 'LYL1', 'SP1', 'ZBTB48', 'MXD1', 'ZNF692', 'EGR3', 'REL', 'NR4A3', 'BHLHE40', 'CEBPB', 'ZNF…	4881.67	49
['RXRA', 'ETS2', 'SPI1', 'ZBTB7A', 'RARA', 'BCL11A', 'RREB1', 'SMAD3', 'FLI1', 'FOXO3', 'DEAF1', 'SREBF1', 'ZNF217', 'KLF2', 'IRF2', 'IRF8', 'IRF1', 'BHLHE40', 'IKZF1', 'ETV6', 'RUNX2', 'REL', 'STAT1', 'EGR3', 'NR4A3', 'KLF13', 'ELF1', 'ERG', 'TFDP1', 'ZNF267', 'MAZ', 'ZNF692', 'MXD1', 'ELF4', 'ZNF787', 'MXI1', 'LYL1', 'TP73', 'RUNX1', 'NFATC3', 'FOS', 'KLF3', 'CEBPA', 'FOXP1']	4881.52	44
['RXRA', 'ETS2', 'SPI1', 'ZBTB7A', 'RARA', 'BCL11A', 'RREB1', 'SMAD3', 'FLI1', 'FOXO3', 'DEAF1', 'SREBF1', 'ZNF217', 'KLF2', 'IRF2', 'IRF8', 'IRF1', 'BHLHE40', 'IKZF1', 'ETV6', 'RUNX2', 'REL', 'STAT1', 'EGR3', 'NR4A3', 'KLF13', 'TGIF1', 'JUND', 'RUNX1', 'ZNF787', 'MXD1', 'MXI1', 'TFDP1', 'ZNF267', 'USF2', 'KLF3', 'BCL6', 'FOXP1', 'CEBPB', 'SOX4']	4881.23	40
['RXRA', 'ETS2', 'SPI1', 'ZBTB7A', 'RARA', 'BCL11A', 'RREB1', 'SMAD3', 'FLI1', 'FOXO3', 'KLF6', 'IKZF1', 'SREBF1', 'TFDP1', 'ETV6', 'GTF3A', 'RUNX1', 'ERG', 'ELF1', 'NR1D1', 'ZNF217', 'RBPJ', 'RUNX2', 'KLF2', 'IRF2', 'IRF1', 'FOXP1', 'YY1', 'IRF8', 'ZNF787', 'ELF2', 'MYB', 'FOXK1', 'MEF2D', 'GFI1', 'JDP2', 'BCL6', 'JUND', 'KLF3', 'CEBPB', 'EGR3', 'KLF13', 'NR4A3', 'MAFK', 'NFATC3', 'REL', 'BHLHE4…	4881.2	50
['RXRA', 'ETS2', 'SPI1', 'ZBTB7A', 'RARA', 'BCL11A', 'RREB1', 'SMAD3', 'FLI1', 'FOXO3', 'KLF6', 'IKZF1', 'SREBF1', 'TFDP1', 'ETV6', 'STAT1', 'SP3', 'KLF2', 'IRF2', 'IRF1', 'TGIF1', 'JUND', 'MTF1', 'RUNX1', 'ZNF787', 'ZNF217', 'IRF8', 'RBPJ', 'RUNX2', 'KLF13', 'ELF2', 'MXI1', 'SP1', 'EGR3', 'NR4A3', 'SOX4', 'RFX1', 'ZNF267', 'XBP1', 'USF2', 'CEBPB', 'FOXP1']	4881.14	42
['RXRA', 'ETS2', 'SPI1', 'ZBTB7A', 'RARA', 'BCL11A', 'RREB1', 'SMAD3', 'FLI1', 'FOXO3', 'KLF6', 'IKZF1', 'SREBF1', 'TFDP1', 'ETV6', 'GTF3A', 'RUNX1', 'ERG', 'ELF1', 'NR1D1', 'ZNF217', 'RBPJ', 'RUNX2', 'KLF2', 'IRF2', 'IRF1', 'FOXP1', 'YY1', 'IRF8', 'ZNF787', 'ELF2', 'MXI1', 'FOXK1', 'MEF2D', 'GFI1', 'JDP2', 'BCL6', 'JUND', 'KLF13', 'KLF3', 'NFE2L2', 'NFATC3', 'MXD1', 'REL', 'MAFK', 'EGR3', 'NR4A3…	4881.06	53
['RXRA', 'ETS2', 'SPI1', 'ZBTB7A', 'RARA', 'BCL11A', 'RREB1', 'SMAD3', 'FLI1', 'FOXO3', 'KLF6', 'IKZF1', 'SREBF1', 'TFDP1', 'ETV6', 'GTF3A', 'RUNX1', 'ERG', 'ELF1', 'NR1D1', 'ZNF217', 'RBPJ', 'RUNX2', 'KLF2', 'IRF2', 'IRF1', 'FOXP1', 'YY1', 'ZBTB4', 'ZNF692', 'MTF1', 'KLF13', 'EGR3', 'ELF4', 'NR4A3', 'KLF3', 'MAFK', 'TP73', 'LYL1', 'MAZ', 'SP3', 'ELF2', 'REL', 'ZNF267', 'SP1']	4880.69	45
['RXRA', 'ETS2', 'SPI1', 'ZBTB7A', 'RARA', 'BCL11A', 'RREB1', 'SMAD3', 'FLI1', 'FOXO3', 'KLF6', 'IKZF1', 'SREBF1', 'TFDP1', 'ETV6', 'GTF3A', 'RUNX1', 'ERG', 'ELF1', 'NR1D1', 'KLF7', 'ELF4', 'SP3', 'MTF1', 'EGR3', 'KLF2', 'IRF2', 'NR4A3', 'IRF8', 'LYL1', 'IRF1', 'KLF13', 'KLF3', 'ELF2', 'RFX1', 'JDP2', 'HIVEP1', 'SP1', 'MAFK', 'ZBTB7B']	4880.6	40
['RXRA', 'ETS2', 'SPI1', 'ZBTB7A', 'RARA', 'BCL11A', 'RREB1', 'SMAD3', 'FLI1', 'FOXO3', 'KLF6', 'IKZF1', 'SREBF1', 'TFDP1', 'ETV6', 'GTF3A', 'RUNX1', 'TGIF1', 'JUND', 'SP3', 'MTF1', 'ZNF787', 'NR1D1', 'KLF2', 'ZNF217', 'IRF2', 'IRF8', 'IRF1', 'RBPJ', 'RUNX2', 'KLF13', 'ELF2', 'MYB', 'SP1', 'EGR3', 'NR4A3', 'SOX4', 'RFX1', 'USF2', 'HIVEP1', 'KLF3', 'BCL6', 'FOXP1', 'TP73']	4880.59	44
['RXRA', 'ETS2', 'SPI1', 'ZBTB7A', 'RARA', 'BCL11A', 'RREB1', 'SMAD3', 'FLI1', 'FOXO3', 'KLF6', 'IKZF1', 'SREBF1', 'TFDP1', 'ETV6', 'GTF3A', 'RUNX1', 'ERG', 'ELF1', 'NR1D1', 'ZNF217', 'RBPJ', 'RUNX2', 'KLF2', 'IRF2', 'IRF1', 'ZBTB7B', 'ELF4', 'EGR3', 'NR4A3', 'LYL1', 'KLF13', 'TP73', 'MAFK', 'SP3', 'MTF1', 'ELF2', 'SP1', 'ZNF787', 'IRF8', 'USF2', 'ZNF692', 'RFX1', 'KLF3', 'MXI1', 'ZNF267', 'JUND']	4880.57	47
['RXRA', 'ETS2', 'SPI1', 'ZBTB7A', 'RARA', 'BCL11A', 'RREB1', 'SMAD3', 'FLI1', 'FOXO3', 'KLF6', 'IKZF1', 'SREBF1', 'TFDP1', 'ETV6', 'GTF3A', 'RUNX1', 'TGIF1', 'JUND', 'SP3', 'MTF1', 'ZNF787', 'NR1D1', 'KLF2', 'ZNF217', 'IRF2', 'IRF8', 'IRF1', 'RBPJ', 'RUNX2', 'KLF13', 'ELF2', 'MXI1', 'SP1', 'EGR3', 'NR4A3', 'SOX4', 'MXD1', 'REL', 'ZBTB7B', 'TP73', 'USF2', 'BHLHE40', 'HIVEP1', 'XBP1']	4880.29	45
['RXRA', 'ETS2', 'SPI1', 'ZBTB7A', 'RARA', 'BCL11A', 'RREB1', 'SMAD3', 'FLI1', 'FOXO3', 'KLF6', 'IKZF1', 'SREBF1', 'TFDP1', 'ETV6', 'GTF3A', 'RUNX1', 'ERG', 'ELF1', 'NR1D1', 'ZNF217', 'RBPJ', 'RUNX2', 'KLF2', 'IRF2', 'IRF1', 'ZBTB7B', 'ELF4', 'EGR3', 'NR4A3', 'LYL1', 'KLF13', 'TP73', 'MAFK', 'ZBTB48', 'ZNF787', 'MXD1', 'IRF8', 'REL', 'USF2', 'ZNF692', 'BHLHE40', 'KLF3', 'MXI1', 'JUND', 'ELF2', 'Z…	4880.15	48
['RXRA', 'ETS2', 'SPI1', 'ZBTB7A', 'RARA', 'BCL11A', 'RREB1', 'SMAD3', 'FLI1', 'FOXO3', 'KLF6', 'IKZF1', 'SREBF1', 'TFDP1', 'ETV6', 'STAT1', 'SP3', 'KLF2', 'IRF2', 'IRF1', 'ELF1', 'ERG', 'MTF1', 'SP1', 'EGR3', 'NR4A3', 'RUNX1', 'ZNF217', 'RBPJ', 'RUNX2', 'FOXP1', 'YY1', 'IRF8', 'JUND', 'MXI1', 'KLF13', 'USF2', 'ZNF787', 'ELF2', 'ZNF692', 'ELF4', 'LYL1', 'CEBPB', 'RFX1', 'ZNF267', 'KLF3', 'SOX4']	4880.13	47
['RXRA', 'ETS2', 'SPI1', 'ZBTB7A', 'RARA', 'BCL11A', 'RREB1', 'SMAD3', 'FLI1', 'FOXO3', 'KLF6', 'IKZF1', 'SREBF1', 'TFDP1', 'ETV6', 'GTF3A', 'RUNX1', 'ERG', 'ELF1', 'NR1D1', 'ZNF217', 'RBPJ', 'RUNX2', 'KLF2', 'IRF2', 'IRF1', 'FOXP1', 'YY1', 'IRF8', 'ZNF787', 'ELF2', 'MXI1', 'FOXK1', 'MEF2D', 'GFI1', 'JDP2', 'BCL6', 'JUND', 'KLF13', 'KLF3', 'NFE2L2', 'RFX1', 'EGR3', 'NR4A3', 'TP73', 'MAFK', 'MTF1'…	4880.12	50
['RXRA', 'ETS2', 'SPI1', 'ZBTB7A', 'RARA', 'BCL11A', 'RREB1', 'SMAD3', 'FLI1', 'FOXO3', 'KLF6', 'IKZF1', 'SREBF1', 'TFDP1', 'ETV6', 'GTF3A', 'RUNX1', 'ERG', 'ELF1', 'NR1D1', 'ZNF217', 'RBPJ', 'RUNX2', 'KLF2', 'IRF2', 'IRF1', 'FOXP1', 'YY1', 'IRF8', 'ZNF787', 'ELF2', 'MXI1', 'USF2', 'JUND', 'KLF13', 'ELF4', 'LYL1', 'SP1', 'ZBTB48', 'MXD1', 'ZNF276', 'HIVEP1', 'TP73', 'XBP1']	4880.07	44
['RXRA', 'ETS2', 'SPI1', 'ZBTB7A', 'RARA', 'BCL11A', 'RREB1', 'SMAD3', 'FLI1', 'FOXO3', 'KLF6', 'IKZF1', 'SREBF1', 'TFDP1', 'ETV6', 'STAT1', 'SP3', 'KLF2', 'IRF2', 'IRF1', 'ELF1', 'ERG', 'MTF1', 'NRF1', 'EGR3', 'NR4A3', 'KLF13', 'RUNX1', 'ZNF217', 'RBPJ', 'RUNX2', 'FOXP1', 'YY1', 'IRF8', 'JUND', 'MYB', 'USF2', 'HIVEP1', 'ZNF787', 'ELF2', 'BCL6', 'KLF3', 'CEBPB', 'MXD1', 'BHLHE40', 'REL', 'MAFK']	4879.66	47
['RXRA', 'ETS2', 'SPI1', 'ZBTB7A', 'RARA', 'BCL11A', 'RREB1', 'SMAD3', 'FLI1', 'FOXO3', 'KLF6', 'IKZF1', 'SREBF1', 'TFDP1', 'ETV6', 'STAT1', 'SP3', 'KLF2', 'IRF2', 'IRF1', 'TGIF1', 'JUND', 'MTF1', 'RUNX1', 'ZNF787', 'ZNF217', 'IRF8', 'RBPJ', 'RUNX2', 'KLF13', 'ELF2', 'MXI1', 'SP1', 'EGR3', 'NR4A3', 'MAFK', 'MXD1', 'REL', 'BHLHE40', 'USF2', 'HIVEP1', 'KLF3', 'BCL6', 'FOXP1', 'TP73']	4879.27	45
['RXRA', 'ETS2', 'SPI1', 'ZBTB7A', 'RARA', 'BCL11A', 'RREB1', 'SMAD3', 'FLI1', 'FOXO3', 'KLF6', 'IKZF1', 'SREBF1', 'TFDP1', 'ETV6', 'GTF3A', 'RUNX1', 'ERG', 'ELF1', 'NR1D1', 'ZNF217', 'RBPJ', 'RUNX2', 'KLF2', 'IRF2', 'IRF1', 'ZBTB7B', 'ELF4', 'EGR3', 'NR4A3', 'LYL1', 'KLF13', 'TP73', 'MAFK', 'SP3', 'MTF1', 'ELF2', 'SP1', 'ZNF787', 'IRF8', 'USF2', 'ZNF692', 'MXD1', 'REL', 'BHLHE40', 'XBP1', 'MXI1'…	4879.24	49
['RXRA', 'ETS2', 'SPI1', 'ZBTB7A', 'RARA', 'BCL11A', 'RREB1', 'SMAD3', 'FLI1', 'FOXO3', 'KLF6', 'IKZF1', 'SREBF1', 'TFDP1', 'ARID3A', 'EGR3', 'KLF2', 'NR4A3', 'RBPJ', 'KLF13', 'KLF3', 'ELF2', 'ELF1', 'ERG', 'BCL6', 'JUND', 'RUNX1', 'ZNF787', 'MXI1', 'MAFK', 'MTF1', 'SP3', 'TP73', 'MXD1', 'BHLHE40', 'GTF3A', 'NR1D1', 'NRF1']	4879.05	38
['RXRA', 'ETS2', 'SPI1', 'ZBTB7A', 'RARA', 'BCL11A', 'RREB1', 'SMAD3', 'FLI1', 'FOXO3', 'KLF6', 'IKZF1', 'SREBF1', 'TFDP1', 'ETV6', 'GTF3A', 'RUNX1', 'TGIF1', 'JUND', 'SP3', 'MTF1', 'ZNF787', 'NR1D1', 'KLF2', 'ZNF217', 'IRF2', 'IRF8', 'IRF1', 'RBPJ', 'RUNX2', 'KLF13', 'ELF2', 'MYB', 'SP1', 'EGR3', 'NR4A3', 'MAFK', 'RFX1', 'USF2', 'ZNF267', 'KLF3', 'ZBTB7B', 'TP73']	4879.02	43
['RXRA', 'ETS2', 'SPI1', 'ZBTB7A', 'RARA', 'BCL11A', 'RREB1', 'SMAD3', 'FLI1', 'FOXO3', 'KLF6', 'IKZF1', 'SREBF1', 'TFDP1', 'ETV6', 'GTF3A', 'RUNX1', 'ERG', 'ELF1', 'NR1D1', 'ZNF217', 'RBPJ', 'RUNX2', 'KLF2', 'IRF2', 'IRF1', 'FOXP1', 'YY1', 'IRF8', 'ZNF787', 'MLX', 'ELF4', 'JUND', 'MXD1', 'LYL1', 'KLF13', 'REL', 'MYB', 'USF2', 'ZNF692', 'EGR3', 'NR4A3', 'BHLHE40', 'ZNF267', 'CEBPB', 'XBP1', 'SP3'…	4879	48
['RXRA', 'ETS2', 'SPI1', 'ZBTB7A', 'RARA', 'BCL11A', 'RREB1', 'SMAD3', 'FLI1', 'FOXO3', 'KLF6', 'IKZF1', 'SREBF1', 'TFDP1', 'ETV6', 'GTF3A', 'RUNX1', 'ERG', 'ELF1', 'NR1D1', 'ZNF217', 'RBPJ', 'RUNX2', 'KLF2', 'IRF2', 'IRF1', 'FOXP1', 'YY1', 'IRF8', 'ZNF787', 'MLX', 'ELF4', 'JUND', 'MXD1', 'LYL1', 'KLF13', 'REL', 'MYB', 'USF2', 'ZNF692', 'EGR3', 'NR4A3', 'BHLHE40', 'ZNF267', 'TP73', 'KLF3', 'ZBTB4…	4878.83	48
['RXRA', 'ETS2', 'SPI1', 'ZBTB7A', 'RARA', 'BCL11A', 'RREB1', 'SMAD3', 'FLI1', 'FOXO3', 'KLF6', 'IKZF1', 'SREBF1', 'TFDP1', 'ETV6', 'STAT1', 'SP3', 'KLF2', 'IRF2', 'IRF1', 'ELF1', 'ERG', 'MTF1', 'SP1', 'EGR3', 'NR4A3', 'RUNX1', 'ZNF217', 'RBPJ', 'RUNX2', 'FOXP1', 'YY1', 'IRF8', 'JUND', 'MXI1', 'KLF13', 'USF2', 'ZNF787', 'ELF2', 'ZNF692', 'ELF4', 'LYL1', 'CEBPB', 'MXD1', 'REL', 'BHLHE40', 'ZNF267'…	4878.82	49
['RXRA', 'ETS2', 'SPI1', 'ZBTB7A', 'RARA', 'BCL11A', 'RREB1', 'SMAD3', 'FLI1', 'FOXO3', 'KLF6', 'IKZF1', 'SREBF1', 'TFDP1', 'ETV6', 'GTF3A', 'RUNX1', 'ERG', 'ELF1', 'NR1D1', 'ZNF217', 'RBPJ', 'RUNX2', 'KLF2', 'IRF2', 'IRF1', 'ZBTB7B', 'ELF4', 'EGR3', 'NR4A3', 'LYL1', 'KLF13', 'TP73', 'SOX4', 'JUND', 'ZNF787', 'IRF8', 'MYB', 'USF2', 'ZNF692', 'RFX1', 'MTF1', 'SP3', 'ELF2', 'ZNF267', 'SP1', 'KLF3']	4878.43	47
['RXRA', 'ETS2', 'SPI1', 'ZBTB7A', 'RARA', 'BCL11A', 'RREB1', 'SMAD3', 'FLI1', 'FOXO3', 'DEAF1', 'SREBF1', 'ZNF217', 'KLF2', 'IRF2', 'IRF8', 'IRF1', 'BHLHE40', 'IKZF1', 'ETV6', 'RUNX2', 'REL', 'GTF3A', 'TFDP1', 'RUNX1', 'EGR3', 'KLF13', 'JUND', 'MXI1', 'NR4A3', 'ELF1', 'ERG', 'ZNF787', 'NR1D1', 'ATF1', 'FOXK1', 'MEF2D', 'GFI1', 'FOXP1', 'NFATC3', 'JDP2', 'BCL6', 'KLF3', 'MAFK', 'CEBPB', 'ZNF267']	4878.28	46
['RXRA', 'ETS2', 'SPI1', 'ZBTB7A', 'RARA', 'BCL11A', 'RREB1', 'SMAD3', 'FLI1', 'FOXO3', 'KLF6', 'IKZF1', 'SREBF1', 'TFDP1', 'ETV6', 'GTF3A', 'RUNX1', 'ERG', 'ELF1', 'NR1D1', 'ZNF217', 'RBPJ', 'RUNX2', 'KLF2', 'IRF2', 'IRF1', 'FOXP1', 'YY1', 'IRF8', 'ZNF787', 'ELF2', 'MXI1', 'FOXK1', 'MEF2D', 'GFI1', 'JDP2', 'BCL6', 'JUND', 'KLF13', 'KLF3', 'NFE2L2', 'NFATC3', 'ATF1', 'REL', 'MAFK', 'EGR3', 'NR4A3…	4878.24	51
['RXRA', 'ETS2', 'SPI1', 'ZBTB7A', 'RARA', 'BCL11A', 'RREB1', 'SMAD3', 'FLI1', 'FOXO3', 'KLF6', 'IKZF1', 'SREBF1', 'TFDP1', 'ETV6', 'STAT1', 'SP3', 'KLF2', 'IRF2', 'IRF1', 'TGIF1', 'JUND', 'MTF1', 'RUNX1', 'ZNF787', 'ZNF217', 'IRF8', 'RBPJ', 'RUNX2', 'KLF13', 'ELF2', 'MXI1', 'SP1', 'EGR3', 'NR4A3', 'SOX4', 'MXD1', 'REL', 'BHLHE40', 'USF2', 'HIVEP1', 'KLF3', 'ZBTB7B', 'TP73']	4878.11	44
['RXRA', 'ETS2', 'SPI1', 'ZBTB7A', 'RARA', 'BCL11A', 'RREB1', 'SMAD3', 'FLI1', 'FOXO3', 'KLF6', 'IKZF1', 'SREBF1', 'TFDP1', 'ETV6', 'STAT1', 'SP3', 'KLF2', 'IRF2', 'IRF1', 'ELF1', 'ERG', 'MTF1', 'SP1', 'EGR3', 'NR4A3', 'RUNX1', 'ZNF217', 'RBPJ', 'RUNX2', 'FOXP1', 'YY1', 'IRF8', 'JUND', 'MYB', 'USF2', 'ZNF787', 'KLF13', 'ELF2', 'BCL6', 'KLF3', 'CEBPB', 'RFX1', 'MAFK', 'HIVEP1']	4878.11	45
['RXRA', 'ETS2', 'SPI1', 'ZBTB7A', 'RARA', 'BCL11A', 'RREB1', 'SMAD3', 'FLI1', 'FOXO3', 'KLF6', 'IKZF1', 'SREBF1', 'TFDP1', 'ETV6', 'GTF3A', 'RUNX1', 'ERG', 'ELF1', 'NR1D1', 'ZNF217', 'RBPJ', 'RUNX2', 'KLF2', 'IRF2', 'IRF1', 'ZBTB7B', 'ELF4', 'EGR3', 'NR4A3', 'LYL1', 'KLF13', 'TP73', 'SOX4', 'JUND', 'ZNF787', 'IRF8', 'MYB', 'USF2', 'ZNF692', 'MXD1', 'REL', 'BHLHE40', 'KLF3', 'ZBTB48', 'ELF2', 'ZN…	4878.04	48
['RXRA', 'ETS2', 'SPI1', 'ZBTB7A', 'RARA', 'BCL11A', 'RREB1', 'SMAD3', 'FLI1', 'FOXO3', 'KLF6', 'IKZF1', 'SREBF1', 'TFDP1', 'ETV6', 'GTF3A', 'RUNX1', 'ERG', 'ELF1', 'NR1D1', 'ZNF217', 'RBPJ', 'RUNX2', 'KLF2', 'IRF2', 'IRF1', 'FOXP1', 'YY1', 'IRF8', 'ZNF787', 'ELF2', 'MXI1', 'FOXK1', 'MEF2D', 'GFI1', 'JDP2', 'BCL6', 'JUND', 'KLF13', 'KLF3', 'CEBPB', 'EGR3', 'NR4A3', 'MAFK', 'NFATC3', 'REL', 'BHLHE…	4878	50
['RXRA', 'ETS2', 'SPI1', 'ZBTB7A', 'RARA', 'BCL11A', 'RREB1', 'SMAD3', 'FLI1', 'FOXO3', 'KLF6', 'IKZF1', 'SREBF1', 'TFDP1', 'ETV6', 'STAT1', 'SP3', 'KLF2', 'IRF2', 'IRF1', 'ELF1', 'ERG', 'MTF1', 'NRF1', 'EGR3', 'NR4A3', 'KLF13', 'RUNX1', 'ZNF217', 'RBPJ', 'RUNX2', 'FOXP1', 'YY1', 'IRF8', 'JUND', 'MYB', 'USF2', 'HIVEP1', 'ZNF787', 'ELF2', 'BCL6', 'KLF3', 'TP73', 'RFX1', 'MAFK']	4877.93	45
['RXRA', 'ETS2', 'SPI1', 'ZBTB7A', 'RARA', 'BCL11A', 'RREB1', 'SMAD3', 'FLI1', 'FOXO3', 'DEAF1', 'SREBF1', 'ZNF217', 'KLF2', 'IRF2', 'IRF8', 'IRF1', 'BHLHE40', 'IKZF1', 'ETV6', 'RUNX2', 'REL', 'GTF3A', 'TFDP1', 'RUNX1', 'EGR3', 'KLF13', 'JUND', 'MXI1', 'NR4A3', 'ELF1', 'ERG', 'ZNF787', 'NR1D1', 'ZBTB48', 'MXD1', 'BCL6', 'KLF3', 'FOXP1', 'USF2', 'TP73', 'HIVEP1', 'NRF1', 'SOX4']	4877.93	44
['RXRA', 'ETS2', 'SPI1', 'ZBTB7A', 'RARA', 'BCL11A', 'RREB1', 'SMAD3', 'FLI1', 'FOXO3', 'KLF6', 'IKZF1', 'SREBF1', 'TFDP1', 'ETV6', 'GTF3A', 'RUNX1', 'TGIF1', 'JUND', 'SP3', 'MTF1', 'ZNF787', 'NR1D1', 'KLF2', 'ZNF217', 'IRF2', 'IRF8', 'IRF1', 'RBPJ', 'RUNX2', 'KLF13', 'ELF2', 'MYB', 'SP1', 'EGR3', 'NR4A3', 'MAFK', 'MXD1', 'REL', 'ZBTB7B', 'TP73', 'USF2', 'BHLHE40', 'ZNF267', 'XBP1']	4877.64	45
['RXRA', 'ETS2', 'SPI1', 'ZBTB7A', 'RARA', 'BCL11A', 'RREB1', 'SMAD3', 'FLI1', 'FOXO3', 'KLF6', 'IKZF1', 'SREBF1', 'TFDP1', 'ETV6', 'GTF3A', 'RUNX1', 'ERG', 'ELF1', 'NR1D1', 'ZNF217', 'RBPJ', 'RUNX2', 'KLF2', 'IRF2', 'IRF1', 'FOXP1', 'YY1', 'IRF8', 'ZNF787', 'ELF2', 'MYB', 'USF2', 'JUND', 'KLF13', 'BCL6', 'KLF3', 'ZBTB48', 'MXD1', 'ZNF276', 'TP73', 'HIVEP1', 'SP1']	4877.3	43
['RXRA', 'ETS2', 'SPI1', 'ZBTB7A', 'RARA', 'BCL11A', 'RREB1', 'SMAD3', 'FLI1', 'FOXO3', 'KLF6', 'IKZF1', 'SREBF1', 'TFDP1', 'ETV6', 'STAT1', 'SP3', 'KLF2', 'IRF2', 'IRF1', 'ELF1', 'ERG', 'MTF1', 'SP1', 'EGR3', 'NR4A3', 'RUNX1', 'ZNF217', 'RBPJ', 'RUNX2', 'ZBTB7B', 'ELF4', 'LYL1', 'ZNF692', 'KLF13', 'TP73', 'ELF2', 'MAFK', 'ZNF787', 'IRF8', 'MXD1', 'REL', 'BHLHE40', 'USF2', 'KLF3', 'MXI1', 'ZNF267…	4877.23	48
['RXRA', 'ETS2', 'SPI1', 'ZBTB7A', 'RARA', 'BCL11A', 'RREB1', 'SMAD3', 'FLI1', 'FOXO3', 'DEAF1', 'SREBF1', 'ZNF217', 'KLF2', 'IRF2', 'IRF8', 'IRF1', 'BHLHE40', 'IKZF1', 'ETV6', 'RUNX2', 'REL', 'STAT1', 'EGR3', 'NR4A3', 'KLF13', 'TGIF1', 'JUND', 'RUNX1', 'ZNF787', 'MXD1', 'MXI1', 'TFDP1', 'NRF1', 'HIVEP1', 'USF2', 'XBP1', 'SOX4', 'TP73', 'FOXP1']	4877.2	40
['RXRA', 'ETS2', 'SPI1', 'ZBTB7A', 'RARA', 'BCL11A', 'RREB1', 'SMAD3', 'FLI1', 'FOXO3', 'KLF6', 'IKZF1', 'SREBF1', 'TFDP1', 'ETV6', 'GTF3A', 'RUNX1', 'ERG', 'ELF1', 'NR1D1', 'ZNF217', 'RBPJ', 'RUNX2', 'KLF2', 'IRF2', 'IRF1', 'ZBTB7B', 'ELF4', 'EGR3', 'NR4A3', 'LYL1', 'KLF13', 'TP73', 'SOX4', 'JUND', 'ZNF787', 'IRF8', 'MYB', 'USF2', 'ZNF692', 'MXD1', 'REL', 'BHLHE40', 'XBP1', 'SP3', 'MTF1', 'ELF2'…	4877.18	49
['RXRA', 'ETS2', 'SPI1', 'ZBTB7A', 'RARA', 'BCL11A', 'RREB1', 'SMAD3', 'FLI1', 'FOXO3', 'KLF6', 'IKZF1', 'SREBF1', 'TFDP1', 'ETV6', 'STAT1', 'SP3', 'KLF2', 'IRF2', 'IRF1', 'ELF1', 'ERG', 'MTF1', 'SP1', 'EGR3', 'NR4A3', 'RUNX1', 'ZNF217', 'RBPJ', 'RUNX2', 'FOXP1', 'YY1', 'IRF8', 'JUND', 'MXI1', 'KLF13', 'USF2', 'ZNF787', 'ELF2', 'ZNF692', 'ELF4', 'LYL1', 'TP73', 'RFX1', 'ZNF267', 'XBP1', 'SOX4']	4877.13	47
['RXRA', 'ETS2', 'SPI1', 'ZBTB7A', 'RARA', 'BCL11A', 'RREB1', 'SMAD3', 'FLI1', 'FOXO3', 'KLF6', 'IKZF1', 'SREBF1', 'TFDP1', 'ETV6', 'GTF3A', 'RUNX1', 'ERG', 'ELF1', 'NR1D1', 'ZNF217', 'RBPJ', 'RUNX2', 'KLF2', 'IRF2', 'IRF1', 'FOXP1', 'YY1', 'IRF8', 'ZNF787', 'ELF2', 'MAZ', 'ELF4', 'EGR3', 'NR4A3', 'LYL1', 'ZNF692', 'KLF13', 'MXI1', 'TP73', 'MTF1', 'SP3', 'MXD1', 'REL', 'BHLHE40', 'NFATC3', 'FOS',…	4877.1	51
['RXRA', 'ETS2', 'SPI1', 'ZBTB7A', 'RARA', 'BCL11A', 'RREB1', 'SMAD3', 'FLI1', 'FOXO3', 'KLF6', 'IKZF1', 'SREBF1', 'TFDP1', 'ETV6', 'GTF3A', 'RUNX1', 'TGIF1', 'JUND', 'SP3', 'MTF1', 'ZNF787', 'NR1D1', 'KLF2', 'ZNF217', 'IRF2', 'IRF8', 'IRF1', 'RBPJ', 'RUNX2', 'KLF13', 'ELF2', 'MXI1', 'NRF1', 'EGR3', 'NR4A3', 'HIVEP1', 'MAFK', 'MXD1', 'REL', 'BHLHE40', 'USF2', 'KLF3', 'ZBTB7B', 'TP73']	4877.04	45
['RXRA', 'ETS2', 'SPI1', 'ZBTB7A', 'RARA', 'BCL11A', 'RREB1', 'SMAD3', 'FLI1', 'FOXO3', 'KLF6', 'IKZF1', 'SREBF1', 'TFDP1', 'ETV6', 'STAT1', 'SP3', 'KLF2', 'IRF2', 'IRF1', 'TGIF1', 'JUND', 'MTF1', 'RUNX1', 'ZNF787', 'ZNF217', 'IRF8', 'RBPJ', 'RUNX2', 'KLF13', 'ELF2', 'MYB', 'SP1', 'EGR3', 'NR4A3', 'SOX4', 'MXD1', 'REL', 'BHLHE40', 'USF2', 'HIVEP1', 'KLF3', 'BCL6', 'FOXP1', 'TP73']	4877.02	45
['RXRA', 'ETS2', 'SPI1', 'ZBTB7A', 'RARA', 'BCL11A', 'RREB1', 'SMAD3', 'FLI1', 'FOXO3', 'KLF6', 'IKZF1', 'SREBF1', 'TFDP1', 'ETV6', 'STAT1', 'SP3', 'KLF2', 'IRF2', 'IRF1', 'ELF1', 'ERG', 'MTF1', 'SP1', 'ZNF276', 'JUND', 'RUNX1', 'ZNF787', 'ZNF217', 'MXD1', 'FOXP1', 'IRF8', 'RBPJ', 'RUNX2', 'KLF13', 'HIVEP1', 'YY1', 'TP73', 'ELF2', 'MXI1', 'USF2', 'ELF4', 'LYL1', 'XBP1']	4876.89	44
['RXRA', 'ETS2', 'SPI1', 'ZBTB7A', 'RARA', 'BCL11A', 'RREB1', 'SMAD3', 'FLI1', 'FOXO3', 'KLF6', 'IKZF1', 'SREBF1', 'TFDP1', 'ETV6', 'GTF3A', 'RUNX1', 'ERG', 'ELF1', 'NR1D1', 'ZNF217', 'RBPJ', 'RUNX2', 'KLF2', 'IRF2', 'IRF1', 'ZBTB7B', 'ELF4', 'EGR3', 'NR4A3', 'LYL1', 'KLF13', 'TP73', 'SOX4', 'JUND', 'ZNF787', 'IRF8', 'MXI1', 'USF2', 'ZNF692', 'MXD1', 'REL', 'BHLHE40', 'KLF3', 'SP3', 'MTF1', 'ELF2…	4876.63	49
['RXRA', 'ETS2', 'SPI1', 'ZBTB7A', 'RARA', 'BCL11A', 'RREB1', 'SMAD3', 'FLI1', 'FOXO3', 'KLF6', 'IKZF1', 'SREBF1', 'TFDP1', 'ETV6', 'GTF3A', 'RUNX1', 'ERG', 'ELF1', 'NR1D1', 'ZNF217', 'RBPJ', 'RUNX2', 'KLF2', 'IRF2', 'IRF1', 'FOXP1', 'YY1', 'IRF8', 'ZNF787', 'ELF2', 'MXI1', 'USF2', 'JUND', 'KLF13', 'ELF4', 'LYL1', 'SP1', 'SP3', 'MTF1', 'ZNF692', 'EGR3', 'NR4A3', 'CEBPB', 'RFX1', 'ZNF267', 'XBP1',…	4876.31	48
['RXRA', 'ETS2', 'SPI1', 'ZBTB7A', 'RARA', 'BCL11A', 'RREB1', 'SMAD3', 'FLI1', 'FOXO3', 'DEAF1', 'SREBF1', 'ZNF217', 'KLF2', 'IRF2', 'IRF8', 'IRF1', 'BHLHE40', 'IKZF1', 'ETV6', 'RUNX2', 'REL', 'GTF3A', 'TFDP1', 'RUNX1', 'EGR3', 'KLF13', 'JUND', 'MXI1', 'NR4A3', 'TGIF1', 'ZNF787', 'NR1D1', 'MXD1', 'NRF1', 'HIVEP1', 'MAFK', 'USF2', 'XBP1', 'CEBPB', 'FOXP1']	4876.24	41
['RXRA', 'ETS2', 'SPI1', 'ZBTB7A', 'RARA', 'BCL11A', 'RREB1', 'SMAD3', 'FLI1', 'FOXO3', 'KLF6', 'IKZF1', 'SREBF1', 'TFDP1', 'ETV6', 'GTF3A', 'RUNX1', 'TGIF1', 'JUND', 'SP3', 'MTF1', 'ZNF787', 'NR1D1', 'KLF2', 'ZNF217', 'IRF2', 'IRF8', 'IRF1', 'RBPJ', 'RUNX2', 'KLF13', 'ELF2', 'MYB', 'SP1', 'EGR3', 'NR4A3', 'MAFK', 'MXD1', 'REL', 'FOXP1', 'USF2', 'BHLHE40', 'CEBPB', 'HIVEP1', 'BCL6', 'KLF3']	4876.17	46
['RXRA', 'ETS2', 'SPI1', 'ZBTB7A', 'RARA', 'BCL11A', 'RREB1', 'SMAD3', 'FLI1', 'FOXO3', 'KLF6', 'IKZF1', 'SREBF1', 'TFDP1', 'ETV6', 'GTF3A', 'RUNX1', 'TGIF1', 'JUND', 'SP3', 'MTF1', 'ZNF787', 'NR1D1', 'KLF2', 'ZNF217', 'IRF2', 'IRF8', 'IRF1', 'RBPJ', 'RUNX2', 'KLF13', 'ELF2', 'MYB', 'NRF1', 'EGR3', 'NR4A3', 'HIVEP1', 'MAFK', 'MXD1', 'REL', 'BHLHE40', 'USF2', 'KLF3', 'BCL6', 'FOXP1', 'TP73']	4876	46
['RXRA', 'ETS2', 'SPI1', 'ZBTB7A', 'RARA', 'BCL11A', 'RREB1', 'SMAD3', 'FLI1', 'FOXO3', 'KLF6', 'IKZF1', 'SREBF1', 'TFDP1', 'ETV6', 'GTF3A', 'RUNX1', 'ERG', 'ELF1', 'NR1D1', 'ZNF217', 'RBPJ', 'RUNX2', 'KLF2', 'IRF2', 'IRF1', 'FOXP1', 'YY1', 'IRF8', 'ZNF787', 'ELF2', 'MXI1', 'USF2', 'JUND', 'KLF13', 'ELF4', 'LYL1', 'SP1', 'ZBTB48', 'MXD1', 'ZNF692', 'EGR3', 'REL', 'NR4A3', 'BHLHE40', 'CEBPB', 'ZNF…	4875.98	49
['RXRA', 'ETS2', 'SPI1', 'ZBTB7A', 'RARA', 'BCL11A', 'RREB1', 'SMAD3', 'FLI1', 'FOXO3', 'KLF6', 'IKZF1', 'SREBF1', 'TFDP1', 'ETV6', 'STAT1', 'SP3', 'KLF2', 'IRF2', 'IRF1', 'ELF1', 'ERG', 'MTF1', 'SP1', 'EGR3', 'NR4A3', 'RUNX1', 'ZNF217', 'RBPJ', 'RUNX2', 'FOXP1', 'YY1', 'IRF8', 'JUND', 'MYB', 'FOXK1', 'MEF2D', 'GFI1', 'ZNF787', 'MAFK', 'KLF13', 'ELF2', 'BCL6', 'KLF3', 'NFATC3', 'MXD1', 'REL', 'BH…	4875.94	51
['RXRA', 'ETS2', 'SPI1', 'ZBTB7A', 'RARA', 'BCL11A', 'RREB1', 'SMAD3', 'FLI1', 'FOXO3', 'KLF6', 'IKZF1', 'SREBF1', 'TFDP1', 'ETV6', 'GTF3A', 'RUNX1', 'ERG', 'ELF1', 'NR1D1', 'ZNF217', 'RBPJ', 'RUNX2', 'KLF2', 'IRF2', 'IRF1', 'FOXP1', 'YY1', 'IRF8', 'ZNF787', 'ELF2', 'MAZ', 'ELF4', 'EGR3', 'NR4A3', 'LYL1', 'ZNF692', 'KLF13', 'MXI1', 'TP73', 'MTF1', 'SP3', 'RFX1', 'KLF3', 'MAFK', 'FOS', 'SP1', 'ZNF…	4875.88	48
['RXRA', 'ETS2', 'SPI1', 'ZBTB7A', 'RARA', 'BCL11A', 'RREB1', 'SMAD3', 'FLI1', 'FOXO3', 'KLF6', 'IKZF1', 'SREBF1', 'TFDP1', 'ETV6', 'GTF3A', 'RUNX1', 'ERG', 'ELF1', 'NR1D1', 'ZNF217', 'RBPJ', 'RUNX2', 'KLF2', 'IRF2', 'IRF1', 'FOXP1', 'YY1', 'IRF8', 'ZNF787', 'ELF2', 'MAZ', 'ELF4', 'EGR3', 'NR4A3', 'LYL1', 'ZNF692', 'KLF13', 'MXI1', 'TP73', 'MTF1', 'SP3', 'MXD1', 'REL', 'BHLHE40', 'NFATC3', 'FOS',…	4875.41	51
['RXRA', 'ETS2', 'SPI1', 'ZBTB7A', 'RARA', 'BCL11A', 'RREB1', 'SMAD3', 'FLI1', 'FOXO3', 'KLF6', 'IKZF1', 'SREBF1', 'TFDP1', 'ETV6', 'STAT1', 'SP3', 'KLF2', 'IRF2', 'IRF1', 'TGIF1', 'JUND', 'MTF1', 'RUNX1', 'ZNF787', 'ZNF217', 'IRF8', 'RBPJ', 'RUNX2', 'KLF13', 'ELF2', 'MYB', 'SP1', 'EGR3', 'NR4A3', 'MAFK', 'MXD1', 'REL', 'BHLHE40', 'USF2', 'ZNF267', 'KLF3', 'ZBTB7B', 'TP73']	4875.41	44
['RXRA', 'ETS2', 'SPI1', 'ZBTB7A', 'RARA', 'BCL11A', 'RREB1', 'SMAD3', 'FLI1', 'FOXO3', 'KLF6', 'IKZF1', 'SREBF1', 'TFDP1', 'ETV6', 'GTF3A', 'RUNX1', 'TGIF1', 'JUND', 'SP3', 'MTF1', 'ZNF787', 'NR1D1', 'KLF2', 'ZNF217', 'IRF2', 'IRF8', 'IRF1', 'RBPJ', 'RUNX2', 'KLF13', 'ELF2', 'MXI1', 'SP1', 'EGR3', 'NR4A3', 'MAFK', 'RFX1', 'USF2', 'HIVEP1', 'KLF3', 'ZBTB7B', 'TP73']	4875.3	43
['RXRA', 'ETS2', 'SPI1', 'ZBTB7A', 'RARA', 'BCL11A', 'RREB1', 'SMAD3', 'FLI1', 'FOXO3', 'DEAF1', 'SREBF1', 'ZNF217', 'KLF2', 'IRF2', 'IRF8', 'IRF1', 'BHLHE40', 'NR3C1', 'TFDP1', 'MXD1', 'KLF3', 'MXI1', 'FOXK1', 'MEF2D', 'FOXP1', 'KLF13', 'EGR3', 'NR4A3', 'MAFK', 'NFATC3', 'GTF3A', 'NR1D1', 'ZNF267', 'TGIF1']	4875.26	35
['RXRA', 'ETS2', 'SPI1', 'ZBTB7A', 'RARA', 'BCL11A', 'RREB1', 'SMAD3', 'FLI1', 'FOXO3', 'KLF6', 'IKZF1', 'SREBF1', 'TFDP1', 'ETV6', 'STAT1', 'SP3', 'KLF2', 'IRF2', 'IRF1', 'ELF1', 'ERG', 'MTF1', 'SP1', 'EGR3', 'NR4A3', 'RUNX1', 'ZNF217', 'RBPJ', 'RUNX2', 'ZBTB7B', 'ELF4', 'LYL1', 'ZNF692', 'KLF13', 'TP73', 'ELF2', 'SOX4', 'ZNF787', 'JUND', 'IRF8', 'MYB', 'USF2', 'MXD1', 'REL', 'BHLHE40', 'ZNF267'…	4875.12	48
['RXRA', 'ETS2', 'SPI1', 'ZBTB7A', 'RARA', 'BCL11A', 'RREB1', 'SMAD3', 'FLI1', 'FOXO3', 'KLF6', 'IKZF1', 'SREBF1', 'TFDP1', 'ETV6', 'GTF3A', 'RUNX1', 'ERG', 'ELF1', 'HLX', 'FOXK1', 'JUND', 'MEF2D', 'SOX4', 'ZNF787', 'ZNF217', 'KLF2', 'CEBPA', 'GFI1', 'IRF2', 'FOXP1', 'IRF8', 'RBPJ', 'IRF1', 'RUNX2', 'KLF13', 'NFATC3', 'REL', 'KLF3', 'YY1', 'MXI1', 'EGR3', 'NR4A3', 'CUX1', 'ZNF267', 'SP1', 'MTF1',…	4875.08	50
['RXRA', 'ETS2', 'SPI1', 'ZBTB7A', 'RARA', 'BCL11A', 'RREB1', 'SMAD3', 'FLI1', 'FOXO3', 'KLF6', 'IKZF1', 'SREBF1', 'TFDP1', 'ETV6', 'GTF3A', 'RUNX1', 'ERG', 'ELF1', 'NR1D1', 'ZNF217', 'RBPJ', 'RUNX2', 'KLF2', 'IRF2', 'IRF1', 'ZBTB7B', 'ELF4', 'EGR3', 'NR4A3', 'LYL1', 'KLF13', 'TP73', 'SOX4', 'JUND', 'ZNF787', 'IRF8', 'MXI1', 'USF2', 'ZNF692', 'RFX1', 'MTF1', 'SP3', 'ELF2', 'HIVEP1', 'SP1', 'KLF3']	4875.02	47
['RXRA', 'ETS2', 'SPI1', 'ZBTB7A', 'RARA', 'BCL11A', 'RREB1', 'SMAD3', 'FLI1', 'FOXO3', 'KLF6', 'IKZF1', 'SREBF1', 'TFDP1', 'ETV6', 'GTF3A', 'RUNX1', 'TGIF1', 'JUND', 'SP3', 'MTF1', 'ZNF787', 'NR1D1', 'KLF2', 'ZNF217', 'IRF2', 'IRF8', 'IRF1', 'RBPJ', 'RUNX2', 'KLF13', 'ELF2', 'MYB', 'NRF1', 'EGR3', 'NR4A3', 'HIVEP1', 'SOX4', 'MXD1', 'REL', 'BHLHE40', 'USF2', 'KLF3', 'ZBTB7B', 'TP73']	4874.8	45
['RXRA', 'ETS2', 'SPI1', 'ZBTB7A', 'RARA', 'BCL11A', 'RREB1', 'SMAD3', 'FLI1', 'FOXO3', 'KLF6', 'IKZF1', 'SREBF1', 'TFDP1', 'ETV6', 'GTF3A', 'RUNX1', 'ERG', 'ELF1', 'NR1D1', 'ZNF217', 'RBPJ', 'RUNX2', 'KLF2', 'IRF2', 'IRF1', 'ZBTB7B', 'ELF4', 'EGR3', 'NR4A3', 'LYL1', 'KLF13', 'TP73', 'SOX4', 'JUND', 'ZNF787', 'IRF8', 'MXI1', 'USF2', 'ZNF692', 'MXD1', 'REL', 'BHLHE40', 'KLF3', 'ZBTB48', 'ELF2', 'H…	4874.71	48
['RXRA', 'ETS2', 'SPI1', 'ZBTB7A', 'RARA', 'BCL11A', 'RREB1', 'SMAD3', 'FLI1', 'FOXO3', 'KLF6', 'IKZF1', 'SREBF1', 'TFDP1', 'ETV6', 'STAT1', 'SP3', 'KLF2', 'IRF2', 'IRF1', 'ELF1', 'ERG', 'MTF1', 'SP1', 'EGR3', 'NR4A3', 'RUNX1', 'ZNF217', 'RBPJ', 'RUNX2', 'FOXP1', 'YY1', 'IRF8', 'JUND', 'MYB', 'FOXK1', 'MEF2D', 'GFI1', 'ZNF787', 'MAFK', 'KLF13', 'ELF2', 'BCL6', 'KLF3', 'RFX1', 'NFE2L2', 'TP73', 'H…	4874.65	48
['RXRA', 'ETS2', 'SPI1', 'ZBTB7A', 'RARA', 'BCL11A', 'RREB1', 'SMAD3', 'FLI1', 'FOXO3', 'KLF6', 'IKZF1', 'SREBF1', 'TFDP1', 'ETV6', 'STAT1', 'SP3', 'KLF2', 'IRF2', 'IRF1', 'TGIF1', 'JUND', 'MTF1', 'RUNX1', 'ZNF787', 'ZNF217', 'IRF8', 'RBPJ', 'RUNX2', 'KLF13', 'ELF2', 'MXI1', 'SP1', 'EGR3', 'NR4A3', 'MAFK', 'RFX1', 'ZNF267', 'XBP1', 'USF2', 'CEBPB', 'FOXP1']	4874.5	42
['RXRA', 'ETS2', 'SPI1', 'ZBTB7A', 'RARA', 'BCL11A', 'RREB1', 'SMAD3', 'FLI1', 'FOXO3', 'KLF6', 'IKZF1', 'SREBF1', 'TFDP1', 'ETV6', 'GTF3A', 'RUNX1', 'TGIF1', 'JUND', 'SP3', 'MTF1', 'ZNF787', 'NR1D1', 'KLF2', 'ZNF217', 'IRF2', 'IRF8', 'IRF1', 'RBPJ', 'RUNX2', 'KLF13', 'ELF2', 'MYB', 'SP1', 'EGR3', 'NR4A3', 'MAFK', 'RFX1', 'USF2', 'HIVEP1', 'KLF3', 'BCL6', 'FOXP1', 'TP73']	4874.25	44
['RXRA', 'ETS2', 'SPI1', 'ZBTB7A', 'RARA', 'BCL11A', 'RREB1', 'SMAD3', 'FLI1', 'FOXO3', 'DEAF1', 'SREBF1', 'ZNF217', 'KLF2', 'IRF2', 'IRF8', 'IRF1', 'BHLHE40', 'IKZF1', 'ETV6', 'RUNX2', 'REL', 'STAT1', 'EGR3', 'NR4A3', 'KLF13', 'TGIF1', 'JUND', 'RUNX1', 'ZNF787', 'MXD1', 'MXI1', 'TFDP1', 'ZNF267', 'USF2', 'KLF3', 'BCL6', 'FOXP1', 'CEBPB', 'MAFK']	4874.25	40
['RXRA', 'ETS2', 'SPI1', 'ZBTB7A', 'RARA', 'BCL11A', 'RREB1', 'SMAD3', 'FLI1', 'FOXO3', 'KLF6', 'IKZF1', 'SREBF1', 'TFDP1', 'ETV6', 'GTF3A', 'RUNX1', 'ERG', 'ELF1', 'NR1D1', 'ZNF217', 'RBPJ', 'RUNX2', 'KLF2', 'IRF2', 'IRF1', 'FOXP1', 'YY1', 'IRF8', 'ZNF787', 'ELF2', 'MYB', 'USF2', 'JUND', 'KLF13', 'ELF4', 'LYL1', 'SP1', 'SP3', 'MTF1', 'ZNF692', 'EGR3', 'NR4A3', 'CEBPB', 'RFX1', 'ZNF267', 'XBP1', …	4874.21	48
['RXRA', 'ETS2', 'SPI1', 'ZBTB7A', 'RARA', 'BCL11A', 'RREB1', 'SMAD3', 'FLI1', 'FOXO3', 'KLF6', 'IKZF1', 'SREBF1', 'TFDP1', 'ETV6', 'STAT1', 'SP3', 'KLF2', 'IRF2', 'IRF1', 'ELF1', 'ERG', 'MTF1', 'SP1', 'EGR3', 'NR4A3', 'RUNX1', 'ZNF217', 'RBPJ', 'RUNX2', 'FOXP1', 'YY1', 'IRF8', 'JUND', 'MXI1', 'KLF13', 'USF2', 'ZNF787', 'ELF2', 'ZNF692', 'ELF4', 'LYL1', 'CEBPB', 'RFX1', 'ZNF267', 'KLF3', 'MAFK']	4874.19	47
['RXRA', 'ETS2', 'SPI1', 'ZBTB7A', 'RARA', 'BCL11A', 'RREB1', 'SMAD3', 'FLI1', 'FOXO3', 'KLF6', 'IKZF1', 'SREBF1', 'TFDP1', 'ETV6', 'GTF3A', 'RUNX1', 'ERG', 'ELF1', 'NR1D1', 'ZNF217', 'RBPJ', 'RUNX2', 'KLF2', 'IRF2', 'IRF1', 'FOXP1', 'YY1', 'IRF8', 'ZNF787', 'ELF2', 'MAZ', 'ELF4', 'EGR3', 'NR4A3', 'LYL1', 'ZNF692', 'KLF13', 'MXI1', 'TP73', 'MTF1', 'SP3', 'MXD1', 'REL', 'BHLHE40', 'USF2', 'MAFK', …	4874.16	49
['RXRA', 'ETS2', 'SPI1', 'ZBTB7A', 'RARA', 'BCL11A', 'RREB1', 'SMAD3', 'FLI1', 'FOXO3', 'KLF6', 'IKZF1', 'SREBF1', 'TFDP1', 'ETV6', 'GTF3A', 'RUNX1', 'TGIF1', 'JUND', 'SP3', 'MTF1', 'ZNF787', 'NR1D1', 'KLF2', 'ZNF217', 'IRF2', 'IRF8', 'IRF1', 'RBPJ', 'RUNX2', 'KLF13', 'ELF2', 'MXI1', 'SP1', 'EGR3', 'NR4A3', 'MAFK', 'MXD1', 'REL', 'ZBTB7B', 'TP73', 'USF2', 'BHLHE40', 'HIVEP1', 'XBP1']	4874.09	45
['RXRA', 'ETS2', 'SPI1', 'ZBTB7A', 'RARA', 'BCL11A', 'RREB1', 'SMAD3', 'FLI1', 'FOXO3', 'KLF6', 'IKZF1', 'SREBF1', 'TFDP1', 'ETV6', 'GTF3A', 'RUNX1', 'ERG', 'ELF1', 'NR1D1', 'ZNF217', 'RBPJ', 'RUNX2', 'KLF2', 'IRF2', 'IRF1', 'FOXP1', 'YY1', 'IRF8', 'ZNF787', 'ELF2', 'MAZ', 'ELF4', 'EGR3', 'NR4A3', 'LYL1', 'ZNF692', 'KLF13', 'MXI1', 'TP73', 'MTF1', 'SP3', 'RFX1', 'KLF3', 'CEBPA', 'FOS', 'SP1', 'ZN…	4874.08	48
['RXRA', 'ETS2', 'SPI1', 'ZBTB7A', 'RARA', 'BCL11A', 'RREB1', 'SMAD3', 'FLI1', 'FOXO3', 'KLF6', 'IKZF1', 'SREBF1', 'TFDP1', 'ETV6', 'STAT1', 'SP3', 'KLF2', 'IRF2', 'IRF1', 'ELF1', 'ERG', 'MTF1', 'SP1', 'ZNF276', 'JUND', 'RUNX1', 'ZNF787', 'ZNF217', 'MXD1', 'FOXP1', 'IRF8', 'RBPJ', 'RUNX2', 'KLF13', 'HIVEP1', 'YY1', 'TP73', 'ELF2', 'MYB', 'USF2', 'BCL6', 'KLF3']	4874.05	43
['RXRA', 'ETS2', 'SPI1', 'ZBTB7A', 'RARA', 'BCL11A', 'RREB1', 'SMAD3', 'FLI1', 'FOXO3', 'KLF6', 'IKZF1', 'SREBF1', 'TFDP1', 'ETV6', 'GTF3A', 'RUNX1', 'ERG', 'ELF1', 'NR1D1', 'ZNF217', 'RBPJ', 'RUNX2', 'KLF2', 'IRF2', 'IRF1', 'ZBTB7B', 'ELF4', 'EGR3', 'NR4A3', 'LYL1', 'KLF13', 'TP73', 'SOX4', 'JUND', 'ZNF787', 'IRF8', 'MXI1', 'USF2', 'ZNF692', 'MXD1', 'REL', 'BHLHE40', 'XBP1', 'SP3', 'MTF1', 'ELF2…	4873.92	49
['RXRA', 'ETS2', 'SPI1', 'ZBTB7A', 'RARA', 'BCL11A', 'RREB1', 'SMAD3', 'FLI1', 'FOXO3', 'KLF6', 'IKZF1', 'SREBF1', 'TFDP1', 'ETV6', 'GTF3A', 'RUNX1', 'ERG', 'ELF1', 'NR1D1', 'ZNF217', 'RBPJ', 'RUNX2', 'KLF2', 'IRF2', 'IRF1', 'FOXP1', 'YY1', 'IRF8', 'ZNF787', 'ELF2', 'MYB', 'USF2', 'JUND', 'KLF13', 'ELF4', 'LYL1', 'SP1', 'ZBTB48', 'MXD1', 'ZNF692', 'EGR3', 'REL', 'NR4A3', 'BHLHE40', 'CEBPB', 'ZNF2…	4873.92	49
['RXRA', 'ETS2', 'SPI1', 'ZBTB7A', 'RARA', 'BCL11A', 'RREB1', 'SMAD3', 'FLI1', 'FOXO3', 'KLF6', 'IKZF1', 'SREBF1', 'TFDP1', 'ETV6', 'GTF3A', 'RUNX1', 'ERG', 'ELF1', 'NR1D1', 'ZNF217', 'RBPJ', 'RUNX2', 'KLF2', 'IRF2', 'IRF1', 'FOXP1', 'YY1', 'IRF8', 'ZNF787', 'ELF2', 'MYB', 'FOXK1', 'MEF2D', 'GFI1', 'JDP2', 'BCL6', 'JUND', 'KLF3', 'NFE2L2', 'KLF13', 'NFATC3', 'MXD1', 'REL', 'MAFK', 'EGR3', 'NR4A3'…	4873.89	53
['RXRA', 'ETS2', 'SPI1', 'ZBTB7A', 'RARA', 'BCL11A', 'RREB1', 'SMAD3', 'FLI1', 'FOXO3', 'KLF6', 'IKZF1', 'SREBF1', 'TFDP1', 'ETV6', 'GTF3A', 'RUNX1', 'TGIF1', 'JUND', 'SP3', 'MTF1', 'ZNF787', 'NR1D1', 'KLF2', 'ZNF217', 'IRF2', 'IRF8', 'IRF1', 'RBPJ', 'RUNX2', 'KLF13', 'ELF2', 'MXI1', 'NRF1', 'EGR3', 'NR4A3', 'HIVEP1', 'SOX4', 'RFX1', 'USF2', 'XBP1', 'CEBPB', 'FOXP1']	4873.88	43
['RXRA', 'ETS2', 'SPI1', 'ZBTB7A', 'RARA', 'BCL11A', 'RREB1', 'SMAD3', 'FLI1', 'FOXO3', 'DEAF1', 'SREBF1', 'ZNF217', 'KLF2', 'IRF2', 'IRF8', 'IRF1', 'BHLHE40', 'IKZF1', 'ETV6', 'RUNX2', 'REL', 'GTF3A', 'TFDP1', 'RUNX1', 'EGR3', 'KLF13', 'JUND', 'MYB', 'ZNF787', 'TGIF1', 'NR1D1', 'MXD1', 'NR4A3', 'NRF1', 'HIVEP1', 'SOX4', 'USF2', 'XBP1', 'CEBPB', 'FOXP1']	4873.78	41
['RXRA', 'ETS2', 'SPI1', 'ZBTB7A', 'RARA', 'BCL11A', 'RREB1', 'SMAD3', 'FLI1', 'FOXO3', 'KLF6', 'IKZF1', 'SREBF1', 'TFDP1', 'ETV6', 'GTF3A', 'RUNX1', 'ERG', 'ELF1', 'HLX', 'FOXK1', 'JUND', 'MEF2D', 'SOX4', 'ZNF787', 'ZNF217', 'KLF2', 'CEBPA', 'GFI1', 'IRF2', 'FOXP1', 'IRF8', 'RBPJ', 'IRF1', 'RUNX2', 'KLF13', 'NFATC3', 'REL', 'KLF3', 'YY1', 'MXI1', 'EGR3', 'NR4A3', 'CEBPB', 'BHLHE40', 'NRF1', 'ATF…	4873.75	48
['RXRA', 'ETS2', 'SPI1', 'ZBTB7A', 'RARA', 'BCL11A', 'RREB1', 'SMAD3', 'FLI1', 'FOXO3', 'KLF6', 'IKZF1', 'SREBF1', 'TFDP1', 'ETV6', 'GTF3A', 'RUNX1', 'ERG', 'ELF1', 'NR1D1', 'ZNF217', 'RBPJ', 'RUNX2', 'KLF2', 'IRF2', 'IRF1', 'FOXP1', 'YY1', 'IRF8', 'ZNF787', 'ELF2', 'MXI1', 'USF2', 'JUND', 'KLF13', 'ELF4', 'LYL1', 'NRF1', 'ZNF692', 'EGR3', 'NR4A3', 'HIVEP1', 'MTF1', 'SP3', 'CEBPB', 'RFX1', 'KLF3'…	4873.65	48
['RXRA', 'ETS2', 'SPI1', 'ZBTB7A', 'RARA', 'BCL11A', 'RREB1', 'SMAD3', 'FLI1', 'FOXO3', 'DEAF1', 'SREBF1', 'ZNF217', 'KLF2', 'IRF2', 'IRF8', 'IRF1', 'BHLHE40', 'IKZF1', 'ETV6', 'RUNX2', 'REL', 'STAT1', 'EGR3', 'NR4A3', 'KLF13', 'ELF1', 'ERG', 'TFDP1', 'NRF1', 'JUND', 'RUNX1', 'MXI1', 'ZNF787', 'MXD1', 'HIVEP1', 'ELF4', 'LYL1', 'ZNF692', 'USF2', 'KLF3', 'SOX4', 'CEBPB', 'FOXP1']	4873.59	44
['RXRA', 'ETS2', 'SPI1', 'ZBTB7A', 'RARA', 'BCL11A', 'RREB1', 'SMAD3', 'FLI1', 'FOXO3', 'DEAF1', 'SREBF1', 'ZNF217', 'KLF2', 'IRF2', 'IRF8', 'IRF1', 'BHLHE40', 'IKZF1', 'ETV6', 'RUNX2', 'REL', 'STAT1', 'EGR3', 'NR4A3', 'KLF13', 'ELF1', 'ERG', 'TFDP1', 'ZNF267', 'JUND', 'RUNX1', 'MYB', 'ZNF787', 'HLX', 'CEBPA', 'GFI1', 'CEBPB', 'NFATC3', 'FOXK1', 'KLF3', 'FOXP1', 'MEF2D', 'SOX4', 'LYL1']	4873.56	45
['RXRA', 'ETS2', 'SPI1', 'ZBTB7A', 'RARA', 'BCL11A', 'RREB1', 'SMAD3', 'FLI1', 'FOXO3', 'KLF6', 'IKZF1', 'SREBF1', 'TFDP1', 'ETV6', 'GTF3A', 'RUNX1', 'ERG', 'ELF1', 'NR1D1', 'ZNF217', 'RBPJ', 'RUNX2', 'KLF2', 'IRF2', 'IRF1', 'FOXP1', 'YY1', 'IRF8', 'ZNF787', 'ELF2', 'MXI1', 'USF2', 'JUND', 'KLF13', 'ELF4', 'LYL1', 'NRF1', 'ZNF692', 'EGR3', 'NR4A3', 'HIVEP1', 'ZBTB48', 'MXD1', 'REL', 'BHLHE40', 'C…	4873.37	49
['RXRA', 'ETS2', 'SPI1', 'ZBTB7A', 'RARA', 'BCL11A', 'RREB1', 'SMAD3', 'FLI1', 'FOXO3', 'KLF6', 'IKZF1', 'SREBF1', 'TFDP1', 'ETV6', 'STAT1', 'SP3', 'KLF2', 'IRF2', 'IRF1', 'ELF1', 'ERG', 'MTF1', 'SP1', 'EGR3', 'NR4A3', 'RUNX1', 'ZNF217', 'RBPJ', 'RUNX2', 'FOXP1', 'YY1', 'IRF8', 'JUND', 'MXI1', 'KLF13', 'USF2', 'ZNF787', 'ELF2', 'ZNF692', 'ELF4', 'LYL1', 'CEBPB', 'MXD1', 'REL', 'BHLHE40', 'ZNF267'…	4873.12	49
['RXRA', 'ETS2', 'SPI1', 'ZBTB7A', 'RARA', 'BCL11A', 'RREB1', 'SMAD3', 'FLI1', 'FOXO3', 'KLF6', 'IKZF1', 'SREBF1', 'TFDP1', 'ETV6', 'GTF3A', 'RUNX1', 'TGIF1', 'JUND', 'SP3', 'MTF1', 'ZNF787', 'NR1D1', 'KLF2', 'ZNF217', 'IRF2', 'IRF8', 'IRF1', 'RBPJ', 'RUNX2', 'KLF13', 'ELF2', 'MYB', 'SP1', 'EGR3', 'NR4A3', 'SOX4', 'RFX1', 'USF2', 'HIVEP1', 'KLF3', 'ZBTB7B', 'TP73']	4872.95	43
['RXRA', 'ETS2', 'SPI1', 'ZBTB7A', 'RARA', 'BCL11A', 'RREB1', 'SMAD3', 'FLI1', 'FOXO3', 'KLF6', 'IKZF1', 'SREBF1', 'TFDP1', 'ETV6', 'GTF3A', 'RUNX1', 'ERG', 'ELF1', 'NR1D1', 'ZNF217', 'RBPJ', 'RUNX2', 'KLF2', 'IRF2', 'IRF1', 'FOXP1', 'YY1', 'IRF8', 'ZNF787', 'ELF2', 'MXI1', 'FOXK1', 'MEF2D', 'GFI1', 'JDP2', 'BCL6', 'JUND', 'KLF13', 'KLF3', 'CEBPB', 'EGR3', 'NR4A3', 'MAFK', 'NFATC3', 'REL', 'BHLHE…	4872.67	51
['RXRA', 'ETS2', 'SPI1', 'ZBTB7A', 'RARA', 'BCL11A', 'RREB1', 'SMAD3', 'FLI1', 'FOXO3', 'KLF6', 'IKZF1', 'SREBF1', 'TFDP1', 'ETV6', 'GTF3A', 'RUNX1', 'ERG', 'ELF1', 'NR1D1', 'ZNF217', 'RBPJ', 'RUNX2', 'KLF2', 'IRF2', 'IRF1', 'FOXP1', 'YY1', 'IRF8', 'ZNF787', 'ELF2', 'MXI1', 'USF2', 'JUND', 'KLF13', 'ELF4', 'LYL1', 'NRF1', 'ZNF692', 'EGR3', 'NR4A3', 'HIVEP1', 'MTF1', 'SP3', 'CEBPB', 'MXD1', 'REL',…	4872.62	50
['RXRA', 'ETS2', 'SPI1', 'ZBTB7A', 'RARA', 'BCL11A', 'RREB1', 'SMAD3', 'FLI1', 'FOXO3', 'KLF6', 'IKZF1', 'SREBF1', 'TFDP1', 'ETV6', 'GTF3A', 'RUNX1', 'ERG', 'ELF1', 'NR1D1', 'ZNF217', 'RBPJ', 'RUNX2', 'KLF2', 'IRF2', 'IRF1', 'FOXP1', 'YY1', 'IRF8', 'ZNF787', 'ELF2', 'MYB', 'FOXK1', 'MEF2D', 'GFI1', 'JDP2', 'BCL6', 'JUND', 'KLF3', 'NFE2L2', 'KLF13', 'RFX1', 'EGR3', 'NR4A3', 'TP73', 'MAFK', 'MTF1',…	4872.52	50
['RXRA', 'ETS2', 'SPI1', 'ZBTB7A', 'RARA', 'BCL11A', 'RREB1', 'SMAD3', 'FLI1', 'FOXO3', 'KLF6', 'IKZF1', 'SREBF1', 'TFDP1', 'ETV6', 'GTF3A', 'RUNX1', 'ERG', 'ELF1', 'NR1D1', 'ZNF217', 'RBPJ', 'RUNX2', 'KLF2', 'IRF2', 'IRF1', 'ZBTB7B', 'ELF4', 'EGR3', 'NR4A3', 'LYL1', 'KLF13', 'TP73', 'MAFK', 'SP3', 'MTF1', 'ELF2', 'SP1', 'ZNF787', 'IRF8', 'USF2', 'ZNF692', 'RFX1', 'KLF3', 'MYB', 'JUND', 'ZNF267']	4872.49	47
['RXRA', 'ETS2', 'SPI1', 'ZBTB7A', 'RARA', 'BCL11A', 'RREB1', 'SMAD3', 'FLI1', 'FOXO3', 'KLF6', 'NR3C1', 'SREBF1', 'TFDP1', 'SP3', 'MTF1', 'KLF2', 'KLF3', 'GTF3A', 'NR1D1', 'MAFK', 'EGR3', 'NR4A3', 'KLF13', 'NRF1', 'TGIF1', 'MXI1', 'MXD1', 'BHLHE40', 'NFATC3', 'IRF2', 'IRF8', 'IRF1', 'ZNF217', 'FOXK1', 'MEF2D', 'FOXP1']	4872.46	37
['RXRA', 'ETS2', 'SPI1', 'ZBTB7A', 'RARA', 'BCL11A', 'RREB1', 'SMAD3', 'FLI1', 'FOXO3', 'KLF6', 'IKZF1', 'SREBF1', 'TFDP1', 'ETV6', 'GTF3A', 'RUNX1', 'ERG', 'ELF1', 'NR1D1', 'ZNF217', 'RBPJ', 'RUNX2', 'KLF2', 'IRF2', 'IRF1', 'ZBTB7B', 'ELF4', 'EGR3', 'NR4A3', 'LYL1', 'KLF13', 'TP73', 'MAFK', 'ZBTB48', 'ZNF787', 'MXD1', 'IRF8', 'REL', 'USF2', 'ZNF692', 'BHLHE40', 'KLF3', 'MYB', 'JUND', 'ELF2', 'ZN…	4872.23	48
['RXRA', 'ETS2', 'SPI1', 'ZBTB7A', 'RARA', 'BCL11A', 'RREB1', 'SMAD3', 'FLI1', 'FOXO3', 'KLF6', 'IKZF1', 'SREBF1', 'TFDP1', 'ETV6', 'STAT1', 'SP3', 'KLF2', 'IRF2', 'IRF1', 'TGIF1', 'JUND', 'MTF1', 'RUNX1', 'ZNF787', 'ZNF217', 'IRF8', 'RBPJ', 'RUNX2', 'KLF13', 'ELF2', 'MYB', 'SP1', 'EGR3', 'NR4A3', 'SOX4', 'RFX1', 'ZNF267', 'XBP1', 'USF2', 'CEBPB', 'FOXP1']	4872.1	42
['RXRA', 'ETS2', 'SPI1', 'ZBTB7A', 'RARA', 'BCL11A', 'RREB1', 'SMAD3', 'FLI1', 'FOXO3', 'KLF6', 'IKZF1', 'SREBF1', 'TFDP1', 'ETV6', 'STAT1', 'SP3', 'KLF2', 'IRF2', 'IRF1', 'ELF1', 'ERG', 'MTF1', 'SP1', 'EGR3', 'NR4A3', 'RUNX1', 'ZNF217', 'RBPJ', 'RUNX2', 'FOXP1', 'YY1', 'IRF8', 'JUND', 'MYB', 'USF2', 'ZNF787', 'KLF13', 'ELF2', 'ZNF692', 'ELF4', 'LYL1', 'CEBPB', 'RFX1', 'ZNF267', 'KLF3', 'SOX4']	4872.04	47
['RXRA', 'ETS2', 'SPI1', 'ZBTB7A', 'RARA', 'BCL11A', 'RREB1', 'SMAD3', 'FLI1', 'FOXO3', 'KLF6', 'IKZF1', 'SREBF1', 'TFDP1', 'ETV6', 'GTF3A', 'RUNX1', 'TGIF1', 'JUND', 'SP3', 'MTF1', 'ZNF787', 'NR1D1', 'KLF2', 'ZNF217', 'IRF2', 'IRF8', 'IRF1', 'RBPJ', 'RUNX2', 'KLF13', 'ELF2', 'MYB', 'SP1', 'EGR3', 'NR4A3', 'SOX4', 'MXD1', 'REL', 'ZBTB7B', 'TP73', 'USF2', 'BHLHE40', 'HIVEP1', 'XBP1']	4871.84	45
['RXRA', 'ETS2', 'SPI1', 'ZBTB7A', 'RARA', 'BCL11A', 'RREB1', 'SMAD3', 'FLI1', 'FOXO3', 'KLF6', 'IKZF1', 'SREBF1', 'TFDP1', 'ETV6', 'STAT1', 'SP3', 'KLF2', 'IRF2', 'IRF1', 'ELF1', 'ERG', 'MTF1', 'SP1', 'EGR3', 'NR4A3', 'RUNX1', 'ZNF217', 'RBPJ', 'RUNX2', 'ZBTB7B', 'ELF4', 'LYL1', 'ZNF692', 'KLF13', 'TP73', 'ELF2', 'SOX4', 'ZNF787', 'JUND', 'IRF8', 'MXI1', 'USF2', 'MXD1', 'REL', 'BHLHE40', 'HIVEP1…	4871.79	48
['RXRA', 'ETS2', 'SPI1', 'ZBTB7A', 'RARA', 'BCL11A', 'RREB1', 'SMAD3', 'FLI1', 'FOXO3', 'KLF6', 'IKZF1', 'SREBF1', 'TFDP1', 'ETV6', 'STAT1', 'SP3', 'KLF2', 'IRF2', 'IRF1', 'TGIF1', 'JUND', 'MTF1', 'RUNX1', 'ZNF787', 'ZNF217', 'IRF8', 'RBPJ', 'RUNX2', 'KLF13', 'ELF2', 'MXI1', 'SP1', 'EGR3', 'NR4A3', 'MAFK', 'MXD1', 'REL', 'BHLHE40', 'USF2', 'HIVEP1', 'KLF3', 'ZBTB7B', 'TP73']	4871.77	44
['RXRA', 'ETS2', 'SPI1', 'ZBTB7A', 'RARA', 'BCL11A', 'RREB1', 'SMAD3', 'FLI1', 'FOXO3', 'DEAF1', 'SREBF1', 'ZNF217', 'KLF2', 'IRF2', 'IRF8', 'IRF1', 'BHLHE40', 'IKZF1', 'ETV6', 'RUNX2', 'REL', 'STAT1', 'EGR3', 'NR4A3', 'KLF13', 'TGIF1', 'JUND', 'RUNX1', 'ZNF787', 'MXD1', 'MYB', 'TFDP1', 'ZNF267', 'USF2', 'KLF3', 'BCL6', 'FOXP1', 'CEBPB', 'SOX4']	4871.73	40
['RXRA', 'ETS2', 'SPI1', 'ZBTB7A', 'RARA', 'BCL11A', 'RREB1', 'SMAD3', 'FLI1', 'FOXO3', 'DEAF1', 'SREBF1', 'ZNF217', 'KLF2', 'IRF2', 'IRF8', 'IRF1', 'BHLHE40', 'IKZF1', 'ETV6', 'RUNX2', 'REL', 'GTF3A', 'TFDP1', 'RUNX1', 'EGR3', 'KLF13', 'JUND', 'MXI1', 'NR4A3', 'ELF1', 'ERG', 'ZNF787', 'NR1D1', 'ZBTB48', 'MXD1', 'BCL6', 'KLF3', 'FOXP1', 'USF2', 'TP73', 'HIVEP1', 'NRF1', 'MAFK']	4871.59	44
['RXRA', 'ETS2', 'SPI1', 'ZBTB7A', 'RARA', 'BCL11A', 'RREB1', 'SMAD3', 'FLI1', 'FOXO3', 'KLF6', 'IKZF1', 'SREBF1', 'TFDP1', 'ETV6', 'GTF3A', 'RUNX1', 'ERG', 'ELF1', 'NR1D1', 'ZNF217', 'RBPJ', 'RUNX2', 'KLF2', 'IRF2', 'IRF1', 'ZBTB7B', 'ELF4', 'EGR3', 'NR4A3', 'LYL1', 'KLF13', 'TP73', 'MAFK', 'SP3', 'MTF1', 'ELF2', 'SP1', 'ZNF787', 'IRF8', 'USF2', 'ZNF692', 'MXD1', 'REL', 'BHLHE40', 'XBP1', 'MYB',…	4871.49	49
['RXRA', 'ETS2', 'SPI1', 'ZBTB7A', 'RARA', 'BCL11A', 'RREB1', 'SMAD3', 'FLI1', 'FOXO3', 'KLF6', 'IKZF1', 'SREBF1', 'TFDP1', 'ETV6', 'GTF3A', 'RUNX1', 'ERG', 'ELF1', 'NR1D1', 'ZNF217', 'RBPJ', 'RUNX2', 'KLF2', 'IRF2', 'IRF1', 'FOXP1', 'YY1', 'IRF8', 'ZNF787', 'ELF2', 'MYB', 'USF2', 'JUND', 'KLF13', 'ELF4', 'LYL1', 'SP1', 'ZBTB48', 'MXD1', 'ZNF276', 'HIVEP1', 'TP73', 'XBP1']	4871.43	44
['RXRA', 'ETS2', 'SPI1', 'ZBTB7A', 'RARA', 'BCL11A', 'RREB1', 'SMAD3', 'FLI1', 'FOXO3', 'KLF6', 'IKZF1', 'SREBF1', 'TFDP1', 'ETV6', 'STAT1', 'SP3', 'KLF2', 'IRF2', 'IRF1', 'ELF1', 'ERG', 'MTF1', 'SP1', 'EGR3', 'NR4A3', 'RUNX1', 'ZNF217', 'RBPJ', 'RUNX2', 'FOXP1', 'YY1', 'IRF8', 'JUND', 'MXI1', 'KLF13', 'USF2', 'ZNF787', 'ELF2', 'ZNF692', 'ELF4', 'LYL1', 'TP73', 'RFX1', 'ZNF267', 'XBP1', 'MAFK']	4871.19	47
['RXRA', 'ETS2', 'SPI1', 'ZBTB7A', 'RARA', 'BCL11A', 'RREB1', 'SMAD3', 'FLI1', 'FOXO3', 'KLF6', 'IKZF1', 'SREBF1', 'TFDP1', 'ETV6', 'STAT1', 'SP3', 'KLF2', 'IRF2', 'IRF1', 'ELF1', 'ERG', 'MTF1', 'SP1', 'EGR3', 'NR4A3', 'RUNX1', 'ZNF217', 'RBPJ', 'RUNX2', 'FOXP1', 'YY1', 'IRF8', 'JUND', 'MYB', 'USF2', 'ZNF787', 'KLF13', 'ELF2', 'ZNF692', 'ELF4', 'LYL1', 'CEBPB', 'MXD1', 'REL', 'BHLHE40', 'ZNF267',…	4871.06	49
['RXRA', 'ETS2', 'SPI1', 'ZBTB7A', 'RARA', 'BCL11A', 'RREB1', 'SMAD3', 'FLI1', 'FOXO3', 'KLF6', 'IKZF1', 'SREBF1', 'TFDP1', 'ETV6', 'GTF3A', 'RUNX1', 'ERG', 'ELF1', 'NR1D1', 'ZNF217', 'RBPJ', 'RUNX2', 'KLF2', 'IRF2', 'IRF1', 'ZBTB7B', 'ELF4', 'EGR3', 'NR4A3', 'LYL1', 'KLF13', 'TP73', 'MAFK', 'SP3', 'MTF1', 'ELF2', 'NRF1', 'ZNF692', 'ZNF787', 'IRF8', 'MXD1', 'REL', 'BHLHE40', 'USF2', 'HIVEP1', 'JU…	4870.94	49
['RXRA', 'ETS2', 'SPI1', 'ZBTB7A', 'RARA', 'BCL11A', 'RREB1', 'SMAD3', 'FLI1', 'FOXO3', 'KLF6', 'IKZF1', 'SREBF1', 'TFDP1', 'ETV6', 'GTF3A', 'RUNX1', 'ERG', 'ELF1', 'NR1D1', 'ZNF217', 'RBPJ', 'RUNX2', 'KLF2', 'IRF2', 'IRF1', 'FOXP1', 'YY1', 'IRF8', 'ZNF787', 'ELF2', 'MXI1', 'FOXK1', 'MEF2D', 'GFI1', 'JDP2', 'BCL6', 'JUND', 'KLF13', 'KLF3', 'CEBPB', 'EGR3', 'NR4A3', 'MAFK', 'RFX1', 'ATF1', 'ZNF267…	4870.92	48
['RXRA', 'ETS2', 'SPI1', 'ZBTB7A', 'RARA', 'BCL11A', 'RREB1', 'SMAD3', 'FLI1', 'FOXO3', 'KLF6', 'IKZF1', 'SREBF1', 'TFDP1', 'ETV6', 'GTF3A', 'RUNX1', 'ERG', 'ELF1', 'NR1D1', 'ZNF217', 'RBPJ', 'RUNX2', 'KLF2', 'IRF2', 'IRF1', 'FOXP1', 'YY1', 'IRF8', 'ZNF787', 'ELF2', 'MXI1', 'USF2', 'JUND', 'KLF13', 'ELF4', 'LYL1', 'SP1', 'SP3', 'MTF1', 'ZNF692', 'EGR3', 'NR4A3', 'CEBPB', 'RFX1', 'HIVEP1', 'XBP1',…	4870.88	48
['RXRA', 'ETS2', 'SPI1', 'ZBTB7A', 'RARA', 'BCL11A', 'RREB1', 'SMAD3', 'FLI1', 'FOXO3', 'KLF6', 'IKZF1', 'SREBF1', 'TFDP1', 'ETV6', 'STAT1', 'SP3', 'KLF2', 'IRF2', 'IRF1', 'TGIF1', 'JUND', 'MTF1', 'RUNX1', 'ZNF787', 'ZNF217', 'IRF8', 'RBPJ', 'RUNX2', 'KLF13', 'ELF2', 'MYB', 'SP1', 'EGR3', 'NR4A3', 'MAFK', 'MXD1', 'REL', 'BHLHE40', 'USF2', 'HIVEP1', 'KLF3', 'BCL6', 'FOXP1', 'TP73']	4870.82	45
['RXRA', 'ETS2', 'SPI1', 'ZBTB7A', 'RARA', 'BCL11A', 'RREB1', 'SMAD3', 'FLI1', 'FOXO3', 'KLF6', 'IKZF1', 'SREBF1', 'TFDP1', 'ETV6', 'GTF3A', 'RUNX1', 'ERG', 'ELF1', 'NR1D1', 'ZNF217', 'RBPJ', 'RUNX2', 'KLF2', 'IRF2', 'IRF1', 'FOXP1', 'YY1', 'IRF8', 'ZNF787', 'ELF2', 'MYB', 'FOXK1', 'MEF2D', 'GFI1', 'JDP2', 'BCL6', 'JUND', 'KLF3', 'NFE2L2', 'KLF13', 'NFATC3', 'ATF1', 'REL', 'MAFK', 'EGR3', 'NR4A3'…	4870.78	51
['RXRA', 'ETS2', 'SPI1', 'ZBTB7A', 'RARA', 'BCL11A', 'RREB1', 'SMAD3', 'FLI1', 'FOXO3', 'KLF6', 'IKZF1', 'SREBF1', 'TFDP1', 'ETV6', 'GTF3A', 'RUNX1', 'ERG', 'ELF1', 'NR1D1', 'ZNF217', 'RBPJ', 'RUNX2', 'KLF2', 'IRF2', 'IRF1', 'FOXP1', 'YY1', 'IRF8', 'ZNF787', 'ELF2', 'MXI1', 'USF2', 'JUND', 'KLF13', 'ELF4', 'LYL1', 'NRF1', 'ZNF692', 'EGR3', 'NR4A3', 'HIVEP1', 'MTF1', 'SP3', 'TP73', 'RFX1', 'XBP1',…	4870.71	48
['RXRA', 'ETS2', 'SPI1', 'ZBTB7A', 'RARA', 'BCL11A', 'RREB1', 'SMAD3', 'FLI1', 'FOXO3', 'KLF6', 'IKZF1', 'SREBF1', 'TFDP1', 'ETV6', 'GTF3A', 'RUNX1', 'ERG', 'ELF1', 'NR1D1', 'ZNF217', 'RBPJ', 'RUNX2', 'KLF2', 'IRF2', 'IRF1', 'FOXP1', 'YY1', 'IRF8', 'ZNF787', 'ELF2', 'MXI1', 'USF2', 'JUND', 'KLF13', 'ELF4', 'LYL1', 'SP1', 'ZBTB48', 'MXD1', 'ZNF692', 'EGR3', 'REL', 'NR4A3', 'BHLHE40', 'CEBPB', 'HIV…	4870.65	49
['RXRA', 'ETS2', 'SPI1', 'ZBTB7A', 'RARA', 'BCL11A', 'RREB1', 'SMAD3', 'FLI1', 'FOXO3', 'KLF6', 'IKZF1', 'SREBF1', 'TFDP1', 'ETV6', 'STAT1', 'SP3', 'KLF2', 'IRF2', 'IRF1', 'ELF1', 'ERG', 'MTF1', 'NRF1', 'EGR3', 'NR4A3', 'KLF13', 'RUNX1', 'ZNF217', 'RBPJ', 'RUNX2', 'FOXP1', 'YY1', 'IRF8', 'JUND', 'MXI1', 'USF2', 'HIVEP1', 'ZNF787', 'ELF2', 'ZNF692', 'ELF4', 'LYL1', 'CEBPB', 'MXD1', 'REL', 'BHLHE40…	4870.51	49
['RXRA', 'ETS2', 'SPI1', 'ZBTB7A', 'RARA', 'BCL11A', 'RREB1', 'SMAD3', 'FLI1', 'FOXO3', 'KLF6', 'IKZF1', 'SREBF1', 'TFDP1', 'ETV6', 'GTF3A', 'RUNX1', 'ERG', 'ELF1', 'NR1D1', 'ZNF217', 'RBPJ', 'RUNX2', 'KLF2', 'IRF2', 'IRF1', 'FOXP1', 'YY1', 'IRF8', 'ZNF787', 'ELF2', 'MXI1', 'USF2', 'JUND', 'KLF13', 'ELF4', 'LYL1', 'NRF1', 'ZNF692', 'EGR3', 'NR4A3', 'HIVEP1', 'ZBTB48', 'MXD1', 'REL', 'BHLHE40', 'T…	4870.49	49
['RXRA', 'ETS2', 'SPI1', 'ZBTB7A', 'RARA', 'BCL11A', 'RREB1', 'SMAD3', 'FLI1', 'FOXO3', 'KLF6', 'IKZF1', 'SREBF1', 'TFDP1', 'ETV6', 'GTF3A', 'RUNX1', 'ERG', 'ELF1', 'NR1D1', 'ZNF217', 'RBPJ', 'RUNX2', 'KLF2', 'IRF2', 'IRF1', 'FOXP1', 'YY1', 'IRF8', 'ZNF787', 'ELF2', 'MYB', 'FOXK1', 'MEF2D', 'GFI1', 'JDP2', 'BCL6', 'JUND', 'KLF3', 'CEBPB', 'EGR3', 'KLF13', 'NR4A3', 'MAFK', 'NFATC3', 'REL', 'BHLHE4…	4870.4	50
['RXRA', 'ETS2', 'SPI1', 'ZBTB7A', 'RARA', 'BCL11A', 'RREB1', 'SMAD3', 'FLI1', 'FOXO3', 'KLF6', 'IKZF1', 'SREBF1', 'TFDP1', 'ETV6', 'STAT1', 'SP3', 'KLF2', 'IRF2', 'IRF1', 'TGIF1', 'JUND', 'MTF1', 'RUNX1', 'ZNF787', 'ZNF217', 'IRF8', 'RBPJ', 'RUNX2', 'KLF13', 'ELF2', 'MXI1', 'NRF1', 'EGR3', 'NR4A3', 'HIVEP1', 'SOX4', 'MXD1', 'REL', 'BHLHE40', 'USF2', 'XBP1', 'CEBPB', 'FOXP1']	4870.39	44
['RXRA', 'ETS2', 'SPI1', 'ZBTB7A', 'RARA', 'BCL11A', 'RREB1', 'SMAD3', 'FLI1', 'FOXO3', 'DEAF1', 'SREBF1', 'ZNF217', 'KLF2', 'IRF2', 'IRF8', 'IRF1', 'BHLHE40', 'IKZF1', 'ETV6', 'RUNX2', 'REL', 'STAT1', 'EGR3', 'NR4A3', 'KLF13', 'ELF1', 'ERG', 'TFDP1', 'NRF1', 'JUND', 'RUNX1', 'MXI1', 'ZNF787', 'MXD1', 'HIVEP1', 'ELF4', 'LYL1', 'ZNF692', 'USF2', 'XBP1', 'SOX4', 'TP73', 'FOXP1']	4870.39	44
['RXRA', 'ETS2', 'SPI1', 'ZBTB7A', 'RARA', 'BCL11A', 'RREB1', 'SMAD3', 'FLI1', 'FOXO3', 'DEAF1', 'SREBF1', 'ZNF217', 'KLF2', 'IRF2', 'IRF8', 'IRF1', 'BHLHE40', 'IKZF1', 'ETV6', 'RUNX2', 'REL', 'STAT1', 'EGR3', 'NR4A3', 'KLF13', 'TGIF1', 'JUND', 'RUNX1', 'ZNF787', 'MXD1', 'MXI1', 'TFDP1', 'NRF1', 'HIVEP1', 'USF2', 'XBP1', 'MAFK', 'TP73', 'FOXP1']	4870.23	40
['RXRA', 'ETS2', 'SPI1', 'ZBTB7A', 'RARA', 'BCL11A', 'RREB1', 'SMAD3', 'FLI1', 'FOXO3', 'DEAF1', 'SREBF1', 'ZNF217', 'KLF2', 'IRF2', 'IRF8', 'IRF1', 'BHLHE40', 'IKZF1', 'ETV6', 'RUNX2', 'REL', 'GTF3A', 'TFDP1', 'NFKB2', 'ELF1', 'MAFK', 'EGR3', 'ERG', 'NR1D1', 'NR4A3', 'LYL1', 'KLF13', 'MXI1', 'TP73', 'ELF4', 'MXD1', 'ZNF267', 'ZNF692', 'ZNF787', 'XBP1', 'FOXP1', 'JUND', 'USF2']	4870.2	44
['RXRA', 'ETS2', 'SPI1', 'ZBTB7A', 'RARA', 'BCL11A', 'RREB1', 'SMAD3', 'FLI1', 'FOXO3', 'DEAF1', 'SREBF1', 'ZNF217', 'KLF2', 'IRF2', 'IRF8', 'IRF1', 'BHLHE40', 'NR3C1', 'TFDP1', 'MXD1', 'KLF3', 'MXI1', 'FOXK1', 'MEF2D', 'FOXP1', 'KLF13', 'EGR3', 'NR4A3', 'MAFK', 'NFATC3', 'GTF3A', 'NR1D1', 'NRF1', 'ERG', 'LYL1', 'ZNF692']	4870.05	37
['RXRA', 'ETS2', 'SPI1', 'ZBTB7A', 'RARA', 'BCL11A', 'RREB1', 'SMAD3', 'FLI1', 'FOXO3', 'DEAF1', 'SREBF1', 'ZNF217', 'KLF2', 'IRF2', 'IRF8', 'IRF1', 'BHLHE40', 'IKZF1', 'ETV6', 'RUNX2', 'REL', 'GTF3A', 'TFDP1', 'RUNX1', 'EGR3', 'KLF13', 'JUND', 'MYB', 'ZNF787', 'ERG', 'ELF1', 'NR4A3', 'NR1D1', 'ATF1', 'FOXK1', 'MEF2D', 'GFI1', 'FOXP1', 'NFATC3', 'JDP2', 'BCL6', 'KLF3', 'MAFK', 'CEBPB', 'ZNF267']	4870.02	46
['RXRA', 'ETS2', 'SPI1', 'ZBTB7A', 'RARA', 'BCL11A', 'RREB1', 'SMAD3', 'FLI1', 'FOXO3', 'KLF6', 'IKZF1', 'SREBF1', 'TFDP1', 'ETV6', 'GTF3A', 'RUNX1', 'ERG', 'ELF1', 'NR1D1', 'ZNF217', 'RBPJ', 'RUNX2', 'DDIT3', 'ELF4', 'JUND', 'SP3', 'SOX4', 'EGR3', 'MXD1', 'IRF2', 'NR4A3', 'IRF8', 'IRF1', 'REL', 'KLF3', 'ELF2', 'NR4A2', 'CEBPA', 'FOXK1', 'YY1', 'FOXP1', 'MXI1', 'TP73', 'ZNF267', 'SP1']	4869.8	46
['RXRA', 'ETS2', 'SPI1', 'ZBTB7A', 'RARA', 'BCL11A', 'RREB1', 'SMAD3', 'FLI1', 'FOXO3', 'KLF6', 'IKZF1', 'SREBF1', 'TFDP1', 'ETV6', 'GTF3A', 'NFKB2', 'ELF1', 'EGR3', 'ERG', 'NR1D1', 'KLF2', 'IRF2', 'NR4A3', 'IRF8', 'LYL1', 'IRF1', 'KLF13', 'ELF2', 'ELF4', 'SP3', 'MTF1', 'MAFK', 'NRF1', 'KLF7', 'KLF3', 'REL', 'BHLHE40', 'MAZ', 'FOXP1']	4869.8	40
['RXRA', 'ETS2', 'SPI1', 'ZBTB7A', 'RARA', 'BCL11A', 'RREB1', 'SMAD3', 'FLI1', 'FOXO3', 'KLF6', 'IKZF1', 'SREBF1', 'TFDP1', 'ETV6', 'GTF3A', 'RUNX1', 'ERG', 'ELF1', 'HLX', 'FOXK1', 'JUND', 'MEF2D', 'SOX4', 'ZNF787', 'ZNF217', 'KLF2', 'CEBPA', 'GFI1', 'IRF2', 'FOXP1', 'IRF8', 'RBPJ', 'IRF1', 'RUNX2', 'KLF13', 'NFATC3', 'REL', 'KLF3', 'YY1', 'MXI1', 'EGR3', 'NR4A3', 'CEBPB', 'BHLHE40', 'ZNF267', 'M…	4869.8	49
['RXRA', 'ETS2', 'SPI1', 'ZBTB7A', 'RARA', 'BCL11A', 'RREB1', 'SMAD3', 'FLI1', 'PLAGL2', 'SREBF1', 'ERG', 'IKZF1', 'ELF1', 'TFDP1', 'GTF3A', 'NR1D1', 'ETV6', 'SP3', 'EGR3', 'NR4A3', 'ELF4', 'RUNX1', 'KLF7', 'MTF1', 'KLF2', 'IRF2', 'IRF1', 'KLF13', 'REL', 'KLF3', 'BHLHE40', 'LYL1', 'IRF8', 'ELF2', 'MAZ', 'MAFK', 'FOXP1', 'ZNF267', 'SP1']	4869.7	40
['RXRA', 'ETS2', 'SPI1', 'ZBTB7A', 'RARA', 'BCL11A', 'RREB1', 'SMAD3', 'FLI1', 'FOXO3', 'KLF6', 'IKZF1', 'SREBF1', 'TFDP1', 'ETV6', 'GTF3A', 'RUNX1', 'TGIF1', 'JUND', 'SP3', 'MTF1', 'ZNF787', 'NR1D1', 'KLF2', 'ZNF217', 'IRF2', 'IRF8', 'IRF1', 'RBPJ', 'RUNX2', 'KLF13', 'ELF2', 'MXI1', 'SP1', 'EGR3', 'NR4A3', 'SOX4', 'RFX1', 'USF2', 'ZNF267', 'KLF3', 'BCL6', 'FOXP1', 'CEBPB']	4869.61	44
['RXRA', 'ETS2', 'SPI1', 'ZBTB7A', 'RARA', 'BCL11A', 'RREB1', 'SMAD3', 'FLI1', 'FOXO3', 'KLF6', 'IKZF1', 'SREBF1', 'TFDP1', 'ETV6', 'STAT1', 'SP3', 'KLF2', 'IRF2', 'IRF1', 'TGIF1', 'JUND', 'MTF1', 'RUNX1', 'ZNF787', 'ZNF217', 'IRF8', 'RBPJ', 'RUNX2', 'KLF13', 'ELF2', 'MYB', 'SP1', 'EGR3', 'NR4A3', 'SOX4', 'MXD1', 'REL', 'BHLHE40', 'USF2', 'HIVEP1', 'KLF3', 'ZBTB7B', 'TP73']	4869.48	44
['RXRA', 'ETS2', 'SPI1', 'ZBTB7A', 'RARA', 'BCL11A', 'RREB1', 'SMAD3', 'FLI1', 'FOXO3', 'KLF6', 'IKZF1', 'SREBF1', 'TFDP1', 'ETV6', 'STAT1', 'SP3', 'KLF2', 'IRF2', 'IRF1', 'ELF1', 'ERG', 'MTF1', 'SP1', 'EGR3', 'NR4A3', 'RUNX1', 'ZNF217', 'RBPJ', 'RUNX2', 'ZBTB7B', 'ELF4', 'LYL1', 'ZNF692', 'KLF13', 'TP73', 'ELF2', 'MAFK', 'ZNF787', 'IRF8', 'MXD1', 'REL', 'BHLHE40', 'USF2', 'KLF3', 'MYB', 'JUND', …	4869.31	48
['RXRA', 'ETS2', 'SPI1', 'ZBTB7A', 'RARA', 'BCL11A', 'RREB1', 'SMAD3', 'FLI1', 'FOXO3', 'DEAF1', 'SREBF1', 'ZNF217', 'KLF2', 'IRF2', 'IRF8', 'IRF1', 'BHLHE40', 'IKZF1', 'ETV6', 'RUNX2', 'REL', 'GTF3A', 'TFDP1', 'RUNX1', 'EGR3', 'KLF13', 'JUND', 'MYB', 'ZNF787', 'ERG', 'ELF1', 'NR4A3', 'NR1D1', 'ZBTB48', 'MXD1', 'BCL6', 'KLF3', 'FOXP1', 'USF2', 'TP73', 'HIVEP1', 'NRF1', 'SOX4']	4869.3	44
['RXRA', 'ETS2', 'SPI1', 'ZBTB7A', 'RARA', 'BCL11A', 'RREB1', 'SMAD3', 'FLI1', 'FOXO3', 'DEAF1', 'SREBF1', 'ZNF217', 'KLF2', 'IRF2', 'IRF8', 'IRF1', 'BHLHE40', 'IKZF1', 'ETV6', 'RUNX2', 'REL', 'STAT1', 'EGR3', 'NR4A3', 'KLF13', 'TGIF1', 'JUND', 'RUNX1', 'ZNF787', 'MXD1', 'MXI1', 'TFDP1', 'ZNF267', 'USF2', 'XBP1', 'SOX4', 'TP73', 'ZBTB7B']	4869.21	39
['RXRA', 'ETS2', 'SPI1', 'ZBTB7A', 'RARA', 'BCL11A', 'RREB1', 'SMAD3', 'FLI1', 'FOXO3', 'KLF6', 'IKZF1', 'SREBF1', 'TFDP1', 'ETV6', 'GTF3A', 'RUNX1', 'ERG', 'ELF1', 'NR1D1', 'ZNF217', 'RBPJ', 'RUNX2', 'KLF2', 'IRF2', 'IRF1', 'ZBTB7B', 'ELF4', 'EGR3', 'NR4A3', 'LYL1', 'KLF13', 'TP73', 'MAFK', 'SP3', 'MTF1', 'ELF2', 'SP1', 'ZNF787', 'IRF8', 'USF2', 'ZNF692', 'RFX1', 'KLF3', 'MXI1', 'HIVEP1', 'JUND']	4869.09	47
['RXRA', 'ETS2', 'SPI1', 'ZBTB7A', 'RARA', 'BCL11A', 'RREB1', 'SMAD3', 'FLI1', 'FOXO3', 'KLF6', 'IKZF1', 'SREBF1', 'TFDP1', 'ETV6', 'STAT1', 'SP3', 'KLF2', 'IRF2', 'IRF1', 'ELF1', 'ERG', 'MTF1', 'SP1', 'EGR3', 'NR4A3', 'RUNX1', 'ZNF217', 'RBPJ', 'RUNX2', 'FOXP1', 'YY1', 'IRF8', 'JUND', 'MYB', 'USF2', 'ZNF787', 'KLF13', 'ELF2', 'ZNF692', 'ELF4', 'LYL1', 'TP73', 'RFX1', 'ZNF267', 'XBP1', 'SOX4']	4869.04	47
['RXRA', 'ETS2', 'SPI1', 'ZBTB7A', 'RARA', 'BCL11A', 'RREB1', 'SMAD3', 'FLI1', 'FOXO3', 'KLF6', 'IKZF1', 'SREBF1', 'TFDP1', 'ETV6', 'GTF3A', 'RUNX1', 'ERG', 'ELF1', 'NR1D1', 'ZNF217', 'RBPJ', 'RUNX2', 'KLF2', 'IRF2', 'IRF1', 'ZBTB7B', 'ELF4', 'EGR3', 'NR4A3', 'LYL1', 'KLF13', 'TP73', 'MAFK', 'ZBTB48', 'ZNF787', 'MXD1', 'IRF8', 'REL', 'USF2', 'ZNF692', 'BHLHE40', 'KLF3', 'MXI1', 'JUND', 'ELF2', 'H…	4868.9	48
['RXRA', 'ETS2', 'SPI1', 'ZBTB7A', 'RARA', 'BCL11A', 'RREB1', 'SMAD3', 'FLI1', 'FOXO3', 'KLF6', 'IKZF1', 'SREBF1', 'TFDP1', 'ETV6', 'GTF3A', 'RUNX1', 'ERG', 'ELF1', 'NR1D1', 'ZNF217', 'RBPJ', 'RUNX2', 'KLF2', 'IRF2', 'IRF1', 'ZBTB7B', 'ELF4', 'EGR3', 'NR4A3', 'LYL1', 'KLF13', 'TP73', 'SOX4', 'JUND', 'ZNF787', 'IRF8', 'MYB', 'USF2', 'ZNF692', 'MXD1', 'REL', 'BHLHE40', 'KLF3', 'SP3', 'MTF1', 'ELF2'…	4868.88	49
['RXRA', 'ETS2', 'SPI1', 'ZBTB7A', 'RARA', 'BCL11A', 'RREB1', 'SMAD3', 'FLI1', 'FOXO3', 'KLF6', 'IKZF1', 'SREBF1', 'TFDP1', 'ETV6', 'STAT1', 'SP3', 'KLF2', 'IRF2', 'IRF1', 'ELF1', 'ERG', 'MTF1', 'SP1', 'EGR3', 'NR4A3', 'RUNX1', 'ZNF217', 'RBPJ', 'RUNX2', 'FOXP1', 'YY1', 'IRF8', 'JUND', 'MXI1', 'KLF13', 'USF2', 'ZNF787', 'ELF2', 'ZNF692', 'ELF4', 'LYL1', 'CEBPB', 'RFX1', 'HIVEP1', 'KLF3', 'SOX4']	4868.64	47
['RXRA', 'ETS2', 'SPI1', 'ZBTB7A', 'RARA', 'BCL11A', 'RREB1', 'SMAD3', 'FLI1', 'FOXO3', 'KLF6', 'IKZF1', 'SREBF1', 'TFDP1', 'ETV6', 'GTF3A', 'RUNX1', 'TGIF1', 'JUND', 'SP3', 'MTF1', 'ZNF787', 'NR1D1', 'KLF2', 'ZNF217', 'IRF2', 'IRF8', 'IRF1', 'RBPJ', 'RUNX2', 'KLF13', 'ELF2', 'MYB', 'NRF1', 'EGR3', 'NR4A3', 'HIVEP1', 'MAFK', 'MXD1', 'REL', 'BHLHE40', 'USF2', 'KLF3', 'ZBTB7B', 'TP73']	4868.6	45
['RXRA', 'ETS2', 'SPI1', 'ZBTB7A', 'RARA', 'BCL11A', 'RREB1', 'SMAD3', 'FLI1', 'FOXO3', 'KLF6', 'IKZF1', 'SREBF1', 'TFDP1', 'ETV6', 'STAT1', 'SP3', 'KLF2', 'IRF2', 'IRF1', 'ELF1', 'ERG', 'MTF1', 'NRF1', 'EGR3', 'NR4A3', 'KLF13', 'RUNX1', 'ZNF217', 'RBPJ', 'RUNX2', 'FOXP1', 'YY1', 'IRF8', 'JUND', 'MXI1', 'USF2', 'HIVEP1', 'ZNF787', 'ELF2', 'ZNF692', 'ELF4', 'LYL1', 'TP73', 'RFX1', 'KLF3', 'SOX4']	4868.47	47
['RXRA', 'ETS2', 'SPI1', 'ZBTB7A', 'RARA', 'BCL11A', 'RREB1', 'SMAD3', 'FLI1', 'FOXO3', 'KLF6', 'IKZF1', 'SREBF1', 'TFDP1', 'ETV6', 'GTF3A', 'RUNX1', 'ERG', 'ELF1', 'NR1D1', 'ZNF217', 'RBPJ', 'RUNX2', 'KLF2', 'IRF2', 'IRF1', 'FOXP1', 'YY1', 'IRF8', 'ZNF787', 'ELF2', 'MYB', 'USF2', 'JUND', 'KLF13', 'ELF4', 'LYL1', 'SP1', 'SP3', 'MTF1', 'ZNF692', 'EGR3', 'NR4A3', 'CEBPB', 'RFX1', 'ZNF267', 'XBP1', …	4868.4	48
['RXRA', 'ETS2', 'SPI1', 'ZBTB7A', 'RARA', 'BCL11A', 'RREB1', 'SMAD3', 'FLI1', 'FOXO3', 'DEAF1', 'SREBF1', 'ZNF217', 'KLF2', 'IRF2', 'IRF8', 'IRF1', 'BHLHE40', 'IKZF1', 'ETV6', 'RUNX2', 'REL', 'STAT1', 'EGR3', 'NR4A3', 'KLF13', 'ELF1', 'ERG', 'TFDP1', 'NRF1', 'JUND', 'RUNX1', 'MXI1', 'ZNF787', 'MXD1', 'HIVEP1', 'BCL6', 'KLF3', 'FOXP1', 'GFI1', 'NFATC3', 'FOXK1', 'MEF2D', 'MAFK', 'CEBPB']	4868.33	45
['RXRA', 'ETS2', 'SPI1', 'ZBTB7A', 'RARA', 'BCL11A', 'RREB1', 'SMAD3', 'FLI1', 'FOXO3', 'KLF6', 'IKZF1', 'SREBF1', 'TFDP1', 'ETV6', 'STAT1', 'SP3', 'KLF2', 'IRF2', 'IRF1', 'TGIF1', 'JUND', 'MTF1', 'RUNX1', 'ZNF787', 'ZNF217', 'IRF8', 'RBPJ', 'RUNX2', 'KLF13', 'ELF2', 'MXI1', 'SP1', 'EGR3', 'NR4A3', 'SOX4', 'RFX1', 'HIVEP1', 'XBP1', 'USF2', 'CEBPB', 'FOXP1']	4868.29	42
['RXRA', 'ETS2', 'SPI1', 'ZBTB7A', 'RARA', 'BCL11A', 'RREB1', 'SMAD3', 'FLI1', 'FOXO3', 'KLF6', 'IKZF1', 'SREBF1', 'TFDP1', 'ETV6', 'STAT1', 'SP3', 'KLF2', 'IRF2', 'IRF1', 'ELF1', 'ERG', 'MTF1', 'SP1', 'ZNF276', 'JUND', 'RUNX1', 'ZNF787', 'ZNF217', 'MXD1', 'FOXP1', 'IRF8', 'RBPJ', 'RUNX2', 'KLF13', 'HIVEP1', 'YY1', 'TP73', 'ELF2', 'MYB', 'USF2', 'ELF4', 'LYL1', 'XBP1']	4868.25	44
['RXRA', 'ETS2', 'SPI1', 'ZBTB7A', 'RARA', 'BCL11A', 'RREB1', 'SMAD3', 'FLI1', 'FOXO3', 'KLF6', 'IKZF1', 'SREBF1', 'TFDP1', 'ETV6', 'GTF3A', 'RUNX1', 'ERG', 'ELF1', 'NR1D1', 'ZNF217', 'RBPJ', 'RUNX2', 'KLF2', 'IRF2', 'IRF1', 'ZBTB7B', 'ELF4', 'EGR3', 'NR4A3', 'LYL1', 'KLF13', 'TP73', 'MAFK', 'SP3', 'MTF1', 'ELF2', 'SP1', 'ZNF787', 'IRF8', 'USF2', 'ZNF692', 'MXD1', 'REL', 'BHLHE40', 'XBP1', 'MXI1'…	4868.22	49
['RXRA', 'ETS2', 'SPI1', 'ZBTB7A', 'RARA', 'BCL11A', 'RREB1', 'SMAD3', 'FLI1', 'FOXO3', 'KLF6', 'IKZF1', 'SREBF1', 'TFDP1', 'ETV6', 'GTF3A', 'RUNX1', 'ERG', 'ELF1', 'NR1D1', 'ZNF217', 'RBPJ', 'RUNX2', 'KLF2', 'IRF2', 'IRF1', 'FOXP1', 'YY1', 'IRF8', 'ZNF787', 'ELF2', 'MYB', 'USF2', 'JUND', 'KLF13', 'ELF4', 'LYL1', 'SP1', 'ZBTB48', 'MXD1', 'ZNF692', 'EGR3', 'REL', 'NR4A3', 'BHLHE40', 'CEBPB', 'ZNF2…	4868.22	49
['RXRA', 'ETS2', 'SPI1', 'ZBTB7A', 'RARA', 'BCL11A', 'RREB1', 'SMAD3', 'FLI1', 'FOXO3', 'KLF6', 'IKZF1', 'SREBF1', 'TFDP1', 'ETV6', 'STAT1', 'SP3', 'KLF2', 'IRF2', 'IRF1', 'TGIF1', 'JUND', 'MTF1', 'RUNX1', 'ZNF787', 'ZNF217', 'IRF8', 'RBPJ', 'RUNX2', 'KLF13', 'ELF2', 'MXI1', 'NRF1', 'EGR3', 'NR4A3', 'HIVEP1', 'SOX4', 'RFX1', 'XBP1', 'USF2', 'TP73', 'FOXP1']	4868.1	42
['RXRA', 'ETS2', 'SPI1', 'ZBTB7A', 'RARA', 'BCL11A', 'RREB1', 'SMAD3', 'FLI1', 'FOXO3', 'KLF6', 'IKZF1', 'SREBF1', 'TFDP1', 'ETV6', 'GTF3A', 'RUNX1', 'ERG', 'ELF1', 'NR1D1', 'ZNF217', 'RBPJ', 'RUNX2', 'KLF2', 'IRF2', 'IRF1', 'FOXP1', 'YY1', 'IRF8', 'ZNF787', 'ELF2', 'MXI1', 'USF2', 'JUND', 'KLF13', 'ELF4', 'LYL1', 'NRF1', 'ZNF692', 'EGR3', 'NR4A3', 'HIVEP1', 'MTF1', 'SP3', 'CEBPB', 'RFX1', 'KLF3'…	4867.83	48
['RXRA', 'ETS2', 'SPI1', 'ZBTB7A', 'RARA', 'BCL11A', 'RREB1', 'SMAD3', 'FLI1', 'FOXO3', 'KLF6', 'IKZF1', 'SREBF1', 'TFDP1', 'ETV6', 'STAT1', 'SP3', 'KLF2', 'IRF2', 'IRF1', 'ELF1', 'ERG', 'MTF1', 'SP1', 'EGR3', 'NR4A3', 'RUNX1', 'ZNF217', 'RBPJ', 'RUNX2', 'FOXP1', 'YY1', 'IRF8', 'JUND', 'MXI1', 'KLF13', 'USF2', 'ZNF787', 'ELF2', 'ZNF692', 'ELF4', 'LYL1', 'CEBPB', 'MXD1', 'REL', 'BHLHE40', 'HIVEP1'…	4867.8	49
['RXRA', 'ETS2', 'SPI1', 'ZBTB7A', 'RARA', 'BCL11A', 'RREB1', 'SMAD3', 'FLI1', 'FOXO3', 'DEAF1', 'SREBF1', 'ZNF217', 'KLF2', 'IRF2', 'IRF8', 'IRF1', 'BHLHE40', 'IKZF1', 'ETV6', 'RUNX2', 'REL', 'STAT1', 'EGR3', 'NR4A3', 'KLF13', 'ELF1', 'ERG', 'TFDP1', 'ZNF267', 'JUND', 'NFKB2', 'ELF4', 'MAFK', 'MXD1', 'MXI1', 'TP73', 'LYL1', 'ZNF692', 'ZNF787', 'USF2', 'KLF3', 'FOXP1']	4867.74	43
['RXRA', 'ETS2', 'SPI1', 'ZBTB7A', 'RARA', 'BCL11A', 'RREB1', 'SMAD3', 'FLI1', 'FOXO3', 'DEAF1', 'SREBF1', 'ZNF217', 'KLF2', 'IRF2', 'IRF8', 'IRF1', 'BHLHE40', 'IKZF1', 'ETV6', 'RUNX2', 'REL', 'STAT1', 'EGR3', 'NR4A3', 'KLF13', 'TGIF1', 'JUND', 'RUNX1', 'ZNF787', 'MXD1', 'MYB', 'TFDP1', 'NRF1', 'HIVEP1', 'USF2', 'XBP1', 'SOX4', 'TP73', 'FOXP1']	4867.7	40
['RXRA', 'ETS2', 'SPI1', 'ZBTB7A', 'RARA', 'BCL11A', 'RREB1', 'SMAD3', 'FLI1', 'FOXO3', 'KLF6', 'IKZF1', 'SREBF1', 'TFDP1', 'ETV6', 'GTF3A', 'RUNX1', 'ERG', 'ELF1', 'NR1D1', 'ZNF217', 'RBPJ', 'RUNX2', 'KLF2', 'IRF2', 'IRF1', 'FOXP1', 'YY1', 'IRF8', 'ZNF787', 'ELF2', 'MXI1', 'USF2', 'JUND', 'KLF13', 'ELF4', 'LYL1', 'NRF1', 'ZNF692', 'EGR3', 'NR4A3', 'HIVEP1', 'ZBTB48', 'MXD1', 'REL', 'BHLHE40', 'C…	4867.67	49
['RXRA', 'ETS2', 'SPI1', 'ZBTB7A', 'RARA', 'BCL11A', 'RREB1', 'SMAD3', 'FLI1', 'FOXO3', 'KLF6', 'IKZF1', 'SREBF1', 'TFDP1', 'ETV6', 'GTF3A', 'RUNX1', 'ERG', 'ELF1', 'NR1D1', 'ZNF217', 'RBPJ', 'RUNX2', 'KLF2', 'IRF2', 'IRF1', 'FOXP1', 'YY1', 'IRF8', 'ZNF787', 'ELF2', 'MXI1', 'FOXK1', 'MEF2D', 'GFI1', 'JDP2', 'BCL6', 'JUND', 'KLF13', 'KLF3', 'NFE2L2', 'NFATC3', 'ATF1', 'REL', 'MAFK', 'EGR3', 'NR4A3…	4867.65	51
['RXRA', 'ETS2', 'SPI1', 'ZBTB7A', 'RARA', 'BCL11A', 'RREB1', 'SMAD3', 'FLI1', 'FOXO3', 'KLF6', 'IKZF1', 'SREBF1', 'TFDP1', 'ETV6', 'STAT1', 'SP3', 'KLF2', 'IRF2', 'IRF1', 'ELF1', 'ERG', 'MTF1', 'NRF1', 'EGR3', 'NR4A3', 'KLF13', 'RUNX1', 'ZNF217', 'RBPJ', 'RUNX2', 'FOXP1', 'YY1', 'IRF8', 'JUND', 'MXI1', 'USF2', 'HIVEP1', 'ZNF787', 'ELF2', 'ZNF692', 'ELF4', 'LYL1', 'TP73', 'MXD1', 'REL', 'BHLHE40'…	4867.63	49
['RXRA', 'ETS2', 'SPI1', 'ZBTB7A', 'RARA', 'BCL11A', 'RREB1', 'SMAD3', 'FLI1', 'FOXO3', 'KLF6', 'IKZF1', 'SREBF1', 'TFDP1', 'ETV6', 'GTF3A', 'RUNX1', 'ERG', 'ELF1', 'HLX', 'FOXK1', 'JUND', 'MEF2D', 'SOX4', 'ZNF787', 'ZNF217', 'KLF2', 'CEBPA', 'GFI1', 'IRF2', 'FOXP1', 'IRF8', 'RBPJ', 'IRF1', 'RUNX2', 'KLF13', 'NFATC3', 'REL', 'KLF3', 'YY1', 'MYB', 'EGR3', 'NR4A3', 'CUX1', 'ZNF267', 'SP1', 'MTF1', …	4867.48	50
['RXRA', 'ETS2', 'SPI1', 'ZBTB7A', 'RARA', 'BCL11A', 'RREB1', 'SMAD3', 'FLI1', 'FOXO3', 'KLF6', 'IKZF1', 'SREBF1', 'TFDP1', 'ETV6', 'GTF3A', 'RUNX1', 'TGIF1', 'JUND', 'SP3', 'MTF1', 'ZNF787', 'NR1D1', 'KLF2', 'ZNF217', 'IRF2', 'IRF8', 'IRF1', 'RBPJ', 'RUNX2', 'KLF13', 'ELF2', 'MXI1', 'NRF1', 'EGR3', 'NR4A3', 'HIVEP1', 'MAFK', 'RFX1', 'USF2', 'XBP1', 'CEBPB', 'FOXP1']	4867.4	43
['RXRA', 'ETS2', 'SPI1', 'ZBTB7A', 'RARA', 'BCL11A', 'RREB1', 'SMAD3', 'FLI1', 'FOXO3', 'DEAF1', 'SREBF1', 'ZNF217', 'KLF2', 'IRF2', 'IRF8', 'IRF1', 'BHLHE40', 'IKZF1', 'ETV6', 'RUNX2', 'REL', 'STAT1', 'EGR3', 'NR4A3', 'KLF13', 'ELF1', 'ERG', 'TFDP1', 'ZNF267', 'MAZ', 'ZNF692', 'MXD1', 'ELF4', 'ZNF787', 'MXI1', 'LYL1', 'TP73', 'RUNX1', 'USF2', 'MAFK', 'KLF3', 'FOXP1']	4867.35	43
['RXRA', 'ETS2', 'SPI1', 'ZBTB7A', 'RARA', 'BCL11A', 'RREB1', 'SMAD3', 'FLI1', 'FOXO3', 'DEAF1', 'SREBF1', 'ZNF217', 'KLF2', 'IRF2', 'IRF8', 'IRF1', 'BHLHE40', 'IKZF1', 'ETV6', 'RUNX2', 'REL', 'STAT1', 'EGR3', 'NR4A3', 'KLF13', 'ELF1', 'ERG', 'TFDP1', 'NRF1', 'JUND', 'RUNX1', 'MXI1', 'ZNF787', 'MXD1', 'HIVEP1', 'ELF4', 'LYL1', 'ZNF692', 'USF2', 'KLF3', 'MAFK', 'CEBPB', 'FOXP1']	4867.25	44
['RXRA', 'ETS2', 'SPI1', 'ZBTB7A', 'RARA', 'BCL11A', 'RREB1', 'SMAD3', 'FLI1', 'FOXO3', 'DEAF1', 'SREBF1', 'ZNF217', 'KLF2', 'IRF2', 'IRF8', 'IRF1', 'BHLHE40', 'IKZF1', 'ETV6', 'RUNX2', 'REL', 'GTF3A', 'TFDP1', 'RUNX1', 'EGR3', 'KLF13', 'JUND', 'MXI1', 'NR4A3', 'ELF1', 'ERG', 'ZNF787', 'NR1D1', 'ATF1', 'FOXK1', 'MEF2D', 'GFI1', 'FOXP1', 'NFATC3', 'JDP2', 'BCL6', 'KLF3', 'MAFK', 'NFE2L2', 'TP73', …	4867.04	47
['RXRA', 'ETS2', 'SPI1', 'ZBTB7A', 'RARA', 'BCL11A', 'RREB1', 'SMAD3', 'FLI1', 'FOXO3', 'KLF6', 'IKZF1', 'SREBF1', 'TFDP1', 'ETV6', 'GTF3A', 'RUNX1', 'ERG', 'ELF1', 'NR1D1', 'ZNF217', 'RBPJ', 'RUNX2', 'KLF2', 'IRF2', 'IRF1', 'FOXP1', 'YY1', 'IRF8', 'ZNF787', 'ELF2', 'MXI1', 'USF2', 'JUND', 'KLF13', 'ELF4', 'LYL1', 'NRF1', 'ZNF692', 'EGR3', 'NR4A3', 'HIVEP1', 'MTF1', 'SP3', 'CEBPB', 'MXD1', 'REL',…	4867.04	50
['RXRA', 'ETS2', 'SPI1', 'ZBTB7A', 'RARA', 'BCL11A', 'RREB1', 'SMAD3', 'FLI1', 'FOXO3', 'DEAF1', 'SREBF1', 'ZNF217', 'KLF2', 'IRF2', 'IRF8', 'IRF1', 'BHLHE40', 'IKZF1', 'ETV6', 'RUNX2', 'REL', 'GTF3A', 'TFDP1', 'RUNX1', 'EGR3', 'KLF13', 'JUND', 'MYB', 'ZNF787', 'TGIF1', 'NR1D1', 'MXD1', 'NR4A3', 'NRF1', 'HIVEP1', 'MAFK', 'USF2', 'XBP1', 'CEBPB', 'FOXP1']	4866.98	41
['RXRA', 'ETS2', 'SPI1', 'ZBTB7A', 'RARA', 'BCL11A', 'RREB1', 'SMAD3', 'FLI1', 'FOXO3', 'KLF6', 'IKZF1', 'SREBF1', 'TFDP1', 'ETV6', 'GTF3A', 'RUNX1', 'ERG', 'ELF1', 'NR1D1', 'ZNF217', 'RBPJ', 'RUNX2', 'KLF2', 'IRF2', 'IRF1', 'ZBTB7B', 'ELF4', 'EGR3', 'NR4A3', 'LYL1', 'KLF13', 'TP73', 'SOX4', 'JUND', 'ZNF787', 'IRF8', 'MYB', 'USF2', 'ZNF692', 'RFX1', 'MTF1', 'SP3', 'ELF2', 'HIVEP1', 'SP1', 'KLF3']	4866.94	47
['RXRA', 'ETS2', 'SPI1', 'ZBTB7A', 'RARA', 'BCL11A', 'RREB1', 'SMAD3', 'FLI1', 'FOXO3', 'KLF6', 'IKZF1', 'SREBF1', 'TFDP1', 'ETV6', 'GTF3A', 'RUNX1', 'ERG', 'ELF1', 'NR1D1', 'ZNF217', 'RBPJ', 'RUNX2', 'DDIT3', 'ELF4', 'JUND', 'SP3', 'SOX4', 'EGR3', 'MXD1', 'IRF2', 'NR4A3', 'IRF8', 'IRF1', 'REL', 'KLF3', 'ELF2', 'ZNF692', 'FOSL2', 'ZNF787', 'MXI1', 'ZBTB7B', 'TP73', 'ZNF267', 'SP1']	4866.91	45
['RXRA', 'ETS2', 'SPI1', 'ZBTB7A', 'RARA', 'BCL11A', 'RREB1', 'SMAD3', 'FLI1', 'FOXO3', 'KLF6', 'IKZF1', 'SREBF1', 'TFDP1', 'ETV6', 'GTF3A', 'RUNX1', 'ERG', 'ELF1', 'NR1D1', 'ZNF217', 'RBPJ', 'RUNX2', 'KLF2', 'IRF2', 'IRF1', 'ZBTB7B', 'ELF4', 'EGR3', 'NR4A3', 'LYL1', 'KLF13', 'TP73', 'SOX4', 'JUND', 'ZNF787', 'IRF8', 'MYB', 'USF2', 'ZNF692', 'MXD1', 'REL', 'BHLHE40', 'KLF3', 'ZBTB48', 'ELF2', 'HI…	4866.79	48
['RXRA', 'ETS2', 'SPI1', 'ZBTB7A', 'RARA', 'BCL11A', 'RREB1', 'SMAD3', 'FLI1', 'FOXO3', 'KLF6', 'IKZF1', 'SREBF1', 'TFDP1', 'ETV6', 'GTF3A', 'RUNX1', 'TGIF1', 'JUND', 'SP3', 'MTF1', 'ZNF787', 'NR1D1', 'KLF2', 'ZNF217', 'IRF2', 'IRF8', 'IRF1', 'RBPJ', 'RUNX2', 'KLF13', 'ELF2', 'MYB', 'SP1', 'EGR3', 'NR4A3', 'MAFK', 'RFX1', 'USF2', 'HIVEP1', 'KLF3', 'ZBTB7B', 'TP73']	4866.47	43
['RXRA', 'ETS2', 'SPI1', 'ZBTB7A', 'RARA', 'BCL11A', 'RREB1', 'SMAD3', 'FLI1', 'FOXO3', 'KLF6', 'IKZF1', 'SREBF1', 'TFDP1', 'ETV6', 'STAT1', 'SP3', 'KLF2', 'IRF2', 'IRF1', 'TGIF1', 'JUND', 'MTF1', 'RUNX1', 'ZNF787', 'ZNF217', 'IRF8', 'RBPJ', 'RUNX2', 'KLF13', 'ELF2', 'MXI1', 'SP1', 'EGR3', 'NR4A3', 'SOX4', 'MXD1', 'REL', 'BHLHE40', 'USF2', 'ZNF267', 'KLF3', 'BCL6', 'FOXP1', 'CEBPB']	4866.29	45
['RXRA', 'ETS2', 'SPI1', 'ZBTB7A', 'RARA', 'BCL11A', 'RREB1', 'SMAD3', 'FLI1', 'FOXO3', 'KLF6', 'IKZF1', 'SREBF1', 'TFDP1', 'ETV6', 'GTF3A', 'RUNX1', 'ERG', 'ELF1', 'NR1D1', 'ZNF217', 'RBPJ', 'RUNX2', 'KLF2', 'IRF2', 'IRF1', 'ZBTB7B', 'ELF4', 'EGR3', 'NR4A3', 'LYL1', 'KLF13', 'TP73', 'SOX4', 'JUND', 'ZNF787', 'IRF8', 'MYB', 'USF2', 'ZNF692', 'MXD1', 'REL', 'BHLHE40', 'XBP1', 'SP3', 'MTF1', 'ELF2'…	4866.16	49
['RXRA', 'ETS2', 'SPI1', 'ZBTB7A', 'RARA', 'BCL11A', 'RREB1', 'SMAD3', 'FLI1', 'FOXO3', 'KLF6', 'IKZF1', 'SREBF1', 'TFDP1', 'ETV6', 'STAT1', 'SP3', 'KLF2', 'IRF2', 'IRF1', 'ELF1', 'ERG', 'MTF1', 'SP1', 'EGR3', 'NR4A3', 'RUNX1', 'ZNF217', 'RBPJ', 'RUNX2', 'FOXP1', 'YY1', 'IRF8', 'JUND', 'MYB', 'USF2', 'ZNF787', 'KLF13', 'ELF2', 'ZNF692', 'ELF4', 'LYL1', 'CEBPB', 'RFX1', 'ZNF267', 'KLF3', 'MAFK']	4866.11	47
['RXRA', 'ETS2', 'SPI1', 'ZBTB7A', 'RARA', 'BCL11A', 'RREB1', 'SMAD3', 'FLI1', 'FOXO3', 'KLF6', 'NR3C1', 'SREBF1', 'TFDP1', 'SP3', 'MTF1', 'KLF2', 'KLF3', 'GTF3A', 'NR1D1', 'MAFK', 'EGR3', 'NR4A3', 'KLF13', 'NRF1', 'ERG', 'LYL1', 'NFATC3', 'MXD1', 'IRF2', 'MXI1', 'BHLHE40', 'IRF8', 'IRF1', 'ZNF217', 'ZNF692', 'FOXK1', 'FOXP1', 'MEF2D', 'YY1']	4866.07	40
['RXRA', 'ETS2', 'SPI1', 'ZBTB7A', 'RARA', 'BCL11A', 'RREB1', 'SMAD3', 'FLI1', 'FOXO3', 'KLF6', 'IKZF1', 'SREBF1', 'TFDP1', 'ETV6', 'STAT1', 'SP3', 'KLF2', 'IRF2', 'IRF1', 'ELF1', 'ERG', 'MTF1', 'SP1', 'EGR3', 'NR4A3', 'RUNX1', 'ZNF217', 'RBPJ', 'RUNX2', 'ZBTB7B', 'ELF4', 'LYL1', 'ZNF692', 'KLF13', 'TP73', 'ELF2', 'MAFK', 'ZNF787', 'IRF8', 'MXD1', 'REL', 'BHLHE40', 'USF2', 'KLF3', 'MXI1', 'HIVEP1…	4865.98	48
['RXRA', 'ETS2', 'SPI1', 'ZBTB7A', 'RARA', 'BCL11A', 'RREB1', 'SMAD3', 'FLI1', 'FOXO3', 'KLF6', 'IKZF1', 'SREBF1', 'TFDP1', 'ETV6', 'STAT1', 'SP3', 'KLF2', 'IRF2', 'IRF1', 'ELF1', 'ERG', 'MTF1', 'NRF1', 'EGR3', 'NR4A3', 'KLF13', 'RUNX1', 'ZNF217', 'RBPJ', 'RUNX2', 'FOXP1', 'YY1', 'IRF8', 'JUND', 'MXI1', 'FOXK1', 'MEF2D', 'GFI1', 'ZNF787', 'MAFK', 'HIVEP1', 'ELF2', 'BCL6', 'KLF3', 'MXD1', 'NFATC3'…	4865.84	50
['RXRA', 'ETS2', 'SPI1', 'ZBTB7A', 'RARA', 'BCL11A', 'RREB1', 'SMAD3', 'FLI1', 'FOXO3', 'KLF6', 'IKZF1', 'SREBF1', 'TFDP1', 'ETV6', 'GTF3A', 'RUNX1', 'ERG', 'ELF1', 'HLX', 'FOXK1', 'JUND', 'MEF2D', 'SOX4', 'ZNF787', 'ZNF217', 'KLF2', 'CEBPA', 'GFI1', 'IRF2', 'FOXP1', 'IRF8', 'RBPJ', 'IRF1', 'RUNX2', 'KLF13', 'NFATC3', 'REL', 'KLF3', 'YY1', 'MYB', 'EGR3', 'NR4A3', 'CEBPB', 'BHLHE40', 'NRF1', 'ATF1…	4865.83	48
['RXRA', 'ETS2', 'SPI1', 'ZBTB7A', 'RARA', 'BCL11A', 'RREB1', 'SMAD3', 'FLI1', 'FOXO3', 'KLF6', 'IKZF1', 'SREBF1', 'TFDP1', 'ETV6', 'GTF3A', 'RUNX1', 'ERG', 'ELF1', 'NR1D1', 'ZNF217', 'RBPJ', 'RUNX2', 'KLF2', 'IRF2', 'IRF1', 'FOXP1', 'YY1', 'IRF8', 'ZNF787', 'ELF2', 'MYB', 'USF2', 'JUND', 'KLF13', 'ELF4', 'LYL1', 'NRF1', 'ZNF692', 'EGR3', 'NR4A3', 'HIVEP1', 'MTF1', 'SP3', 'CEBPB', 'RFX1', 'KLF3',…	4865.73	48
['RXRA', 'ETS2', 'SPI1', 'ZBTB7A', 'RARA', 'BCL11A', 'RREB1', 'SMAD3', 'FLI1', 'FOXO3', 'KLF6', 'IKZF1', 'SREBF1', 'TFDP1', 'ETV6', 'GTF3A', 'RUNX1', 'TGIF1', 'JUND', 'SP3', 'MTF1', 'ZNF787', 'NR1D1', 'KLF2', 'ZNF217', 'IRF2', 'IRF8', 'IRF1', 'RBPJ', 'RUNX2', 'KLF13', 'ELF2', 'MYB', 'SP1', 'EGR3', 'NR4A3', 'MAFK', 'MXD1', 'REL', 'ZBTB7B', 'TP73', 'USF2', 'BHLHE40', 'HIVEP1', 'XBP1']	4865.64	45
['RXRA', 'ETS2', 'SPI1', 'ZBTB7A', 'RARA', 'BCL11A', 'RREB1', 'SMAD3', 'FLI1', 'FOXO3', 'KLF6', 'IKZF1', 'SREBF1', 'TFDP1', 'ETV6', 'STAT1', 'SP3', 'KLF2', 'IRF2', 'IRF1', 'ELF1', 'ERG', 'MTF1', 'SP1', 'EGR3', 'NR4A3', 'RUNX1', 'ZNF217', 'RBPJ', 'RUNX2', 'FOXP1', 'YY1', 'IRF8', 'JUND', 'MXI1', 'KLF13', 'USF2', 'ZNF787', 'ELF2', 'ZNF692', 'ELF4', 'LYL1', 'TP73', 'RFX1', 'HIVEP1', 'XBP1', 'SOX4']	4865.64	47
['RXRA', 'ETS2', 'SPI1', 'ZBTB7A', 'RARA', 'BCL11A', 'RREB1', 'SMAD3', 'FLI1', 'FOXO3', 'KLF6', 'IKZF1', 'SREBF1', 'TFDP1', 'ETV6', 'GTF3A', 'RUNX1', 'ERG', 'ELF1', 'NR1D1', 'ZNF217', 'RBPJ', 'RUNX2', 'KLF2', 'IRF2', 'IRF1', 'FOXP1', 'YY1', 'IRF8', 'ZNF787', 'ELF2', 'MYB', 'USF2', 'JUND', 'KLF13', 'ELF4', 'LYL1', 'NRF1', 'ZNF692', 'EGR3', 'NR4A3', 'HIVEP1', 'ZBTB48', 'MXD1', 'REL', 'BHLHE40', 'CE…	4865.61	49
['RXRA', 'ETS2', 'SPI1', 'ZBTB7A', 'RARA', 'BCL11A', 'RREB1', 'SMAD3', 'FLI1', 'FOXO3', 'KLF6', 'IKZF1', 'SREBF1', 'TFDP1', 'ETV6', 'STAT1', 'SP3', 'KLF2', 'IRF2', 'IRF1', 'ELF1', 'ERG', 'MTF1', 'SP1', 'EGR3', 'NR4A3', 'RUNX1', 'ZNF217', 'RBPJ', 'RUNX2', 'FOXP1', 'YY1', 'IRF8', 'JUND', 'MXI1', 'KLF13', 'FOXK1', 'MEF2D', 'GFI1', 'ZNF787', 'CEBPA', 'SOX4', 'BHLHE40', 'NFATC3', 'REL', 'MXD1', 'ELF2'…	4865.49	51
['RXRA', 'ETS2', 'SPI1', 'ZBTB7A', 'RARA', 'BCL11A', 'RREB1', 'SMAD3', 'FLI1', 'FOXO3', 'KLF6', 'IKZF1', 'SREBF1', 'TFDP1', 'ETV6', 'STAT1', 'SP3', 'KLF2', 'IRF2', 'IRF1', 'TGIF1', 'JUND', 'MTF1', 'RUNX1', 'ZNF787', 'ZNF217', 'IRF8', 'RBPJ', 'RUNX2', 'KLF13', 'ELF2', 'MYB', 'SP1', 'EGR3', 'NR4A3', 'MAFK', 'RFX1', 'ZNF267', 'XBP1', 'USF2', 'CEBPB', 'FOXP1']	4865.45	42
['RXRA', 'ETS2', 'SPI1', 'ZBTB7A', 'RARA', 'BCL11A', 'RREB1', 'SMAD3', 'FLI1', 'FOXO3', 'KLF6', 'IKZF1', 'SREBF1', 'TFDP1', 'ETV6', 'STAT1', 'SP3', 'KLF2', 'IRF2', 'IRF1', 'ELF1', 'ERG', 'MTF1', 'SP1', 'EGR3', 'NR4A3', 'RUNX1', 'ZNF217', 'RBPJ', 'RUNX2', 'FOXP1', 'YY1', 'IRF8', 'JUND', 'MYB', 'USF2', 'ZNF787', 'KLF13', 'ELF2', 'ZNF692', 'ELF4', 'LYL1', 'CEBPB', 'MXD1', 'REL', 'BHLHE40', 'ZNF267',…	4865.37	49
['RXRA', 'ETS2', 'SPI1', 'ZBTB7A', 'RARA', 'BCL11A', 'RREB1', 'SMAD3', 'FLI1', 'FOXO3', 'DEAF1', 'SREBF1', 'ZNF217', 'KLF2', 'IRF2', 'IRF8', 'IRF1', 'BHLHE40', 'IKZF1', 'ETV6', 'RUNX2', 'REL', 'GTF3A', 'TFDP1', 'RUNX1', 'EGR3', 'KLF13', 'JUND', 'MXI1', 'NR4A3', 'TGIF1', 'ZNF787', 'NR1D1', 'MXD1', 'NRF1', 'HIVEP1', 'SOX4', 'USF2', 'KLF3', 'BCL6', 'FOXP1', 'TP73']	4865.31	42
['RXRA', 'ETS2', 'SPI1', 'ZBTB7A', 'RARA', 'BCL11A', 'RREB1', 'SMAD3', 'FLI1', 'FOXO3', 'KLF6', 'IKZF1', 'SREBF1', 'TFDP1', 'ETV6', 'GTF3A', 'RUNX1', 'ERG', 'ELF1', 'NR1D1', 'ZNF217', 'RBPJ', 'RUNX2', 'KLF2', 'IRF2', 'IRF1', 'FOXP1', 'YY1', 'IRF8', 'ZNF787', 'ELF2', 'MYB', 'FOXK1', 'MEF2D', 'GFI1', 'JDP2', 'BCL6', 'JUND', 'KLF3', 'CEBPB', 'EGR3', 'KLF13', 'NR4A3', 'MAFK', 'NFATC3', 'REL', 'BHLHE4…	4865.22	51
['RXRA', 'ETS2', 'SPI1', 'ZBTB7A', 'RARA', 'BCL11A', 'RREB1', 'SMAD3', 'FLI1', 'FOXO3', 'KLF6', 'IKZF1', 'SREBF1', 'TFDP1', 'ETV6', 'GTF3A', 'RUNX1', 'ERG', 'ELF1', 'NR1D1', 'ZNF217', 'RBPJ', 'RUNX2', 'KLF2', 'IRF2', 'IRF1', 'FOXP1', 'YY1', 'IRF8', 'ZNF787', 'ELF2', 'MXI1', 'USF2', 'JUND', 'KLF13', 'ELF4', 'LYL1', 'SP1', 'SP3', 'MTF1', 'ZNF692', 'EGR3', 'NR4A3', 'CEBPB', 'RFX1', 'HIVEP1', 'XBP1',…	4865.06	48
['RXRA', 'ETS2', 'SPI1', 'ZBTB7A', 'RARA', 'BCL11A', 'RREB1', 'SMAD3', 'FLI1', 'FOXO3', 'KLF6', 'IKZF1', 'SREBF1', 'TFDP1', 'ETV6', 'GTF3A', 'RUNX1', 'TGIF1', 'JUND', 'SP3', 'MTF1', 'ZNF787', 'NR1D1', 'KLF2', 'ZNF217', 'IRF2', 'IRF8', 'IRF1', 'RBPJ', 'RUNX2', 'KLF13', 'ELF2', 'MYB', 'NRF1', 'EGR3', 'NR4A3', 'HIVEP1', 'SOX4', 'RFX1', 'USF2', 'XBP1', 'CEBPB', 'FOXP1']	4865.05	43
['RXRA', 'ETS2', 'SPI1', 'ZBTB7A', 'RARA', 'BCL11A', 'RREB1', 'SMAD3', 'FLI1', 'FOXO3', 'KLF6', 'IKZF1', 'SREBF1', 'TFDP1', 'ETV6', 'GTF3A', 'RUNX1', 'ERG', 'ELF1', 'NR1D1', 'ZNF217', 'RBPJ', 'RUNX2', 'KLF2', 'IRF2', 'IRF1', 'FOXP1', 'YY1', 'IRF8', 'ZNF787', 'ELF2', 'MYB', 'USF2', 'JUND', 'KLF13', 'ELF4', 'LYL1', 'NRF1', 'ZNF692', 'EGR3', 'NR4A3', 'HIVEP1', 'MTF1', 'SP3', 'CEBPB', 'MXD1', 'REL', …	4865.02	50
['RXRA', 'ETS2', 'SPI1', 'ZBTB7A', 'RARA', 'BCL11A', 'RREB1', 'SMAD3', 'FLI1', 'FOXO3', 'KLF6', 'IKZF1', 'SREBF1', 'TFDP1', 'ETV6', 'GTF3A', 'RUNX1', 'ERG', 'ELF1', 'NR1D1', 'ZNF217', 'RBPJ', 'RUNX2', 'KLF2', 'IRF2', 'IRF1', 'FOXP1', 'YY1', 'IRF8', 'ZNF787', 'ELF2', 'MXI1', 'USF2', 'JUND', 'KLF13', 'ELF4', 'LYL1', 'SP1', 'ZBTB48', 'MXD1', 'ZNF692', 'EGR3', 'REL', 'NR4A3', 'BHLHE40', 'CEBPB', 'HIV…	4864.96	49
['RXRA', 'ETS2', 'SPI1', 'ZBTB7A', 'RARA', 'BCL11A', 'RREB1', 'SMAD3', 'FLI1', 'FOXO3', 'DEAF1', 'SREBF1', 'ZNF217', 'KLF2', 'IRF2', 'IRF8', 'IRF1', 'BHLHE40', 'IKZF1', 'ETV6', 'RUNX2', 'REL', 'STAT1', 'EGR3', 'NR4A3', 'KLF13', 'ELF1', 'ERG', 'TFDP1', 'NRF1', 'JUND', 'RUNX1', 'MYB', 'ZNF787', 'MXD1', 'HIVEP1', 'ELF4', 'LYL1', 'ZNF692', 'USF2', 'KLF3', 'SOX4', 'CEBPB', 'FOXP1']	4864.95	44
['RXRA', 'ETS2', 'SPI1', 'ZBTB7A', 'RARA', 'BCL11A', 'RREB1', 'SMAD3', 'FLI1', 'FOXO3', 'KLF6', 'IKZF1', 'SREBF1', 'TFDP1', 'ETV6', 'GTF3A', 'RUNX1', 'ERG', 'ELF1', 'NR1D1', 'ZNF217', 'RBPJ', 'RUNX2', 'KLF2', 'IRF2', 'IRF1', 'FOXP1', 'YY1', 'IRF8', 'ZNF787', 'ELF2', 'MXI1', 'USF2', 'JUND', 'KLF13', 'ELF4', 'LYL1', 'NRF1', 'ZNF692', 'EGR3', 'NR4A3', 'HIVEP1', 'MTF1', 'SP3', 'TP73', 'RFX1', 'XBP1',…	4864.9	48
['RXRA', 'ETS2', 'SPI1', 'ZBTB7A', 'RARA', 'BCL11A', 'RREB1', 'SMAD3', 'FLI1', 'FOXO3', 'KLF6', 'IKZF1', 'SREBF1', 'TFDP1', 'ETV6', 'STAT1', 'SP3', 'KLF2', 'IRF2', 'IRF1', 'ELF1', 'ERG', 'MTF1', 'NRF1', 'EGR3', 'NR4A3', 'KLF13', 'RUNX1', 'ZNF217', 'RBPJ', 'RUNX2', 'FOXP1', 'YY1', 'IRF8', 'JUND', 'MXI1', 'USF2', 'HIVEP1', 'ZNF787', 'ELF2', 'ZNF692', 'ELF4', 'LYL1', 'CEBPB', 'MXD1', 'REL', 'BHLHE40…	4864.82	49
['RXRA', 'ETS2', 'SPI1', 'ZBTB7A', 'RARA', 'BCL11A', 'RREB1', 'SMAD3', 'FLI1', 'FOXO3', 'KLF6', 'IKZF1', 'SREBF1', 'TFDP1', 'ETV6', 'GTF3A', 'RUNX1', 'ERG', 'ELF1', 'NR1D1', 'ZNF217', 'RBPJ', 'RUNX2', 'KLF2', 'IRF2', 'IRF1', 'FOXP1', 'YY1', 'IRF8', 'ZNF787', 'ELF2', 'MXI1', 'USF2', 'JUND', 'KLF13', 'ELF4', 'LYL1', 'NRF1', 'ZNF692', 'EGR3', 'NR4A3', 'HIVEP1', 'ZBTB48', 'MXD1', 'REL', 'BHLHE40', 'T…	4864.8	49
['RXRA', 'ETS2', 'SPI1', 'ZBTB7A', 'RARA', 'BCL11A', 'RREB1', 'SMAD3', 'FLI1', 'FOXO3', 'DEAF1', 'SREBF1', 'ZNF217', 'KLF2', 'IRF2', 'IRF8', 'IRF1', 'BHLHE40', 'IKZF1', 'ETV6', 'RUNX2', 'REL', 'STAT1', 'EGR3', 'NR4A3', 'KLF13', 'TGIF1', 'JUND', 'RUNX1', 'ZNF787', 'MXD1', 'MYB', 'TFDP1', 'ZNF267', 'USF2', 'KLF3', 'BCL6', 'FOXP1', 'CEBPB', 'MAFK']	4864.75	40
['RXRA', 'ETS2', 'SPI1', 'ZBTB7A', 'RARA', 'BCL11A', 'RREB1', 'SMAD3', 'FLI1', 'FOXO3', 'KLF6', 'IKZF1', 'SREBF1', 'TFDP1', 'ARID3A', 'EGR3', 'KLF2', 'NR4A3', 'RBPJ', 'KLF13', 'KLF3', 'ELF2', 'ELF1', 'ERG', 'BCL6', 'JUND', 'RUNX1', 'ZNF787', 'MXI1', 'MAFK', 'MTF1', 'SP3', 'TP73', 'MXD1', 'BHLHE40', 'GTF3A', 'NR1D1', 'ZNF267', 'SP1']	4864.74	39
['RXRA', 'ETS2', 'SPI1', 'ZBTB7A', 'RARA', 'BCL11A', 'RREB1', 'SMAD3', 'FLI1', 'FOXO3', 'KLF6', 'IKZF1', 'SREBF1', 'TFDP1', 'ETV6', 'GTF3A', 'RUNX1', 'ERG', 'ELF1', 'NR1D1', 'ZNF217', 'RBPJ', 'RUNX2', 'KLF2', 'IRF2', 'IRF1', 'ZBTB7B', 'ELF4', 'EGR3', 'NR4A3', 'LYL1', 'KLF13', 'TP73', 'SOX4', 'JUND', 'ZNF787', 'IRF8', 'MXI1', 'USF2', 'ZNF692', 'MXD1', 'REL', 'BHLHE40', 'XBP1', 'SP3', 'MLX', 'ZNF26…	4864.49	47
['RXRA', 'ETS2', 'SPI1', 'ZBTB7A', 'RARA', 'BCL11A', 'RREB1', 'SMAD3', 'FLI1', 'FOXO3', 'KLF6', 'IKZF1', 'SREBF1', 'TFDP1', 'ETV6', 'GTF3A', 'RUNX1', 'ERG', 'ELF1', 'NR1D1', 'ZNF217', 'RBPJ', 'RUNX2', 'KLF2', 'IRF2', 'IRF1', 'FOXP1', 'YY1', 'IRF8', 'ZNF787', 'ELF2', 'MXI1', 'FOXK1', 'MEF2D', 'GFI1', 'JDP2', 'BCL6', 'JUND', 'KLF13', 'KLF3', 'CEBPB', 'EGR3', 'NR4A3', 'MAFK', 'NFATC3', 'REL', 'BHLHE…	4864.13	52
['RXRA', 'ETS2', 'SPI1', 'ZBTB7A', 'RARA', 'BCL11A', 'RREB1', 'SMAD3', 'FLI1', 'FOXO3', 'KLF6', 'IKZF1', 'SREBF1', 'TFDP1', 'ETV6', 'STAT1', 'SP3', 'KLF2', 'IRF2', 'IRF1', 'TGIF1', 'JUND', 'MTF1', 'RUNX1', 'ZNF787', 'ZNF217', 'IRF8', 'RBPJ', 'RUNX2', 'KLF13', 'ELF2', 'MXI1', 'NRF1', 'EGR3', 'NR4A3', 'HIVEP1', 'MAFK', 'MXD1', 'REL', 'BHLHE40', 'USF2', 'XBP1', 'CEBPB', 'FOXP1']	4864.05	44
['RXRA', 'ETS2', 'SPI1', 'ZBTB7A', 'RARA', 'BCL11A', 'RREB1', 'SMAD3', 'FLI1', 'FOXO3', 'DEAF1', 'SREBF1', 'ZNF217', 'KLF2', 'IRF2', 'IRF8', 'IRF1', 'BHLHE40', 'IKZF1', 'ETV6', 'RUNX2', 'REL', 'STAT1', 'EGR3', 'NR4A3', 'KLF13', 'ELF1', 'ERG', 'TFDP1', 'NRF1', 'JUND', 'RUNX1', 'MXI1', 'ZNF787', 'MXD1', 'HIVEP1', 'ELF4', 'LYL1', 'ZNF692', 'USF2', 'XBP1', 'MAFK', 'TP73', 'FOXP1']	4864.05	44
['RXRA', 'ETS2', 'SPI1', 'ZBTB7A', 'RARA', 'BCL11A', 'RREB1', 'SMAD3', 'FLI1', 'FOXO3', 'DEAF1', 'SREBF1', 'ZNF217', 'KLF2', 'IRF2', 'IRF8', 'IRF1', 'BHLHE40', 'NR3C1', 'TFDP1', 'MXD1', 'KLF3', 'MXI1', 'FOXK1', 'MEF2D', 'FOXP1', 'KLF13', 'EGR3', 'NR4A3', 'MAFK', 'NFATC3', 'GTF3A', 'NR1D1', 'ZNF267', 'ERG', 'LYL1', 'NR4A2']	4864.03	37
['RXRA', 'ETS2', 'SPI1', 'ZBTB7A', 'RARA', 'BCL11A', 'RREB1', 'SMAD3', 'FLI1', 'FOXO3', 'KLF6', 'IKZF1', 'SREBF1', 'TFDP1', 'ETV6', 'STAT1', 'SP3', 'KLF2', 'IRF2', 'IRF1', 'ELF1', 'ERG', 'MTF1', 'SP1', 'EGR3', 'NR4A3', 'RUNX1', 'ZNF217', 'RBPJ', 'RUNX2', 'ZBTB7B', 'ELF4', 'LYL1', 'ZNF692', 'KLF13', 'TP73', 'ELF2', 'SOX4', 'ZNF787', 'JUND', 'IRF8', 'MYB', 'USF2', 'MXD1', 'REL', 'BHLHE40', 'HIVEP1'…	4863.88	48
['RXRA', 'ETS2', 'SPI1', 'ZBTB7A', 'RARA', 'BCL11A', 'RREB1', 'SMAD3', 'FLI1', 'FOXO3', 'KLF6', 'IKZF1', 'SREBF1', 'TFDP1', 'ETV6', 'STAT1', 'SP3', 'KLF2', 'IRF2', 'IRF1', 'ELF1', 'ERG', 'MTF1', 'NRF1', 'EGR3', 'NR4A3', 'KLF13', 'RUNX1', 'ZNF217', 'RBPJ', 'RUNX2', 'FOXP1', 'YY1', 'IRF8', 'JUND', 'MXI1', 'FOXK1', 'MEF2D', 'GFI1', 'ZNF787', 'MAFK', 'HIVEP1', 'ELF2', 'BCL6', 'KLF3', 'RFX1', 'CEBPB']	4863.87	47
['RXRA', 'ETS2', 'SPI1', 'ZBTB7A', 'RARA', 'BCL11A', 'RREB1', 'SMAD3', 'FLI1', 'FOXO3', 'KLF6', 'IKZF1', 'SREBF1', 'TFDP1', 'ETV6', 'STAT1', 'SP3', 'KLF2', 'IRF2', 'IRF1', 'TGIF1', 'JUND', 'MTF1', 'RUNX1', 'ZNF787', 'ZNF217', 'IRF8', 'RBPJ', 'RUNX2', 'KLF13', 'ELF2', 'MXI1', 'SP1', 'EGR3', 'NR4A3', 'SOX4', 'RFX1', 'ZNF267', 'KLF3', 'TP73', 'USF2', 'BCL6', 'FOXP1']	4863.86	43
['RXRA', 'ETS2', 'SPI1', 'ZBTB7A', 'RARA', 'BCL11A', 'RREB1', 'SMAD3', 'FLI1', 'FOXO3', 'KLF6', 'IKZF1', 'SREBF1', 'TFDP1', 'ETV6', 'GTF3A', 'RUNX1', 'ERG', 'ELF1', 'NR1D1', 'ZNF217', 'RBPJ', 'RUNX2', 'KLF2', 'IRF2', 'IRF1', 'FOXP1', 'YY1', 'IRF8', 'ZNF787', 'ELF2', 'MXI1', 'FOXK1', 'MEF2D', 'GFI1', 'JDP2', 'BCL6', 'JUND', 'KLF13', 'KLF3', 'CEBPB', 'EGR3', 'NR4A3', 'CEBPA', 'SOX4', 'REL', 'NFATC3…	4863.83	53
['RXRA', 'ETS2', 'SPI1', 'ZBTB7A', 'RARA', 'BCL11A', 'RREB1', 'SMAD3', 'FLI1', 'FOXO3', 'KLF6', 'IKZF1', 'SREBF1', 'TFDP1', 'ETV6', 'STAT1', 'SP3', 'KLF2', 'IRF2', 'IRF1', 'ELF1', 'ERG', 'MTF1', 'SP1', 'EGR3', 'NR4A3', 'RUNX1', 'ZNF217', 'RBPJ', 'RUNX2', 'FOXP1', 'YY1', 'IRF8', 'JUND', 'MXI1', 'KLF13', 'FOXK1', 'MEF2D', 'GFI1', 'ZNF787', 'CEBPA', 'SOX4', 'RFX1', 'ELF2', 'BCL6', 'KLF3', 'CEBPB', '…	4863.54	48
['RXRA', 'ETS2', 'SPI1', 'ZBTB7A', 'RARA', 'BCL11A', 'RREB1', 'SMAD3', 'FLI1', 'FOXO3', 'KLF6', 'IKZF1', 'SREBF1', 'TFDP1', 'ETV6', 'GTF3A', 'NFKB2', 'ELF1', 'EGR3', 'ERG', 'NR1D1', 'KLF2', 'IRF2', 'NR4A3', 'IRF8', 'LYL1', 'IRF1', 'KLF13', 'ELF2', 'ELF4', 'SP3', 'MTF1', 'MAFK', 'SP1', 'ZNF217', 'RBPJ', 'RUNX2', 'MXI1', 'TP73', 'JUND', 'USF2', 'ZNF692', 'ZNF787', 'MXD1', 'REL', 'BHLHE40', 'ZNF267'…	4863.44	50
['RXRA', 'ETS2', 'SPI1', 'ZBTB7A', 'RARA', 'BCL11A', 'RREB1', 'SMAD3', 'FLI1', 'FOXO3', 'KLF6', 'IKZF1', 'SREBF1', 'TFDP1', 'ETV6', 'GTF3A', 'RUNX1', 'ERG', 'ELF1', 'NR1D1', 'ZNF217', 'RBPJ', 'RUNX2', 'KLF2', 'IRF2', 'IRF1', 'FOXP1', 'YY1', 'IRF8', 'ZNF787', 'MLX', 'ELF4', 'JUND', 'MXD1', 'LYL1', 'KLF13', 'REL', 'MXI1', 'USF2', 'ZNF692', 'EGR3', 'NR4A3', 'BHLHE40', 'ZNF267', 'CEBPB', 'KLF3', 'ZBT…	4863.33	48
['RXRA', 'ETS2', 'SPI1', 'ZBTB7A', 'RARA', 'BCL11A', 'RREB1', 'SMAD3', 'FLI1', 'FOXO3', 'KLF6', 'IKZF1', 'SREBF1', 'TFDP1', 'ETV6', 'GTF3A', 'RUNX1', 'TGIF1', 'JUND', 'SP3', 'MTF1', 'ZNF787', 'NR1D1', 'KLF2', 'ZNF217', 'IRF2', 'IRF8', 'IRF1', 'RBPJ', 'RUNX2', 'KLF13', 'ELF2', 'MXI1', 'SP1', 'EGR3', 'NR4A3', 'MAFK', 'RFX1', 'USF2', 'ZNF267', 'KLF3', 'BCL6', 'FOXP1', 'CEBPB']	4863.27	44
['RXRA', 'ETS2', 'SPI1', 'ZBTB7A', 'RARA', 'BCL11A', 'RREB1', 'SMAD3', 'FLI1', 'FOXO3', 'KLF6', 'IKZF1', 'SREBF1', 'TFDP1', 'ETV6', 'GTF3A', 'RUNX1', 'ERG', 'ELF1', 'NR1D1', 'ZNF217', 'RBPJ', 'RUNX2', 'KLF2', 'IRF2', 'IRF1', 'ZBTB7B', 'ELF4', 'EGR3', 'NR4A3', 'LYL1', 'KLF13', 'TP73', 'MAFK', 'SP3', 'MTF1', 'ELF2', 'NRF1', 'ZNF692', 'ZNF787', 'IRF8', 'MXD1', 'REL', 'BHLHE40', 'USF2', 'HIVEP1', 'JU…	4863.18	49
['RXRA', 'ETS2', 'SPI1', 'ZBTB7A', 'RARA', 'BCL11A', 'RREB1', 'SMAD3', 'FLI1', 'FOXO3', 'DEAF1', 'SREBF1', 'ZNF217', 'KLF2', 'IRF2', 'IRF8', 'IRF1', 'BHLHE40', 'IKZF1', 'ETV6', 'RUNX2', 'REL', 'STAT1', 'EGR3', 'NR4A3', 'KLF13', 'ELF1', 'ERG', 'TFDP1', 'ZNF267', 'JUND', 'RUNX1', 'MXI1', 'NR4A2', 'GFI1', 'NFATC3', 'MXD1', 'FOXK1', 'FOXP1', 'MEF2D', 'MAFK', 'CEBPB', 'BCL6', 'KLF3']	4863.18	44
['RXRA', 'ETS2', 'SPI1', 'ZBTB7A', 'RARA', 'BCL11A', 'RREB1', 'SMAD3', 'FLI1', 'FOXO3', 'KLF6', 'IKZF1', 'SREBF1', 'TFDP1', 'ETV6', 'STAT1', 'SP3', 'KLF2', 'IRF2', 'IRF1', 'TGIF1', 'JUND', 'MTF1', 'RUNX1', 'ZNF787', 'ZNF217', 'IRF8', 'RBPJ', 'RUNX2', 'KLF13', 'ELF2', 'MYB', 'SP1', 'EGR3', 'NR4A3', 'MAFK', 'MXD1', 'REL', 'BHLHE40', 'USF2', 'HIVEP1', 'KLF3', 'ZBTB7B', 'TP73']	4863.14	44
['RXRA', 'ETS2', 'SPI1', 'ZBTB7A', 'RARA', 'BCL11A', 'RREB1', 'SMAD3', 'FLI1', 'FOXO3', 'KLF6', 'IKZF1', 'SREBF1', 'TFDP1', 'ETV6', 'STAT1', 'SP3', 'KLF2', 'IRF2', 'IRF1', 'ELF1', 'ERG', 'MTF1', 'SP1', 'EGR3', 'NR4A3', 'RUNX1', 'ZNF217', 'RBPJ', 'RUNX2', 'FOXP1', 'YY1', 'IRF8', 'JUND', 'MYB', 'USF2', 'ZNF787', 'KLF13', 'ELF2', 'ZNF692', 'ELF4', 'LYL1', 'TP73', 'RFX1', 'ZNF267', 'XBP1', 'MAFK']	4863.11	47
['RXRA', 'ETS2', 'SPI1', 'ZBTB7A', 'RARA', 'BCL11A', 'RREB1', 'SMAD3', 'FLI1', 'FOXO3', 'KLF6', 'IKZF1', 'SREBF1', 'TFDP1', 'ETV6', 'GTF3A', 'RUNX1', 'ERG', 'ELF1', 'NR1D1', 'ZNF217', 'RBPJ', 'RUNX2', 'KLF2', 'IRF2', 'IRF1', 'FOXP1', 'YY1', 'IRF8', 'ZNF787', 'ELF2', 'MAZ', 'ELF4', 'EGR3', 'NR4A3', 'LYL1', 'ZNF692', 'KLF13', 'MXI1', 'TP73', 'MTF1', 'SP3', 'MXD1', 'REL', 'BHLHE40', 'USF2', 'MAFK', …	4863.1	50
['RXRA', 'ETS2', 'SPI1', 'ZBTB7A', 'RARA', 'BCL11A', 'RREB1', 'SMAD3', 'FLI1', 'FOXO3', 'KLF6', 'IKZF1', 'SREBF1', 'TFDP1', 'ETV6', 'GTF3A', 'RUNX1', 'ERG', 'ELF1', 'NR1D1', 'ZNF217', 'RBPJ', 'RUNX2', 'KLF2', 'IRF2', 'IRF1', 'FOXP1', 'YY1', 'IRF8', 'ZNF787', 'ELF2', 'MYB', 'FOXK1', 'MEF2D', 'GFI1', 'JDP2', 'BCL6', 'JUND', 'KLF3', 'CEBPB', 'EGR3', 'KLF13', 'NR4A3', 'MAFK', 'RFX1', 'ATF1', 'ZNF267'…	4863	48
['RXRA', 'ETS2', 'SPI1', 'ZBTB7A', 'RARA', 'BCL11A', 'RREB1', 'SMAD3', 'FLI1', 'FOXO3', 'DEAF1', 'SREBF1', 'ZNF217', 'KLF2', 'IRF2', 'IRF8', 'IRF1', 'BHLHE40', 'IKZF1', 'ETV6', 'RUNX2', 'REL', 'STAT1', 'EGR3', 'NR4A3', 'KLF13', 'ELF1', 'ERG', 'TFDP1', 'ZNF267', 'JUND', 'RUNX1', 'MXI1', 'ZNF787', 'MXD1', 'ELF4', 'LYL1', 'ZNF692', 'USF2', 'XBP1', 'SOX4', 'TP73', 'ZBTB7B']	4862.98	43
['RXRA', 'ETS2', 'SPI1', 'ZBTB7A', 'RARA', 'BCL11A', 'RREB1', 'SMAD3', 'FLI1', 'FOXO3', 'KLF6', 'IKZF1', 'SREBF1', 'TFDP1', 'ETV6', 'GTF3A', 'RUNX1', 'ERG', 'ELF1', 'NR1D1', 'ZNF217', 'RBPJ', 'RUNX2', 'KLF2', 'IRF2', 'IRF1', 'FOXP1', 'YY1', 'IRF8', 'ZNF787', 'ELF2', 'MYB', 'USF2', 'JUND', 'KLF13', 'ELF4', 'LYL1', 'SP1', 'SP3', 'MTF1', 'ZNF692', 'EGR3', 'NR4A3', 'CEBPB', 'RFX1', 'HIVEP1', 'XBP1', …	4862.96	48
['RXRA', 'ETS2', 'SPI1', 'ZBTB7A', 'RARA', 'BCL11A', 'RREB1', 'SMAD3', 'FLI1', 'FOXO3', 'DEAF1', 'SREBF1', 'ZNF217', 'KLF2', 'IRF2', 'IRF8', 'IRF1', 'BHLHE40', 'IKZF1', 'ETV6', 'RUNX2', 'REL', 'GTF3A', 'TFDP1', 'RUNX1', 'EGR3', 'KLF13', 'JUND', 'MYB', 'ZNF787', 'ERG', 'ELF1', 'NR4A3', 'NR1D1', 'ZBTB48', 'MXD1', 'BCL6', 'KLF3', 'FOXP1', 'USF2', 'TP73', 'HIVEP1', 'NRF1', 'MAFK']	4862.95	44
['RXRA', 'ETS2', 'SPI1', 'ZBTB7A', 'RARA', 'BCL11A', 'RREB1', 'SMAD3', 'FLI1', 'FOXO3', 'KLF6', 'IKZF1', 'SREBF1', 'TFDP1', 'ETV6', 'GTF3A', 'RUNX1', 'ERG', 'ELF1', 'NR1D1', 'ZNF217', 'RBPJ', 'RUNX2', 'KLF2', 'IRF2', 'IRF1', 'FOXP1', 'YY1', 'IRF8', 'ZNF787', 'ELF2', 'MYB', 'USF2', 'JUND', 'KLF13', 'ELF4', 'LYL1', 'SP1', 'ZBTB48', 'MXD1', 'ZNF692', 'EGR3', 'REL', 'NR4A3', 'BHLHE40', 'CEBPB', 'HIVE…	4862.9	49
['RXRA', 'ETS2', 'SPI1', 'ZBTB7A', 'RARA', 'BCL11A', 'RREB1', 'SMAD3', 'FLI1', 'FOXO3', 'KLF6', 'IKZF1', 'SREBF1', 'TFDP1', 'ETV6', 'GTF3A', 'RUNX1', 'ERG', 'ELF1', 'NR1D1', 'ZNF217', 'RBPJ', 'RUNX2', 'KLF2', 'IRF2', 'IRF1', 'FOXP1', 'YY1', 'IRF8', 'ZNF787', 'ELF2', 'MYB', 'USF2', 'JUND', 'KLF13', 'ELF4', 'LYL1', 'NRF1', 'ZNF692', 'EGR3', 'NR4A3', 'HIVEP1', 'MTF1', 'SP3', 'TP73', 'RFX1', 'XBP1', …	4862.79	48
['RXRA', 'ETS2', 'SPI1', 'ZBTB7A', 'RARA', 'BCL11A', 'RREB1', 'SMAD3', 'FLI1', 'FOXO3', 'KLF6', 'IKZF1', 'SREBF1', 'TFDP1', 'ETV6', 'STAT1', 'SP3', 'KLF2', 'IRF2', 'IRF1', 'ELF1', 'ERG', 'MTF1', 'NRF1', 'EGR3', 'NR4A3', 'KLF13', 'RUNX1', 'ZNF217', 'RBPJ', 'RUNX2', 'FOXP1', 'YY1', 'IRF8', 'JUND', 'MYB', 'USF2', 'HIVEP1', 'ZNF787', 'ELF2', 'ZNF692', 'ELF4', 'LYL1', 'CEBPB', 'MXD1', 'REL', 'BHLHE40'…	4862.76	49
['RXRA', 'ETS2', 'SPI1', 'ZBTB7A', 'RARA', 'BCL11A', 'RREB1', 'SMAD3', 'FLI1', 'FOXO3', 'KLF6', 'IKZF1', 'SREBF1', 'TFDP1', 'ETV6', 'GTF3A', 'RUNX1', 'ERG', 'ELF1', 'NR1D1', 'ZNF217', 'RBPJ', 'RUNX2', 'KLF2', 'IRF2', 'IRF1', 'FOXP1', 'YY1', 'IRF8', 'ZNF787', 'ELF2', 'MYB', 'USF2', 'JUND', 'KLF13', 'ELF4', 'LYL1', 'NRF1', 'ZNF692', 'EGR3', 'NR4A3', 'HIVEP1', 'ZBTB48', 'MXD1', 'REL', 'BHLHE40', 'TP…	4862.73	49
['RXRA', 'ETS2', 'SPI1', 'ZBTB7A', 'RARA', 'BCL11A', 'RREB1', 'SMAD3', 'FLI1', 'FOXO3', 'KLF6', 'IKZF1', 'SREBF1', 'TFDP1', 'ETV6', 'STAT1', 'SP3', 'KLF2', 'IRF2', 'IRF1', 'ELF1', 'ERG', 'MTF1', 'SP1', 'EGR3', 'NR4A3', 'RUNX1', 'ZNF217', 'RBPJ', 'RUNX2', 'FOXP1', 'YY1', 'IRF8', 'JUND', 'MXI1', 'KLF13', 'USF2', 'ZNF787', 'ELF2', 'ZNF692', 'ELF4', 'LYL1', 'CEBPB', 'RFX1', 'HIVEP1', 'KLF3', 'MAFK']	4862.7	47
['RXRA', 'ETS2', 'SPI1', 'ZBTB7A', 'RARA', 'BCL11A', 'RREB1', 'SMAD3', 'FLI1', 'FOXO3', 'KLF6', 'IKZF1', 'SREBF1', 'TFDP1', 'ETV6', 'GTF3A', 'RUNX1', 'ERG', 'ELF1', 'NR1D1', 'ZNF217', 'RBPJ', 'RUNX2', 'KLF2', 'IRF2', 'IRF1', 'FOXP1', 'YY1', 'IRF8', 'ZNF787', 'ELF2', 'MXI1', 'FOXK1', 'MEF2D', 'GFI1', 'JDP2', 'BCL6', 'JUND', 'KLF13', 'KLF3', 'NFE2L2', 'NFATC3', 'MXD1', 'REL', 'MAFK', 'EGR3', 'NR4A3…	4862.62	52
['RXRA', 'ETS2', 'SPI1', 'ZBTB7A', 'RARA', 'BCL11A', 'RREB1', 'SMAD3', 'FLI1', 'FOXO3', 'KLF6', 'NR3C1', 'SREBF1', 'TFDP1', 'SP3', 'MTF1', 'KLF2', 'KLF3', 'GTF3A', 'NR1D1', 'MAFK', 'EGR3', 'NR4A3', 'KLF13', 'NRF1', 'TGIF1', 'MXI1', 'RFX1', 'IRF2', 'IRF8', 'IRF1', 'ZNF217', 'FOXK1', 'MEF2D', 'FOXP1']	4862.6	35
['RXRA', 'ETS2', 'SPI1', 'ZBTB7A', 'RARA', 'BCL11A', 'RREB1', 'SMAD3', 'FLI1', 'FOXO3', 'KLF6', 'IKZF1', 'SREBF1', 'TFDP1', 'ETV6', 'STAT1', 'SP3', 'KLF2', 'IRF2', 'IRF1', 'ELF1', 'ERG', 'MTF1', 'NRF1', 'EGR3', 'NR4A3', 'KLF13', 'RUNX1', 'ZNF217', 'RBPJ', 'RUNX2', 'FOXP1', 'YY1', 'IRF8', 'JUND', 'MXI1', 'USF2', 'HIVEP1', 'ZNF787', 'ELF2', 'ZNF692', 'ELF4', 'LYL1', 'TP73', 'RFX1', 'KLF3', 'MAFK']	4862.53	47
['RXRA', 'ETS2', 'SPI1', 'ZBTB7A', 'RARA', 'BCL11A', 'RREB1', 'SMAD3', 'FLI1', 'FOXO3', 'KLF6', 'IKZF1', 'SREBF1', 'TFDP1', 'ETV6', 'GTF3A', 'RUNX1', 'ERG', 'ELF1', 'HLX', 'FOXK1', 'JUND', 'MEF2D', 'SOX4', 'ZNF787', 'ZNF217', 'KLF2', 'CEBPA', 'GFI1', 'IRF2', 'FOXP1', 'IRF8', 'RBPJ', 'IRF1', 'RUNX2', 'KLF13', 'NFATC3', 'REL', 'KLF3', 'YY1', 'MXI1', 'EGR3', 'NR4A3', 'CEBPB', 'BHLHE40', 'ZNF267', 'S…	4862.47	49
['RXRA', 'ETS2', 'SPI1', 'ZBTB7A', 'RARA', 'BCL11A', 'RREB1', 'SMAD3', 'FLI1', 'FOXO3', 'KLF6', 'IKZF1', 'SREBF1', 'TFDP1', 'ETV6', 'GTF3A', 'RUNX1', 'ERG', 'ELF1', 'NR1D1', 'ZNF217', 'RBPJ', 'RUNX2', 'KLF2', 'IRF2', 'IRF1', 'FOXP1', 'YY1', 'IRF8', 'ZNF787', 'ELF2', 'MXI1', 'FOXK1', 'MEF2D', 'GFI1', 'JDP2', 'BCL6', 'JUND', 'KLF13', 'KLF3', 'CEBPB', 'EGR3', 'NR4A3', 'MAFK', 'RFX1', 'MTF1', 'SP3', …	4862.14	49
['RXRA', 'ETS2', 'SPI1', 'ZBTB7A', 'RARA', 'BCL11A', 'RREB1', 'SMAD3', 'FLI1', 'FOXO3', 'KLF6', 'IKZF1', 'SREBF1', 'TFDP1', 'ETV6', 'STAT1', 'SP3', 'KLF2', 'IRF2', 'IRF1', 'ELF1', 'ERG', 'MTF1', 'SP1', 'EGR3', 'NR4A3', 'RUNX1', 'ZNF217', 'RBPJ', 'RUNX2', 'FOXP1', 'YY1', 'IRF8', 'JUND', 'MXI1', 'KLF13', 'USF2', 'ZNF787', 'ELF2', 'ZNF692', 'ELF4', 'LYL1', 'CEBPB', 'MXD1', 'REL', 'BHLHE40', 'HIVEP1'…	4862.1	49
['RXRA', 'ETS2', 'SPI1', 'ZBTB7A', 'RARA', 'BCL11A', 'RREB1', 'SMAD3', 'FLI1', 'FOXO3', 'KLF6', 'IKZF1', 'SREBF1', 'TFDP1', 'ETV6', 'GTF3A', 'RUNX1', 'ERG', 'ELF1', 'NR1D1', 'ZNF217', 'RBPJ', 'RUNX2', 'KLF2', 'IRF2', 'IRF1', 'FOXP1', 'YY1', 'IRF8', 'ZNF787', 'ELF2', 'MXI1', 'FOXK1', 'MEF2D', 'GFI1', 'JDP2', 'BCL6', 'JUND', 'KLF13', 'KLF3', 'CEBPB', 'EGR3', 'NR4A3', 'MAFK', 'NFATC3', 'REL', 'BHLHE…	4862.08	51
['RXRA', 'ETS2', 'SPI1', 'ZBTB7A', 'RARA', 'BCL11A', 'RREB1', 'SMAD3', 'FLI1', 'FOXO3', 'DEAF1', 'SREBF1', 'ZNF217', 'KLF2', 'IRF2', 'IRF8', 'IRF1', 'BHLHE40', 'IKZF1', 'ETV6', 'RUNX2', 'REL', 'STAT1', 'EGR3', 'NR4A3', 'KLF13', 'TGIF1', 'JUND', 'RUNX1', 'ZNF787', 'MXD1', 'MXI1', 'TFDP1', 'ZNF267', 'USF2', 'XBP1', 'MAFK', 'TP73', 'ZBTB7B']	4862.05	39
['RXRA', 'ETS2', 'SPI1', 'ZBTB7A', 'RARA', 'BCL11A', 'RREB1', 'SMAD3', 'FLI1', 'FOXO3', 'KLF6', 'IKZF1', 'SREBF1', 'TFDP1', 'ETV6', 'GTF3A', 'RUNX1', 'ERG', 'ELF1', 'HLX', 'FOXK1', 'JUND', 'MEF2D', 'SOX4', 'ZNF787', 'ZNF217', 'KLF2', 'CEBPA', 'GFI1', 'IRF2', 'FOXP1', 'IRF8', 'RBPJ', 'IRF1', 'RUNX2', 'KLF13', 'NFATC3', 'REL', 'KLF3', 'YY1', 'MYB', 'EGR3', 'NR4A3', 'CEBPB', 'BHLHE40', 'ZNF267', 'ML…	4862.04	49
['RXRA', 'ETS2', 'SPI1', 'ZBTB7A', 'RARA', 'BCL11A', 'RREB1', 'SMAD3', 'FLI1', 'FOXO3', 'KLF6', 'IKZF1', 'SREBF1', 'TFDP1', 'ETV6', 'STAT1', 'SP3', 'KLF2', 'IRF2', 'IRF1', 'ELF1', 'ERG', 'MTF1', 'NRF1', 'EGR3', 'NR4A3', 'KLF13', 'RUNX1', 'ZNF217', 'RBPJ', 'RUNX2', 'FOXP1', 'YY1', 'IRF8', 'JUND', 'MXI1', 'USF2', 'HIVEP1', 'ZNF787', 'ELF2', 'ZNF692', 'ELF4', 'LYL1', 'TP73', 'MXD1', 'REL', 'BHLHE40'…	4861.94	49
['RXRA', 'ETS2', 'SPI1', 'ZBTB7A', 'RARA', 'BCL11A', 'RREB1', 'SMAD3', 'FLI1', 'FOXO3', 'KLF6', 'IKZF1', 'SREBF1', 'TFDP1', 'ETV6', 'GTF3A', 'RUNX1', 'ERG', 'ELF1', 'NR1D1', 'ZNF217', 'RBPJ', 'RUNX2', 'KLF2', 'IRF2', 'IRF1', 'FOXP1', 'YY1', 'IRF8', 'ZNF787', 'ELF2', 'MXI1', 'FOXK1', 'MEF2D', 'GFI1', 'JDP2', 'BCL6', 'JUND', 'KLF13', 'KLF3', 'CEBPB', 'EGR3', 'NR4A3', 'CEBPA', 'SOX4', 'RFX1', 'MTF1'…	4861.86	50
['RXRA', 'ETS2', 'SPI1', 'ZBTB7A', 'RARA', 'BCL11A', 'RREB1', 'SMAD3', 'FLI1', 'FOXO3', 'KLF6', 'IKZF1', 'SREBF1', 'TFDP1', 'ETV6', 'STAT1', 'SP3', 'KLF2', 'IRF2', 'IRF1', 'TGIF1', 'JUND', 'MTF1', 'RUNX1', 'ZNF787', 'ZNF217', 'IRF8', 'RBPJ', 'RUNX2', 'KLF13', 'ELF2', 'MYB', 'NRF1', 'EGR3', 'NR4A3', 'HIVEP1', 'SOX4', 'MXD1', 'REL', 'BHLHE40', 'USF2', 'XBP1', 'CEBPB', 'FOXP1']	4861.75	44
['RXRA', 'ETS2', 'SPI1', 'ZBTB7A', 'RARA', 'BCL11A', 'RREB1', 'SMAD3', 'FLI1', 'FOXO3', 'DEAF1', 'SREBF1', 'ZNF217', 'KLF2', 'IRF2', 'IRF8', 'IRF1', 'BHLHE40', 'IKZF1', 'ETV6', 'RUNX2', 'REL', 'STAT1', 'EGR3', 'NR4A3', 'KLF13', 'ELF1', 'ERG', 'TFDP1', 'NRF1', 'JUND', 'RUNX1', 'MYB', 'ZNF787', 'MXD1', 'HIVEP1', 'ELF4', 'LYL1', 'ZNF692', 'USF2', 'XBP1', 'SOX4', 'TP73', 'FOXP1']	4861.75	44
['RXRA', 'ETS2', 'SPI1', 'ZBTB7A', 'RARA', 'BCL11A', 'RREB1', 'SMAD3', 'FLI1', 'FOXO3', 'KLF6', 'IKZF1', 'SREBF1', 'TFDP1', 'ETV6', 'STAT1', 'SP3', 'KLF2', 'IRF2', 'IRF1', 'TGIF1', 'JUND', 'MTF1', 'RUNX1', 'ZNF787', 'ZNF217', 'IRF8', 'RBPJ', 'RUNX2', 'KLF13', 'ELF2', 'MXI1', 'SP1', 'EGR3', 'NR4A3', 'MAFK', 'RFX1', 'HIVEP1', 'XBP1', 'USF2', 'CEBPB', 'FOXP1']	4861.64	42
['RXRA', 'ETS2', 'SPI1', 'ZBTB7A', 'RARA', 'BCL11A', 'RREB1', 'SMAD3', 'FLI1', 'FOXO3', 'KLF6', 'IKZF1', 'SREBF1', 'TFDP1', 'ETV6', 'GTF3A', 'RUNX1', 'ERG', 'ELF1', 'NR1D1', 'ZNF217', 'RBPJ', 'RUNX2', 'DDIT3', 'ELF4', 'JUND', 'SP3', 'SOX4', 'EGR3', 'MXD1', 'IRF2', 'NR4A3', 'IRF8', 'IRF1', 'REL', 'KLF3', 'ELF2', 'NR4A2', 'CEBPA', 'FOXK1', 'YY1', 'FOXP1', 'MYB', 'TP73', 'ZNF267', 'SP1']	4861.54	46
['RXRA', 'ETS2', 'SPI1', 'ZBTB7A', 'RARA', 'BCL11A', 'RREB1', 'SMAD3', 'FLI1', 'FOXO3', 'KLF6', 'IKZF1', 'SREBF1', 'TFDP1', 'ETV6', 'STAT1', 'SP3', 'KLF2', 'IRF2', 'IRF1', 'TGIF1', 'JUND', 'MTF1', 'RUNX1', 'ZNF787', 'ZNF217', 'IRF8', 'RBPJ', 'RUNX2', 'KLF13', 'ELF2', 'MXI1', 'NRF1', 'EGR3', 'NR4A3', 'HIVEP1', 'MAFK', 'RFX1', 'XBP1', 'USF2', 'TP73', 'FOXP1']	4861.45	42
['RXRA', 'ETS2', 'SPI1', 'ZBTB7A', 'RARA', 'BCL11A', 'RREB1', 'SMAD3', 'FLI1', 'FOXO3', 'KLF6', 'IKZF1', 'SREBF1', 'TFDP1', 'ETV6', 'STAT1', 'SP3', 'KLF2', 'IRF2', 'IRF1', 'ELF1', 'ERG', 'MTF1', 'NRF1', 'EGR3', 'NR4A3', 'KLF13', 'RUNX1', 'ZNF217', 'RBPJ', 'RUNX2', 'FOXP1', 'YY1', 'IRF8', 'JUND', 'MXI1', 'USF2', 'HIVEP1', 'ZNF787', 'ELF2', 'BCL6', 'KLF3', 'CEBPB', 'RFX1', 'SOX4']	4861.4	45
['RXRA', 'ETS2', 'SPI1', 'ZBTB7A', 'RARA', 'BCL11A', 'RREB1', 'SMAD3', 'FLI1', 'FOXO3', 'DEAF1', 'SREBF1', 'ZNF217', 'KLF2', 'IRF2', 'IRF8', 'IRF1', 'BHLHE40', 'IKZF1', 'ETV6', 'RUNX2', 'REL', 'GTF3A', 'TFDP1', 'RUNX1', 'EGR3', 'KLF13', 'JUND', 'MXI1', 'NR4A3', 'ELF1', 'ERG', 'NR4A2', 'FOXK1', 'MEF2D', 'NR1D1', 'GFI1', 'FOXP1', 'NFATC3', 'JDP2', 'MAFK', 'MXD1', 'CEBPB', 'ZNF267', 'BCL6', 'KLF3']	4861.37	46
['RXRA', 'ETS2', 'SPI1', 'ZBTB7A', 'RARA', 'BCL11A', 'RREB1', 'SMAD3', 'FLI1', 'PLAGL2', 'SREBF1', 'ERG', 'IKZF1', 'ELF1', 'TFDP1', 'STAT1', 'SP3', 'MTF1', 'EGR3', 'KLF2', 'NR4A3', 'ELF2', 'ELF4', 'LYL1', 'NRF1', 'KLF13', 'ETV6', 'IRF2', 'IRF1', 'REL', 'RUNX1', 'KLF7', 'KLF3', 'BHLHE40', 'IRF8', 'SOX4', 'ZBTB7B']	4861.14	37
['RXRA', 'ETS2', 'SPI1', 'ZBTB7A', 'RARA', 'BCL11A', 'RREB1', 'SMAD3', 'FLI1', 'FOXO3', 'KLF6', 'IKZF1', 'SREBF1', 'TFDP1', 'ETV6', 'GTF3A', 'RUNX1', 'ERG', 'ELF1', 'NR1D1', 'ZNF217', 'RBPJ', 'RUNX2', 'KLF2', 'IRF2', 'IRF1', 'ZBTB7B', 'ELF4', 'EGR3', 'NR4A3', 'LYL1', 'KLF13', 'TP73', 'MAFK', 'SP3', 'MTF1', 'ELF2', 'SP1', 'ZNF787', 'IRF8', 'USF2', 'ZNF692', 'RFX1', 'KLF3', 'MYB', 'JUND', 'HIVEP1']	4861	47
['RXRA', 'ETS2', 'SPI1', 'ZBTB7A', 'RARA', 'BCL11A', 'RREB1', 'SMAD3', 'FLI1', 'FOXO3', 'DEAF1', 'SREBF1', 'ZNF217', 'KLF2', 'IRF2', 'IRF8', 'IRF1', 'BHLHE40', 'IKZF1', 'ETV6', 'RUNX2', 'REL', 'GTF3A', 'TFDP1', 'RUNX1', 'EGR3', 'KLF13', 'JUND', 'MXI1', 'NR4A3', 'ELF1', 'ERG', 'ZNF787', 'NR1D1', 'ZBTB48', 'MXD1', 'BCL6', 'KLF3', 'FOXP1', 'GFI1', 'NFATC3', 'FOXK1', 'JDP2', 'MEF2D', 'MAFK', 'CEBPB',…	4861	47
['RXRA', 'ETS2', 'SPI1', 'ZBTB7A', 'RARA', 'BCL11A', 'RREB1', 'SMAD3', 'FLI1', 'FOXO3', 'KLF6', 'IKZF1', 'SREBF1', 'TFDP1', 'ETV6', 'GTF3A', 'RUNX1', 'ERG', 'ELF1', 'NR1D1', 'ZNF217', 'RBPJ', 'RUNX2', 'KLF2', 'IRF2', 'IRF1', 'ZBTB7B', 'ELF4', 'EGR3', 'NR4A3', 'LYL1', 'KLF13', 'TP73', 'MAFK', 'ZBTB48', 'ZNF787', 'MXD1', 'IRF8', 'REL', 'USF2', 'ZNF692', 'BHLHE40', 'KLF3', 'MYB', 'JUND', 'ELF2', 'HI…	4860.98	48
['RXRA', 'ETS2', 'SPI1', 'ZBTB7A', 'RARA', 'BCL11A', 'RREB1', 'SMAD3', 'FLI1', 'FOXO3', 'KLF6', 'IKZF1', 'SREBF1', 'TFDP1', 'ETV6', 'GTF3A', 'RUNX1', 'TGIF1', 'JUND', 'SP3', 'MTF1', 'ZNF787', 'NR1D1', 'KLF2', 'ZNF217', 'IRF2', 'IRF8', 'IRF1', 'RBPJ', 'RUNX2', 'KLF13', 'ELF2', 'MYB', 'SP1', 'EGR3', 'NR4A3', 'SOX4', 'RFX1', 'USF2', 'ZNF267', 'KLF3', 'BCL6', 'FOXP1', 'CEBPB']	4860.98	44
['RXRA', 'ETS2', 'SPI1', 'ZBTB7A', 'RARA', 'BCL11A', 'RREB1', 'SMAD3', 'FLI1', 'FOXO3', 'DEAF1', 'SREBF1', 'ZNF217', 'KLF2', 'IRF2', 'IRF8', 'IRF1', 'BHLHE40', 'IKZF1', 'ETV6', 'RUNX2', 'REL', 'STAT1', 'EGR3', 'NR4A3', 'KLF13', 'TGIF1', 'JUND', 'RUNX1', 'ZNF787', 'MXD1', 'MYB', 'TFDP1', 'NRF1', 'HIVEP1', 'USF2', 'XBP1', 'MAFK', 'TP73', 'FOXP1']	4860.73	40
['RXRA', 'ETS2', 'SPI1', 'ZBTB7A', 'RARA', 'BCL11A', 'RREB1', 'SMAD3', 'FLI1', 'FOXO3', 'KLF6', 'IKZF1', 'SREBF1', 'TFDP1', 'ETV6', 'STAT1', 'SP3', 'KLF2', 'IRF2', 'IRF1', 'ELF1', 'ERG', 'MTF1', 'SP1', 'EGR3', 'NR4A3', 'RUNX1', 'ZNF217', 'RBPJ', 'RUNX2', 'FOXP1', 'YY1', 'IRF8', 'JUND', 'MYB', 'USF2', 'ZNF787', 'KLF13', 'ELF2', 'ZNF692', 'ELF4', 'LYL1', 'CEBPB', 'RFX1', 'HIVEP1', 'KLF3', 'SOX4']	4860.55	47
['RXRA', 'ETS2', 'SPI1', 'ZBTB7A', 'RARA', 'BCL11A', 'RREB1', 'SMAD3', 'FLI1', 'FOXO3', 'KLF6', 'IKZF1', 'SREBF1', 'TFDP1', 'ETV6', 'GTF3A', 'RUNX1', 'ERG', 'ELF1', 'NR1D1', 'ZNF217', 'RBPJ', 'RUNX2', 'KLF2', 'IRF2', 'IRF1', 'ZBTB7B', 'ELF4', 'EGR3', 'NR4A3', 'LYL1', 'KLF13', 'TP73', 'MAFK', 'SP3', 'MTF1', 'ELF2', 'SP1', 'ZNF787', 'IRF8', 'USF2', 'ZNF692', 'MXD1', 'REL', 'BHLHE40', 'XBP1', 'MYB',…	4860.47	49
['RXRA', 'ETS2', 'SPI1', 'ZBTB7A', 'RARA', 'BCL11A', 'RREB1', 'SMAD3', 'FLI1', 'FOXO3', 'KLF6', 'IKZF1', 'SREBF1', 'TFDP1', 'ETV6', 'GTF3A', 'RUNX1', 'ERG', 'ELF1', 'NR1D1', 'ZNF217', 'RBPJ', 'RUNX2', 'KLF2', 'IRF2', 'IRF1', 'FOXP1', 'YY1', 'IRF8', 'ZNF787', 'MLX', 'ELF4', 'JUND', 'MXD1', 'LYL1', 'KLF13', 'REL', 'MXI1', 'USF2', 'ZNF692', 'EGR3', 'NR4A3', 'BHLHE40', 'ZNF267', 'TP73', 'XBP1', 'ZBTB…	4860.4	48
['RXRA', 'ETS2', 'SPI1', 'ZBTB7A', 'RARA', 'BCL11A', 'RREB1', 'SMAD3', 'FLI1', 'FOXO3', 'KLF6', 'IKZF1', 'SREBF1', 'TFDP1', 'ETV6', 'STAT1', 'SP3', 'KLF2', 'IRF2', 'IRF1', 'ELF1', 'ERG', 'MTF1', 'NRF1', 'EGR3', 'NR4A3', 'KLF13', 'RUNX1', 'ZNF217', 'RBPJ', 'RUNX2', 'FOXP1', 'YY1', 'IRF8', 'JUND', 'MYB', 'USF2', 'HIVEP1', 'ZNF787', 'ELF2', 'ZNF692', 'ELF4', 'LYL1', 'TP73', 'RFX1', 'KLF3', 'SOX4']	4860.38	47
['RXRA', 'ETS2', 'SPI1', 'ZBTB7A', 'RARA', 'BCL11A', 'RREB1', 'SMAD3', 'FLI1', 'FOXO3', 'KLF6', 'IKZF1', 'SREBF1', 'TFDP1', 'ETV6', 'GTF3A', 'RUNX1', 'ERG', 'ELF1', 'NR1D1', 'ZNF217', 'RBPJ', 'RUNX2', 'KLF2', 'IRF2', 'IRF1', 'FOXP1', 'YY1', 'IRF8', 'ZNF787', 'ELF2', 'MXI1', 'FOXK1', 'MEF2D', 'GFI1', 'JDP2', 'BCL6', 'JUND', 'KLF13', 'KLF3', 'NFE2L2', 'RFX1', 'EGR3', 'NR4A3', 'TP73', 'MAFK', 'ATF1'…	4860.29	49
['RXRA', 'ETS2', 'SPI1', 'ZBTB7A', 'RARA', 'BCL11A', 'RREB1', 'SMAD3', 'FLI1', 'FOXO3', 'KLF6', 'IKZF1', 'SREBF1', 'TFDP1', 'ETV6', 'GTF3A', 'RUNX1', 'ERG', 'ELF1', 'NR1D1', 'ZNF217', 'RBPJ', 'RUNX2', 'KLF2', 'IRF2', 'IRF1', 'FOXP1', 'YY1', 'IRF8', 'ZNF787', 'ELF2', 'MYB', 'FOXK1', 'MEF2D', 'GFI1', 'JDP2', 'BCL6', 'JUND', 'KLF3', 'NFE2L2', 'KLF13', 'NFATC3', 'ATF1', 'REL', 'MAFK', 'EGR3', 'NR4A3'…	4860.2	51
['RXRA', 'ETS2', 'SPI1', 'ZBTB7A', 'RARA', 'BCL11A', 'RREB1', 'SMAD3', 'FLI1', 'FOXO3', 'KLF6', 'IKZF1', 'SREBF1', 'TFDP1', 'ETV6', 'STAT1', 'SP3', 'KLF2', 'IRF2', 'IRF1', 'TGIF1', 'JUND', 'MTF1', 'RUNX1', 'ZNF787', 'ZNF217', 'IRF8', 'RBPJ', 'RUNX2', 'KLF13', 'ELF2', 'MXI1', 'SP1', 'EGR3', 'NR4A3', 'MAFK', 'MXD1', 'REL', 'BHLHE40', 'USF2', 'ZNF267', 'KLF3', 'BCL6', 'FOXP1', 'CEBPB']	4860.09	45
['RXRA', 'ETS2', 'SPI1', 'ZBTB7A', 'RARA', 'BCL11A', 'RREB1', 'SMAD3', 'FLI1', 'FOXO3', 'KLF6', 'IKZF1', 'SREBF1', 'TFDP1', 'ETV6', 'STAT1', 'SP3', 'KLF2', 'IRF2', 'IRF1', 'ELF1', 'ERG', 'MTF1', 'SP1', 'EGR3', 'NR4A3', 'RUNX1', 'ZNF217', 'RBPJ', 'RUNX2', 'FOXP1', 'YY1', 'IRF8', 'JUND', 'MYB', 'USF2', 'ZNF787', 'KLF13', 'ELF2', 'ZNF692', 'ELF4', 'LYL1', 'CEBPB', 'MXD1', 'REL', 'BHLHE40', 'HIVEP1',…	4860.04	49
['RXRA', 'ETS2', 'SPI1', 'ZBTB7A', 'RARA', 'BCL11A', 'RREB1', 'SMAD3', 'FLI1', 'FOXO3', 'KLF6', 'IKZF1', 'SREBF1', 'TFDP1', 'ETV6', 'GTF3A', 'RUNX1', 'ERG', 'ELF1', 'NR1D1', 'ZNF217', 'RBPJ', 'RUNX2', 'KLF2', 'IRF2', 'IRF1', 'FOXP1', 'YY1', 'IRF8', 'ZNF787', 'ELF2', 'MYB', 'USF2', 'JUND', 'KLF13', 'ELF4', 'LYL1', 'NRF1', 'ZNF692', 'EGR3', 'NR4A3', 'HIVEP1', 'ZBTB48', 'MXD1', 'REL', 'BHLHE40', 'CE…	4859.92	49
['RXRA', 'ETS2', 'SPI1', 'ZBTB7A', 'RARA', 'BCL11A', 'RREB1', 'SMAD3', 'FLI1', 'FOXO3', 'KLF6', 'IKZF1', 'SREBF1', 'TFDP1', 'ETV6', 'GTF3A', 'RUNX1', 'ERG', 'ELF1', 'NR1D1', 'ZNF217', 'RBPJ', 'RUNX2', 'KLF2', 'IRF2', 'IRF1', 'FOXP1', 'YY1', 'IRF8', 'ZNF787', 'ELF2', 'MYB', 'USF2', 'JUND', 'KLF13', 'ELF4', 'LYL1', 'NRF1', 'ZNF692', 'EGR3', 'NR4A3', 'HIVEP1', 'MTF1', 'SP3', 'CEBPB', 'RFX1', 'KLF3',…	4859.92	48
['RXRA', 'ETS2', 'SPI1', 'ZBTB7A', 'RARA', 'BCL11A', 'RREB1', 'SMAD3', 'FLI1', 'FOXO3', 'DEAF1', 'SREBF1', 'ZNF217', 'KLF2', 'IRF2', 'IRF8', 'IRF1', 'BHLHE40', 'IKZF1', 'ETV6', 'RUNX2', 'REL', 'STAT1', 'EGR3', 'NR4A3', 'KLF13', 'ELF1', 'ERG', 'TFDP1', 'NRF1', 'JUND', 'RUNX1', 'MYB', 'ZNF787', 'MXD1', 'HIVEP1', 'BCL6', 'KLF3', 'FOXP1', 'GFI1', 'NFATC3', 'FOXK1', 'MEF2D', 'MAFK', 'CEBPB']	4859.89	45
['RXRA', 'ETS2', 'SPI1', 'ZBTB7A', 'RARA', 'BCL11A', 'RREB1', 'SMAD3', 'FLI1', 'FOXO3', 'KLF6', 'IKZF1', 'SREBF1', 'TFDP1', 'ETV6', 'STAT1', 'SP3', 'KLF2', 'IRF2', 'IRF1', 'ELF1', 'ERG', 'MTF1', 'NRF1', 'EGR3', 'NR4A3', 'KLF13', 'RUNX1', 'ZNF217', 'RBPJ', 'RUNX2', 'FOXP1', 'YY1', 'IRF8', 'JUND', 'MYB', 'USF2', 'HIVEP1', 'ZNF787', 'ELF2', 'ZNF692', 'ELF4', 'LYL1', 'TP73', 'MXD1', 'REL', 'BHLHE40',…	4859.88	49
['RXRA', 'ETS2', 'SPI1', 'ZBTB7A', 'RARA', 'BCL11A', 'RREB1', 'SMAD3', 'FLI1', 'FOXO3', 'KLF6', 'IKZF1', 'SREBF1', 'TFDP1', 'ETV6', 'GTF3A', 'RUNX1', 'TGIF1', 'JUND', 'SP3', 'MTF1', 'ZNF787', 'NR1D1', 'KLF2', 'ZNF217', 'IRF2', 'IRF8', 'IRF1', 'RBPJ', 'RUNX2', 'KLF13', 'ELF2', 'MXI1', 'NRF1', 'EGR3', 'NR4A3', 'HIVEP1', 'SOX4', 'MXD1', 'REL', 'BHLHE40', 'USF2', 'KLF3', 'BCL6', 'FOXP1', 'CEBPB']	4859.83	46
['RXRA', 'ETS2', 'SPI1', 'ZBTB7A', 'RARA', 'BCL11A', 'RREB1', 'SMAD3', 'FLI1', 'FOXO3', 'KLF6', 'IKZF1', 'SREBF1', 'TFDP1', 'ETV6', 'STAT1', 'SP3', 'KLF2', 'IRF2', 'IRF1', 'ELF1', 'ERG', 'MTF1', 'SP1', 'EGR3', 'NR4A3', 'RUNX1', 'ZNF217', 'RBPJ', 'RUNX2', 'FOXP1', 'YY1', 'IRF8', 'JUND', 'MXI1', 'KLF13', 'USF2', 'ZNF787', 'ELF2', 'ZNF692', 'ELF4', 'LYL1', 'TP73', 'RFX1', 'HIVEP1', 'XBP1', 'MAFK']	4859.7	47
['RXRA', 'ETS2', 'SPI1', 'ZBTB7A', 'RARA', 'BCL11A', 'RREB1', 'SMAD3', 'FLI1', 'FOXO3', 'KLF6', 'IKZF1', 'SREBF1', 'TFDP1', 'ETV6', 'GTF3A', 'RUNX1', 'ERG', 'ELF1', 'NR1D1', 'ZNF217', 'RBPJ', 'RUNX2', 'KLF2', 'IRF2', 'IRF1', 'FOXP1', 'YY1', 'IRF8', 'ZNF787', 'ELF2', 'MXI1', 'FOXK1', 'MEF2D', 'GFI1', 'JDP2', 'BCL6', 'JUND', 'KLF13', 'KLF3', 'CEBPB', 'EGR3', 'NR4A3', 'MAFK', 'RFX1', 'ATF1', 'HIVEP1…	4859.67	48
['RXRA', 'ETS2', 'SPI1', 'ZBTB7A', 'RARA', 'BCL11A', 'RREB1', 'SMAD3', 'FLI1', 'FOXO3', 'KLF6', 'IKZF1', 'SREBF1', 'TFDP1', 'ETV6', 'GTF3A', 'RUNX1', 'ERG', 'ELF1', 'NR1D1', 'ZNF217', 'RBPJ', 'RUNX2', 'DDIT3', 'ELF4', 'JUND', 'SP3', 'SOX4', 'EGR3', 'MXD1', 'IRF2', 'NR4A3', 'IRF8', 'IRF1', 'REL', 'KLF3', 'ELF2', 'ZNF692', 'FOSL2', 'ZNF787', 'MXI1', 'CEBPA', 'FOXK1', 'YY1', 'FOXP1', 'TP73', 'ZNF267…	4859.54	48
['RXRA', 'ETS2', 'SPI1', 'ZBTB7A', 'RARA', 'BCL11A', 'RREB1', 'SMAD3', 'FLI1', 'FOXO3', 'DEAF1', 'SREBF1', 'ZNF217', 'KLF2', 'IRF2', 'IRF8', 'IRF1', 'BHLHE40', 'IKZF1', 'ETV6', 'RUNX2', 'REL', 'STAT1', 'EGR3', 'NR4A3', 'KLF13', 'TGIF1', 'JUND', 'RUNX1', 'ZNF787', 'MXD1', 'MYB', 'TFDP1', 'ZNF267', 'USF2', 'XBP1', 'SOX4', 'TP73', 'ZBTB7B']	4859.46	39
['RXRA', 'ETS2', 'SPI1', 'ZBTB7A', 'RARA', 'BCL11A', 'RREB1', 'SMAD3', 'FLI1', 'FOXO3', 'KLF6', 'IKZF1', 'SREBF1', 'TFDP1', 'ETV6', 'GTF3A', 'RUNX1', 'ERG', 'ELF1', 'NR1D1', 'ZNF217', 'RBPJ', 'RUNX2', 'KLF2', 'IRF2', 'IRF1', 'FOXP1', 'YY1', 'IRF8', 'ZNF787', 'ELF2', 'MYB', 'USF2', 'JUND', 'KLF13', 'ELF4', 'LYL1', 'NRF1', 'ZNF692', 'EGR3', 'NR4A3', 'HIVEP1', 'MTF1', 'SP3', 'CEBPB', 'MXD1', 'REL', …	4859.44	50
['RXRA', 'ETS2', 'SPI1', 'ZBTB7A', 'RARA', 'BCL11A', 'RREB1', 'SMAD3', 'FLI1', 'FOXO3', 'KLF6', 'IKZF1', 'SREBF1', 'TFDP1', 'ETV6', 'STAT1', 'SP3', 'KLF2', 'IRF2', 'IRF1', 'TGIF1', 'JUND', 'MTF1', 'RUNX1', 'ZNF787', 'ZNF217', 'IRF8', 'RBPJ', 'RUNX2', 'KLF13', 'ELF2', 'MYB', 'SP1', 'EGR3', 'NR4A3', 'SOX4', 'RFX1', 'HIVEP1', 'XBP1', 'USF2', 'CEBPB', 'FOXP1']	4859.24	42
['RXRA', 'ETS2', 'SPI1', 'ZBTB7A', 'RARA', 'BCL11A', 'RREB1', 'SMAD3', 'FLI1', 'PLAGL2', 'SREBF1', 'ERG', 'IKZF1', 'ELF1', 'TFDP1', 'GTF3A', 'NR1D1', 'ETV6', 'SP3', 'EGR3', 'NR4A3', 'ELF4', 'RUNX1', 'KLF7', 'MTF1', 'KLF2', 'IRF2', 'IRF1', 'KLF13', 'REL', 'KLF3', 'BHLHE40', 'LYL1', 'IRF8', 'ELF2', 'JDP2', 'SOX4', 'NRF1', 'ZBTB7B']	4859.1	39
['RXRA', 'ETS2', 'SPI1', 'ZBTB7A', 'RARA', 'BCL11A', 'RREB1', 'SMAD3', 'FLI1', 'FOXO3', 'KLF6', 'IKZF1', 'SREBF1', 'TFDP1', 'ETV6', 'STAT1', 'SP3', 'KLF2', 'IRF2', 'IRF1', 'TGIF1', 'JUND', 'MTF1', 'RUNX1', 'ZNF787', 'ZNF217', 'IRF8', 'RBPJ', 'RUNX2', 'KLF13', 'ELF2', 'MYB', 'NRF1', 'EGR3', 'NR4A3', 'HIVEP1', 'SOX4', 'RFX1', 'XBP1', 'USF2', 'TP73', 'FOXP1']	4859.05	42
['RXRA', 'ETS2', 'SPI1', 'ZBTB7A', 'RARA', 'BCL11A', 'RREB1', 'SMAD3', 'FLI1', 'FOXO3', 'DEAF1', 'SREBF1', 'ZNF217', 'KLF2', 'IRF2', 'IRF8', 'IRF1', 'BHLHE40', 'IKZF1', 'ETV6', 'RUNX2', 'REL', 'GTF3A', 'TFDP1', 'RUNX1', 'EGR3', 'KLF13', 'JUND', 'MYB', 'ZNF787', 'ERG', 'ELF1', 'NR4A3', 'NR1D1', 'ATF1', 'FOXK1', 'MEF2D', 'GFI1', 'FOXP1', 'NFATC3', 'JDP2', 'BCL6', 'KLF3', 'MAFK', 'NFE2L2', 'TP73', '…	4858.96	47
['RXRA', 'ETS2', 'SPI1', 'ZBTB7A', 'RARA', 'BCL11A', 'RREB1', 'SMAD3', 'FLI1', 'FOXO3', 'DEAF1', 'SREBF1', 'ZNF217', 'KLF2', 'IRF2', 'IRF8', 'IRF1', 'BHLHE40', 'IKZF1', 'ETV6', 'RUNX2', 'REL', 'STAT1', 'EGR3', 'NR4A3', 'KLF13', 'ELF1', 'ERG', 'TFDP1', 'ZNF267', 'JUND', 'RUNX1', 'MXI1', 'NR4A2', 'GFI1', 'NFATC3', 'MXD1', 'FOXK1', 'FOXP1', 'MEF2D', 'MAFK', 'CEBPB', 'ELF4', 'LYL1', 'FOS', 'KLF3']	4858.78	46
['RXRA', 'ETS2', 'SPI1', 'ZBTB7A', 'RARA', 'BCL11A', 'RREB1', 'SMAD3', 'FLI1', 'FOXO3', 'DEAF1', 'SREBF1', 'ZNF217', 'KLF2', 'IRF2', 'IRF8', 'IRF1', 'BHLHE40', 'IKZF1', 'ETV6', 'RUNX2', 'REL', 'GTF3A', 'TFDP1', 'RUNX1', 'EGR3', 'KLF13', 'JUND', 'MXI1', 'NR4A3', 'TGIF1', 'ZNF787', 'NR1D1', 'MXD1', 'NRF1', 'HIVEP1', 'MAFK', 'USF2', 'KLF3', 'BCL6', 'FOXP1', 'TP73']	4858.67	42
['RXRA', 'ETS2', 'SPI1', 'ZBTB7A', 'RARA', 'BCL11A', 'RREB1', 'SMAD3', 'FLI1', 'FOXO3', 'DEAF1', 'SREBF1', 'ZNF217', 'KLF2', 'IRF2', 'IRF8', 'IRF1', 'BHLHE40', 'IKZF1', 'ETV6', 'RUNX2', 'REL', 'STAT1', 'EGR3', 'NR4A3', 'KLF13', 'ELF1', 'ERG', 'TFDP1', 'NRF1', 'JUND', 'RUNX1', 'MYB', 'ZNF787', 'MXD1', 'HIVEP1', 'ELF4', 'LYL1', 'ZNF692', 'USF2', 'KLF3', 'MAFK', 'CEBPB', 'FOXP1']	4858.61	44
['RXRA', 'ETS2', 'SPI1', 'ZBTB7A', 'RARA', 'BCL11A', 'RREB1', 'SMAD3', 'FLI1', 'FOXO3', 'KLF6', 'IKZF1', 'SREBF1', 'TFDP1', 'ETV6', 'GTF3A', 'RUNX1', 'TGIF1', 'JUND', 'SP3', 'MTF1', 'ZNF787', 'NR1D1', 'KLF2', 'ZNF217', 'IRF2', 'IRF8', 'IRF1', 'RBPJ', 'RUNX2', 'KLF13', 'ELF2', 'MYB', 'NRF1', 'EGR3', 'NR4A3', 'HIVEP1', 'MAFK', 'RFX1', 'USF2', 'XBP1', 'CEBPB', 'FOXP1']	4858.56	43
['RXRA', 'ETS2', 'SPI1', 'ZBTB7A', 'RARA', 'BCL11A', 'RREB1', 'SMAD3', 'FLI1', 'FOXO3', 'KLF6', 'IKZF1', 'SREBF1', 'TFDP1', 'ETV6', 'GTF3A', 'RUNX1', 'ERG', 'ELF1', 'NR1D1', 'ZNF217', 'RBPJ', 'RUNX2', 'KLF2', 'IRF2', 'IRF1', 'ZBTB7B', 'ELF4', 'EGR3', 'NR4A3', 'LYL1', 'KLF13', 'TP73', 'MAFK', 'SP3', 'MLX', 'JUND', 'ZNF787', 'MXD1', 'REL', 'ZNF267', 'IRF8', 'ZNF692', 'BHLHE40', 'MXI1', 'USF2', 'XBP…	4858.55	47
['RXRA', 'ETS2', 'SPI1', 'ZBTB7A', 'RARA', 'BCL11A', 'RREB1', 'SMAD3', 'FLI1', 'FOXO3', 'KLF6', 'IKZF1', 'SREBF1', 'TFDP1', 'ETV6', 'GTF3A', 'RUNX1', 'ERG', 'ELF1', 'NR1D1', 'ZNF217', 'RBPJ', 'RUNX2', 'DDIT3', 'ELF4', 'JUND', 'SP3', 'SOX4', 'EGR3', 'MXD1', 'IRF2', 'NR4A3', 'IRF8', 'IRF1', 'REL', 'KLF3', 'ELF2', 'ZNF692', 'FOSL2', 'ZNF787', 'MYB', 'ZBTB7B', 'TP73', 'ZNF267', 'SP1']	4858.47	45
['RXRA', 'ETS2', 'SPI1', 'ZBTB7A', 'RARA', 'BCL11A', 'RREB1', 'SMAD3', 'FLI1', 'FOXO3', 'KLF6', 'IKZF1', 'SREBF1', 'TFDP1', 'ETV6', 'GTF3A', 'RUNX1', 'TGIF1', 'JUND', 'SP3', 'MTF1', 'ZNF787', 'NR1D1', 'KLF2', 'ZNF217', 'IRF2', 'IRF8', 'IRF1', 'RBPJ', 'RUNX2', 'KLF13', 'ELF2', 'MXI1', 'SP1', 'EGR3', 'NR4A3', 'SOX4', 'RFX1', 'USF2', 'ZNF267', 'XBP1', 'TP73', 'ZBTB7B']	4858.44	43
['RXRA', 'ETS2', 'SPI1', 'ZBTB7A', 'RARA', 'BCL11A', 'RREB1', 'SMAD3', 'FLI1', 'FOXO3', 'KLF6', 'IKZF1', 'SREBF1', 'TFDP1', 'ETV6', 'STAT1', 'SP3', 'KLF2', 'IRF2', 'IRF1', 'ELF1', 'ERG', 'MTF1', 'NRF1', 'EGR3', 'NR4A3', 'KLF13', 'RUNX1', 'ZNF217', 'RBPJ', 'RUNX2', 'FOXP1', 'YY1', 'IRF8', 'JUND', 'MYB', 'FOXK1', 'MEF2D', 'GFI1', 'ZNF787', 'MAFK', 'HIVEP1', 'ELF2', 'BCL6', 'KLF3', 'MXD1', 'NFATC3',…	4858.24	50
['RXRA', 'ETS2', 'SPI1', 'ZBTB7A', 'RARA', 'BCL11A', 'RREB1', 'SMAD3', 'FLI1', 'FOXO3', 'KLF6', 'IKZF1', 'SREBF1', 'TFDP1', 'ETV6', 'GTF3A', 'RUNX1', 'ERG', 'ELF1', 'NR1D1', 'ZNF217', 'RBPJ', 'RUNX2', 'DDIT3', 'ELF4', 'JUND', 'SP3', 'SOX4', 'EGR3', 'MXD1', 'IRF2', 'NR4A3', 'IRF8', 'IRF1', 'REL', 'KLF3', 'ELF2', 'NR4A2', 'CEBPA', 'FOXK1', 'YY1', 'FOXP1', 'MXI1', 'TP73', 'HIVEP1', 'SP1']	4858.07	46
['RXRA', 'ETS2', 'SPI1', 'ZBTB7A', 'RARA', 'BCL11A', 'RREB1', 'SMAD3', 'FLI1', 'FOXO3', 'KLF6', 'IKZF1', 'SREBF1', 'TFDP1', 'ETV6', 'STAT1', 'SP3', 'KLF2', 'IRF2', 'IRF1', 'ELF1', 'ERG', 'MTF1', 'SP1', 'EGR3', 'NR4A3', 'RUNX1', 'ZNF217', 'RBPJ', 'RUNX2', 'ZBTB7B', 'ELF4', 'LYL1', 'ZNF692', 'KLF13', 'TP73', 'ELF2', 'MAFK', 'ZNF787', 'IRF8', 'MXD1', 'REL', 'BHLHE40', 'USF2', 'KLF3', 'MYB', 'JUND', …	4858.06	48
['RXRA', 'ETS2', 'SPI1', 'ZBTB7A', 'RARA', 'BCL11A', 'RREB1', 'SMAD3', 'FLI1', 'FOXO3', 'KLF6', 'IKZF1', 'SREBF1', 'TFDP1', 'ETV6', 'STAT1', 'SP3', 'KLF2', 'IRF2', 'IRF1', 'ELF1', 'ERG', 'MTF1', 'SP1', 'EGR3', 'NR4A3', 'RUNX1', 'ZNF217', 'RBPJ', 'RUNX2', 'FOXP1', 'YY1', 'IRF8', 'JUND', 'MYB', 'FOXK1', 'MEF2D', 'GFI1', 'ZNF787', 'CEBPA', 'SOX4', 'BCL6', 'KLF3', 'KLF13', 'NFATC3', 'REL', 'BHLHE40',…	4858.04	51
['RXRA', 'ETS2', 'SPI1', 'ZBTB7A', 'RARA', 'BCL11A', 'RREB1', 'SMAD3', 'FLI1', 'FOXO3', 'KLF6', 'NR3C1', 'SREBF1', 'TFDP1', 'SP3', 'MTF1', 'KLF2', 'KLF3', 'GTF3A', 'NR1D1', 'MAFK', 'EGR3', 'NR4A3', 'KLF13', 'SP1', 'ZNF267', 'TGIF1', 'MXI1', 'MXD1', 'BHLHE40', 'NFATC3', 'IRF2', 'IRF8', 'IRF1', 'ZNF217', 'FOXK1', 'MEF2D', 'FOXP1']	4857.95	38
['RXRA', 'ETS2', 'SPI1', 'ZBTB7A', 'RARA', 'BCL11A', 'RREB1', 'SMAD3', 'FLI1', 'FOXO3', 'KLF6', 'IKZF1', 'SREBF1', 'TFDP1', 'ETV6', 'STAT1', 'SP3', 'KLF2', 'IRF2', 'IRF1', 'TGIF1', 'JUND', 'MTF1', 'RUNX1', 'ZNF787', 'ZNF217', 'IRF8', 'RBPJ', 'RUNX2', 'KLF13', 'ELF2', 'MYB', 'SP1', 'EGR3', 'NR4A3', 'SOX4', 'MXD1', 'REL', 'BHLHE40', 'USF2', 'ZNF267', 'KLF3', 'BCL6', 'FOXP1', 'CEBPB']	4857.84	45
['RXRA', 'ETS2', 'SPI1', 'ZBTB7A', 'RARA', 'BCL11A', 'RREB1', 'SMAD3', 'FLI1', 'FOXO3', 'KLF6', 'IKZF1', 'SREBF1', 'TFDP1', 'ETV6', 'STAT1', 'SP3', 'KLF2', 'IRF2', 'IRF1', 'ELF1', 'ERG', 'MTF1', 'SP1', 'EGR3', 'NR4A3', 'RUNX1', 'ZNF217', 'RBPJ', 'RUNX2', 'FOXP1', 'YY1', 'IRF8', 'JUND', 'MYB', 'USF2', 'ZNF787', 'KLF13', 'ELF2', 'ZNF692', 'ELF4', 'LYL1', 'TP73', 'RFX1', 'HIVEP1', 'XBP1', 'SOX4']	4857.55	47
['RXRA', 'ETS2', 'SPI1', 'ZBTB7A', 'RARA', 'BCL11A', 'RREB1', 'SMAD3', 'FLI1', 'FOXO3', 'DEAF1', 'SREBF1', 'ZNF217', 'KLF2', 'IRF2', 'IRF8', 'IRF1', 'BHLHE40', 'NR3C1', 'TFDP1', 'MXD1', 'KLF3', 'MXI1', 'FOXK1', 'MEF2D', 'FOXP1', 'KLF13', 'EGR3', 'NR4A3', 'MAFK', 'NFATC3', 'STAT1', 'ZNF267', 'ERG', 'LYL1', 'ZNF692']	4857.53	36
['RXRA', 'ETS2', 'SPI1', 'ZBTB7A', 'RARA', 'BCL11A', 'RREB1', 'SMAD3', 'FLI1', 'FOXO3', 'KLF6', 'IKZF1', 'SREBF1', 'TFDP1', 'ETV6', 'GTF3A', 'RUNX1', 'ERG', 'ELF1', 'NR1D1', 'ZNF217', 'RBPJ', 'RUNX2', 'KLF2', 'IRF2', 'IRF1', 'FOXP1', 'YY1', 'IRF8', 'ZNF787', 'MLX', 'ELF4', 'JUND', 'MXD1', 'LYL1', 'KLF13', 'REL', 'MXI1', 'USF2', 'ZNF692', 'EGR3', 'NR4A3', 'BHLHE40', 'ZNF267', 'CEBPB', 'KLF3', 'ZBT…	4857.52	48
['RXRA', 'ETS2', 'SPI1', 'ZBTB7A', 'RARA', 'BCL11A', 'RREB1', 'SMAD3', 'FLI1', 'FOXO3', 'KLF6', 'IKZF1', 'SREBF1', 'TFDP1', 'ETV6', 'STAT1', 'SP3', 'KLF2', 'IRF2', 'IRF1', 'TGIF1', 'JUND', 'MTF1', 'RUNX1', 'ZNF787', 'ZNF217', 'IRF8', 'RBPJ', 'RUNX2', 'KLF13', 'ELF2', 'MXI1', 'SP1', 'EGR3', 'NR4A3', 'MAFK', 'RFX1', 'ZNF267', 'KLF3', 'TP73', 'USF2', 'BCL6', 'FOXP1']	4857.37	43
['RXRA', 'ETS2', 'SPI1', 'ZBTB7A', 'RARA', 'BCL11A', 'RREB1', 'SMAD3', 'FLI1', 'FOXO3', 'KLF6', 'IKZF1', 'SREBF1', 'TFDP1', 'ETV6', 'STAT1', 'SP3', 'KLF2', 'IRF2', 'IRF1', 'ELF1', 'ERG', 'MTF1', 'NRF1', 'EGR3', 'NR4A3', 'KLF13', 'RUNX1', 'ZNF217', 'RBPJ', 'RUNX2', 'FOXP1', 'YY1', 'IRF8', 'JUND', 'MXI1', 'FOXK1', 'MEF2D', 'GFI1', 'ZNF787', 'CEBPA', 'SOX4', 'BHLHE40', 'NFATC3', 'REL', 'HLX', 'CEBPB…	4857.35	49
['RXRA', 'ETS2', 'SPI1', 'ZBTB7A', 'RARA', 'BCL11A', 'RREB1', 'SMAD3', 'FLI1', 'FOXO3', 'KLF6', 'IKZF1', 'SREBF1', 'TFDP1', 'ETV6', 'GTF3A', 'RUNX1', 'TGIF1', 'JUND', 'SP3', 'MTF1', 'ZNF787', 'NR1D1', 'KLF2', 'ZNF217', 'IRF2', 'IRF8', 'IRF1', 'RBPJ', 'RUNX2', 'KLF13', 'ELF2', 'MXI1', 'SP1', 'EGR3', 'NR4A3', 'SOX4', 'RFX1', 'USF2', 'HIVEP1', 'KLF3', 'BCL6', 'FOXP1', 'CEBPB']	4857.34	44
['RXRA', 'ETS2', 'SPI1', 'ZBTB7A', 'RARA', 'BCL11A', 'RREB1', 'SMAD3', 'FLI1', 'FOXO3', 'DEAF1', 'SREBF1', 'ZNF217', 'KLF2', 'IRF2', 'IRF8', 'IRF1', 'BHLHE40', 'IKZF1', 'ETV6', 'RUNX2', 'REL', 'GTF3A', 'TFDP1', 'RUNX1', 'EGR3', 'KLF13', 'JUND', 'MXI1', 'NR4A3', 'ELF1', 'ERG', 'NR4A2', 'FOXK1', 'MEF2D', 'NR1D1', 'GFI1', 'FOXP1', 'NFATC3', 'JDP2', 'MAFK', 'MXD1', 'CEBPB', 'ZNF267', 'ELF4', 'LYL1', …	4857.23	48
['RXRA', 'ETS2', 'SPI1', 'ZBTB7A', 'RARA', 'BCL11A', 'RREB1', 'SMAD3', 'FLI1', 'FOXO3', 'KLF6', 'IKZF1', 'SREBF1', 'TFDP1', 'ETV6', 'GTF3A', 'RUNX1', 'ERG', 'ELF1', 'NR1D1', 'ZNF217', 'RBPJ', 'RUNX2', 'KLF2', 'IRF2', 'IRF1', 'FOXP1', 'YY1', 'IRF8', 'ZNF787', 'ELF2', 'MYB', 'USF2', 'JUND', 'KLF13', 'ELF4', 'LYL1', 'SP1', 'ZBTB48', 'MXD1', 'ZNF692', 'EGR3', 'REL', 'NR4A3', 'BHLHE40', 'CEBPB', 'HIVE…	4857.2	49
['RXRA', 'ETS2', 'SPI1', 'ZBTB7A', 'RARA', 'BCL11A', 'RREB1', 'SMAD3', 'FLI1', 'FOXO3', 'KLF6', 'IKZF1', 'SREBF1', 'TFDP1', 'ETV6', 'GTF3A', 'RUNX1', 'TGIF1', 'JUND', 'SP3', 'MTF1', 'ZNF787', 'NR1D1', 'KLF2', 'ZNF217', 'IRF2', 'IRF8', 'IRF1', 'RBPJ', 'RUNX2', 'KLF13', 'ELF2', 'MXI1', 'NRF1', 'EGR3', 'NR4A3', 'HIVEP1', 'SOX4', 'RFX1', 'USF2', 'KLF3', 'BCL6', 'FOXP1', 'TP73']	4857.16	44
['RXRA', 'ETS2', 'SPI1', 'ZBTB7A', 'RARA', 'BCL11A', 'RREB1', 'SMAD3', 'FLI1', 'FOXO3', 'KLF6', 'IKZF1', 'SREBF1', 'TFDP1', 'ETV6', 'GTF3A', 'RUNX1', 'ERG', 'ELF1', 'NR1D1', 'ZNF217', 'RBPJ', 'RUNX2', 'KLF2', 'IRF2', 'IRF1', 'FOXP1', 'YY1', 'IRF8', 'ZNF787', 'ELF2', 'MYB', 'USF2', 'JUND', 'KLF13', 'ELF4', 'LYL1', 'SP1', 'SP3', 'MTF1', 'ZNF692', 'EGR3', 'NR4A3', 'CEBPB', 'RFX1', 'HIVEP1', 'XBP1', …	4857.15	48
['RXRA', 'ETS2', 'SPI1', 'ZBTB7A', 'RARA', 'BCL11A', 'RREB1', 'SMAD3', 'FLI1', 'FOXO3', 'DEAF1', 'SREBF1', 'ZNF217', 'KLF2', 'IRF2', 'IRF8', 'IRF1', 'BHLHE40', 'IKZF1', 'ETV6', 'RUNX2', 'REL', 'STAT1', 'EGR3', 'NR4A3', 'KLF13', 'ELF1', 'ERG', 'TFDP1', 'NRF1', 'JUND', 'RUNX1', 'MXI1', 'ZNF787', 'MXD1', 'HIVEP1', 'BCL6', 'KLF3', 'FOXP1', 'GFI1', 'NFATC3', 'FOXK1', 'MEF2D', 'MAFK', 'NFE2L2', 'TP73']	4857.07	46
['RXRA', 'ETS2', 'SPI1', 'ZBTB7A', 'RARA', 'BCL11A', 'RREB1', 'SMAD3', 'FLI1', 'FOXO3', 'KLF6', 'IKZF1', 'SREBF1', 'TFDP1', 'ETV6', 'STAT1', 'SP3', 'KLF2', 'IRF2', 'IRF1', 'ELF1', 'ERG', 'MTF1', 'NRF1', 'EGR3', 'NR4A3', 'KLF13', 'RUNX1', 'ZNF217', 'RBPJ', 'RUNX2', 'FOXP1', 'YY1', 'IRF8', 'JUND', 'MYB', 'USF2', 'HIVEP1', 'ZNF787', 'ELF2', 'ZNF692', 'ELF4', 'LYL1', 'CEBPB', 'MXD1', 'REL', 'BHLHE40'…	4857.06	49
['RXRA', 'ETS2', 'SPI1', 'ZBTB7A', 'RARA', 'BCL11A', 'RREB1', 'SMAD3', 'FLI1', 'FOXO3', 'KLF6', 'IKZF1', 'SREBF1', 'TFDP1', 'ETV6', 'GTF3A', 'RUNX1', 'ERG', 'ELF1', 'NR1D1', 'ZNF217', 'RBPJ', 'RUNX2', 'KLF2', 'IRF2', 'IRF1', 'FOXP1', 'YY1', 'IRF8', 'ZNF787', 'ELF2', 'MYB', 'USF2', 'JUND', 'KLF13', 'ELF4', 'LYL1', 'NRF1', 'ZNF692', 'EGR3', 'NR4A3', 'HIVEP1', 'ZBTB48', 'MXD1', 'REL', 'BHLHE40', 'TP…	4857.04	49
['RXRA', 'ETS2', 'SPI1', 'ZBTB7A', 'RARA', 'BCL11A', 'RREB1', 'SMAD3', 'FLI1', 'FOXO3', 'KLF6', 'IKZF1', 'SREBF1', 'TFDP1', 'ETV6', 'GTF3A', 'RUNX1', 'ERG', 'ELF1', 'NR1D1', 'ZNF217', 'RBPJ', 'RUNX2', 'KLF2', 'IRF2', 'IRF1', 'FOXP1', 'YY1', 'IRF8', 'ZNF787', 'ELF2', 'MYB', 'USF2', 'JUND', 'KLF13', 'ELF4', 'LYL1', 'NRF1', 'ZNF692', 'EGR3', 'NR4A3', 'HIVEP1', 'MTF1', 'SP3', 'TP73', 'RFX1', 'XBP1', …	4856.98	48
['RXRA', 'ETS2', 'SPI1', 'ZBTB7A', 'RARA', 'BCL11A', 'RREB1', 'SMAD3', 'FLI1', 'FOXO3', 'DEAF1', 'SREBF1', 'ZNF217', 'KLF2', 'IRF2', 'IRF8', 'IRF1', 'BHLHE40', 'IKZF1', 'ETV6', 'RUNX2', 'REL', 'GTF3A', 'TFDP1', 'RUNX1', 'EGR3', 'KLF13', 'JUND', 'MXI1', 'NR4A3', 'TGIF1', 'ZNF787', 'NR1D1', 'MXD1', 'NRF1', 'HIVEP1', 'SOX4', 'USF2', 'KLF3', 'ZBTB7B', 'TP73']	4856.93	41
['RXRA', 'ETS2', 'SPI1', 'ZBTB7A', 'RARA', 'BCL11A', 'RREB1', 'SMAD3', 'FLI1', 'FOXO3', 'KLF6', 'IKZF1', 'SREBF1', 'TFDP1', 'ETV6', 'GTF3A', 'RUNX1', 'ERG', 'ELF1', 'NR1D1', 'ZNF217', 'RBPJ', 'RUNX2', 'KLF2', 'IRF2', 'IRF1', 'FOXP1', 'YY1', 'IRF8', 'ZNF787', 'ELF2', 'MYB', 'FOXK1', 'MEF2D', 'GFI1', 'JDP2', 'BCL6', 'JUND', 'KLF3', 'CEBPB', 'EGR3', 'KLF13', 'NR4A3', 'MAFK', 'NFATC3', 'REL', 'BHLHE4…	4856.83	52
['RXRA', 'ETS2', 'SPI1', 'ZBTB7A', 'RARA', 'BCL11A', 'RREB1', 'SMAD3', 'FLI1', 'FOXO3', 'KLF6', 'IKZF1', 'SREBF1', 'TFDP1', 'ETV6', 'GTF3A', 'RUNX1', 'ERG', 'ELF1', 'NR1D1', 'ZNF217', 'RBPJ', 'RUNX2', 'KLF2', 'IRF2', 'IRF1', 'FOXP1', 'YY1', 'IRF8', 'ZNF787', 'ELF2', 'MYB', 'FOXK1', 'MEF2D', 'GFI1', 'JDP2', 'BCL6', 'JUND', 'KLF3', 'CEBPB', 'EGR3', 'KLF13', 'NR4A3', 'CEBPA', 'SOX4', 'REL', 'NFATC3'…	4856.66	53
['RXRA', 'ETS2', 'SPI1', 'ZBTB7A', 'RARA', 'BCL11A', 'RREB1', 'SMAD3', 'FLI1', 'FOXO3', 'DEAF1', 'SREBF1', 'ZNF217', 'KLF2', 'IRF2', 'IRF8', 'IRF1', 'BHLHE40', 'IKZF1', 'ETV6', 'RUNX2', 'REL', 'STAT1', 'EGR3', 'NR4A3', 'KLF13', 'ELF1', 'ERG', 'TFDP1', 'ZNF267', 'JUND', 'RUNX1', 'MXI1', 'ZNF787', 'MXD1', 'ELF4', 'LYL1', 'ZNF692', 'USF2', 'XBP1', 'MAFK', 'TP73', 'ZBTB7B']	4856.49	43
['RXRA', 'ETS2', 'SPI1', 'ZBTB7A', 'RARA', 'BCL11A', 'RREB1', 'SMAD3', 'FLI1', 'FOXO3', 'KLF6', 'IKZF1', 'SREBF1', 'TFDP1', 'ETV6', 'STAT1', 'SP3', 'KLF2', 'IRF2', 'IRF1', 'TGIF1', 'JUND', 'MTF1', 'RUNX1', 'ZNF787', 'ZNF217', 'IRF8', 'RBPJ', 'RUNX2', 'KLF13', 'ELF2', 'MXI1', 'SP1', 'ZNF276', 'MXD1', 'HIVEP1', 'TP73', 'FOXP1', 'USF2', 'XBP1']	4856.45	40
['RXRA', 'ETS2', 'SPI1', 'ZBTB7A', 'RARA', 'BCL11A', 'RREB1', 'SMAD3', 'FLI1', 'FOXO3', 'KLF6', 'IKZF1', 'SREBF1', 'TFDP1', 'ETV6', 'GTF3A', 'NFKB2', 'ELF1', 'EGR3', 'ERG', 'NR1D1', 'KLF2', 'IRF2', 'NR4A3', 'IRF8', 'LYL1', 'IRF1', 'KLF13', 'ELF2', 'ELF4', 'SP3', 'MTF1', 'MAFK', 'SP1', 'KLF7', 'KLF3', 'REL', 'BHLHE40', 'MAZ', 'ZNF267', 'FOXP1']	4856.41	41
['RXRA', 'ETS2', 'SPI1', 'ZBTB7A', 'RARA', 'BCL11A', 'RREB1', 'SMAD3', 'FLI1', 'FOXO3', 'KLF6', 'IKZF1', 'SREBF1', 'TFDP1', 'ETV6', 'GTF3A', 'RUNX1', 'ERG', 'ELF1', 'NR1D1', 'ZNF217', 'RBPJ', 'RUNX2', 'KLF2', 'IRF2', 'IRF1', 'ZBTB7B', 'ELF4', 'EGR3', 'NR4A3', 'LYL1', 'KLF13', 'TP73', 'SOX4', 'JUND', 'ZNF787', 'IRF8', 'MYB', 'USF2', 'ZNF692', 'MXD1', 'REL', 'BHLHE40', 'XBP1', 'SP3', 'MLX', 'ZNF267…	4856.4	47
['RXRA', 'ETS2', 'SPI1', 'ZBTB7A', 'RARA', 'BCL11A', 'RREB1', 'SMAD3', 'FLI1', 'FOXO3', 'DEAF1', 'SREBF1', 'ZNF217', 'KLF2', 'IRF2', 'IRF8', 'IRF1', 'BHLHE40', 'IKZF1', 'ETV6', 'RUNX2', 'REL', 'GTF3A', 'TFDP1', 'RUNX1', 'EGR3', 'KLF13', 'JUND', 'MYB', 'ZNF787', 'TGIF1', 'NR1D1', 'MXD1', 'NR4A3', 'NRF1', 'HIVEP1', 'SOX4', 'USF2', 'KLF3', 'BCL6', 'FOXP1', 'TP73']	4856.26	42
['RXRA', 'ETS2', 'SPI1', 'ZBTB7A', 'RARA', 'BCL11A', 'RREB1', 'SMAD3', 'FLI1', 'FOXO3', 'KLF6', 'IKZF1', 'SREBF1', 'TFDP1', 'ETV6', 'STAT1', 'SP3', 'KLF2', 'IRF2', 'IRF1', 'ELF1', 'ERG', 'MTF1', 'NRF1', 'EGR3', 'NR4A3', 'KLF13', 'NFKB2', 'ELF4', 'MAFK', 'IRF8', 'LYL1', 'ELF2', 'KLF7', 'KLF3', 'REL', 'BHLHE40', 'HIVEP1', 'MEF2D', 'FOXP1']	4856.25	40
['RXRA', 'ETS2', 'SPI1', 'ZBTB7A', 'RARA', 'BCL11A', 'RREB1', 'SMAD3', 'FLI1', 'FOXO3', 'KLF6', 'IKZF1', 'SREBF1', 'TFDP1', 'ETV6', 'STAT1', 'SP3', 'KLF2', 'IRF2', 'IRF1', 'ELF1', 'ERG', 'MTF1', 'NRF1', 'EGR3', 'NR4A3', 'KLF13', 'RUNX1', 'ZNF217', 'RBPJ', 'RUNX2', 'FOXP1', 'YY1', 'IRF8', 'JUND', 'MYB', 'FOXK1', 'MEF2D', 'GFI1', 'ZNF787', 'MAFK', 'HIVEP1', 'ELF2', 'BCL6', 'KLF3', 'RFX1', 'CEBPB']	4855.79	47
['RXRA', 'ETS2', 'SPI1', 'ZBTB7A', 'RARA', 'BCL11A', 'RREB1', 'SMAD3', 'FLI1', 'FOXO3', 'KLF6', 'IKZF1', 'SREBF1', 'TFDP1', 'ETV6', 'STAT1', 'SP3', 'KLF2', 'IRF2', 'IRF1', 'ELF1', 'ERG', 'MTF1', 'NRF1', 'EGR3', 'NR4A3', 'KLF13', 'RUNX1', 'ZNF217', 'RBPJ', 'RUNX2', 'FOXP1', 'YY1', 'IRF8', 'JUND', 'MXI1', 'FOXK1', 'MEF2D', 'GFI1', 'ZNF787', 'MAFK', 'HIVEP1', 'ELF2', 'BCL6', 'KLF3', 'MXD1', 'NFATC3'…	4855.73	51
['RXRA', 'ETS2', 'SPI1', 'ZBTB7A', 'RARA', 'BCL11A', 'RREB1', 'SMAD3', 'FLI1', 'FOXO3', 'KLF6', 'IKZF1', 'SREBF1', 'TFDP1', 'ETV6', 'STAT1', 'SP3', 'KLF2', 'IRF2', 'IRF1', 'TGIF1', 'JUND', 'MTF1', 'RUNX1', 'ZNF787', 'ZNF217', 'IRF8', 'RBPJ', 'RUNX2', 'KLF13', 'ELF2', 'MXI1', 'SP1', 'EGR3', 'NR4A3', 'SOX4', 'RFX1', 'ZNF267', 'KLF3', 'TP73', 'USF2', 'ZBTB7B']	4855.64	42
['RXRA', 'ETS2', 'SPI1', 'ZBTB7A', 'RARA', 'BCL11A', 'RREB1', 'SMAD3', 'FLI1', 'FOXO3', 'KLF6', 'IKZF1', 'SREBF1', 'TFDP1', 'ETV6', 'STAT1', 'SP3', 'KLF2', 'IRF2', 'IRF1', 'ELF1', 'ERG', 'MTF1', 'SP1', 'EGR3', 'NR4A3', 'RUNX1', 'ZNF217', 'RBPJ', 'RUNX2', 'FOXP1', 'YY1', 'IRF8', 'JUND', 'MYB', 'FOXK1', 'MEF2D', 'GFI1', 'ZNF787', 'CEBPA', 'SOX4', 'BCL6', 'KLF3', 'KLF13', 'RFX1', 'ELF2', 'CEBPB', 'Z…	4855.62	48
['RXRA', 'ETS2', 'SPI1', 'ZBTB7A', 'RARA', 'BCL11A', 'RREB1', 'SMAD3', 'FLI1', 'FOXO3', 'KLF6', 'IKZF1', 'SREBF1', 'TFDP1', 'ETV6', 'STAT1', 'SP3', 'KLF2', 'IRF2', 'IRF1', 'ELF1', 'ERG', 'MTF1', 'NRF1', 'EGR3', 'NR4A3', 'KLF13', 'RUNX1', 'ZNF217', 'RBPJ', 'RUNX2', 'FOXP1', 'YY1', 'ZBTB4', 'ZNF692', 'ELF4', 'KLF3', 'MAFK', 'TP73', 'LYL1', 'MAZ', 'ELF2', 'REL']	4855.58	43
['RXRA', 'ETS2', 'SPI1', 'ZBTB7A', 'RARA', 'BCL11A', 'RREB1', 'SMAD3', 'FLI1', 'FOXO3', 'KLF6', 'IKZF1', 'SREBF1', 'TFDP1', 'ETV6', 'STAT1', 'SP3', 'KLF2', 'IRF2', 'IRF1', 'ELF1', 'ERG', 'MTF1', 'SP1', 'EGR3', 'NR4A3', 'RUNX1', 'ZNF217', 'RBPJ', 'RUNX2', 'FOXP1', 'YY1', 'IRF8', 'JUND', 'MXI1', 'KLF13', 'FOXK1', 'MEF2D', 'GFI1', 'ZNF787', 'CEBPA', 'SOX4', 'BHLHE40', 'NFATC3', 'REL', 'MXD1', 'ELF2'…	4855.58	52
['RXRA', 'ETS2', 'SPI1', 'ZBTB7A', 'RARA', 'BCL11A', 'RREB1', 'SMAD3', 'FLI1', 'FOXO3', 'KLF6', 'IKZF1', 'SREBF1', 'TFDP1', 'ETV6', 'GTF3A', 'RUNX1', 'ERG', 'ELF1', 'NR1D1', 'ZNF217', 'RBPJ', 'RUNX2', 'KLF2', 'IRF2', 'IRF1', 'FOXP1', 'YY1', 'IRF8', 'ZNF787', 'MLX', 'ELF4', 'JUND', 'MXD1', 'LYL1', 'KLF13', 'REL', 'MYB', 'USF2', 'ZNF692', 'EGR3', 'NR4A3', 'BHLHE40', 'ZNF267', 'CEBPB', 'KLF3', 'ZBTB…	4855.42	48
['RXRA', 'ETS2', 'SPI1', 'ZBTB7A', 'RARA', 'BCL11A', 'RREB1', 'SMAD3', 'FLI1', 'FOXO3', 'KLF6', 'IKZF1', 'SREBF1', 'TFDP1', 'ETV6', 'STAT1', 'SP3', 'KLF2', 'IRF2', 'IRF1', 'TGIF1', 'JUND', 'MTF1', 'RUNX1', 'ZNF787', 'ZNF217', 'IRF8', 'RBPJ', 'RUNX2', 'KLF13', 'ELF2', 'MYB', 'NRF1', 'EGR3', 'NR4A3', 'HIVEP1', 'MAFK', 'MXD1', 'REL', 'BHLHE40', 'USF2', 'XBP1', 'CEBPB', 'FOXP1']	4855.41	44
['RXRA', 'ETS2', 'SPI1', 'ZBTB7A', 'RARA', 'BCL11A', 'RREB1', 'SMAD3', 'FLI1', 'FOXO3', 'DEAF1', 'SREBF1', 'ZNF217', 'KLF2', 'IRF2', 'IRF8', 'IRF1', 'BHLHE40', 'IKZF1', 'ETV6', 'RUNX2', 'REL', 'STAT1', 'EGR3', 'NR4A3', 'KLF13', 'ELF1', 'ERG', 'TFDP1', 'NRF1', 'JUND', 'RUNX1', 'MYB', 'ZNF787', 'MXD1', 'HIVEP1', 'ELF4', 'LYL1', 'ZNF692', 'USF2', 'XBP1', 'MAFK', 'TP73', 'FOXP1']	4855.41	44
['RXRA', 'ETS2', 'SPI1', 'ZBTB7A', 'RARA', 'BCL11A', 'RREB1', 'SMAD3', 'FLI1', 'FOXO3', 'DEAF1', 'SREBF1', 'ZNF217', 'KLF2', 'IRF2', 'IRF8', 'IRF1', 'BHLHE40', 'IKZF1', 'ETV6', 'RUNX2', 'REL', 'STAT1', 'EGR3', 'NR4A3', 'KLF13', 'ELF1', 'ERG', 'TFDP1', 'NRF1', 'JUND', 'RUNX1', 'MXI1', 'ZNF787', 'HLX', 'CEBPA', 'GFI1', 'CEBPB', 'NFATC3', 'FOXK1', 'KLF3', 'FOXP1', 'MEF2D', 'SOX4', 'LYL1']	4855.36	45
['RXRA', 'ETS2', 'SPI1', 'ZBTB7A', 'RARA', 'BCL11A', 'RREB1', 'SMAD3', 'FLI1', 'FOXO3', 'KLF6', 'IKZF1', 'SREBF1', 'TFDP1', 'ETV6', 'GTF3A', 'RUNX1', 'ERG', 'ELF1', 'NR1D1', 'ZNF217', 'RBPJ', 'RUNX2', 'KLF2', 'IRF2', 'IRF1', 'FOXP1', 'YY1', 'IRF8', 'ZNF787', 'ELF2', 'MYB', 'FOXK1', 'MEF2D', 'GFI1', 'JDP2', 'BCL6', 'JUND', 'KLF3', 'NFE2L2', 'KLF13', 'NFATC3', 'MXD1', 'REL', 'MAFK', 'EGR3', 'NR4A3'…	4855.31	52
['RXRA', 'ETS2', 'SPI1', 'ZBTB7A', 'RARA', 'BCL11A', 'RREB1', 'SMAD3', 'FLI1', 'FOXO3', 'KLF6', 'IKZF1', 'SREBF1', 'TFDP1', 'ETV6', 'STAT1', 'SP3', 'KLF2', 'IRF2', 'IRF1', 'TGIF1', 'JUND', 'MTF1', 'RUNX1', 'ZNF787', 'ZNF217', 'IRF8', 'RBPJ', 'RUNX2', 'KLF13', 'ELF2', 'MXI1', 'SP1', 'EGR3', 'NR4A3', 'SOX4', 'MXD1', 'REL', 'BHLHE40', 'USF2', 'ZNF267', 'XBP1', 'TP73', 'ZBTB7B']	4855.3	44
['RXRA', 'ETS2', 'SPI1', 'ZBTB7A', 'RARA', 'BCL11A', 'RREB1', 'SMAD3', 'FLI1', 'FOXO3', 'KLF6', 'IKZF1', 'SREBF1', 'TFDP1', 'ETV6', 'STAT1', 'SP3', 'KLF2', 'IRF2', 'IRF1', 'ELF1', 'ERG', 'MTF1', 'NRF1', 'EGR3', 'NR4A3', 'KLF13', 'RUNX1', 'ZNF217', 'RBPJ', 'RUNX2', 'FOXP1', 'YY1', 'IRF8', 'JUND', 'MXI1', 'USF2', 'HIVEP1', 'ZNF787', 'ELF2', 'BCL6', 'KLF3', 'CEBPB', 'RFX1', 'MAFK']	4855.2	45
['RXRA', 'ETS2', 'SPI1', 'ZBTB7A', 'RARA', 'BCL11A', 'RREB1', 'SMAD3', 'FLI1', 'FOXO3', 'KLF6', 'IKZF1', 'SREBF1', 'TFDP1', 'ETV6', 'STAT1', 'SP3', 'KLF2', 'IRF2', 'IRF1', 'TGIF1', 'JUND', 'MTF1', 'RUNX1', 'ZNF787', 'ZNF217', 'IRF8', 'RBPJ', 'RUNX2', 'KLF13', 'ELF2', 'MYB', 'SP1', 'EGR3', 'NR4A3', 'SOX4', 'RFX1', 'ZNF267', 'KLF3', 'TP73', 'USF2', 'BCL6', 'FOXP1']	4855.02	43
['RXRA', 'ETS2', 'SPI1', 'ZBTB7A', 'RARA', 'BCL11A', 'RREB1', 'SMAD3', 'FLI1', 'FOXO3', 'KLF6', 'IKZF1', 'SREBF1', 'TFDP1', 'ETV6', 'GTF3A', 'RUNX1', 'ERG', 'ELF1', 'NR1D1', 'ZNF217', 'RBPJ', 'RUNX2', 'DDIT3', 'ELF4', 'JUND', 'SP3', 'SOX4', 'EGR3', 'MXD1', 'IRF2', 'NR4A3', 'IRF8', 'IRF1', 'REL', 'KLF3', 'ELF2', 'ZNF692', 'FOSL2', 'ZNF787', 'MXI1', 'ZBTB7B', 'TP73', 'HIVEP1', 'SP1']	4854.91	45
['RXRA', 'ETS2', 'SPI1', 'ZBTB7A', 'RARA', 'BCL11A', 'RREB1', 'SMAD3', 'FLI1', 'FOXO3', 'KLF6', 'IKZF1', 'SREBF1', 'TFDP1', 'ETV6', 'STAT1', 'SP3', 'KLF2', 'IRF2', 'IRF1', 'ELF1', 'ERG', 'MTF1', 'SP1', 'EGR3', 'NR4A3', 'RUNX1', 'ZNF217', 'RBPJ', 'RUNX2', 'FOXP1', 'YY1', 'IRF8', 'JUND', 'MXI1', 'KLF13', 'FOXK1', 'MEF2D', 'GFI1', 'ZNF787', 'CEBPA', 'SOX4', 'BHLHE40', 'NFATC3', 'REL', 'MXD1', 'ELF2'…	4854.9	51
['RXRA', 'ETS2', 'SPI1', 'ZBTB7A', 'RARA', 'BCL11A', 'RREB1', 'SMAD3', 'FLI1', 'FOXO3', 'KLF6', 'IKZF1', 'SREBF1', 'TFDP1', 'ETV6', 'GTF3A', 'RUNX1', 'ERG', 'ELF1', 'HLX', 'FOXK1', 'JUND', 'MEF2D', 'SOX4', 'ZNF787', 'ZNF217', 'KLF2', 'CEBPA', 'GFI1', 'IRF2', 'FOXP1', 'IRF8', 'RBPJ', 'IRF1', 'RUNX2', 'KLF13', 'NFATC3', 'REL', 'KLF3', 'YY1', 'MYB', 'EGR3', 'NR4A3', 'CEBPB', 'BHLHE40', 'ZNF267', 'SP…	4854.71	49
['RXRA', 'ETS2', 'SPI1', 'ZBTB7A', 'RARA', 'BCL11A', 'RREB1', 'SMAD3', 'FLI1', 'FOXO3', 'KLF6', 'IKZF1', 'SREBF1', 'TFDP1', 'ETV6', 'STAT1', 'SP3', 'KLF2', 'IRF2', 'IRF1', 'ELF1', 'ERG', 'MTF1', 'NRF1', 'EGR3', 'NR4A3', 'KLF13', 'RUNX1', 'KLF7', 'ELF4', 'KLF3', 'IRF8', 'LYL1', 'ELF2', 'REL', 'BHLHE40', 'MAZ', 'MAFK', 'ZBTB7B']	4854.67	39
['RXRA', 'ETS2', 'SPI1', 'ZBTB7A', 'RARA', 'BCL11A', 'RREB1', 'SMAD3', 'FLI1', 'FOXO3', 'KLF6', 'IKZF1', 'SREBF1', 'TFDP1', 'ETV6', 'GTF3A', 'RUNX1', 'TGIF1', 'JUND', 'SP3', 'MTF1', 'ZNF787', 'NR1D1', 'KLF2', 'ZNF217', 'IRF2', 'IRF8', 'IRF1', 'RBPJ', 'RUNX2', 'KLF13', 'ELF2', 'MYB', 'SP1', 'EGR3', 'NR4A3', 'MAFK', 'RFX1', 'USF2', 'ZNF267', 'KLF3', 'BCL6', 'FOXP1', 'CEBPB']	4854.64	44
['RXRA', 'ETS2', 'SPI1', 'ZBTB7A', 'RARA', 'BCL11A', 'RREB1', 'SMAD3', 'FLI1', 'FOXO3', 'KLF6', 'IKZF1', 'SREBF1', 'TFDP1', 'ETV6', 'GTF3A', 'RUNX1', 'ERG', 'ELF1', 'NR1D1', 'ZNF217', 'RBPJ', 'RUNX2', 'KLF2', 'IRF2', 'IRF1', 'FOXP1', 'YY1', 'IRF8', 'ZNF787', 'ELF2', 'MYB', 'FOXK1', 'MEF2D', 'GFI1', 'JDP2', 'BCL6', 'JUND', 'KLF3', 'CEBPB', 'EGR3', 'KLF13', 'NR4A3', 'MAFK', 'NFATC3', 'REL', 'BHLHE4…	4854.63	51
['RXRA', 'ETS2', 'SPI1', 'ZBTB7A', 'RARA', 'BCL11A', 'RREB1', 'SMAD3', 'FLI1', 'FOXO3', 'KLF6', 'IKZF1', 'SREBF1', 'TFDP1', 'ETV6', 'STAT1', 'SP3', 'KLF2', 'IRF2', 'IRF1', 'ELF1', 'ERG', 'MTF1', 'SP1', 'EGR3', 'NR4A3', 'RUNX1', 'ZNF217', 'RBPJ', 'RUNX2', 'FOXP1', 'YY1', 'IRF8', 'JUND', 'MYB', 'USF2', 'ZNF787', 'KLF13', 'ELF2', 'ZNF692', 'ELF4', 'LYL1', 'CEBPB', 'RFX1', 'HIVEP1', 'KLF3', 'MAFK']	4854.62	47
['RXRA', 'ETS2', 'SPI1', 'ZBTB7A', 'RARA', 'BCL11A', 'RREB1', 'SMAD3', 'FLI1', 'FOXO3', 'KLF6', 'IKZF1', 'SREBF1', 'TFDP1', 'ETV6', 'GTF3A', 'NFKB2', 'ELF1', 'EGR3', 'ERG', 'NR1D1', 'KLF2', 'IRF2', 'NR4A3', 'IRF8', 'LYL1', 'IRF1', 'KLF13', 'ELF2', 'ELF4', 'SP3', 'MTF1', 'MAFK', 'NRF1', 'KLF7', 'KLF3', 'REL', 'BHLHE40', 'JDP2', 'HIVEP1', 'MEF2D', 'FOXP1']	4854.6	42
['RXRA', 'ETS2', 'SPI1', 'ZBTB7A', 'RARA', 'BCL11A', 'RREB1', 'SMAD3', 'FLI1', 'FOXO3', 'KLF6', 'IKZF1', 'SREBF1', 'TFDP1', 'ETV6', 'GTF3A', 'RUNX1', 'ERG', 'ELF1', 'NR1D1', 'ZNF217', 'RBPJ', 'RUNX2', 'KLF2', 'IRF2', 'IRF1', 'FOXP1', 'YY1', 'IRF8', 'ZNF787', 'MLX', 'ELF4', 'JUND', 'MXD1', 'LYL1', 'KLF13', 'REL', 'MXI1', 'USF2', 'ZNF692', 'EGR3', 'NR4A3', 'BHLHE40', 'ZNF267', 'TP73', 'XBP1', 'ZBTB…	4854.58	48
['RXRA', 'ETS2', 'SPI1', 'ZBTB7A', 'RARA', 'BCL11A', 'RREB1', 'SMAD3', 'FLI1', 'FOXO3', 'DEAF1', 'SREBF1', 'ZNF217', 'KLF2', 'IRF2', 'IRF8', 'IRF1', 'BHLHE40', 'IKZF1', 'ETV6', 'RUNX2', 'REL', 'STAT1', 'EGR3', 'NR4A3', 'KLF13', 'ELF1', 'ERG', 'TFDP1', 'ZNF267', 'JUND', 'RUNX1', 'MYB', 'NR4A2', 'GFI1', 'NFATC3', 'MXD1', 'FOXK1', 'FOXP1', 'MEF2D', 'MAFK', 'CEBPB', 'BCL6', 'KLF3']	4854.55	44
['RXRA', 'ETS2', 'SPI1', 'ZBTB7A', 'RARA', 'BCL11A', 'RREB1', 'SMAD3', 'FLI1', 'FOXO3', 'KLF6', 'IKZF1', 'SREBF1', 'TFDP1', 'ETV6', 'STAT1', 'SP3', 'KLF2', 'IRF2', 'IRF1', 'ELF1', 'ERG', 'MTF1', 'NRF1', 'EGR3', 'NR4A3', 'KLF13', 'RUNX1', 'ZNF217', 'RBPJ', 'RUNX2', 'FOXP1', 'YY1', 'IRF8', 'JUND', 'MYB', 'USF2', 'HIVEP1', 'ZNF787', 'ELF2', 'ZNF692', 'ELF4', 'LYL1', 'TP73', 'RFX1', 'KLF3', 'MAFK']	4854.45	47
['RXRA', 'ETS2', 'SPI1', 'ZBTB7A', 'RARA', 'BCL11A', 'RREB1', 'SMAD3', 'FLI1', 'FOXO3', 'KLF6', 'IKZF1', 'SREBF1', 'TFDP1', 'ETV6', 'GTF3A', 'RUNX1', 'ERG', 'ELF1', 'NR1D1', 'ZNF217', 'RBPJ', 'RUNX2', 'KLF2', 'IRF2', 'IRF1', 'FOXP1', 'YY1', 'IRF8', 'ZNF787', 'ELF2', 'MXI1', 'FOXK1', 'MEF2D', 'GFI1', 'JDP2', 'BCL6', 'JUND', 'KLF13', 'KLF3', 'NFE2L2', 'NFATC3', 'MXD1', 'REL', 'MAFK', 'EGR3', 'NR4A3…	4854.43	53
['RXRA', 'ETS2', 'SPI1', 'ZBTB7A', 'RARA', 'BCL11A', 'RREB1', 'SMAD3', 'FLI1', 'FOXO3', 'KLF6', 'IKZF1', 'SREBF1', 'TFDP1', 'ETV6', 'GTF3A', 'RUNX1', 'ERG', 'ELF1', 'NR1D1', 'ZNF217', 'RBPJ', 'RUNX2', 'KLF2', 'IRF2', 'IRF1', 'FOXP1', 'YY1', 'IRF8', 'ZNF787', 'ELF2', 'MYB', 'FOXK1', 'MEF2D', 'GFI1', 'JDP2', 'BCL6', 'JUND', 'KLF3', 'CEBPB', 'EGR3', 'KLF13', 'NR4A3', 'MAFK', 'RFX1', 'MTF1', 'SP3', '…	4854.39	49
['RXRA', 'ETS2', 'SPI1', 'ZBTB7A', 'RARA', 'BCL11A', 'RREB1', 'SMAD3', 'FLI1', 'FOXO3', 'KLF6', 'IKZF1', 'SREBF1', 'TFDP1', 'ETV6', 'STAT1', 'SP3', 'KLF2', 'IRF2', 'IRF1', 'ELF1', 'ERG', 'MTF1', 'SP1', 'EGR3', 'NR4A3', 'RUNX1', 'ZNF217', 'RBPJ', 'RUNX2', 'FOXP1', 'YY1', 'IRF8', 'JUND', 'MYB', 'USF2', 'ZNF787', 'KLF13', 'ELF2', 'ZNF692', 'ELF4', 'LYL1', 'CEBPB', 'MXD1', 'REL', 'BHLHE40', 'HIVEP1',…	4854.35	49
['RXRA', 'ETS2', 'SPI1', 'ZBTB7A', 'RARA', 'BCL11A', 'RREB1', 'SMAD3', 'FLI1', 'FOXO3', 'KLF6', 'IKZF1', 'SREBF1', 'TFDP1', 'ETV6', 'GTF3A', 'RUNX1', 'ERG', 'ELF1', 'NR1D1', 'ZNF217', 'RBPJ', 'RUNX2', 'KLF2', 'IRF2', 'IRF1', 'FOXP1', 'YY1', 'IRF8', 'ZNF787', 'ELF2', 'MXI1', 'FOXK1', 'MEF2D', 'GFI1', 'JDP2', 'BCL6', 'JUND', 'KLF13', 'KLF3', 'NFE2L2', 'NFATC3', 'MXD1', 'REL', 'CEBPA', 'SOX4', 'EGR3…	4854.31	54
['RXRA', 'ETS2', 'SPI1', 'ZBTB7A', 'RARA', 'BCL11A', 'RREB1', 'SMAD3', 'FLI1', 'FOXO3', 'KLF6', 'IKZF1', 'SREBF1', 'TFDP1', 'ETV6', 'STAT1', 'SP3', 'KLF2', 'IRF2', 'IRF1', 'TGIF1', 'JUND', 'MTF1', 'RUNX1', 'ZNF787', 'ZNF217', 'IRF8', 'RBPJ', 'RUNX2', 'KLF13', 'ELF2', 'MXI1', 'SP1', 'EGR3', 'NR4A3', 'SOX4', 'MXD1', 'REL', 'BHLHE40', 'USF2', 'HIVEP1', 'KLF3', 'BCL6', 'FOXP1', 'CEBPB']	4854.29	45
['RXRA', 'ETS2', 'SPI1', 'ZBTB7A', 'RARA', 'BCL11A', 'RREB1', 'SMAD3', 'FLI1', 'FOXO3', 'KLF6', 'IKZF1', 'SREBF1', 'TFDP1', 'ETV6', 'GTF3A', 'RUNX1', 'ERG', 'ELF1', 'NR1D1', 'ZNF217', 'RBPJ', 'RUNX2', 'KLF2', 'IRF2', 'IRF1', 'FOXP1', 'YY1', 'IRF8', 'ZNF787', 'ELF2', 'MYB', 'FOXK1', 'MEF2D', 'GFI1', 'JDP2', 'BCL6', 'JUND', 'KLF3', 'CEBPB', 'EGR3', 'KLF13', 'NR4A3', 'CEBPA', 'SOX4', 'RFX1', 'MTF1',…	4854.26	50
['RXRA', 'ETS2', 'SPI1', 'ZBTB7A', 'RARA', 'BCL11A', 'RREB1', 'SMAD3', 'FLI1', 'FOXO3', 'KLF6', 'IKZF1', 'SREBF1', 'TFDP1', 'ETV6', 'STAT1', 'SP3', 'KLF2', 'IRF2', 'IRF1', 'ELF1', 'ERG', 'MTF1', 'NRF1', 'EGR3', 'NR4A3', 'KLF13', 'RUNX1', 'ZNF217', 'RBPJ', 'RUNX2', 'FOXP1', 'YY1', 'IRF8', 'JUND', 'MYB', 'USF2', 'HIVEP1', 'ZNF787', 'ELF2', 'ZNF692', 'ELF4', 'LYL1', 'TP73', 'MXD1', 'REL', 'BHLHE40',…	4854.18	49
['RXRA', 'ETS2', 'SPI1', 'ZBTB7A', 'RARA', 'BCL11A', 'RREB1', 'SMAD3', 'FLI1', 'FOXO3', 'DEAF1', 'SREBF1', 'ZNF217', 'KLF2', 'IRF2', 'IRF8', 'IRF1', 'BHLHE40', 'IKZF1', 'ETV6', 'RUNX2', 'REL', 'STAT1', 'EGR3', 'NR4A3', 'KLF13', 'ELF1', 'ERG', 'TFDP1', 'ZNF267', 'JUND', 'RUNX1', 'MYB', 'ZNF787', 'MXD1', 'ELF4', 'LYL1', 'ZNF692', 'USF2', 'XBP1', 'SOX4', 'TP73', 'ZBTB7B']	4854.14	43
['RXRA', 'ETS2', 'SPI1', 'ZBTB7A', 'RARA', 'BCL11A', 'RREB1', 'SMAD3', 'FLI1', 'FOXO3', 'KLF6', 'IKZF1', 'SREBF1', 'TFDP1', 'ETV6', 'STAT1', 'SP3', 'KLF2', 'IRF2', 'IRF1', 'TGIF1', 'JUND', 'MTF1', 'RUNX1', 'ZNF787', 'ZNF217', 'IRF8', 'RBPJ', 'RUNX2', 'KLF13', 'ELF2', 'MXI1', 'NRF1', 'EGR3', 'NR4A3', 'HIVEP1', 'SOX4', 'MXD1', 'REL', 'BHLHE40', 'USF2', 'KLF3', 'BCL6', 'FOXP1', 'TP73']	4854.11	45
['RXRA', 'ETS2', 'SPI1', 'ZBTB7A', 'RARA', 'BCL11A', 'RREB1', 'SMAD3', 'FLI1', 'FOXO3', 'DEAF1', 'SREBF1', 'ZNF217', 'KLF2', 'IRF2', 'IRF8', 'IRF1', 'BHLHE40', 'IKZF1', 'ETV6', 'RUNX2', 'REL', 'GTF3A', 'TFDP1', 'RUNX1', 'EGR3', 'KLF13', 'JUND', 'MXI1', 'NR4A3', 'ELF1', 'ERG', 'ZNF787', 'NR1D1', 'ZBTB48', 'MXD1', 'ELF4', 'LYL1', 'ZNF692', 'USF2', 'KLF3', 'SOX4', 'FOXP1', 'TP73', 'NRF1', 'HIVEP1']	4853.93	46
['RXRA', 'ETS2', 'SPI1', 'ZBTB7A', 'RARA', 'BCL11A', 'RREB1', 'SMAD3', 'FLI1', 'FOXO3', 'KLF6', 'IKZF1', 'SREBF1', 'TFDP1', 'ETV6', 'STAT1', 'SP3', 'KLF2', 'IRF2', 'IRF1', 'ELF1', 'ERG', 'MTF1', 'NRF1', 'EGR3', 'NR4A3', 'KLF13', 'RUNX1', 'KLF7', 'ELF4', 'KLF3', 'IRF8', 'LYL1', 'ELF2', 'RFX1', 'HIVEP1', 'SOX4', 'ZBTB7B']	4853.92	38
['RXRA', 'ETS2', 'SPI1', 'ZBTB7A', 'RARA', 'BCL11A', 'RREB1', 'SMAD3', 'FLI1', 'FOXO3', 'KLF6', 'IKZF1', 'SREBF1', 'TFDP1', 'ETV6', 'GTF3A', 'RUNX1', 'ERG', 'ELF1', 'NR1D1', 'ZNF217', 'RBPJ', 'RUNX2', 'KLF2', 'IRF2', 'IRF1', 'ZBTB7B', 'ELF4', 'EGR3', 'NR4A3', 'LYL1', 'KLF13', 'TP73', 'SOX4', 'JUND', 'ZNF787', 'IRF8', 'MXI1', 'USF2', 'ZNF692', 'MXD1', 'REL', 'BHLHE40', 'XBP1', 'ZBTB48', 'ELF2', 'Z…	4853.79	48
['RXRA', 'ETS2', 'SPI1', 'ZBTB7A', 'RARA', 'BCL11A', 'RREB1', 'SMAD3', 'FLI1', 'FOXO3', 'KLF6', 'IKZF1', 'SREBF1', 'TFDP1', 'ETV6', 'GTF3A', 'RUNX1', 'TGIF1', 'JUND', 'SP3', 'MTF1', 'ZNF787', 'NR1D1', 'KLF2', 'ZNF217', 'IRF2', 'IRF8', 'IRF1', 'RBPJ', 'RUNX2', 'KLF13', 'ELF2', 'MXI1', 'NRF1', 'EGR3', 'NR4A3', 'HIVEP1', 'MAFK', 'MXD1', 'REL', 'BHLHE40', 'USF2', 'KLF3', 'BCL6', 'FOXP1', 'CEBPB']	4853.76	46
['RXRA', 'ETS2', 'SPI1', 'ZBTB7A', 'RARA', 'BCL11A', 'RREB1', 'SMAD3', 'FLI1', 'FOXO3', 'KLF6', 'IKZF1', 'SREBF1', 'TFDP1', 'ETV6', 'GTF3A', 'RUNX1', 'ERG', 'ELF1', 'NR1D1', 'ZNF217', 'RBPJ', 'RUNX2', 'KLF2', 'IRF2', 'IRF1', 'ZBTB7B', 'ELF4', 'EGR3', 'NR4A3', 'LYL1', 'KLF13', 'TP73', 'SOX4', 'JUND', 'ZNF787', 'IRF8', 'MXI1', 'USF2', 'ZNF692', 'RFX1', 'MTF1', 'SP3', 'ELF2', 'ZNF267', 'SP1', 'XBP1']	4853.66	47
['RXRA', 'ETS2', 'SPI1', 'ZBTB7A', 'RARA', 'BCL11A', 'RREB1', 'SMAD3', 'FLI1', 'FOXO3', 'KLF6', 'IKZF1', 'SREBF1', 'TFDP1', 'ETV6', 'GTF3A', 'RUNX1', 'ERG', 'ELF1', 'NR1D1', 'ZNF217', 'RBPJ', 'RUNX2', 'KLF2', 'IRF2', 'IRF1', 'FOXP1', 'YY1', 'IRF8', 'ZNF787', 'ELF2', 'MXI1', 'FOXK1', 'MEF2D', 'GFI1', 'JDP2', 'BCL6', 'JUND', 'KLF13', 'KLF3', 'CEBPB', 'EGR3', 'NR4A3', 'CEBPA', 'SOX4', 'REL', 'NFATC3…	4853.64	53
['RXRA', 'ETS2', 'SPI1', 'ZBTB7A', 'RARA', 'BCL11A', 'RREB1', 'SMAD3', 'FLI1', 'FOXO3', 'DEAF1', 'SREBF1', 'ZNF217', 'KLF2', 'IRF2', 'IRF8', 'IRF1', 'BHLHE40', 'IKZF1', 'ETV6', 'RUNX2', 'REL', 'STAT1', 'EGR3', 'NR4A3', 'KLF13', 'TGIF1', 'JUND', 'RUNX1', 'ZNF787', 'MXD1', 'MXI1', 'TFDP1', 'ZNF267', 'NFATC3', 'FOSL2', 'FOS', 'GFI1', 'FOXK1', 'FOXP1', 'MEF2D', 'MAFK', 'CEBPB', 'KLF3']	4853.23	44
['RXRA', 'ETS2', 'SPI1', 'ZBTB7A', 'RARA', 'BCL11A', 'RREB1', 'SMAD3', 'FLI1', 'FOXO3', 'KLF6', 'IKZF1', 'SREBF1', 'TFDP1', 'ETV6', 'STAT1', 'SP3', 'KLF2', 'IRF2', 'IRF1', 'ELF1', 'ERG', 'MTF1', 'NRF1', 'EGR3', 'NR4A3', 'KLF13', 'RUNX1', 'ZNF217', 'RBPJ', 'RUNX2', 'FOXP1', 'YY1', 'IRF8', 'JUND', 'MXI1', 'FOXK1', 'MEF2D', 'GFI1', 'ZNF787', 'MAFK', 'HIVEP1', 'ELF2', 'BCL6', 'KLF3', 'RFX1', 'NFE2L2'…	4853.17	48
['RXRA', 'ETS2', 'SPI1', 'ZBTB7A', 'RARA', 'BCL11A', 'RREB1', 'SMAD3', 'FLI1', 'FOXO3', 'DEAF1', 'SREBF1', 'ZNF217', 'KLF2', 'IRF2', 'IRF8', 'IRF1', 'BHLHE40', 'IKZF1', 'ETV6', 'RUNX2', 'REL', 'GTF3A', 'TFDP1', 'RUNX1', 'EGR3', 'KLF13', 'JUND', 'MYB', 'NR4A2', 'FOXK1', 'ELF1', 'MEF2D', 'ERG', 'NR1D1', 'GFI1', 'NR4A3', 'FOXP1', 'NFATC3', 'JDP2', 'MAFK', 'MXD1', 'CEBPB', 'BCL6', 'KLF3', 'ZNF267']	4853.11	46
['RXRA', 'ETS2', 'SPI1', 'ZBTB7A', 'RARA', 'BCL11A', 'RREB1', 'SMAD3', 'FLI1', 'FOXO3', 'KLF6', 'IKZF1', 'SREBF1', 'TFDP1', 'ETV6', 'STAT1', 'SP3', 'KLF2', 'IRF2', 'IRF1', 'ELF1', 'ERG', 'MTF1', 'SP1', 'EGR3', 'NR4A3', 'RUNX1', 'ZNF217', 'RBPJ', 'RUNX2', 'FOXP1', 'YY1', 'IRF8', 'JUND', 'MXI1', 'KLF13', 'FOXK1', 'MEF2D', 'GFI1', 'ZNF787', 'CEBPA', 'SOX4', 'RFX1', 'ELF2', 'BCL6', 'KLF3', 'NFE2L2', …	4853.06	49
['RXRA', 'ETS2', 'SPI1', 'ZBTB7A', 'RARA', 'BCL11A', 'RREB1', 'SMAD3', 'FLI1', 'FOXO3', 'KLF6', 'IKZF1', 'SREBF1', 'TFDP1', 'ETV6', 'STAT1', 'SP3', 'KLF2', 'IRF2', 'IRF1', 'ELF1', 'ERG', 'MTF1', 'NRF1', 'EGR3', 'NR4A3', 'KLF13', 'RUNX1', 'ZNF217', 'RBPJ', 'RUNX2', 'FOXP1', 'YY1', 'IRF8', 'JUND', 'MYB', 'USF2', 'HIVEP1', 'ZNF787', 'ELF2', 'BCL6', 'KLF3', 'CEBPB', 'RFX1', 'SOX4']	4852.96	45
['RXRA', 'ETS2', 'SPI1', 'ZBTB7A', 'RARA', 'BCL11A', 'RREB1', 'SMAD3', 'FLI1', 'FOXO3', 'DEAF1', 'SREBF1', 'ZNF217', 'KLF2', 'IRF2', 'IRF8', 'IRF1', 'BHLHE40', 'IKZF1', 'ETV6', 'RUNX2', 'REL', 'GTF3A', 'TFDP1', 'RUNX1', 'EGR3', 'KLF13', 'JUND', 'MYB', 'ZNF787', 'ERG', 'ELF1', 'NR4A3', 'NR1D1', 'ZBTB48', 'MXD1', 'BCL6', 'KLF3', 'FOXP1', 'GFI1', 'NFATC3', 'FOXK1', 'JDP2', 'MEF2D', 'MAFK', 'CEBPB', …	4852.91	47
['RXRA', 'ETS2', 'SPI1', 'ZBTB7A', 'RARA', 'BCL11A', 'RREB1', 'SMAD3', 'FLI1', 'FOXO3', 'KLF6', 'NR3C1', 'SREBF1', 'TFDP1', 'SP3', 'MTF1', 'KLF2', 'KLF3', 'GTF3A', 'NR1D1', 'MAFK', 'EGR3', 'NR4A3', 'KLF13', 'SP1', 'ZNF267', 'ERG', 'LYL1', 'NFATC3', 'MXD1', 'IRF2', 'MXI1', 'BHLHE40', 'IRF8', 'IRF1', 'ZNF217', 'ZNF692', 'FOXK1', 'FOXP1', 'MEF2D', 'YY1']	4852.78	41
['RXRA', 'ETS2', 'SPI1', 'ZBTB7A', 'RARA', 'BCL11A', 'RREB1', 'SMAD3', 'FLI1', 'FOXO3', 'KLF6', 'IKZF1', 'SREBF1', 'TFDP1', 'ETV6', 'GTF3A', 'NFKB2', 'ELF1', 'EGR3', 'ERG', 'NR1D1', 'KLF2', 'IRF2', 'NR4A3', 'IRF8', 'LYL1', 'IRF1', 'KLF13', 'ELF2', 'ELF4', 'SP3', 'MTF1', 'MAFK', 'SP1', 'ZNF217', 'RBPJ', 'RUNX2', 'MXI1', 'TP73', 'JUND', 'USF2', 'ZNF692', 'ZNF787', 'MXD1', 'REL', 'BHLHE40', 'HIVEP1'…	4852.64	50
['RXRA', 'ETS2', 'SPI1', 'ZBTB7A', 'RARA', 'BCL11A', 'RREB1', 'SMAD3', 'FLI1', 'FOXO3', 'KLF6', 'IKZF1', 'SREBF1', 'TFDP1', 'ETV6', 'STAT1', 'SP3', 'KLF2', 'IRF2', 'IRF1', 'TGIF1', 'JUND', 'MTF1', 'RUNX1', 'ZNF787', 'ZNF217', 'IRF8', 'RBPJ', 'RUNX2', 'KLF13', 'ELF2', 'MYB', 'SP1', 'EGR3', 'NR4A3', 'MAFK', 'RFX1', 'HIVEP1', 'XBP1', 'USF2', 'CEBPB', 'FOXP1']	4852.6	42
['RXRA', 'ETS2', 'SPI1', 'ZBTB7A', 'RARA', 'BCL11A', 'RREB1', 'SMAD3', 'FLI1', 'FOXO3', 'KLF6', 'IKZF1', 'SREBF1', 'TFDP1', 'ETV6', 'GTF3A', 'RUNX1', 'ERG', 'ELF1', 'NR1D1', 'ZNF217', 'RBPJ', 'RUNX2', 'KLF2', 'IRF2', 'IRF1', 'FOXP1', 'YY1', 'IRF8', 'ZNF787', 'ELF2', 'MYB', 'FOXK1', 'MEF2D', 'GFI1', 'JDP2', 'BCL6', 'JUND', 'KLF3', 'NFE2L2', 'KLF13', 'RFX1', 'EGR3', 'NR4A3', 'TP73', 'MAFK', 'ATF1',…	4852.53	49
['RXRA', 'ETS2', 'SPI1', 'ZBTB7A', 'RARA', 'BCL11A', 'RREB1', 'SMAD3', 'FLI1', 'FOXO3', 'KLF6', 'IKZF1', 'SREBF1', 'TFDP1', 'ETV6', 'GTF3A', 'RUNX1', 'ERG', 'ELF1', 'NR1D1', 'ZNF217', 'RBPJ', 'RUNX2', 'KLF2', 'IRF2', 'IRF1', 'FOXP1', 'YY1', 'IRF8', 'ZNF787', 'MLX', 'ELF4', 'JUND', 'MXD1', 'LYL1', 'KLF13', 'REL', 'MYB', 'USF2', 'ZNF692', 'EGR3', 'NR4A3', 'BHLHE40', 'ZNF267', 'TP73', 'XBP1', 'ZBTB4…	4852.48	48
['RXRA', 'ETS2', 'SPI1', 'ZBTB7A', 'RARA', 'BCL11A', 'RREB1', 'SMAD3', 'FLI1', 'FOXO3', 'KLF6', 'IKZF1', 'SREBF1', 'TFDP1', 'ETV6', 'STAT1', 'SP3', 'KLF2', 'IRF2', 'IRF1', 'TGIF1', 'JUND', 'MTF1', 'RUNX1', 'ZNF787', 'ZNF217', 'IRF8', 'RBPJ', 'RUNX2', 'KLF13', 'ELF2', 'MYB', 'NRF1', 'EGR3', 'NR4A3', 'HIVEP1', 'MAFK', 'RFX1', 'XBP1', 'USF2', 'TP73', 'FOXP1']	4852.4	42
['RXRA', 'ETS2', 'SPI1', 'ZBTB7A', 'RARA', 'BCL11A', 'RREB1', 'SMAD3', 'FLI1', 'FOXO3', 'DEAF1', 'SREBF1', 'ZNF217', 'KLF2', 'IRF2', 'IRF8', 'IRF1', 'BHLHE40', 'IKZF1', 'ETV6', 'RUNX2', 'REL', 'STAT1', 'EGR3', 'NR4A3', 'KLF13', 'TGIF1', 'JUND', 'RUNX1', 'ZNF787', 'MXD1', 'MYB', 'TFDP1', 'ZNF267', 'USF2', 'XBP1', 'MAFK', 'TP73', 'ZBTB7B']	4852.31	39
['RXRA', 'ETS2', 'SPI1', 'ZBTB7A', 'RARA', 'BCL11A', 'RREB1', 'SMAD3', 'FLI1', 'FOXO3', 'KLF6', 'IKZF1', 'SREBF1', 'TFDP1', 'ETV6', 'GTF3A', 'RUNX1', 'ERG', 'ELF1', 'NR1D1', 'KLF7', 'ELF4', 'SP3', 'MTF1', 'EGR3', 'KLF2', 'IRF2', 'NR4A3', 'IRF8', 'LYL1', 'IRF1', 'KLF13', 'KLF3', 'ELF2', 'RFX1', 'JDP2', 'HIVEP1', 'NRF1', 'SOX4', 'ZBTB7B']	4852.3	40
['RXRA', 'ETS2', 'SPI1', 'ZBTB7A', 'RARA', 'BCL11A', 'RREB1', 'SMAD3', 'FLI1', 'FOXO3', 'KLF6', 'IKZF1', 'SREBF1', 'TFDP1', 'ETV6', 'STAT1', 'SP3', 'KLF2', 'IRF2', 'IRF1', 'ELF1', 'ERG', 'MTF1', 'SP1', 'EGR3', 'NR4A3', 'RUNX1', 'ZNF217', 'RBPJ', 'RUNX2', 'FOXP1', 'YY1', 'IRF8', 'JUND', 'MXI1', 'KLF13', 'FOXK1', 'MEF2D', 'GFI1', 'ZNF787', 'CEBPA', 'SOX4', 'RFX1', 'ELF2', 'BCL6', 'KLF3', 'CEBPB', '…	4852.29	48
['RXRA', 'ETS2', 'SPI1', 'ZBTB7A', 'RARA', 'BCL11A', 'RREB1', 'SMAD3', 'FLI1', 'FOXO3', 'KLF6', 'IKZF1', 'SREBF1', 'TFDP1', 'ETV6', 'GTF3A', 'RUNX1', 'ERG', 'ELF1', 'NR1D1', 'ZNF217', 'RBPJ', 'RUNX2', 'KLF2', 'IRF2', 'IRF1', 'FOXP1', 'YY1', 'IRF8', 'ZNF787', 'ELF2', 'MXI1', 'FOXK1', 'MEF2D', 'GFI1', 'JDP2', 'BCL6', 'JUND', 'KLF13', 'KLF3', 'NFE2L2', 'NFATC3', 'MXD1', 'REL', 'MAFK', 'EGR3', 'NR4A3…	4852.23	52
['RXRA', 'ETS2', 'SPI1', 'ZBTB7A', 'RARA', 'BCL11A', 'RREB1', 'SMAD3', 'FLI1', 'FOXO3', 'KLF6', 'IKZF1', 'SREBF1', 'TFDP1', 'ETV6', 'GTF3A', 'RUNX1', 'TGIF1', 'JUND', 'SP3', 'MTF1', 'ZNF787', 'NR1D1', 'KLF2', 'ZNF217', 'IRF2', 'IRF8', 'IRF1', 'RBPJ', 'RUNX2', 'KLF13', 'ELF2', 'MXI1', 'SP1', 'EGR3', 'NR4A3', 'MAFK', 'RFX1', 'USF2', 'ZNF267', 'XBP1', 'TP73', 'ZBTB7B']	4851.95	43
['RXRA', 'ETS2', 'SPI1', 'ZBTB7A', 'RARA', 'BCL11A', 'RREB1', 'SMAD3', 'FLI1', 'PLAGL2', 'SREBF1', 'ERG', 'IKZF1', 'ELF1', 'TFDP1', 'GTF3A', 'NR1D1', 'ETV6', 'SP3', 'EGR3', 'NR4A3', 'ELF4', 'RUNX1', 'KLF7', 'MTF1', 'KLF2', 'IRF2', 'IRF1', 'KLF13', 'REL', 'KLF3', 'BHLHE40', 'LYL1', 'IRF8', 'ELF2', 'JDP2', 'MAFK', 'NRF1', 'ZBTB7B']	4851.95	39
['RXRA', 'ETS2', 'SPI1', 'ZBTB7A', 'RARA', 'BCL11A', 'RREB1', 'SMAD3', 'FLI1', 'FOXO3', 'KLF6', 'IKZF1', 'SREBF1', 'TFDP1', 'ETV6', 'GTF3A', 'RUNX1', 'ERG', 'ELF1', 'NR1D1', 'ZNF217', 'RBPJ', 'RUNX2', 'KLF2', 'IRF2', 'IRF1', 'FOXP1', 'YY1', 'IRF8', 'ZNF787', 'ELF2', 'MXI1', 'FOXK1', 'MEF2D', 'GFI1', 'JDP2', 'BCL6', 'JUND', 'KLF13', 'KLF3', 'NFE2L2', 'RFX1', 'EGR3', 'NR4A3', 'TP73', 'MAFK', 'MTF1'…	4851.9	50
['RXRA', 'ETS2', 'SPI1', 'ZBTB7A', 'RARA', 'BCL11A', 'RREB1', 'SMAD3', 'FLI1', 'FOXO3', 'DEAF1', 'SREBF1', 'ZNF217', 'KLF2', 'IRF2', 'IRF8', 'IRF1', 'BHLHE40', 'IKZF1', 'ETV6', 'RUNX2', 'REL', 'GTF3A', 'TFDP1', 'RUNX1', 'EGR3', 'KLF13', 'JUND', 'MXI1', 'NR4A3', 'TGIF1', 'ZNF787', 'NR1D1', 'MXD1', 'ZNF267', 'MAFK', 'NFATC3', 'JDP2', 'GFI1', 'FOXK1', 'FOXP1', 'MEF2D', 'FOSL2', 'FOS', 'CEBPB', 'KLF3…	4851.85	46
['RXRA', 'ETS2', 'SPI1', 'ZBTB7A', 'RARA', 'BCL11A', 'RREB1', 'SMAD3', 'FLI1', 'FOXO3', 'KLF6', 'IKZF1', 'SREBF1', 'TFDP1', 'ETV6', 'GTF3A', 'RUNX1', 'ERG', 'ELF1', 'NR1D1', 'ZNF217', 'RBPJ', 'RUNX2', 'KLF2', 'IRF2', 'IRF1', 'FOXP1', 'YY1', 'IRF8', 'ZNF787', 'ELF2', 'MXI1', 'FOXK1', 'MEF2D', 'GFI1', 'JDP2', 'BCL6', 'JUND', 'KLF13', 'KLF3', 'NFE2L2', 'RFX1', 'EGR3', 'NR4A3', 'TP73', 'CEBPA', 'SOX4…	4851.82	51
['RXRA', 'ETS2', 'SPI1', 'ZBTB7A', 'RARA', 'BCL11A', 'RREB1', 'SMAD3', 'FLI1', 'FOXO3', 'DEAF1', 'SREBF1', 'ZNF217', 'KLF2', 'IRF2', 'IRF8', 'IRF1', 'BHLHE40', 'IKZF1', 'ETV6', 'RUNX2', 'REL', 'STAT1', 'EGR3', 'NR4A3', 'KLF13', 'ELF1', 'ERG', 'TFDP1', 'ZNF267', 'JUND', 'RUNX1', 'MXI1', 'NR4A2', 'GFI1', 'NFATC3', 'MXD1', 'FOXK1', 'FOXP1', 'MEF2D', 'MAFK', 'NFE2L2', 'TP73', 'BCL6', 'KLF3']	4851.78	45
['RXRA', 'ETS2', 'SPI1', 'ZBTB7A', 'RARA', 'BCL11A', 'RREB1', 'SMAD3', 'FLI1', 'FOXO3', 'KLF6', 'IKZF1', 'SREBF1', 'TFDP1', 'ETV6', 'GTF3A', 'RUNX1', 'ERG', 'ELF1', 'NR1D1', 'ZNF217', 'RBPJ', 'RUNX2', 'KLF2', 'IRF2', 'IRF1', 'FOXP1', 'YY1', 'IRF8', 'ZNF787', 'ELF2', 'MYB', 'FOXK1', 'MEF2D', 'GFI1', 'JDP2', 'BCL6', 'JUND', 'KLF3', 'CEBPB', 'EGR3', 'KLF13', 'NR4A3', 'MAFK', 'RFX1', 'ATF1', 'HIVEP1'…	4851.75	48
['RXRA', 'ETS2', 'SPI1', 'ZBTB7A', 'RARA', 'BCL11A', 'RREB1', 'SMAD3', 'FLI1', 'FOXO3', 'KLF6', 'IKZF1', 'SREBF1', 'TFDP1', 'ETV6', 'STAT1', 'SP3', 'KLF2', 'IRF2', 'IRF1', 'TGIF1', 'JUND', 'MTF1', 'RUNX1', 'ZNF787', 'ZNF217', 'IRF8', 'RBPJ', 'RUNX2', 'KLF13', 'ELF2', 'MYB', 'SP1', 'EGR3', 'NR4A3', 'MAFK', 'MXD1', 'REL', 'BHLHE40', 'USF2', 'ZNF267', 'KLF3', 'BCL6', 'FOXP1', 'CEBPB']	4851.64	45
['RXRA', 'ETS2', 'SPI1', 'ZBTB7A', 'RARA', 'BCL11A', 'RREB1', 'SMAD3', 'FLI1', 'FOXO3', 'KLF6', 'IKZF1', 'SREBF1', 'TFDP1', 'ETV6', 'GTF3A', 'RUNX1', 'ERG', 'ELF1', 'NR1D1', 'ZNF217', 'RBPJ', 'RUNX2', 'DDIT3', 'ELF4', 'JUND', 'SP3', 'SOX4', 'EGR3', 'MXD1', 'IRF2', 'NR4A3', 'IRF8', 'IRF1', 'REL', 'KLF3', 'ELF2', 'ZNF692', 'FOSL2', 'ZNF787', 'MYB', 'CEBPA', 'FOXK1', 'YY1', 'FOXP1', 'TP73', 'ZNF267'…	4851.62	48
['RXRA', 'ETS2', 'SPI1', 'ZBTB7A', 'RARA', 'BCL11A', 'RREB1', 'SMAD3', 'FLI1', 'FOXO3', 'KLF6', 'IKZF1', 'SREBF1', 'TFDP1', 'ETV6', 'STAT1', 'SP3', 'KLF2', 'IRF2', 'IRF1', 'ELF1', 'ERG', 'MTF1', 'SP1', 'EGR3', 'NR4A3', 'RUNX1', 'ZNF217', 'RBPJ', 'RUNX2', 'FOXP1', 'YY1', 'IRF8', 'JUND', 'MYB', 'USF2', 'ZNF787', 'KLF13', 'ELF2', 'ZNF692', 'ELF4', 'LYL1', 'TP73', 'RFX1', 'HIVEP1', 'XBP1', 'MAFK']	4851.62	47
['RXRA', 'ETS2', 'SPI1', 'ZBTB7A', 'RARA', 'BCL11A', 'RREB1', 'SMAD3', 'FLI1', 'FOXO3', 'KLF6', 'IKZF1', 'SREBF1', 'TFDP1', 'ETV6', 'GTF3A', 'RUNX1', 'TGIF1', 'JUND', 'SP3', 'MTF1', 'ZNF787', 'NR1D1', 'KLF2', 'ZNF217', 'IRF2', 'IRF8', 'IRF1', 'RBPJ', 'RUNX2', 'KLF13', 'ELF2', 'MYB', 'NRF1', 'EGR3', 'NR4A3', 'HIVEP1', 'SOX4', 'MXD1', 'REL', 'BHLHE40', 'USF2', 'KLF3', 'BCL6', 'FOXP1', 'CEBPB']	4851.57	46
['RXRA', 'ETS2', 'SPI1', 'ZBTB7A', 'RARA', 'BCL11A', 'RREB1', 'SMAD3', 'FLI1', 'FOXO3', 'KLF6', 'IKZF1', 'SREBF1', 'TFDP1', 'ETV6', 'GTF3A', 'RUNX1', 'ERG', 'ELF1', 'HLX', 'FOXK1', 'JUND', 'MEF2D', 'SOX4', 'ZNF787', 'ZNF217', 'KLF2', 'CEBPA', 'GFI1', 'IRF2', 'FOXP1', 'IRF8', 'RBPJ', 'IRF1', 'RUNX2', 'KLF13', 'NFATC3', 'REL', 'KLF3', 'YY1', 'MXI1', 'EGR3', 'NR4A3', 'CUX1', 'ZNF267', 'MLX', 'LYL1',…	4851.45	49
['RXRA', 'ETS2', 'SPI1', 'ZBTB7A', 'RARA', 'BCL11A', 'RREB1', 'SMAD3', 'FLI1', 'FOXO3', 'KLF6', 'IKZF1', 'SREBF1', 'TFDP1', 'ARID3A', 'EGR3', 'KLF2', 'NR4A3', 'RBPJ', 'KLF13', 'KLF3', 'ELF2', 'ELF1', 'ERG', 'ELF4', 'LYL1', 'ZNF692', 'GTF3A', 'NR1D1', 'NRF1', 'MTF1', 'SP3', 'RUNX1', 'ZNF787', 'MXI1', 'JUND', 'MAFK', 'TP73', 'MXD1', 'BHLHE40']	4851.4	40
['RXRA', 'ETS2', 'SPI1', 'ZBTB7A', 'RARA', 'BCL11A', 'RREB1', 'SMAD3', 'FLI1', 'FOXO3', 'KLF6', 'IKZF1', 'SREBF1', 'TFDP1', 'ETV6', 'STAT1', 'SP3', 'KLF2', 'IRF2', 'IRF1', 'TGIF1', 'JUND', 'MTF1', 'RUNX1', 'ZNF787', 'ZNF217', 'IRF8', 'RBPJ', 'RUNX2', 'KLF13', 'ELF2', 'MXI1', 'SP1', 'EGR3', 'NR4A3', 'SOX4', 'RFX1', 'HIVEP1', 'KLF3', 'TP73', 'USF2', 'BCL6', 'FOXP1']	4851.3	43
['RXRA', 'ETS2', 'SPI1', 'ZBTB7A', 'RARA', 'BCL11A', 'RREB1', 'SMAD3', 'FLI1', 'FOXO3', 'KLF6', 'IKZF1', 'SREBF1', 'TFDP1', 'ETV6', 'GTF3A', 'RUNX1', 'ERG', 'ELF1', 'NR1D1', 'ZNF217', 'RBPJ', 'RUNX2', 'KLF2', 'IRF2', 'IRF1', 'FOXP1', 'YY1', 'IRF8', 'ZNF787', 'ELF2', 'MXI1', 'FOXK1', 'MEF2D', 'GFI1', 'JDP2', 'BCL6', 'JUND', 'KLF13', 'KLF3', 'CEBPB', 'EGR3', 'NR4A3', 'CEBPA', 'SOX4', 'RFX1', 'MTF1'…	4851.06	50
['RXRA', 'ETS2', 'SPI1', 'ZBTB7A', 'RARA', 'BCL11A', 'RREB1', 'SMAD3', 'FLI1', 'FOXO3', 'KLF6', 'IKZF1', 'SREBF1', 'TFDP1', 'ETV6', 'STAT1', 'SP3', 'KLF2', 'IRF2', 'IRF1', 'ELF1', 'ERG', 'MTF1', 'SP1', 'EGR3', 'NR4A3', 'RUNX1', 'ZNF217', 'RBPJ', 'RUNX2', 'ZBTB7B', 'ELF4', 'LYL1', 'ZNF692', 'KLF13', 'TP73', 'ELF2', 'SOX4', 'ZNF787', 'JUND', 'IRF8', 'MXI1', 'USF2', 'RFX1', 'ZNF267', 'KLF3']	4851	46
['RXRA', 'ETS2', 'SPI1', 'ZBTB7A', 'RARA', 'BCL11A', 'RREB1', 'SMAD3', 'FLI1', 'FOXO3', 'KLF6', 'IKZF1', 'SREBF1', 'TFDP1', 'ETV6', 'GTF3A', 'RUNX1', 'TGIF1', 'JUND', 'SP3', 'MTF1', 'ZNF787', 'NR1D1', 'KLF2', 'ZNF217', 'IRF2', 'IRF8', 'IRF1', 'RBPJ', 'RUNX2', 'KLF13', 'ELF2', 'MXI1', 'SP1', 'EGR3', 'NR4A3', 'MAFK', 'RFX1', 'USF2', 'HIVEP1', 'KLF3', 'BCL6', 'FOXP1', 'CEBPB']	4851	44
['RXRA', 'ETS2', 'SPI1', 'ZBTB7A', 'RARA', 'BCL11A', 'RREB1', 'SMAD3', 'FLI1', 'FOXO3', 'KLF6', 'IKZF1', 'SREBF1', 'TFDP1', 'ETV6', 'STAT1', 'SP3', 'KLF2', 'IRF2', 'IRF1', 'ELF1', 'ERG', 'MTF1', 'SP1', 'EGR3', 'NR4A3', 'RUNX1', 'ZNF217', 'RBPJ', 'RUNX2', 'ZBTB7B', 'ELF4', 'LYL1', 'ZNF692', 'KLF13', 'TP73', 'ELF2', 'SOX4', 'ZNF787', 'JUND', 'IRF8', 'MXI1', 'USF2', 'MXD1', 'REL', 'BHLHE40', 'ZNF267…	4850.88	48
['RXRA', 'ETS2', 'SPI1', 'ZBTB7A', 'RARA', 'BCL11A', 'RREB1', 'SMAD3', 'FLI1', 'FOXO3', 'KLF6', 'IKZF1', 'SREBF1', 'TFDP1', 'ETV6', 'GTF3A', 'RUNX1', 'TGIF1', 'JUND', 'SP3', 'MTF1', 'ZNF787', 'NR1D1', 'KLF2', 'ZNF217', 'IRF2', 'IRF8', 'IRF1', 'RBPJ', 'RUNX2', 'KLF13', 'ELF2', 'MXI1', 'NRF1', 'EGR3', 'NR4A3', 'HIVEP1', 'MAFK', 'RFX1', 'USF2', 'KLF3', 'BCL6', 'FOXP1', 'TP73']	4850.82	44
['RXRA', 'ETS2', 'SPI1', 'ZBTB7A', 'RARA', 'BCL11A', 'RREB1', 'SMAD3', 'FLI1', 'FOXO3', 'DEAF1', 'SREBF1', 'ZNF217', 'KLF2', 'IRF2', 'IRF8', 'IRF1', 'BHLHE40', 'IKZF1', 'ETV6', 'RUNX2', 'REL', 'STAT1', 'EGR3', 'NR4A3', 'KLF13', 'ELF1', 'ERG', 'TFDP1', 'ZNF267', 'JUND', 'RUNX1', 'MYB', 'NR4A2', 'GFI1', 'NFATC3', 'MXD1', 'FOXK1', 'FOXP1', 'MEF2D', 'MAFK', 'CEBPB', 'ELF4', 'LYL1', 'FOS', 'KLF3']	4850.52	46
['RXRA', 'ETS2', 'SPI1', 'ZBTB7A', 'RARA', 'BCL11A', 'RREB1', 'SMAD3', 'FLI1', 'FOXO3', 'DEAF1', 'SREBF1', 'ZNF217', 'KLF2', 'IRF2', 'IRF8', 'IRF1', 'BHLHE40', 'IKZF1', 'ETV6', 'RUNX2', 'REL', 'GTF3A', 'TFDP1', 'RUNX1', 'EGR3', 'KLF13', 'JUND', 'MXI1', 'NR4A3', 'ELF1', 'ERG', 'NR4A2', 'FOXK1', 'MEF2D', 'NR1D1', 'GFI1', 'FOXP1', 'NFATC3', 'JDP2', 'MAFK', 'MXD1', 'NFE2L2', 'TP73', 'BCL6', 'KLF3', '…	4850.49	47
['RXRA', 'ETS2', 'SPI1', 'ZBTB7A', 'RARA', 'BCL11A', 'RREB1', 'SMAD3', 'FLI1', 'FOXO3', 'KLF6', 'IKZF1', 'SREBF1', 'TFDP1', 'ETV6', 'GTF3A', 'RUNX1', 'ERG', 'ELF1', 'NR1D1', 'ZNF217', 'RBPJ', 'RUNX2', 'KLF2', 'IRF2', 'IRF1', 'ZBTB7B', 'ELF4', 'EGR3', 'NR4A3', 'LYL1', 'KLF13', 'TP73', 'MAFK', 'SP3', 'MLX', 'JUND', 'ZNF787', 'MXD1', 'REL', 'ZNF267', 'IRF8', 'ZNF692', 'BHLHE40', 'MYB', 'USF2', 'XBP1…	4850.47	47
['RXRA', 'ETS2', 'SPI1', 'ZBTB7A', 'RARA', 'BCL11A', 'RREB1', 'SMAD3', 'FLI1', 'FOXO3', 'DEAF1', 'SREBF1', 'ZNF217', 'KLF2', 'IRF2', 'IRF8', 'IRF1', 'BHLHE40', 'IKZF1', 'ETV6', 'RUNX2', 'REL', 'GTF3A', 'TFDP1', 'RUNX1', 'EGR3', 'KLF13', 'JUND', 'MXI1', 'NR4A3', 'ELF1', 'ERG', 'ZNF787', 'NR1D1', 'ZBTB48', 'MXD1', 'BCL6', 'KLF3', 'FOXP1', 'GFI1', 'NFATC3', 'FOXK1', 'JDP2', 'MEF2D', 'MAFK', 'NFE2L2'…	4850.35	48
['RXRA', 'ETS2', 'SPI1', 'ZBTB7A', 'RARA', 'BCL11A', 'RREB1', 'SMAD3', 'FLI1', 'FOXO3', 'DEAF1', 'SREBF1', 'ZNF217', 'KLF2', 'IRF2', 'IRF8', 'IRF1', 'BHLHE40', 'IKZF1', 'ETV6', 'RUNX2', 'REL', 'GTF3A', 'TFDP1', 'RUNX1', 'EGR3', 'KLF13', 'JUND', 'MXI1', 'NR4A3', 'TGIF1', 'ZNF787', 'NR1D1', 'MXD1', 'NRF1', 'HIVEP1', 'MAFK', 'USF2', 'KLF3', 'ZBTB7B', 'TP73']	4850.12	41
['RXRA', 'ETS2', 'SPI1', 'ZBTB7A', 'RARA', 'BCL11A', 'RREB1', 'SMAD3', 'FLI1', 'FOXO3', 'KLF6', 'IKZF1', 'SREBF1', 'TFDP1', 'ETV6', 'GTF3A', 'RUNX1', 'ERG', 'ELF1', 'NR1D1', 'ZNF217', 'RBPJ', 'RUNX2', 'DDIT3', 'ELF4', 'JUND', 'SP3', 'SOX4', 'EGR3', 'MXD1', 'IRF2', 'NR4A3', 'IRF8', 'IRF1', 'REL', 'KLF3', 'ELF2', 'NR4A2', 'CEBPA', 'FOXK1', 'YY1', 'FOXP1', 'MYB', 'TP73', 'HIVEP1', 'SP1']	4849.8	46
['RXRA', 'ETS2', 'SPI1', 'ZBTB7A', 'RARA', 'BCL11A', 'RREB1', 'SMAD3', 'FLI1', 'FOXO3', 'KLF6', 'IKZF1', 'SREBF1', 'TFDP1', 'ETV6', 'GTF3A', 'RUNX1', 'ERG', 'ELF1', 'NR1D1', 'ZNF217', 'RBPJ', 'RUNX2', 'KLF2', 'IRF2', 'IRF1', 'FOXP1', 'YY1', 'IRF8', 'ZNF787', 'ELF2', 'MXI1', 'FOXK1', 'MEF2D', 'GFI1', 'JDP2', 'BCL6', 'JUND', 'KLF13', 'KLF3', 'CEBPB', 'EGR3', 'NR4A3', 'MAFK', 'NFATC3', 'REL', 'BHLHE…	4849.78	50
['RXRA', 'ETS2', 'SPI1', 'ZBTB7A', 'RARA', 'BCL11A', 'RREB1', 'SMAD3', 'FLI1', 'FOXO3', 'KLF6', 'IKZF1', 'SREBF1', 'TFDP1', 'ETV6', 'GTF3A', 'RUNX1', 'ERG', 'ELF1', 'NR1D1', 'ZNF217', 'RBPJ', 'RUNX2', 'KLF2', 'IRF2', 'IRF1', 'FOXP1', 'YY1', 'IRF8', 'ZNF787', 'ELF2', 'MXI1', 'FOXK1', 'MEF2D', 'GFI1', 'JDP2', 'BCL6', 'JUND', 'KLF13', 'KLF3', 'CEBPB', 'EGR3', 'NR4A3', 'CEBPA', 'SOX4', 'REL', 'NFATC3…	4849.75	51
['RXRA', 'ETS2', 'SPI1', 'ZBTB7A', 'RARA', 'BCL11A', 'RREB1', 'SMAD3', 'FLI1', 'FOXO3', 'DEAF1', 'SREBF1', 'ZNF217', 'KLF2', 'IRF2', 'IRF8', 'IRF1', 'BHLHE40', 'IKZF1', 'ETV6', 'RUNX2', 'REL', 'STAT1', 'EGR3', 'NR4A3', 'KLF13', 'TGIF1', 'JUND', 'RUNX1', 'ZNF787', 'MXD1', 'MXI1', 'TFDP1', 'ZNF267', 'NFATC3', 'BCL6', 'GFI1', 'FOXK1', 'KLF3', 'FOXP1', 'MEF2D', 'MAFK', 'CEBPB']	4849.72	43
['RXRA', 'ETS2', 'SPI1', 'ZBTB7A', 'RARA', 'BCL11A', 'RREB1', 'SMAD3', 'FLI1', 'FOXO3', 'DEAF1', 'SREBF1', 'ZNF217', 'KLF2', 'IRF2', 'IRF8', 'IRF1', 'BHLHE40', 'IKZF1', 'ETV6', 'RUNX2', 'REL', 'GTF3A', 'TFDP1', 'RUNX1', 'EGR3', 'KLF13', 'JUND', 'MYB', 'ZNF787', 'TGIF1', 'NR1D1', 'MXD1', 'NR4A3', 'NRF1', 'HIVEP1', 'MAFK', 'USF2', 'KLF3', 'BCL6', 'FOXP1', 'TP73']	4849.62	42
['RXRA', 'ETS2', 'SPI1', 'ZBTB7A', 'RARA', 'BCL11A', 'RREB1', 'SMAD3', 'FLI1', 'FOXO3', 'KLF6', 'IKZF1', 'SREBF1', 'TFDP1', 'ETV6', 'GTF3A', 'RUNX1', 'TGIF1', 'JUND', 'SP3', 'MTF1', 'ZNF787', 'NR1D1', 'KLF2', 'ZNF217', 'IRF2', 'IRF8', 'IRF1', 'RBPJ', 'RUNX2', 'KLF13', 'ELF2', 'MYB', 'SP1', 'EGR3', 'NR4A3', 'SOX4', 'RFX1', 'USF2', 'ZNF267', 'XBP1', 'TP73', 'ZBTB7B']	4849.6	43
['RXRA', 'ETS2', 'SPI1', 'ZBTB7A', 'RARA', 'BCL11A', 'RREB1', 'SMAD3', 'FLI1', 'FOXO3', 'KLF6', 'IKZF1', 'SREBF1', 'TFDP1', 'ETV6', 'GTF3A', 'RUNX1', 'ERG', 'ELF1', 'NR1D1', 'ZNF217', 'RBPJ', 'RUNX2', 'KLF2', 'IRF2', 'IRF1', 'FOXP1', 'YY1', 'IRF8', 'ZNF787', 'MLX', 'ELF4', 'JUND', 'MXD1', 'LYL1', 'KLF13', 'REL', 'MYB', 'USF2', 'ZNF692', 'EGR3', 'NR4A3', 'BHLHE40', 'ZNF267', 'CEBPB', 'KLF3', 'ZBTB…	4849.6	48
['RXRA', 'ETS2', 'SPI1', 'ZBTB7A', 'RARA', 'BCL11A', 'RREB1', 'SMAD3', 'FLI1', 'FOXO3', 'KLF6', 'IKZF1', 'SREBF1', 'TFDP1', 'ETV6', 'STAT1', 'SP3', 'KLF2', 'IRF2', 'IRF1', 'ELF1', 'ERG', 'MTF1', 'NRF1', 'EGR3', 'NR4A3', 'KLF13', 'RUNX1', 'ZNF217', 'RBPJ', 'RUNX2', 'FOXP1', 'YY1', 'IRF8', 'JUND', 'MYB', 'FOXK1', 'MEF2D', 'GFI1', 'ZNF787', 'CEBPA', 'SOX4', 'BHLHE40', 'NFATC3', 'REL', 'HLX', 'CEBPB'…	4849.59	49
['RXRA', 'ETS2', 'SPI1', 'ZBTB7A', 'RARA', 'BCL11A', 'RREB1', 'SMAD3', 'FLI1', 'FOXO3', 'DEAF1', 'SREBF1', 'ZNF217', 'KLF2', 'IRF2', 'IRF8', 'IRF1', 'BHLHE40', 'IKZF1', 'ETV6', 'RUNX2', 'REL', 'GTF3A', 'TFDP1', 'RUNX1', 'EGR3', 'KLF13', 'JUND', 'MYB', 'NR4A2', 'FOXK1', 'ELF1', 'MEF2D', 'ERG', 'NR1D1', 'GFI1', 'NR4A3', 'FOXP1', 'NFATC3', 'JDP2', 'MAFK', 'MXD1', 'CEBPB', 'ELF4', 'FOS', 'LYL1', 'ZNF…	4849.31	48
['RXRA', 'ETS2', 'SPI1', 'ZBTB7A', 'RARA', 'BCL11A', 'RREB1', 'SMAD3', 'FLI1', 'FOXO3', 'KLF6', 'IKZF1', 'SREBF1', 'TFDP1', 'ETV6', 'GTF3A', 'RUNX1', 'ERG', 'ELF1', 'NR1D1', 'ZNF217', 'RBPJ', 'RUNX2', 'KLF2', 'IRF2', 'IRF1', 'FOXP1', 'YY1', 'IRF8', 'ZNF787', 'ELF2', 'MXI1', 'FOXK1', 'MEF2D', 'GFI1', 'JDP2', 'BCL6', 'JUND', 'KLF13', 'KLF3', 'NFE2L2', 'RFX1', 'EGR3', 'NR4A3', 'TP73', 'MAFK', 'ATF1'…	4849.27	49
['RXRA', 'ETS2', 'SPI1', 'ZBTB7A', 'RARA', 'BCL11A', 'RREB1', 'SMAD3', 'FLI1', 'FOXO3', 'KLF6', 'IKZF1', 'SREBF1', 'TFDP1', 'ETV6', 'STAT1', 'SP3', 'KLF2', 'IRF2', 'IRF1', 'TGIF1', 'JUND', 'MTF1', 'RUNX1', 'ZNF787', 'ZNF217', 'IRF8', 'RBPJ', 'RUNX2', 'KLF13', 'ELF2', 'MXI1', 'SP1', 'EGR3', 'NR4A3', 'MAFK', 'RFX1', 'ZNF267', 'KLF3', 'TP73', 'USF2', 'ZBTB7B']	4849	42
['RXRA', 'ETS2', 'SPI1', 'ZBTB7A', 'RARA', 'BCL11A', 'RREB1', 'SMAD3', 'FLI1', 'FOXO3', 'DEAF1', 'SREBF1', 'ZNF217', 'KLF2', 'IRF2', 'IRF8', 'IRF1', 'BHLHE40', 'IKZF1', 'ETV6', 'RUNX2', 'REL', 'STAT1', 'EGR3', 'NR4A3', 'KLF13', 'ELF1', 'ERG', 'TFDP1', 'ZNF267', 'JUND', 'RUNX1', 'MXI1', 'ZNF787', 'MXD1', 'ELF4', 'LYL1', 'ZNF692', 'FOSL2', 'NFATC3', 'FOS', 'GFI1', 'FOXK1', 'FOXP1', 'MEF2D', 'MAFK',…	4848.98	48
['RXRA', 'ETS2', 'SPI1', 'ZBTB7A', 'RARA', 'BCL11A', 'RREB1', 'SMAD3', 'FLI1', 'FOXO3', 'KLF6', 'IKZF1', 'SREBF1', 'TFDP1', 'ETV6', 'GTF3A', 'RUNX1', 'TGIF1', 'JUND', 'SP3', 'MTF1', 'ZNF787', 'NR1D1', 'KLF2', 'ZNF217', 'IRF2', 'IRF8', 'IRF1', 'RBPJ', 'RUNX2', 'KLF13', 'ELF2', 'MXI1', 'NRF1', 'EGR3', 'NR4A3', 'HIVEP1', 'SOX4', 'RFX1', 'USF2', 'KLF3', 'ZBTB7B', 'TP73']	4848.98	43
['RXRA', 'ETS2', 'SPI1', 'ZBTB7A', 'RARA', 'BCL11A', 'RREB1', 'SMAD3', 'FLI1', 'FOXO3', 'KLF6', 'IKZF1', 'SREBF1', 'TFDP1', 'ETV6', 'STAT1', 'SP3', 'KLF2', 'IRF2', 'IRF1', 'TGIF1', 'JUND', 'MTF1', 'RUNX1', 'ZNF787', 'ZNF217', 'IRF8', 'RBPJ', 'RUNX2', 'KLF13', 'ELF2', 'MXI1', 'SP1', 'EGR3', 'NR4A3', 'MAFK', 'MXD1', 'REL', 'BHLHE40', 'USF2', 'ZNF267', 'XBP1', 'TP73', 'ZBTB7B']	4848.95	44
['RXRA', 'ETS2', 'SPI1', 'ZBTB7A', 'RARA', 'BCL11A', 'RREB1', 'SMAD3', 'FLI1', 'FOXO3', 'KLF6', 'IKZF1', 'SREBF1', 'TFDP1', 'ETV6', 'GTF3A', 'RUNX1', 'TGIF1', 'JUND', 'SP3', 'MTF1', 'ZNF787', 'NR1D1', 'KLF2', 'ZNF217', 'IRF2', 'IRF8', 'IRF1', 'RBPJ', 'RUNX2', 'KLF13', 'ELF2', 'MXI1', 'NRF1', 'EGR3', 'NR4A3', 'HIVEP1', 'SOX4', 'MXD1', 'REL', 'BHLHE40', 'USF2', 'XBP1', 'TP73', 'ZBTB7B']	4848.93	45
[truncated: 5,346 more rows]
