# Supplementary material for: Core transcriptional regulatory circuitry molecule ZNF217 promotes AML cell proliferation by up-regulating MYB
Source: Int J Biol Sci. 2025 Feb 18;21(5):1966–83. doi: 10.7150/ijbs.103211 (PMC11900805; doi:10.7150/ijbs.103211)
Supplement: Supplementary file 1 — Supplementary figures and tables. [file ijbsv21p1966s1.zip › Supplementary/Table S18.xlsx]

## Sheet: AML11-mergeCRC_CRC_SCORES
['RUNX1', 'IRF2', 'RREB1', 'FOXO3', 'IKZF1', 'RUNX2', 'ERG', 'ZBTB7A', 'SMAD3', 'IRF1', 'RARA', 'ZNF429', 'ELF2', 'KLF3', 'MEF2D', 'SOX4']	89.9375	16
['RUNX1', 'IRF2', 'RREB1', 'FOXO3', 'IKZF1', 'RUNX2', 'ERG', 'ZBTB7A', 'SMAD3', 'IRF1', 'RARA', 'ZNF429', 'ELF2', 'KLF3', 'BCL11A', 'RXRA', 'SOX4']	89.4706	17
['RUNX1', 'IRF2', 'RREB1', 'FOXO3', 'IKZF1', 'RUNX2', 'ERG', 'ZBTB7A', 'SMAD3', 'IRF1', 'RARA', 'BHLHE40', 'KLF6', 'SOX4', 'MEF2D', 'ELF2', 'KLF3', 'ZNF267']	88.8889	18
['RUNX1', 'IRF2', 'RREB1', 'FOXO3', 'IKZF1', 'RUNX2', 'ERG', 'ZBTB7A', 'SMAD3', 'IRF1', 'RARA', 'BHLHE40', 'KLF6', 'SOX4', 'RXRA', 'BCL11A', 'ELF2', 'KLF3', 'ZNF267']	88.5263	19
['RUNX1', 'IRF2', 'RREB1', 'FOXO3', 'IKZF1', 'RUNX2', 'ERG', 'ZBTB7A', 'SMAD3', 'IRF1', 'RARA', 'BHLHE40', 'KLF6', 'SOX4', 'MEF2D', 'ELF2', 'KLF3', 'KLF7']	88.3889	18
['RUNX1', 'IRF2', 'RREB1', 'FOXO3', 'IKZF1', 'RUNX2', 'ERG', 'ZBTB7A', 'SMAD3', 'IRF1', 'RARA', 'ZNF429', 'ELF2', 'ETV6', 'RXRA', 'FOS', 'SOX4']	88.3529	17
['RUNX1', 'IRF2', 'RREB1', 'FOXO3', 'IKZF1', 'RUNX2', 'ERG', 'ZBTB7A', 'SMAD3', 'IRF1', 'RARA', 'BHLHE40', 'KLF6', 'SOX4', 'RXRA', 'BCL11A', 'ELF2', 'KLF3', 'KLF7']	88.0526	19
['RUNX1', 'IRF2', 'RREB1', 'FOXO3', 'IKZF1', 'RUNX2', 'ERG', 'ZBTB7A', 'SMAD3', 'IRF1', 'RARA', 'ARID5B', 'ELF2', 'SOX4', 'ETV6', 'BCL11A', 'ZNF267']	88	17
['RUNX1', 'IRF2', 'RREB1', 'FOXO3', 'IKZF1', 'RUNX2', 'ERG', 'ZBTB7A', 'SMAD3', 'IRF1', 'RARA', 'ZNF429', 'BCL6', 'MEF2D', 'KLF3', 'SOX4']	87.875	16
['RUNX1', 'IRF2', 'RREB1', 'FOXO3', 'IKZF1', 'RUNX2', 'ERG', 'ZBTB16', 'SOX4', 'SMAD3', 'IRF1', 'RARA', 'BCL11A', 'BHLHE40', 'KLF6', 'ETV6', 'ZNF267']	87.7059	17
['RUNX1', 'IRF2', 'RREB1', 'FOXO3', 'IKZF1', 'RUNX2', 'ERG', 'ZBTB7A', 'SMAD3', 'IRF1', 'RARA', 'BHLHE40', 'KLF6', 'SOX4', 'RXRA', 'FOS', 'ELF2', 'ETV6', 'ZNF267']	87.5263	19
['RUNX1', 'IRF2', 'RREB1', 'FOXO3', 'IKZF1', 'RUNX2', 'ERG', 'ZBTB7A', 'SMAD3', 'IRF1', 'RARA', 'ZNF429', 'ELF2', 'ETV6', 'BCL11A', 'ARID5B', 'SOX4']	87.3529	17
['RUNX1', 'IRF2', 'RREB1', 'FOXO3', 'IKZF1', 'RUNX2', 'ERG', 'ZBTB7A', 'NRF1', 'BHLHE40', 'IRF1', 'KLF6', 'MEF2D', 'ELF2', 'KLF3', 'SOX4']	87.125	16
['RUNX1', 'IRF2', 'RREB1', 'FOXO3', 'IKZF1', 'RUNX2', 'ERG', 'ZBTB7A', 'SMAD3', 'IRF1', 'RARA', 'BHLHE40', 'KLF6', 'SOX4', 'MEF2D', 'BCL6', 'KLF3', 'ZNF267']	87.0556	18
['RUNX1', 'IRF2', 'RREB1', 'FOXO3', 'IKZF1', 'RUNX2', 'ERG', 'ZBTB7A', 'NRF1', 'BHLHE40', 'IRF1', 'KLF6', 'BCL11A', 'RXRA', 'ELF2', 'KLF3', 'SOX4']	86.8235	17
['RUNX1', 'IRF2', 'RREB1', 'FOXO3', 'IKZF1', 'RUNX2', 'ERG', 'ZBTB7A', 'SMAD3', 'IRF1', 'RARA', 'ZNF429', 'ELF2', 'ETV6', 'MEF2D', 'LYL1', 'SOX4']	86.7647	17
['RUNX1', 'IRF2', 'RREB1', 'FOXO3', 'IKZF1', 'RUNX2', 'ERG', 'ZBTB7A', 'SMAD3', 'IRF1', 'RARA', 'ZNF429', 'BCL6', 'MEF2D', 'KLF3', 'RFX1']	86.75	16
['RUNX1', 'IRF2', 'RREB1', 'FOXO3', 'IKZF1', 'RUNX2', 'ERG', 'ZBTB7A', 'SMAD3', 'IRF1', 'RARA', 'BHLHE40', 'KLF6', 'SOX4', 'MEF2D', 'BCL6', 'KLF3', 'KLF7']	86.5556	18
['RUNX1', 'IRF2', 'RREB1', 'FOXO3', 'IKZF1', 'RUNX2', 'ERG', 'ZBTB7A', 'SMAD3', 'NFIL3', 'BHLHE40', 'KLF6', 'SOX4', 'ETV6', 'BCL11A', 'ZNF267']	86.5	16
['RUNX1', 'IRF2', 'RREB1', 'FOXO3', 'IKZF1', 'RUNX2', 'ERG', 'ZBTB7A', 'SMAD3', 'IRF1', 'RARA', 'ZNF429', 'ELF2', 'ETV6', 'BCL11A', 'LYL1', 'RXRA', 'SOX4']	86.5	18
['RUNX1', 'IRF2', 'RREB1', 'FOXO3', 'IKZF1', 'RUNX2', 'TGIF1', 'RXRA', 'IRF1', 'KLF6', 'ZBTB7A', 'RARA', 'SMAD3', 'ZNF267', 'KLF3', 'SOX4', 'ELF2']	86.4706	17
['RUNX1', 'IRF2', 'RREB1', 'FOXO3', 'IKZF1', 'RUNX2', 'ERG', 'ZBTB7A', 'SMAD3', 'IRF1', 'RARA', 'BHLHE40', 'KLF6', 'SOX4', 'MEF2D', 'ELF2', 'ETV6', 'LYL1', 'ZNF267']	86.1053	19
['RUNX1', 'IRF2', 'RREB1', 'FOXO3', 'IKZF1', 'RUNX2', 'ERG', 'ZBTB7A', 'SMAD3', 'IRF1', 'RARA', 'BHLHE40', 'KLF6', 'RFX1', 'BCL6', 'KLF3', 'MEF2D', 'ZNF267']	86.0556	18
['RUNX1', 'IRF2', 'RREB1', 'FOXO3', 'IKZF1', 'RUNX2', 'ERG', 'ZBTB7A', 'SMAD3', 'IRF1', 'RARA', 'BHLHE40', 'KLF6', 'SOX4', 'MEF2D', 'ELF2', 'ETV6', 'FOS', 'ZNF267']	86.0526	19
['RUNX1', 'IRF2', 'RREB1', 'FOXO3', 'IKZF1', 'RUNX2', 'TGIF1', 'RXRA', 'IRF1', 'KLF6', 'ZBTB7A', 'RARA', 'SMAD3', 'KLF7', 'ELF2', 'KLF3', 'SOX4']	85.9412	17
['RUNX1', 'IRF2', 'RREB1', 'FOXO3', 'IKZF1', 'RUNX2', 'ERG', 'ZBTB7A', 'SMAD3', 'IRF1', 'RARA', 'BHLHE40', 'KLF6', 'SOX4', 'RXRA', 'BCL11A', 'ELF2', 'LYL1', 'ETV6', 'ZNF267']	85.9	20
['RUNX1', 'IRF2', 'RREB1', 'FOXO3', 'IKZF1', 'RUNX2', 'ERG', 'ZBTB16', 'SOX4', 'SMAD3', 'IRF1', 'RARA', 'FOS', 'ETV6', 'BHLHE40', 'KLF6', 'ZNF267']	85.8824	17
['RUNX1', 'IRF2', 'RREB1', 'FOXO3', 'IKZF1', 'RUNX2', 'ERG', 'ZBTB7A', 'SMAD3', 'IRF1', 'RARA', 'BHLHE40', 'KLF6', 'RFX1', 'BCL6', 'KLF3', 'MEF2D', 'KLF7']	85.5556	18
['RUNX1', 'IRF2', 'RREB1', 'FOXO3', 'IKZF1', 'RUNX2', 'ERG', 'ZBTB7A', 'SMAD3', 'IRF1', 'RARA', 'ZNF429', 'ELF2', 'KLF3', 'MEF2D', 'CIC', 'RFX1']	85.5294	17
['RUNX1', 'IRF2', 'RREB1', 'FOXO3', 'IKZF1', 'RUNX2', 'TGIF1', 'RXRA', 'IRF1', 'KLF6', 'ZBTB7A', 'RARA', 'SMAD3', 'ZNF267', 'KLF3', 'RFX1', 'ELF2']	85.4118	17
['RUNX1', 'IRF2', 'RREB1', 'FOXO3', 'IKZF1', 'RUNX2', 'ERG', 'ZBTB7A', 'SMAD3', 'IRF1', 'RARA', 'ZNF429', 'ELF2', 'KLF3', 'BCL11A', 'RXRA', 'CIC', 'RFX1']	85.3333	18
['RUNX1', 'IRF2', 'RREB1', 'FOXO3', 'IKZF1', 'RUNX2', 'ERG', 'ZBTB7A', 'NRF1', 'BHLHE40', 'IRF1', 'KLF6', 'MEF2D', 'BCL6', 'KLF3', 'SOX4']	85.0625	16
['RUNX1', 'IRF2', 'RREB1', 'FOXO3', 'IKZF1', 'RUNX2', 'ERG', 'ZBTB7A', 'SMAD3', 'IRF1', 'RARA', 'BHLHE40', 'KLF6', 'RFX1', 'CIC', 'ELF2', 'KLF3', 'MEF2D', 'ZNF267']	85	19
['RUNX1', 'IRF2', 'RREB1', 'FOXO3', 'IKZF1', 'RUNX2', 'TGIF1', 'RXRA', 'IRF1', 'KLF6', 'ZBTB7A', 'RARA', 'SMAD3', 'KLF7', 'ELF2', 'KLF3', 'RFX1']	84.8824	17
['RUNX1', 'IRF2', 'RREB1', 'FOXO3', 'IKZF1', 'RUNX2', 'ERG', 'ZBTB7A', 'SMAD3', 'IRF1', 'RARA', 'BHLHE40', 'KLF6', 'RFX1', 'CIC', 'ELF2', 'KLF3', 'BCL11A', 'RXRA', 'ZNF267']	84.85	20
['RUNX1', 'IRF2', 'RREB1', 'FOXO3', 'IKZF1', 'RUNX2', 'ERG', 'ZBTB7A', 'SMAD3', 'IRF1', 'RARA', 'ZNF429', 'FOXP1', 'BCL11A', 'RXRA', 'SOX4', 'LYL1', 'ETV6']	84.8333	18
['RUNX1', 'IRF2', 'RREB1', 'FOXO3', 'IKZF1', 'RUNX2', 'ERG', 'ZBTB16', 'SOX4', 'SMAD3', 'IRF1', 'RARA', 'BCL11A', 'ARID5B', 'ETV6', 'ZNF267']	84.5625	16
['RUNX1', 'IRF2', 'RREB1', 'FOXO3', 'IKZF1', 'RUNX2', 'ERG', 'ZBTB7A', 'SMAD3', 'NFIL3', 'BHLHE40', 'KLF6', 'SOX4', 'ETV6', 'FOS', 'ZNF267']	84.5625	16
['RUNX1', 'IRF2', 'RREB1', 'FOXO3', 'IKZF1', 'RUNX2', 'TGIF1', 'RXRA', 'IRF1', 'KLF6', 'ZBTB7A', 'RARA', 'SMAD3', 'ZNF267', 'KLF3', 'SOX4', 'BCL6']	84.5294	17
['RUNX1', 'IRF2', 'RREB1', 'FOXO3', 'IKZF1', 'RUNX2', 'ERG', 'ZBTB7A', 'SMAD3', 'IRF1', 'RARA', 'BHLHE40', 'KLF6', 'RFX1', 'CIC', 'ELF2', 'KLF3', 'MEF2D', 'KLF7']	84.5263	19
['RUNX1', 'IRF2', 'RREB1', 'FOXO3', 'IKZF1', 'RUNX2', 'ERG', 'ZBTB7A', 'SMAD3', 'IRF1', 'RARA', 'BHLHE40', 'KLF6', 'RFX1', 'CIC', 'ELF2', 'KLF3', 'BCL11A', 'RXRA', 'KLF7']	84.4	20
['RUNX1', 'IRF2', 'RREB1', 'FOXO3', 'IKZF1', 'RUNX2', 'ERG', 'ZBTB7A', 'SMAD3', 'IRF1', 'RARA', 'BHLHE40', 'KLF6', 'SOX4', 'RXRA', 'BCL11A', 'FOXP1', 'ZNF267', 'LYL1', 'ETV6']	84.4	20
['RUNX1', 'IRF2', 'RREB1', 'FOXO3', 'IKZF1', 'RUNX2', 'ERG', 'ZBTB7A', 'SMAD3', 'IRF1', 'RARA', 'ZNF429', 'ELF2', 'ETV6', 'RXRA', 'FOS', 'RFX1', 'CIC']	84.2778	18
['RUNX1', 'IRF2', 'RREB1', 'FOXO3', 'IKZF1', 'RUNX2', 'TGIF1', 'RXRA', 'IRF1', 'KLF6', 'ZBTB7A', 'NRF1', 'KLF3', 'SOX4', 'ELF2']	84.2667	15
['RUNX1', 'IRF2', 'RREB1', 'FOXO3', 'IKZF1', 'RUNX2', 'ERG', 'ZBTB7A', 'SMAD3', 'IRF1', 'RARA', 'ZNF429', 'FOXP1', 'BCL11A', 'RXRA', 'SOX4', 'KLF3', 'BCL6']	84.1667	18
['RUNX1', 'IRF2', 'RREB1', 'FOXO3', 'IKZF1', 'RUNX2', 'ERG', 'ZBTB7A', 'NRF1', 'BHLHE40', 'IRF1', 'KLF6', 'MEF2D', 'ELF2', 'LYL1', 'ETV6', 'SOX4']	84.1176	17
['RUNX1', 'IRF2', 'RREB1', 'FOXO3', 'IKZF1', 'RUNX2', 'TGIF1', 'RXRA', 'IRF1', 'KLF6', 'ZBTB7A', 'RARA', 'SMAD3', 'KLF7', 'ELF2', 'PBX3', 'SOX4']	84.1176	17
['RUNX1', 'IRF2', 'RREB1', 'FOXO3', 'IKZF1', 'RUNX2', 'ERG', 'ZBTB7A', 'NRF1', 'BHLHE40', 'IRF1', 'KLF6', 'BCL11A', 'RXRA', 'ELF2', 'LYL1', 'ETV6', 'SOX4']	84	18
['RUNX1', 'IRF2', 'RREB1', 'FOXO3', 'IKZF1', 'RUNX2', 'TGIF1', 'RXRA', 'IRF1', 'KLF6', 'ZBTB7A', 'RARA', 'SMAD3', 'KLF7', 'BCL6', 'KLF3', 'SOX4']	84	17
['RUNX1', 'IRF2', 'RREB1', 'FOXO3', 'IKZF1', 'RUNX2', 'ERG', 'ZBTB7A', 'NRF1', 'BHLHE40', 'IRF1', 'KLF6', 'MEF2D', 'BCL6', 'KLF3', 'RFX1']	83.9375	16
['RUNX1', 'IRF2', 'RREB1', 'FOXO3', 'IKZF1', 'RUNX2', 'ERG', 'ZBTB7A', 'SMAD3', 'IRF1', 'RARA', 'BHLHE40', 'KLF6', 'RFX1', 'CIC', 'ELF2', 'ETV6', 'ZNF267', 'RXRA', 'FOS']	83.9	20
['RUNX1', 'IRF2', 'RREB1', 'FOXO3', 'IKZF1', 'RUNX2', 'ERG', 'ZBTB16', 'SOX4', 'SMAD3', 'IRF1', 'RARA', 'BCL11A', 'ZNF429', 'KLF3', 'BCL6']	83.875	16
['RUNX1', 'IRF2', 'RREB1', 'FOXO3', 'IKZF1', 'RUNX2', 'ERG', 'ZBTB16', 'SOX4', 'SMAD3', 'IRF1', 'RARA', 'BCL11A', 'ZNF429', 'ARID5B', 'ETV6']	83.875	16
['RUNX1', 'IRF2', 'RREB1', 'FOXO3', 'IKZF1', 'RUNX2', 'ERG', 'ZBTB7A', 'SMAD3', 'IRF1', 'RARA', 'BHLHE40', 'KLF6', 'SOX4', 'RXRA', 'BCL11A', 'FOXP1', 'ZNF267', 'KLF3', 'BCL6']	83.8	20
['RUNX1', 'IRF2', 'RREB1', 'FOXO3', 'IKZF1', 'RUNX2', 'ERG', 'ZBTB7A', 'SMAD3', 'NFIL3', 'BHLHE40', 'KLF6', 'SOX4', 'ETV6', 'FOS', 'ELF1']	83.6875	16
['RUNX1', 'IRF2', 'RREB1', 'FOXO3', 'IKZF1', 'RUNX2', 'ERG', 'ZBTB7A', 'SMAD3', 'IRF1', 'RARA', 'ZNF429', 'FOXP1', 'BCL11A', 'RXRA', 'RFX1', 'CIC', 'KLF3']	83.6667	18
['RUNX1', 'IRF2', 'RREB1', 'FOXO3', 'IKZF1', 'RUNX2', 'ERG', 'ZBTB16', 'SOX4', 'SMAD3', 'IRF1', 'RARA', 'BCL11A', 'BHLHE40', 'KLF6', 'KLF3', 'ZNF267', 'BCL6']	83.5	18
['RUNX1', 'IRF2', 'RREB1', 'FOXO3', 'IKZF1', 'RUNX2', 'ERG', 'ZBTB7A', 'SMAD3', 'IRF1', 'RARA', 'BHLHE40', 'KLF6', 'SOX4', 'RXRA', 'FOS', 'ELF2', 'ETV6', 'PBX3', 'ELF1']	83.5	20
['RUNX1', 'IRF2', 'RREB1', 'FOXO3', 'IKZF1', 'RUNX2', 'ERG', 'ZBTB7A', 'SMAD3', 'IRF1', 'RARA', 'ARID5B', 'ELF2', 'SOX4', 'ETV6', 'BCL11A', 'PBX3', 'ELF1']	83.5	18
['RUNX1', 'IRF2', 'RREB1', 'FOXO3', 'IKZF1', 'RUNX2', 'TGIF1', 'RXRA', 'IRF1', 'KLF6', 'ZBTB7A', 'RARA', 'SMAD3', 'ZNF267', 'KLF3', 'RFX1', 'BCL6']	83.4706	17
['RUNX1', 'IRF2', 'RREB1', 'FOXO3', 'IKZF1', 'RUNX2', 'ERG', 'ZBTB7A', 'SMAD3', 'IRF1', 'RARA', 'BHLHE40', 'KLF6', 'RFX1', 'CIC', 'FOXP1', 'BCL11A', 'RXRA', 'KLF3', 'ZNF267']	83.35	20
['RUNX1', 'IRF2', 'RREB1', 'FOXO3', 'IKZF1', 'RUNX2', 'ERG', 'ZBTB7A', 'SMAD3', 'IRF1', 'RARA', 'BHLHE40', 'KLF6', 'SOX4', 'RXRA', 'BCL11A', 'FOXP1', 'KLF7', 'KLF3', 'BCL6']	83.35	20
['RUNX1', 'IRF2', 'RREB1', 'FOXO3', 'IKZF1', 'RUNX2', 'ERG', 'ZBTB16', 'SOX4', 'SMAD3', 'IRF1', 'RARA', 'BCL11A', 'BHLHE40', 'KLF6', 'ETV6', 'PBX3', 'ELF1']	83.2222	18
['RUNX1', 'IRF2', 'RREB1', 'FOXO3', 'IKZF1', 'RUNX2', 'ERG', 'ZBTB7A', 'SMAD3', 'IRF1', 'RARA', 'ZNF429', 'FOXP1', 'BCL11A', 'RXRA', 'RFX1', 'BCL6', 'KLF3']	83.1667	18
['RUNX1', 'IRF2', 'RREB1', 'FOXO3', 'IKZF1', 'RUNX2', 'ERG', 'ZBTB7A', 'SMAD3', 'IRF1', 'RARA', 'ARID5B', 'ELF2', 'SOX4', 'ETV6', 'MEF2D', 'FOS', 'ZNF267']	83.1667	18
['RUNX1', 'IRF2', 'RREB1', 'FOXO3', 'IKZF1', 'RUNX2', 'TGIF1', 'RXRA', 'IRF1', 'KLF6', 'ZBTB7A', 'NRF1', 'KLF3', 'RFX1', 'ELF2']	83.0667	15
['RUNX1', 'IRF2', 'RREB1', 'FOXO3', 'IKZF1', 'RUNX2', 'TGIF1', 'RXRA', 'IRF1', 'KLF6', 'ZBTB7A', 'RARA', 'SMAD3', 'KLF7', 'ELF2', 'PBX3', 'RFX1']	83.0588	17
['RUNX1', 'IRF2', 'RREB1', 'FOXO3', 'IKZF1', 'RUNX2', 'ERG', 'ZBTB7A', 'SMAD3', 'IRF1', 'RARA', 'ZNF429', 'FOXP1', 'JUNB', 'CIC', 'RFX1', 'ETV6']	82.9412	17
['RUNX1', 'IRF2', 'RREB1', 'FOXO3', 'IKZF1', 'RUNX2', 'TGIF1', 'RXRA', 'IRF1', 'KLF6', 'ZBTB7A', 'RARA', 'SMAD3', 'KLF7', 'BCL6', 'KLF3', 'RFX1']	82.9412	17
['RUNX1', 'IRF2', 'RREB1', 'FOXO3', 'IKZF1', 'RUNX2', 'ERG', 'ZBTB7A', 'SMAD3', 'IRF1', 'RARA', 'BHLHE40', 'KLF6', 'RFX1', 'CIC', 'FOXP1', 'BCL11A', 'RXRA', 'KLF3', 'KLF7']	82.9	20
['RUNX1', 'IRF2', 'RREB1', 'FOXO3', 'IKZF1', 'RUNX2', 'ERG', 'ZBTB7A', 'SMAD3', 'IRF1', 'RARA', 'BHLHE40', 'KLF6', 'RFX1', 'BCL6', 'KLF3', 'BCL11A', 'FOXP1', 'RXRA', 'ZNF267']	82.9	20
['RUNX1', 'IRF2', 'RREB1', 'FOXO3', 'IKZF1', 'RUNX2', 'ERG', 'ZBTB7A', 'NRF1', 'BHLHE40', 'IRF1', 'KLF6', 'MEF2D', 'ELF2', 'KLF3', 'RFX1', 'CIC']	82.8824	17
['RUNX1', 'IRF2', 'RREB1', 'FOXO3', 'IKZF1', 'RUNX2', 'ERG', 'ZBTB7A', 'NRF1', 'BHLHE40', 'IRF1', 'KLF6', 'BCL11A', 'RXRA', 'ELF2', 'KLF3', 'RFX1', 'CIC']	82.8333	18
['RUNX1', 'IRF2', 'RREB1', 'FOXO3', 'IKZF1', 'RUNX2', 'ERG', 'ZBTB7A', 'SMAD3', 'IRF1', 'RARA', 'ZNF429', 'ELF2', 'ETV6', 'MEF2D', 'LYL1', 'CIC', 'RFX1']	82.7778	18
['RUNX1', 'IRF2', 'RREB1', 'FOXO3', 'IKZF1', 'RUNX2', 'ERG', 'ZBTB7A', 'SMAD3', 'IRF1', 'RARA', 'ZNF429', 'ELF2', 'ETV6', 'BCL11A', 'LYL1', 'RXRA', 'RFX1', 'CIC']	82.7368	19
['RUNX1', 'IRF2', 'RREB1', 'FOXO3', 'IKZF1', 'RUNX2', 'ERG', 'ZBTB7A', 'SMAD3', 'IRF1', 'RARA', 'BHLHE40', 'KLF6', 'RFX1', 'CIC', 'FOXP1', 'JUNB', 'ETV6', 'ZNF267']	82.6842	19
['RUNX1', 'IRF2', 'RREB1', 'FOXO3', 'IKZF1', 'RUNX2', 'ERG', 'ZBTB16', 'SOX4', 'SMAD3', 'IRF1', 'RARA', 'FOS', 'ETV6', 'ARID5B', 'ZNF267']	82.625	16
['RUNX1', 'IRF2', 'RREB1', 'FOXO3', 'IKZF1', 'RUNX2', 'ERG', 'ZBTB7A', 'SMAD3', 'IRF1', 'RARA', 'ZNF429', 'ELF2', 'ETV6', 'MEF2D', 'FOS', 'ARID5B', 'SOX4']	82.5556	18
['RUNX1', 'IRF2', 'RREB1', 'FOXO3', 'IKZF1', 'RUNX2', 'ERG', 'ZBTB7A', 'SMAD3', 'IRF1', 'RARA', 'BHLHE40', 'KLF6', 'RFX1', 'CIC', 'ELF2', 'ETV6', 'ZNF267', 'MEF2D', 'LYL1']	82.55	20
['RUNX1', 'IRF2', 'RREB1', 'FOXO3', 'IKZF1', 'RUNX2', 'ERG', 'ZBTB7A', 'SMAD3', 'IRF1', 'RARA', 'BHLHE40', 'KLF6', 'RFX1', 'CIC', 'ELF2', 'ETV6', 'ZNF267', 'RXRA', 'BCL11A', 'LYL1']	82.5238	21
['RUNX1', 'IRF2', 'RREB1', 'FOXO3', 'IKZF1', 'RUNX2', 'ERG', 'ZBTB7A', 'SMAD3', 'IRF1', 'RARA', 'BHLHE40', 'KLF6', 'RFX1', 'BCL6', 'KLF3', 'BCL11A', 'FOXP1', 'RXRA', 'KLF7']	82.45	20
['RUNX1', 'IRF2', 'RREB1', 'FOXO3', 'IKZF1', 'RUNX2', 'ERG', 'ZBTB7A', 'NRF1', 'BHLHE40', 'IRF1', 'KLF6', 'BCL11A', 'RXRA', 'FOXP1', 'SOX4', 'LYL1', 'ETV6']	82.3333	18
['RUNX1', 'IRF2', 'RREB1', 'FOXO3', 'IKZF1', 'RUNX2', 'ERG', 'ZBTB7A', 'SMAD3', 'NFIL3', 'BHLHE40', 'KLF6', 'SOX4', 'ETV6', 'BCL11A', 'ELF1', 'KLF7']	82.1176	17
['RUNX1', 'IRF2', 'RREB1', 'FOXO3', 'IKZF1', 'RUNX2', 'ERG', 'ZBTB7A', 'SMAD3', 'IRF1', 'RARA', 'BHLHE40', 'KLF6', 'SOX4', 'MEF2D', 'ELF2', 'ETV6', 'FOS', 'PBX3', 'ELF1']	82.1	20
['RUNX1', 'IRF2', 'RREB1', 'FOXO3', 'IKZF1', 'RUNX2', 'TGIF1', 'RXRA', 'IRF1', 'KLF6', 'ZBTB7A', 'NRF1', 'KLF3', 'SOX4', 'BCL6']	82.0667	15
['RUNX1', 'IRF2', 'RREB1', 'FOXO3', 'IKZF1', 'RUNX2', 'ERG', 'ZBTB16', 'SOX4', 'SMAD3', 'IRF1', 'RARA', 'FOS', 'ETV6', 'ZNF429', 'ARID5B']	81.9375	16
['RUNX1', 'IRF2', 'RREB1', 'FOXO3', 'IKZF1', 'RUNX2', 'ERG', 'ZBTB7A', 'NRF1', 'BHLHE40', 'IRF1', 'KLF6', 'BCL11A', 'RXRA', 'FOXP1', 'SOX4', 'KLF3', 'BCL6']	81.6667	18
['RUNX1', 'IRF2', 'RREB1', 'FOXO3', 'IKZF1', 'RUNX2', 'ERG', 'ZBTB16', 'SOX4', 'SMAD3', 'IRF1', 'RARA', 'FOS', 'ETV6', 'BHLHE40', 'KLF6', 'PBX3', 'ELF1']	81.5	18
['RUNX1', 'IRF2', 'RREB1', 'FOXO3', 'IKZF1', 'RUNX2', 'ERG', 'ZBTB7A', 'NRF1', 'BHLHE40', 'IRF1', 'KLF6', 'BCL11A', 'RXRA', 'FOXP1', 'RFX1', 'CIC', 'KLF3']	81.1667	18
['RUNX1', 'IRF2', 'RREB1', 'FOXO3', 'IKZF1', 'RUNX2', 'ERG', 'ZBTB7A', 'SMAD3', 'IRF1', 'RARA', 'ZNF429', 'FOXP1', 'BCL11A', 'RXRA', 'RFX1', 'CIC', 'LYL1', 'ETV6']	81.1579	19
['RUNX1', 'IRF2', 'RREB1', 'FOXO3', 'IKZF1', 'RUNX2', 'ERG', 'ZBTB16', 'SOX4', 'SMAD3', 'NFIL3', 'BHLHE40', 'KLF6', 'ETV6', 'BCL11A', 'ZNF267']	81.125	16
['RUNX1', 'IRF2', 'RREB1', 'FOXO3', 'IKZF1', 'RUNX2', 'ERG', 'ZBTB7A', 'SMAD3', 'IRF1', 'RARA', 'BHLHE40', 'KLF6', 'RFX1', 'CIC', 'FOXP1', 'BCL11A', 'RXRA', 'LYL1', 'ETV6', 'ZNF267']	81.0952	21
['RUNX1', 'IRF2', 'RREB1', 'FOXO3', 'IKZF1', 'RUNX2', 'TGIF1', 'RXRA', 'IRF1', 'KLF6', 'ZBTB7A', 'NRF1', 'KLF3', 'RFX1', 'BCL6']	80.8667	15
['RUNX1', 'IRF2', 'RREB1', 'FOXO3', 'IKZF1', 'RUNX2', 'ERG', 'ZBTB7A', 'NRF1', 'BHLHE40', 'IRF1', 'KLF6', 'BCL11A', 'RXRA', 'FOXP1', 'RFX1', 'BCL6', 'KLF3']	80.6667	18
['RUNX1', 'IRF2', 'RREB1', 'FOXO3', 'IKZF1', 'RUNX2', 'ERG', 'ZBTB7A', 'NRF1', 'BHLHE40', 'IRF1', 'KLF6', 'BCL11A', 'RXRA', 'ELF2', 'LYL1', 'ETV6', 'RFX1', 'CIC']	80.3684	19
['RUNX1', 'IRF2', 'RREB1', 'FOXO3', 'IKZF1', 'RUNX2', 'ERG', 'ZBTB7A', 'NRF1', 'BHLHE40', 'IRF1', 'KLF6', 'MEF2D', 'ELF2', 'LYL1', 'ETV6', 'RFX1', 'CIC']	80.2778	18
['RUNX1', 'IRF2', 'RREB1', 'FOXO3', 'IKZF1', 'RUNX2', 'ERG', 'ZBTB16', 'SOX4', 'SMAD3', 'NFIL3', 'BHLHE40', 'KLF6', 'ETV6', 'BCL11A', 'ELF1']	80.25	16
['RUNX1', 'IRF2', 'RREB1', 'FOXO3', 'IKZF1', 'RUNX2', 'ERG', 'ZBTB7A', 'SMAD3', 'IRF1', 'RARA', 'BHLHE40', 'KLF6', 'RFX1', 'CIC', 'ELF2', 'ETV6', 'PBX3', 'ELF1', 'FOS', 'RXRA']	80.2381	21
['RUNX1', 'IRF2', 'RREB1', 'FOXO3', 'IKZF1', 'RUNX2', 'ERG', 'ZBTB16', 'SOX4', 'SMAD3', 'IRF1', 'RARA', 'BCL11A', 'ARID5B', 'ETV6', 'PBX3', 'ELF1']	80	17
['RUNX1', 'IRF2', 'RREB1', 'FOXO3', 'IKZF1', 'RUNX2', 'ERG', 'ZBTB7A', 'SMAD3', 'IRF1', 'RARA', 'BHLHE40', 'KLF6', 'SOX4', 'RXRA', 'BCL11A', 'ELF2', 'LYL1', 'ETV6', 'ELF1', 'PBX3', 'KLF7']	79.5909	22
['RUNX1', 'IRF2', 'RREB1', 'FOXO3', 'IKZF1', 'RUNX2', 'ERG', 'ZBTB7A', 'SMAD3', 'IRF1', 'RARA', 'BHLHE40', 'KLF6', 'SOX4', 'MEF2D', 'ELF2', 'ETV6', 'LYL1', 'ELF1', 'PBX3', 'KLF7']	79.4762	21
['RUNX1', 'IRF2', 'RREB1', 'FOXO3', 'HIVEP1', 'ERG', 'RXRA', 'IRF1', 'RARA', 'BCL11A', 'KLF7', 'FOXP1', 'ZBTB7A', 'SMAD3', 'SOX4', 'KLF3']	79.3125	16
['RUNX1', 'IRF2', 'RREB1', 'FOXO3', 'IKZF1', 'RUNX2', 'ERG', 'ZBTB16', 'SOX4', 'SMAD3', 'NFIL3', 'BHLHE40', 'KLF6', 'ETV6', 'FOS', 'ZNF267']	79.1875	16
['RUNX1', 'IRF2', 'RREB1', 'FOXO3', 'IKZF1', 'RUNX2', 'ERG', 'ZBTB7A', 'SMAD3', 'IRF1', 'RARA', 'ARID5B', 'ELF2', 'SOX4', 'ETV6', 'MEF2D', 'FOS', 'PBX3', 'ELF1']	79.1579	19
['RUNX1', 'IRF2', 'RREB1', 'FOXO3', 'IKZF1', 'RUNX2', 'ERG', 'ZBTB7A', 'SMAD3', 'IRF1', 'RARA', 'BHLHE40', 'KLF6', 'RFX1', 'CIC', 'FOXP1', 'JUNB', 'ETV6', 'PBX3', 'ELF1']	78.9	20
['RUNX1', 'IRF2', 'RREB1', 'FOXO3', 'IKZF1', 'RUNX2', 'ERG', 'ZBTB7A', 'SMAD3', 'IRF1', 'RARA', 'BHLHE40', 'KLF6', 'RFX1', 'CIC', 'ELF2', 'ETV6', 'ZNF267', 'MEF2D', 'JUNB', 'FOS']	78.8571	21
['RUNX1', 'IRF2', 'RREB1', 'FOXO3', 'IKZF1', 'RUNX2', 'ERG', 'ZBTB7A', 'NRF1', 'BHLHE40', 'IRF1', 'KLF6', 'BCL11A', 'RXRA', 'FOXP1', 'RFX1', 'CIC', 'LYL1', 'ETV6']	78.7895	19
['RUNX1', 'IRF2', 'RREB1', 'FOXO3', 'IKZF1', 'RUNX2', 'ERG', 'ZBTB7A', 'SMAD3', 'IRF1', 'RARA', 'ZNF429', 'ELF2', 'ETV6', 'MEF2D', 'FOS', 'JUNB', 'RFX1', 'CIC']	78.6842	19
['RUNX1', 'IRF2', 'RREB1', 'FOXO3', 'IKZF1', 'RUNX2', 'ERG', 'ZBTB16', 'SOX4', 'SMAD3', 'NFIL3', 'BHLHE40', 'KLF6', 'ETV6', 'FOS', 'ELF1']	78.3125	16
['RUNX1', 'IRF2', 'RREB1', 'FOXO3', 'IKZF1', 'RUNX2', 'ERG', 'ZBTB7A', 'SMAD3', 'IRF1', 'RARA', 'BHLHE40', 'KLF6', 'SOX4', 'RXRA', 'BCL11A', 'FOXP1', 'KLF7', 'ETV6', 'ELF1', 'PBX3', 'LYL1']	78.2273	22
['RUNX1', 'IRF2', 'RREB1', 'FOXO3', 'HIVEP1', 'ERG', 'RXRA', 'IRF1', 'RARA', 'BCL11A', 'KLF7', 'FOXP1', 'ZBTB7A', 'SMAD3', 'RFX1', 'KLF3']	78.1875	16
['RUNX1', 'IRF2', 'RREB1', 'FOXO3', 'IKZF1', 'RUNX2', 'ERG', 'ZBTB16', 'SOX4', 'SMAD3', 'IRF1', 'RARA', 'FOS', 'ETV6', 'ARID5B', 'PBX3', 'ELF1']	78.1765	17
['RUNX1', 'IRF2', 'RREB1', 'FOXO3', 'IKZF1', 'RUNX2', 'ERG', 'ZBTB7A', 'SMAD3', 'IRF1', 'RARA', 'BHLHE40', 'KLF6', 'RFX1', 'CIC', 'ELF2', 'ETV6', 'PBX3', 'ELF1', 'LYL1', 'KLF7', 'BCL11A', 'RXRA']	76.7826	23
['RUNX1', 'IRF2', 'RREB1', 'FOXO3', 'HIVEP1', 'ERG', 'RXRA', 'IRF1', 'RARA', 'BCL11A', 'KLF7', 'FOXP1', 'ZBTB7A', 'SMAD3', 'SOX4', 'PBX3', 'ETV6']	76.5882	17
['RUNX1', 'IRF2', 'RREB1', 'FOXO3', 'IKZF1', 'RUNX2', 'ERG', 'ZBTB7A', 'SMAD3', 'IRF1', 'RARA', 'BHLHE40', 'KLF6', 'RFX1', 'CIC', 'ELF2', 'ETV6', 'PBX3', 'ELF1', 'LYL1', 'KLF7', 'MEF2D']	76.5455	22
['RUNX1', 'IRF2', 'RREB1', 'FOXO3', 'IKZF1', 'RUNX2', 'ERG', 'ZBTB7A', 'SMAD3', 'IRF1', 'RARA', 'BHLHE40', 'KLF6', 'RFX1', 'CIC', 'ELF2', 'ETV6', 'PBX3', 'ELF1', 'JUNB', 'MEF2D', 'FOS']	75.5909	22
['RUNX1', 'IRF2', 'RREB1', 'FOXO3', 'HIVEP1', 'ERG', 'RXRA', 'IRF1', 'RARA', 'BCL11A', 'KLF7', 'FOXP1', 'ZBTB7A', 'SMAD3', 'RFX1', 'PBX3', 'ETV6']	75.5294	17
['RUNX1', 'IRF2', 'RREB1', 'FOXO3', 'IKZF1', 'RUNX2', 'ERG', 'ZBTB7A', 'SMAD3', 'IRF1', 'RARA', 'BHLHE40', 'KLF6', 'RFX1', 'CIC', 'FOXP1', 'BCL11A', 'RXRA', 'LYL1', 'ETV6', 'ELF1', 'PBX3', 'KLF7']	75.4783	23
