# Supplementary material for: Core transcriptional regulatory circuitry molecule ZNF217 promotes AML cell proliferation by up-regulating MYB
Source: Int J Biol Sci. 2025 Feb 18;21(5):1966–83. doi: 10.7150/ijbs.103211 (PMC11900805; doi:10.7150/ijbs.103211)
Supplement: Supplementary file 1 — Supplementary figures and tables. [file ijbsv21p1966s1.zip › Supplementary/Table S19.xls]

## Sheet: MV4-ZNF217_peaks
MV4-11 ZNF217 peaks
chr	start	end
chr1	10016	10604
chr1	15361	15754
chr1	21210	22082
chr1	28799	30059
chr1	32578	32875
chr1	136237	136899
chr1	180773	182103
chr1	183248	183717
chr1	184021	184472
chr1	186359	186719
chr1	199287	200473
chr1	381006	381602
chr1	402438	402842
chr1	432794	433316
chr1	434334	434797
chr1	605321	605883
chr1	609064	609803
chr1	610314	610879
chr1	611483	612527
chr1	770776	771250
chr1	778368	779184
chr1	820886	821481
chr1	822894	823192
chr1	827047	828023
chr1	903847	904757
chr1	905138	907220
chr1	912592	913031
chr1	913753	914127
chr1	921406	921946
chr1	927341	928001
chr1	940512	941877
chr1	947223	947568
chr1	959056	959676
chr1	965967	967207
chr1	975852	976534
chr1	979864	980226
chr1	1004335	1004938
chr1	1013134	1013997
chr1	1015211	1015686
chr1	1017646	1018330
chr1	1019170	1020406
chr1	1021336	1021803
chr1	1027088	1027456
chr1	1037216	1037751
chr1	1038409	1041240
chr1	1052549	1052999
chr1	1058408	1059909
chr1	1073021	1073645
chr1	1079427	1080355
chr1	1085078	1085564
chr1	1087791	1088132
chr1	1108176	1108728
chr1	1115827	1116944
chr1	1117813	1118318
chr1	1121689	1124230
chr1	1124962	1125654
chr1	1142347	1142940
chr1	1144307	1144949
chr1	1145686	1146072
chr1	1146724	1147069
chr1	1157130	1158273
chr1	1201664	1201970
chr1	1208145	1209413
chr1	1212058	1212446
chr1	1213068	1213701
chr1	1222201	1223098
chr1	1231207	1232684
chr1	1233175	1233495
chr1	1236035	1236552
chr1	1236888	1237374
chr1	1244236	1244586
chr1	1245442	1245751
chr1	1246591	1246889
chr1	1247841	1248477
chr1	1249153	1249636
chr1	1250111	1250418
chr1	1259849	1261338
chr1	1262674	1262976
chr1	1272587	1272934
chr1	1273628	1274431
chr1	1284477	1285069
chr1	1285358	1285791
chr1	1291688	1292188
chr1	1292534	1292834
chr1	1293767	1294090
chr1	1296799	1298294
chr1	1298963	1299308
chr1	1305347	1306770
chr1	1307181	1309090
chr1	1309936	1310340
chr1	1311048	1312094
chr1	1314017	1314334
chr1	1324413	1325668
chr1	1332720	1333084
chr1	1337576	1338167
chr1	1340741	1341790
chr1	1346630	1346953
chr1	1347809	1348650
chr1	1349494	1349974
chr1	1351455	1353697
chr1	1358339	1359728
chr1	1366870	1367410
chr1	1370678	1372736
chr1	1373122	1373549
chr1	1374420	1376749
chr1	1380532	1380862
chr1	1382381	1382781
chr1	1393417	1393724
chr1	1397801	1398791
chr1	1399083	1403122
chr1	1404908	1405588
chr1	1406373	1407567
chr1	1433340	1434768
chr1	1435139	1435850
chr1	1436255	1436758
chr1	1437572	1438861
chr1	1440876	1441269
chr1	1444584	1445272
chr1	1459241	1459694
chr1	1470742	1472696
chr1	1479301	1479927
chr1	1481748	1482116
chr1	1484814	1485100
chr1	1504482	1505608
chr1	1508306	1508923
chr1	1511093	1513180
chr1	1517998	1518370
chr1	1522650	1522973
chr1	1524253	1524848
chr1	1526515	1527001
chr1	1533725	1534099
chr1	1535342	1536159
chr1	1537494	1538824
chr1	1550769	1551408
chr1	1554059	1554807
chr1	1574192	1575396
chr1	1583067	1583714
chr1	1600904	1601199
chr1	1605422	1605727
chr1	1606099	1606572
chr1	1614397	1616276
chr1	1627313	1627711
chr1	1635754	1636172
chr1	1658545	1659833
chr1	1665693	1666272
chr1	1674563	1675368
chr1	1678342	1678981
chr1	1691426	1691797
chr1	1692239	1693937
chr1	1694960	1695836
chr1	1696663	1697652
chr1	1702649	1703225
chr1	1707822	1708578
chr1	1720969	1721296
chr1	1723925	1724933
chr1	1737551	1738059
chr1	1745676	1747235
chr1	1749767	1750063
chr1	1763970	1765267
chr1	1775534	1776049
chr1	1777803	1781775
chr1	1782675	1783487
chr1	1890138	1892263
chr1	1894044	1894822
chr1	1906294	1907988
chr1	1908352	1909633
chr1	1919117	1919930
chr1	1934539	1934987
chr1	2126520	2127435
chr1	2128070	2128577
chr1	2132531	2134018
chr1	2146233	2146616
chr1	2151018	2151868
chr1	2194550	2195804
chr1	2198717	2199746
chr1	2203240	2203723
chr1	2204557	2205833
chr1	2212109	2213532
chr1	2224321	2225138
chr1	2227408	2228042
chr1	2228988	2230457
chr1	2230919	2231346
chr1	2231670	2232798
chr1	2234031	2235342
chr1	2254994	2256864
chr1	2289623	2291479
chr1	2292201	2293050
chr1	2300032	2301508
chr1	2313602	2314412
chr1	2316579	2317202
chr1	2348672	2349039
chr1	2381498	2382472
chr1	2390976	2392311
chr1	2394977	2395298
chr1	2402074	2402504
chr1	2406057	2407128
chr1	2408425	2409059
chr1	2411888	2414819
chr1	2505586	2505906
chr1	2506956	2507254
chr1	2522723	2523217
chr1	2525996	2527728
chr1	2543600	2544431
chr1	2545647	2549392
chr1	2555481	2557332
chr1	2585346	2586956
chr1	2642877	2643531
chr1	2690044	2690408
chr1	2926595	2927163
chr1	3170437	3171226
chr1	3180943	3181267
chr1	3221709	3222789
chr1	3244767	3246467
chr1	3312897	3313805
chr1	3473731	3474339
chr1	3491075	3492529
chr1	3510257	3510989
chr1	3515780	3516704
chr1	3613902	3614201
chr1	3615134	3615440
chr1	3618546	3619645
chr1	3624005	3625722
chr1	3627936	3628223
chr1	3649475	3650194
chr1	3650730	3651101
chr1	3666183	3666933
chr1	3676534	3677998
chr1	3678852	3679278
chr1	3772315	3772779
chr1	3795826	3796927
chr1	3811092	3811753
chr1	3815310	3816042
chr1	3834758	3835066
chr1	3856849	3857559
chr1	3890615	3891770
chr1	3899456	3901664
chr1	3982496	3982790
chr1	4736031	4736457
chr1	5746025	5746312
chr1	5826560	5826917
chr1	5962342	5962846
chr1	5975066	5976246
chr1	5978064	5978520
chr1	5980413	5980952
chr1	5991177	5993908
chr1	5999778	6000103
chr1	6014612	6014960
chr1	6025291	6028758
chr1	6034273	6035067
chr1	6036998	6037667
chr1	6039040	6039470
chr1	6049198	6049694
chr1	6056473	6057071
chr1	6059529	6059898
chr1	6073400	6073803
chr1	6078881	6079170
chr1	6082094	6082389
chr1	6082860	6083417
chr1	6087135	6087658
chr1	6094610	6095007
chr1	6099862	6100925
chr1	6101225	6101559
chr1	6103462	6103842
chr1	6108791	6109427
chr1	6127447	6127889
chr1	6170200	6172138
chr1	6182891	6183961
chr1	6184273	6184560
chr1	6199043	6200043
chr1	6200381	6200709
chr1	6204163	6204633
chr1	6235754	6236514
chr1	6246660	6247043
chr1	6259703	6260316
chr1	6343434	6343895
chr1	6348171	6348534
chr1	6392308	6394214
chr1	6486427	6486899
chr1	6506764	6508929
chr1	6512423	6512873
chr1	6531524	6531849
chr1	6553807	6554496
chr1	6578218	6578725
chr1	6579303	6582418
chr1	6587025	6587348
chr1	6589017	6589657
chr1	6591086	6592012
chr1	6593565	6593938
chr1	6599306	6599937
chr1	6600680	6601506
chr1	6602115	6604122
chr1	6609804	6610137
chr1	6612651	6614467
chr1	6624753	6625911
chr1	6632408	6632791
chr1	6701441	6702193
chr1	6743026	6744110
chr1	6745933	6746285
chr1	6784313	6786809
chr1	6925733	6926050
chr1	6962443	6963232
chr1	6967206	6967752
chr1	7108042	7108652
chr1	7117412	7117961
chr1	7127477	7128193
chr1	7550121	7550504
chr1	7554535	7555275
chr1	7648886	7649535
chr1	7667488	7668367
chr1	7704523	7705189
chr1	7728889	7729250
chr1	7770982	7771783
chr1	7783441	7784407
chr1	7942196	7942816
chr1	7953851	7954526
chr1	7961157	7962027
chr1	7975101	7975398
chr1	7990470	7990761
chr1	8004968	8005254
chr1	8026749	8027300
chr1	8106964	8107472
chr1	8121373	8121813
chr1	8182767	8183254
chr1	8211240	8212268
chr1	8224727	8225469
chr1	8283182	8283559
chr1	8348891	8349380
chr1	8364004	8364560
chr1	8395440	8395748
chr1	8424045	8424852
chr1	8525610	8526171
chr1	8701113	8701432
chr1	8703047	8703735
chr1	8817013	8817656
chr1	8858122	8858483
chr1	8862490	8862874
chr1	8869267	8869811
chr1	8871215	8872044
chr1	8872926	8873280
chr1	8873617	8874379
chr1	8878012	8879756
chr1	9061676	9062124
chr1	9066948	9067675
chr1	9069255	9070451
chr1	9077982	9078433
chr1	9078914	9079460
chr1	9083218	9083625
chr1	9093726	9094419
chr1	9120292	9120786
chr1	9128205	9128505
chr1	9143192	9143604
chr1	9163893	9164215
chr1	9233142	9233786
chr1	9234233	9235189
chr1	9239587	9240305
chr1	9242528	9242966
chr1	9275328	9276092
chr1	9293553	9293900
chr1	9410839	9411275
chr1	9413054	9413979
chr1	9426253	9426647
chr1	9428729	9429299
chr1	9539014	9540398
chr1	9570772	9571383
chr1	9588573	9590095
chr1	9590910	9592069
chr1	9593127	9594073
chr1	9617750	9618106
chr1	9625947	9626546
chr1	9626995	9627576
chr1	9629577	9631335
chr1	9644813	9645171
chr1	9649618	9649993
chr1	9651448	9652537
chr1	9652877	9655294
chr1	9671180	9671545
chr1	9689464	9690067
chr1	9715097	9715510
chr1	9716850	9718000
chr1	9718519	9719566
chr1	9724031	9724368
chr1	9724746	9725228
chr1	9729576	9729899
chr1	9730507	9731086
chr1	9768128	9768431
chr1	9823336	9824573
chr1	9825387	9826002
chr1	9860034	9860380
chr1	9866918	9867625
chr1	9882526	9883088
chr1	9893127	9893455
chr1	9900254	9900869
chr1	9904970	9905260
chr1	9910160	9911131
chr1	9942870	9943788
chr1	9950198	9951129
chr1	10032481	10033559
chr1	10210055	10210846
chr1	10377380	10377846
chr1	10378319	10378682
chr1	10398373	10401017
chr1	10414983	10415612
chr1	10426341	10427012
chr1	10429941	10431155
chr1	10471790	10472912
chr1	10474496	10475286
chr1	10484357	10484934
chr1	10494590	10495540
chr1	10692191	10692776
chr1	10696663	10696970
chr1	10755927	10756395
chr1	10897860	10899285
chr1	10903758	10904044
chr1	10904825	10905317
chr1	10909891	10911227
chr1	10917947	10918530
chr1	10937402	10937694
chr1	10939859	10940530
chr1	10960945	10961550
chr1	10964821	10966239
chr1	10973849	10974262
chr1	11011640	11013320
chr1	11051792	11052371
chr1	11052708	11053423
chr1	11053802	11054481
chr1	11055798	11056611
chr1	11059712	11060674
chr1	11063030	11063581
chr1	11099386	11100133
chr1	11262398	11262912
chr1	11263252	11263586
chr1	11272726	11273895
chr1	11275555	11275857
chr1	11374156	11374994
chr1	11383595	11384664
chr1	11478816	11479577
chr1	11563516	11564348
chr1	11642227	11642597
chr1	11645851	11646333
chr1	11650252	11650831
chr1	11663718	11664963
chr1	11670773	11671324
chr1	11671910	11672250
chr1	11672843	11673127
chr1	11680365	11681839
chr1	11701865	11702219
chr1	11707686	11708147
chr1	11719191	11720340
chr1	11727199	11727554
chr1	11729046	11732189
chr1	11735421	11737002
chr1	11738407	11739247
chr1	11740660	11741440
chr1	11748749	11749782
chr1	11778585	11778914
chr1	11784908	11785477
chr1	11790377	11791490
chr1	11802986	11803872
chr1	11804685	11805058
chr1	11805439	11806569
chr1	11814452	11815006
chr1	11838289	11838617
chr1	11842588	11842883
chr1	11851123	11852241
chr1	11907407	11909811
chr1	11910359	11910867
chr1	11925171	11927048
chr1	11929442	11929971
chr1	11934198	11935150
chr1	11960395	11960853
chr1	11965433	11966224
chr1	11966632	11967250
chr1	11979720	11981312
chr1	11981759	11982462
chr1	11983195	11984096
chr1	11985745	11986564
chr1	11996067	11996567
chr1	12019080	12020669
chr1	12031016	12031417
chr1	12125274	12125658
chr1	12126344	12126640
chr1	12127073	12127529
chr1	12142765	12144375
chr1	12148053	12148377
chr1	12150426	12151207
chr1	12153312	12153813
chr1	12161203	12162687
chr1	12166767	12168842
chr1	12170128	12170656
chr1	12173621	12174059
chr1	12177951	12178574
chr1	12180467	12180751
chr1	12181863	12182905
chr1	12184033	12184781
chr1	12185266	12186470
chr1	12192022	12192400
chr1	12194477	12195153
chr1	12196495	12197466
chr1	12229712	12230285
chr1	12344385	12345069
chr1	12433948	12434362
chr1	12435759	12436348
chr1	12478176	12478647
chr1	12510523	12511102
chr1	12513248	12513539
chr1	12528541	12528985
chr1	12541483	12541809
chr1	12593936	12594278
chr1	12595813	12596979
chr1	12604247	12604798
chr1	12615735	12616030
chr1	12618309	12618729
chr1	12619033	12620472
chr1	12632410	12633153
chr1	13665405	13665741
chr1	13723729	13724180
chr1	13748985	13749761
chr1	14777508	14778102
chr1	14780170	14780479
chr1	14810457	14810953
chr1	14913742	14914166
chr1	14924199	14924579
chr1	14996175	14996626
chr1	15015780	15016165
chr1	15248627	15248944
chr1	15260867	15261569
chr1	15344947	15345311
chr1	15345629	15346761
chr1	15409496	15410961
chr1	15411415	15412122
chr1	15415954	15416667
chr1	15417322	15417931
chr1	15431010	15431472
chr1	15434607	15435595
chr1	15444670	15445304
chr1	15523885	15525595
chr1	15526464	15527178
chr1	15603173	15603977
chr1	15616712	15618160
chr1	15683222	15683676
chr1	15696796	15697452
chr1	15829678	15830141
chr1	15833202	15833607
chr1	15834377	15837654
chr1	15847153	15848899
chr1	15849497	15850290
chr1	15886200	15886537
chr1	15935192	15935702
chr1	15975658	15976099
chr1	15990527	15991153
chr1	16012601	16013606
chr1	16056024	16056483
chr1	16204582	16205338
chr1	16206091	16207393
chr1	16217216	16217715
chr1	16236297	16237246
chr1	16244106	16244719
chr1	16302715	16303295
chr1	16351696	16352984
chr1	16365894	16366397
chr1	16366970	16368197
chr1	16440020	16441126
chr1	16498833	16499470
chr1	16500802	16501776
chr1	16512526	16514752
chr1	16612976	16613876
chr1	16643061	16645841
chr1	16646955	16647534
chr1	16657139	16657878
chr1	16665040	16667490
chr1	16672963	16673391
chr1	16677576	16678352
chr1	16703094	16703768
chr1	16740000	16742403
chr1	16748648	16749157
chr1	16750116	16750694
chr1	16895457	16897721
chr1	16903907	16904282
chr1	16904653	16907205
chr1	16912094	16913006
chr1	16913684	16914723
chr1	16916783	16917101
chr1	16921763	16922206
chr1	17009888	17013202
chr1	17013566	17014370
chr1	17053804	17054647
chr1	17059576	17060502
chr1	17066504	17067192
chr1	17119559	17120622
chr1	17141567	17141896
chr1	17184245	17184625
chr1	17207149	17208488
chr1	17212704	17213136
chr1	17236993	17237448
chr1	17237990	17238313
chr1	17239119	17240215
chr1	17274169	17274517
chr1	17405795	17406591
chr1	17431573	17431926
chr1	17432216	17432833
chr1	17436566	17436936
chr1	17437702	17439219
chr1	17569039	17570388
chr1	17580210	17580726
chr1	17585959	17586870
chr1	17588286	17589267
chr1	17593559	17594229
chr1	17595347	17595703
chr1	17628578	17628931
chr1	17629792	17630632
chr1	17631616	17631985
chr1	17635504	17636270
chr1	17636749	17637033
chr1	17674729	17677099
chr1	18041312	18041672
chr1	18902276	18903156
chr1	18926407	18926824
chr1	18927338	18928017
chr1	18951996	18952404
chr1	19209806	19211359
chr1	19251321	19252670
chr1	19262152	19263258
chr1	19310945	19313215
chr1	19313787	19316701
chr1	19317436	19319328
chr1	19326024	19327127
chr1	19328629	19328942
chr1	19341475	19342248
chr1	19345212	19345681
chr1	19348609	19348973
chr1	19448697	19449303
chr1	19468413	19468927
chr1	19469572	19470161
chr1	19477016	19478198
chr1	19479635	19480611
chr1	19484036	19486327
chr1	19505709	19506204
chr1	19509169	19509558
chr1	19596484	19597764
chr1	19659871	19660284
chr1	19799095	19800199
chr1	19882152	19883000
chr1	20058674	20058986
chr1	20059803	20060446
chr1	20080993	20081494
chr1	20100660	20101198
chr1	20124518	20124853
chr1	20152140	20153023
chr1	20153420	20154308
chr1	20164286	20166467
chr1	20170587	20172199
chr1	20174746	20175474
chr1	20183766	20184771
chr1	20194992	20195573
chr1	20223049	20223516
chr1	20255482	20255908
chr1	20380283	20381196
chr1	20492729	20493014
chr1	20493870	20494749
chr1	20507723	20508369
chr1	20588964	20590100
chr1	20632574	20632944
chr1	20633501	20634946
chr1	20660786	20661943
chr1	20682156	20683091
chr1	20683977	20684742
chr1	20696405	20697255
chr1	20786165	20787754
chr1	21023368	21023741
chr1	21175570	21176207
chr1	21176637	21177205
chr1	21261716	21262401
chr1	21289284	21289670
chr1	21294482	21294864
chr1	21302981	21303365
chr1	21324175	21325737
chr1	21331977	21332404
chr1	21334026	21334928
chr1	21337790	21338763
chr1	21344665	21344962
chr1	21345298	21346647
chr1	21669573	21670062
chr1	21671133	21671770
chr1	21673134	21673993
chr1	21767992	21769087
chr1	21775407	21775714
chr1	21781373	21781727
chr1	21782255	21784449
chr1	21788311	21788612
chr1	21791882	21792196
chr1	21815777	21816227
chr1	21828808	21829449
chr1	21857006	21858787
chr1	21865703	21866763
chr1	21882424	21883223
chr1	21909597	21910540
chr1	21911315	21911792
chr1	21924746	21925121
chr1	21927144	21927513
chr1	21935512	21935809
chr1	21937140	21937967
chr1	21939805	21940266
chr1	22018895	22019796
chr1	22024336	22026626
chr1	22031413	22031712
chr1	22039709	22040490
chr1	22052349	22053883
chr1	22416610	22417010
chr1	22420475	22420839
chr1	22451519	22452791
chr1	22489947	22490302
chr1	22641954	22642606
chr1	22717234	22717533
chr1	22976385	22976876
chr1	23019309	23019848
chr1	23100138	23100681
chr1	23167545	23167870
chr1	23168572	23170127
chr1	23177623	23177987
chr1	23343563	23344868
chr1	23367553	23369945
chr1	23378139	23378719
chr1	23402199	23402527
chr1	23524952	23525566
chr1	23528111	23528907
chr1	23529445	23531856
chr1	23539666	23540207
chr1	23545148	23545482
chr1	23554216	23555277
chr1	23559042	23559794
chr1	23567107	23567990
chr1	23585414	23585701
chr1	23691663	23692743
chr1	23743038	23744003
chr1	23758475	23759120
chr1	23778013	23778612
chr1	23790302	23791924
chr1	23792606	23793822
chr1	23796163	23796815
chr1	23797869	23798750
chr1	23800246	23802116
chr1	23806705	23807345
chr1	23810566	23811267
chr1	23825212	23825537
chr1	23838091	23838733
chr1	23865171	23865539
chr1	23908571	23909546
chr1	23913358	23913806
chr1	23916167	23917264
chr1	23958524	23960067
chr1	23979833	23980978
chr1	24112292	24112659
chr1	24187771	24188154
chr1	24189326	24189842
chr1	24190205	24192311
chr1	24199390	24199688
chr1	24365095	24365631
chr1	24384928	24385298
chr1	24410418	24410788
chr1	24415445	24416010
chr1	24416912	24417237
chr1	24419285	24419588
chr1	24466658	24467120
chr1	24481015	24481349
chr1	24501615	24503125
chr1	24641832	24644236
chr1	24705141	24705913
chr1	24707473	24707998
chr1	24727368	24728025
chr1	24733024	24734181
chr1	24744875	24745778
chr1	24762280	24762793
chr1	24847864	24848824
chr1	24872276	24873124
chr1	24897930	24898222
chr1	24930025	24930829
chr1	24946801	24947496
chr1	24955075	24955627
chr1	24956604	24957232
chr1	24963275	24964163
chr1	24964822	24967315
chr1	24970833	24971238
chr1	24997456	24998058
chr1	24999135	24999694
chr1	25006286	25006589
chr1	25007499	25008169
chr1	25015445	25015728
chr1	25022064	25023264
chr1	25030705	25031268
chr1	25033572	25035300
chr1	25037054	25037794
chr1	25080372	25081488
chr1	25082145	25082778
chr1	25095306	25096122
chr1	25101549	25102000
chr1	25137412	25137730
chr1	25139959	25140644
chr1	25198120	25198499
chr1	25232105	25233447
chr1	25239551	25240772
chr1	25246495	25248026
chr1	25337664	25338936
chr1	25429943	25431301
chr1	25516965	25517334
chr1	25543459	25544208
chr1	25549263	25550370
chr1	25556342	25557323
chr1	25567696	25568022
chr1	25568931	25569282
chr1	25585753	25586051
chr1	25615818	25616798
chr1	25690222	25690506
chr1	25730658	25731000
chr1	25767728	25768032
chr1	25798005	25798303
chr1	25808485	25808800
chr1	25809195	25810982
chr1	25813895	25814343
chr1	25819196	25822152
chr1	25859012	25859843
chr1	25861447	25861799
chr1	25875595	25876190
chr1	25880734	25881105
chr1	25895540	25896093
chr1	25905143	25906966
chr1	25922745	25923524
chr1	25927954	25928254
chr1	25997000	25998560
chr1	26016399	26016869
chr1	26020385	26021038
chr1	26035290	26036702
chr1	26110839	26112201
chr1	26145301	26145809
chr1	26169598	26170287
chr1	26170706	26171048
chr1	26233588	26234738
chr1	26274740	26275216
chr1	26275698	26276723
chr1	26278849	26282212
chr1	26282709	26283022
chr1	26283604	26285586
chr1	26286984	26287938
chr1	26288314	26290740
chr1	26297017	26297774
chr1	26305961	26307040
chr1	26315346	26315770
chr1	26321390	26321992
chr1	26378213	26378858
chr1	26385416	26386438
chr1	26431782	26432558
chr1	26469929	26473388
chr1	26500122	26502423
chr1	26528285	26528698
chr1	26529327	26529811
chr1	26530151	26531745
chr1	26536417	26536764
chr1	26537823	26538384
chr1	26538860	26539256
chr1	26541341	26543482
chr1	26545454	26546677
chr1	26554050	26556536
chr1	26569364	26569771
chr1	26574685	26575135
chr1	26581141	26581448
chr1	26582189	26582715
chr1	26584093	26584405
chr1	26620108	26621861
chr1	26648312	26649174
chr1	26689997	26690421
chr1	26692239	26694545
chr1	26695081	26696307
chr1	26696719	26698298
chr1	26723414	26723830
chr1	26744028	26744421
chr1	26785852	26788625
chr1	26789016	26789307
chr1	26820620	26821185
chr1	26833715	26834181
chr1	26863997	26865725
chr1	26889324	26890583
chr1	26921319	26922722
chr1	26938077	26938734
chr1	26966843	26967240
chr1	26972074	26972549
chr1	26993633	26993987
chr1	26997579	26998074
chr1	27001298	27002501
chr1	27012750	27013321
chr1	27027215	27027646
chr1	27067421	27067797
chr1	27098608	27100386
chr1	27102497	27103098
chr1	27106659	27107474
chr1	27111760	27112585
chr1	27116087	27117752
chr1	27118833	27119930
chr1	27122278	27122902
chr1	27137132	27137673
chr1	27145315	27145745
chr1	27153010	27155498
chr1	27233783	27235734
chr1	27299895	27301355
chr1	27321915	27322674
chr1	27340882	27343974
chr1	27349354	27350247
chr1	27357281	27357887
chr1	27358198	27359118
chr1	27362901	27363544
chr1	27365330	27367571
chr1	27383920	27384263
chr1	27391724	27392885
chr1	27393347	27393747
chr1	27395433	27396013
chr1	27398532	27398826
chr1	27399116	27401323
chr1	27402289	27404119
chr1	27405892	27406246
chr1	27407176	27407667
chr1	27416388	27416702
chr1	27418393	27418803
chr1	27435729	27436346
chr1	27489004	27490959
chr1	27513532	27514445
chr1	27522240	27522672
chr1	27525257	27526396
chr1	27526956	27528142
chr1	27528797	27529874
chr1	27547715	27548064
chr1	27556838	27558088
chr1	27560568	27560883
chr1	27568195	27569549
chr1	27572498	27572959
chr1	27576725	27577134
chr1	27594757	27596828
chr1	27599127	27602350
chr1	27603331	27604461
chr1	27604947	27605446
chr1	27606771	27608105
chr1	27608554	27609074
chr1	27614486	27614805
chr1	27618499	27618941
chr1	27622926	27623990
chr1	27624448	27625487
chr1	27625980	27626777
chr1	27631033	27633304
chr1	27634461	27635378
chr1	27656017	27656362
chr1	27658648	27660910
chr1	27662615	27663593
chr1	27667708	27668008
chr1	27671663	27672524
chr1	27725277	27726267
chr1	27772884	27773836
chr1	27830419	27831128
chr1	27857987	27858668
chr1	27862264	27864710
chr1	27868886	27869634
chr1	27875226	27875676
chr1	27884565	27886384
chr1	27887015	27888015
chr1	27905338	27905639
chr1	27914239	27915202
chr1	27931673	27932421
chr1	28087892	28089005
chr1	28112849	28113446
chr1	28115464	28115792
chr1	28118725	28119151
chr1	28123017	28123883
chr1	28127824	28128978
chr1	28154952	28155493
chr1	28159774	28160090
chr1	28172128	28173201
chr1	28193749	28194309
chr1	28232653	28233469
chr1	28235617	28237110
chr1	28246983	28247655
chr1	28248246	28248618
chr1	28250824	28251122
chr1	28259045	28260496
chr1	28326130	28327142
chr1	28328641	28329578
chr1	28369415	28370266
chr1	28437964	28438371
chr1	28501882	28502224
chr1	28505456	28506855
chr1	28507656	28508014
chr1	28509876	28512118
chr1	28512889	28516468
chr1	28516930	28520681
chr1	28552059	28553501
chr1	28575486	28577674
chr1	28578720	28579518
chr1	28579890	28583108
chr1	28589921	28590378
chr1	28636514	28636936
chr1	28642420	28644625
chr1	28648019	28650389
chr1	28654412	28654792
chr1	28668414	28669947
chr1	28736495	28738035
chr1	28877168	28877601
chr1	28882115	28882518
chr1	28884696	28885343
chr1	28886615	28887318
chr1	28906185	28906545
chr1	28914167	28915139
chr1	29181153	29182392
chr1	29202892	29203472
chr1	29230675	29231211
chr1	29236213	29236725
chr1	29237150	29237523
chr1	30379135	30379437
chr1	30717943	30719817
chr1	30723266	30723739
chr1	30741400	30742094
chr1	30747463	30749090
chr1	30752197	30752491
chr1	30754820	30755159
chr1	30756285	30758137
chr1	30779538	30780065
chr1	30783085	30783659
chr1	30801634	30802131
chr1	30823340	30824776
chr1	30870602	30870917
chr1	30872093	30872667
chr1	30888221	30888880
chr1	30909132	30909720
chr1	30911324	30911786
chr1	30912658	30912971
chr1	30913333	30913966
chr1	30919341	30919955
chr1	30929326	30929827
chr1	30933266	30933625
chr1	31046687	31047073
chr1	31065343	31066231
chr1	31154789	31155840
chr1	31162618	31162931
chr1	31182346	31182732
chr1	31296383	31297605
chr1	31394585	31395092
chr1	31396842	31397523
chr1	31413336	31413756
chr1	31423330	31423925
chr1	31425616	31425958
chr1	31431784	31432131
chr1	31442017	31442352
chr1	31444965	31446464
chr1	31477130	31477859
chr1	31482597	31484182
chr1	31505653	31506609
chr1	31523332	31525035
chr1	31548602	31549565
chr1	31572933	31573608
chr1	31605875	31606401
chr1	31619578	31619997
chr1	31625214	31626050
chr1	31626486	31627513
chr1	31644575	31645608
chr1	31764937	31765365
chr1	31772135	31772538
chr1	31787517	31789854
chr1	31796389	31796675
chr1	31889139	31889618
chr1	31904289	31905244
chr1	31937153	31937873
chr1	31938170	31938978
chr1	31939653	31940218
chr1	31943857	31945164
chr1	31954639	31955156
chr1	31955846	31956440
chr1	31957477	31958104
chr1	32013209	32015026
chr1	32057977	32058286
chr1	32066133	32066708
chr1	32072529	32073539
chr1	32099282	32099878
chr1	32100230	32100828
chr1	32107946	32109312
chr1	32121735	32122021
chr1	32133231	32133842
chr1	32179425	32180154
chr1	32203702	32204266
chr1	32205261	32206424
chr1	32208890	32209237
chr1	32215586	32216053
chr1	32221941	32222755
chr1	32239580	32240021
chr1	32291626	32292864
chr1	32334309	32335471
chr1	32336140	32338957
chr1	32339466	32339964
chr1	32348739	32349778
chr1	32350755	32352396
chr1	32361308	32361834
chr1	32372290	32372623
chr1	32394036	32395083
chr1	32400795	32401228
chr1	32413678	32414109
chr1	32448493	32448997
chr1	32500535	32500888
chr1	32650273	32651641
chr1	32695119	32695479
chr1	32701799	32702164
chr1	32711314	32712671
chr1	32757240	32757634
chr1	32760111	32760466
chr1	32772196	32773415
chr1	32816705	32818515
chr1	32876401	32876775
chr1	32878690	32879009
chr1	32941420	32942403
chr1	32963860	32964180
chr1	32964617	32965180
chr1	32980114	32980735
chr1	32981021	32981665
chr1	32991803	32994106
chr1	32998253	32998707
chr1	33005681	33006289
chr1	33032131	33032480
chr1	33036059	33037272
chr1	33050512	33050844
chr1	33052168	33052744
chr1	33056880	33057344
chr1	33058236	33058938
chr1	33059873	33060163
chr1	33060645	33061255
chr1	33080921	33081770
chr1	33086371	33086763
chr1	33088485	33088972
chr1	33097601	33098160
chr1	33098591	33100274
chr1	33118248	33118612
chr1	33120739	33121098
chr1	33126998	33127898
chr1	33143460	33144076
chr1	33180490	33182093
chr1	33255575	33256088
chr1	33256377	33257134
chr1	33257543	33259216
chr1	33262715	33263052
chr1	33327844	33328255
chr1	33349318	33350650
chr1	33367954	33368249
chr1	33368871	33369332
chr1	33430661	33431464
chr1	33433711	33434057
chr1	33460828	33461503
chr1	33470532	33470913
chr1	33472197	33472979
chr1	34786634	34787060
chr1	34852825	34853298
chr1	34859175	34860150
chr1	34918545	34919526
chr1	34928667	34929019
chr1	35031686	35032020
chr1	35079183	35079488
chr1	35191951	35193580
chr1	35194730	35195235
chr1	35268329	35269065
chr1	35345498	35345852
chr1	35432788	35433092
chr1	35442389	35442982
chr1	35448486	35448792
chr1	35544976	35545291
chr1	35556748	35558014
chr1	35558852	35559462
chr1	35561519	35562024
chr1	35577290	35578193
chr1	35593238	35593756
chr1	35641305	35642124
chr1	35715629	35715915
chr1	35717927	35719284
chr1	35769252	35770231
chr1	35798282	35798750
chr1	35807649	35807998
chr1	35808593	35809254
chr1	35811201	35811716
chr1	35882732	35883100
chr1	35886966	35887472
chr1	35893928	35894430
chr1	35930294	35931729
chr1	36087540	36089722
chr1	36096015	36097167
chr1	36099526	36100316
chr1	36119457	36120666
chr1	36122583	36124251
chr1	36125786	36126604
chr1	36127003	36127537
chr1	36149011	36151277
chr1	36155148	36156904
chr1	36158079	36158555
chr1	36159599	36162593
chr1	36174229	36174599
chr1	36187986	36188591
chr1	36203459	36203753
chr1	36209145	36209981
chr1	36223878	36225188
chr1	36306139	36307358
chr1	36321651	36322124
chr1	36322738	36324128
chr1	36348822	36349904
chr1	36350726	36351072
chr1	36351423	36351733
chr1	36365116	36365634
chr1	36373632	36375186
chr1	36378805	36379205
chr1	36384955	36387416
chr1	36387772	36388122
chr1	36397313	36398013
chr1	36400591	36402129
chr1	36457645	36457954
chr1	36463601	36464765
chr1	36486497	36487119
chr1	36516614	36517335
chr1	37370367	37370807
chr1	37449923	37450432
chr1	37454691	37455324
chr1	37471388	37472620
chr1	37473529	37477500
chr1	37478584	37480870
chr1	37481748	37482150
chr1	37483780	37484088
chr1	37486142	37487608
chr1	37514557	37515442
chr1	37554049	37554606
chr1	37595478	37596308
chr1	37656225	37657550
chr1	37673777	37674595
chr1	37676007	37676380
chr1	37677181	37678097
chr1	37689460	37693001
chr1	37708600	37709223
chr1	37722797	37724125
chr1	37807849	37809458
chr1	37859048	37860543
chr1	37922845	37923140
chr1	37930642	37932130
chr1	37945830	37947376
chr1	37989354	37990558
chr1	37996628	37997027
chr1	37999053	38001579
chr1	38003980	38004357
chr1	38009253	38009636
chr1	38012272	38013234
chr1	38013739	38014059
chr1	38816025	38816357
chr1	38859133	38860364
chr1	38872960	38873772
chr1	38990625	38992475
chr1	39025769	39026791
chr1	39086238	39086790
chr1	39098578	39099042
chr1	39102406	39102965
chr1	39204498	39205661
chr1	39214766	39215432
chr1	39229763	39230067
chr1	39408423	39409252
chr1	39487937	39488721
chr1	39508985	39509827
chr1	39525780	39526141
chr1	39530089	39530563
chr1	39564067	39564604
chr1	39574169	39575021
chr1	39576520	39577150
chr1	39639483	39640029
chr1	39738634	39739288
chr1	39775622	39776159
chr1	39786337	39787107
chr1	39788634	39789887
chr1	39799009	39800082
chr1	39803922	39804394
chr1	39816000	39817732
chr1	39825079	39825663
chr1	39843092	39843483
chr1	39845457	39846242
chr1	39901758	39902397
chr1	39933887	39935085
chr1	39936689	39937706
chr1	39953713	39955387
chr1	39955702	39956293
chr1	39960524	39961208
chr1	39964568	39965048
chr1	39967920	39968221
chr1	39969588	39969878
chr1	39973313	39973670
chr1	40039438	40041324
chr1	40064696	40064991
chr1	40067461	40067839
chr1	40096857	40097680
chr1	40161080	40161858
chr1	40257482	40258614
chr1	40313606	40314329
chr1	40314996	40315689
chr1	40373200	40374882
chr1	40421564	40423650
chr1	40449819	40451107
chr1	40476988	40477560
chr1	40531311	40532123
chr1	40607172	40607566
chr1	40612420	40612850
chr1	40662846	40663265
chr1	40665629	40666034
chr1	40691367	40692708
chr1	40783148	40783476
chr1	40849764	40850159
chr1	40859550	40860021
chr1	40860373	40861614
chr1	40861977	40863011
chr1	40877775	40878063
chr1	40926746	40927217
chr1	40979280	40981071
chr1	41003779	41004149
chr1	41020297	41020969
chr1	41021346	41022682
chr1	41023343	41023964
chr1	41053439	41053774
chr1	41241208	41242921
chr1	41274942	41275299
chr1	41282471	41283149
chr1	41319755	41320552
chr1	41322674	41323017
chr1	41329038	41329498
chr1	41353798	41354258
chr1	41359212	41359556
chr1	41360865	41361449
chr1	41372114	41372436
chr1	41406822	41407154
chr1	41432688	41433188
chr1	41526053	41526491
chr1	41658537	41658998
chr1	41661498	41661869
chr1	41662805	41663314
chr1	41683341	41684416
chr1	41726621	41727983
chr1	41728365	41729298
chr1	41735366	41735689
chr1	41738009	41738366
chr1	41738695	41741615
chr1	41751187	41752536
chr1	41766698	41767271
chr1	41768513	41769286
chr1	41802775	41803696
chr1	41888898	41889204
chr1	42035705	42036436
chr1	42161831	42162834
chr1	42166295	42167614
chr1	42168192	42168860
chr1	42170691	42171626
chr1	42172183	42172764
chr1	42334242	42335600
chr1	42455851	42456924
chr1	42462919	42463470
chr1	42658039	42659182
chr1	42679055	42679402
chr1	42681757	42683347
chr1	42736037	42736468
chr1	42736867	42737658
chr1	42748122	42748510
chr1	42766647	42767697
chr1	42816583	42817463
chr1	42833848	42834174
chr1	42846200	42846853
chr1	42923017	42923413
chr1	42924174	42924789
chr1	42930884	42932662
chr1	42935153	42935703
chr1	42936794	42937599
chr1	42938040	42938446
chr1	42941200	42942035
chr1	42943150	42943514
chr1	42944379	42944891
chr1	42946284	42946571
chr1	42958065	42959294
chr1	42993796	42994088
chr1	43171722	43172567
chr1	43358029	43359834
chr1	43363388	43364366
chr1	43365563	43368571
chr1	43381761	43382219
chr1	43389581	43390240
chr1	43414844	43415153
chr1	43423404	43424027
chr1	43649612	43650749
chr1	43705459	43706204
chr1	43706955	43708128
chr1	43763559	43763912
chr1	43781229	43781685
chr1	43783309	43783864
chr1	43833627	43837067
chr1	43837608	43838468
chr1	43839738	43840112
chr1	43843821	43844637
chr1	43851146	43851791
chr1	43853195	43853915
chr1	43862304	43862783
chr1	43893291	43893827
chr1	43914590	43914877
chr1	43919698	43921337
chr1	43929596	43933451
chr1	43933933	43935149
chr1	43946261	43947694
chr1	43968443	43968921
chr1	43969447	43970561
chr1	43971018	43972026
chr1	43974338	43975695
chr1	43977605	43981149
chr1	43990507	43992111
chr1	44005607	44006045
chr1	44029516	44030683
chr1	44031009	44031323
chr1	44068496	44069032
chr1	44213364	44213807
chr1	44217701	44218253
chr1	44263645	44264063
chr1	44631128	44632860
chr1	44672106	44673537
chr1	44673838	44674961
chr1	44676359	44676682
chr1	44677103	44677679
chr1	44678155	44678475
chr1	44684581	44684938
chr1	44696926	44697215
chr1	44714769	44715551
chr1	44719463	44722686
chr1	44723004	44725148
chr1	44728277	44731848
chr1	44735067	44735406
chr1	44738341	44738889
chr1	44739414	44740459
chr1	44775091	44776252
chr1	44776545	44776909
chr1	44777341	44777684
chr1	44778106	44778878
chr1	44781325	44781610
chr1	44783090	44783396
chr1	44784638	44785002
chr1	44787948	44788316
chr1	44791508	44791820
chr1	44793619	44794089
chr1	44796670	44797165
chr1	44799764	44800905
chr1	44801473	44804652
chr1	44805282	44806348
chr1	44806698	44810759
chr1	44812437	44814088
chr1	44817822	44820985
chr1	44827326	44827681
chr1	44832183	44832592
chr1	44986220	44986884
chr1	45011041	45012366
chr1	45014476	45014871
chr1	45018878	45019451
chr1	45303300	45304928
chr1	45326345	45328309
chr1	45339672	45341800
chr1	45346832	45347171
chr1	45490658	45491629
chr1	45499605	45500692
chr1	45507886	45508203
chr1	45519714	45520178
chr1	45521210	45522318
chr1	45522832	45523139
chr1	45543541	45544441
chr1	45550416	45551382
chr1	45569620	45570502
chr1	45583383	45585064
chr1	45585909	45586575
chr1	45621047	45621507
chr1	45621851	45622224
chr1	45686203	45688479
chr1	45750262	45751083
chr1	45803470	45803967
chr1	46037543	46037858
chr1	46132605	46133566
chr1	46198038	46198741
chr1	46241701	46242124
chr1	46246973	46248004
chr1	46301439	46304023
chr1	46339966	46341198
chr1	46341512	46342357
chr1	46347965	46348484
chr1	46373474	46374476
chr1	46402104	46402461
chr1	46413431	46414344
chr1	46437608	46438267
chr1	46442233	46443058
chr1	46477613	46478088
chr1	46481014	46481514
chr1	46488842	46489269
chr1	46492235	46492750
chr1	46520224	46520655
chr1	46522096	46523118
chr1	46573165	46573471
chr1	46581791	46582285
chr1	46586422	46587412
chr1	46603772	46604479
chr1	46605225	46605643
chr1	46612969	46613393
chr1	46613730	46614664
chr1	46667641	46668659
chr1	46719076	46719437
chr1	46725221	46725520
chr1	47179182	47179606
chr1	47182767	47183095
chr1	47231508	47231947
chr1	47313307	47315169
chr1	47333288	47334849
chr1	47388595	47389154
chr1	47432276	47432994
chr1	47436375	47438219
chr1	48471902	48472257
chr1	48616824	48617140
chr1	48617520	48617813
chr1	48658360	48658859
chr1	48661923	48662342
chr1	50959945	50960754
chr1	50968148	50970219
chr1	50976465	50978440
chr1	51214833	51215144
chr1	51235973	51236428
chr1	51301671	51302106
chr1	51302846	51303496
chr1	51303791	51304116
chr1	51519004	51519657
chr1	51878174	51879602
chr1	52032510	52032988
chr1	52033442	52033826
chr1	52054490	52056997
chr1	52365148	52366630
chr1	52403734	52404993
chr1	52544851	52545348
chr1	52552797	52553654
chr1	52636808	52637602
chr1	52698154	52698651
chr1	52703039	52703867
chr1	52707249	52708068
chr1	52726354	52726806
chr1	53196702	53197173
chr1	53220227	53220924
chr1	53238173	53239664
chr1	53321513	53321860
chr1	53325471	53327621
chr1	53328103	53328651
chr1	53367607	53368038
chr1	53390028	53390859
chr1	53554329	53554807
chr1	53638006	53638458
chr1	53837367	53838688
chr1	53889382	53889841
chr1	53892796	53893323
chr1	53945392	53946748
chr1	54052320	54053970
chr1	54121747	54122175
chr1	54137427	54138350
chr1	54199874	54200562
chr1	54220257	54220808
chr1	54221531	54221969
chr1	54227195	54227649
chr1	54229680	54230068
chr1	54249942	54250481
chr1	54335147	54336362
chr1	54336983	54337304
chr1	54406166	54407626
chr1	54409218	54410014
chr1	54468555	54468871
chr1	54476262	54476662
chr1	54488061	54488376
chr1	54488898	54489778
chr1	54491039	54491459
chr1	54541942	54543133
chr1	54543496	54544263
chr1	54715526	54716007
chr1	54764107	54764981
chr1	54799089	54799408
chr1	54810660	54811253
chr1	54850541	54851017
chr1	54859544	54860330
chr1	54861035	54862090
chr1	54886316	54888144
chr1	54965864	54966374
chr1	55179100	55179603
chr1	55194689	55195275
chr1	55213916	55214236
chr1	55215437	55215846
chr1	55257988	55258347
chr1	55277394	55277720
chr1	56255776	56256166
chr1	56424895	56425595
chr1	56506481	56506864
chr1	56508324	56508623
chr1	56525675	56525997
chr1	58546239	58546921
chr1	58597807	58598186
chr1	58699940	58700412
chr1	58782307	58785499
chr1	58809339	58809882
chr1	58815349	58816809
chr1	58903478	58904333
chr1	59057341	59057703
chr1	59220424	59220712
chr1	59296258	59297271
chr1	59414721	59415070
chr1	59477180	59477582
chr1	59507797	59508137
chr1	61724871	61725493
chr1	62435618	62437601
chr1	62687552	62688443
chr1	62783741	62784506
chr1	63367290	63367901
chr1	63523253	63523572
chr1	63593549	63593926
chr1	64320609	64321438
chr1	64864049	64864566
chr1	64933423	64933707
chr1	64956906	64957214
chr1	64966332	64966740
chr1	65066526	65067427
chr1	65165544	65166045
chr1	65419843	65420988
chr1	65687817	65688104
chr1	66251554	66251876
chr1	66335995	66336561
chr1	66373277	66373691
chr1	66379982	66380502
chr1	66393475	66394231
chr1	66395211	66396118
chr1	66402147	66402679
chr1	66417033	66417672
chr1	66426198	66426531
chr1	66436595	66436921
chr1	66924077	66925752
chr1	66929673	66930956
chr1	67053770	67054572
chr1	67429168	67429736
chr1	67430198	67431224
chr1	67500513	67500881
chr1	67557788	67558084
chr1	67685049	67685867
chr1	67686414	67686788
chr1	68209005	68209662
chr1	68338921	68339206
chr1	68496837	68497332
chr1	68780785	68781211
chr1	69671322	69671753
chr1	70205213	70205985
chr1	70221443	70221897
chr1	70353901	70355062
chr1	70410718	70411112
chr1	71053820	71054159
chr1	71080630	71081403
chr1	72283300	72284028
chr1	72635822	72636163
chr1	74197944	74198483
chr1	74732816	74733441
chr1	75724318	75724985
chr1	75784785	75785220
chr1	75785706	75786487
chr1	75796515	75797310
chr1	76154410	76154840
chr1	77219084	77219462
chr1	77412439	77412847
chr1	77413142	77414084
chr1	77496923	77497466
chr1	77605143	77606119
chr1	77682310	77683868
chr1	77779587	77780082
chr1	77978247	77979551
chr1	78168575	78168912
chr1	78277133	78277733
chr1	82741037	82741480
chr1	83757003	83757420
chr1	84225215	84225850
chr1	84271492	84272039
chr1	84298391	84299513
chr1	84479272	84479842
chr1	84505658	84506792
chr1	84572710	84573012
chr1	84573958	84574813
chr1	84620734	84621115
chr1	84689969	84690914
chr1	84779839	84780797
chr1	84782468	84782836
chr1	84847329	84848395
chr1	85259111	85259998
chr1	85276068	85277035
chr1	85279151	85279908
chr1	85298121	85298744
chr1	85321557	85321980
chr1	85330724	85331237
chr1	85707992	85708670
chr1	86502037	86502326
chr1	86704114	86705239
chr1	86788857	86789206
chr1	86913912	86915718
chr1	86981785	86982084
chr1	87151577	87152320
chr1	87226121	87226436
chr1	87328294	87329802
chr1	87334322	87334610
chr1	87335045	87335448
chr1	88683969	88684509
chr1	88890989	88891928
chr1	88892592	88892935
chr1	88992447	88993306
chr1	89127226	89127689
chr1	89259493	89260270
chr1	89272485	89272963
chr1	89488929	89489727
chr1	89523869	89525676
chr1	89632197	89634208
chr1	89679112	89679428
chr1	89724766	89725218
chr1	89756738	89758416
chr1	89762905	89763375
chr1	89815585	89816330
chr1	89819267	89819957
chr1	89820655	89822269
chr1	89842945	89843691
chr1	89941047	89941511
chr1	89994770	89995771
chr1	91021136	91022633
chr1	91075297	91075778
chr1	91165160	91165475
chr1	91387240	91387526
chr1	91500504	91501644
chr1	91713205	91713677
chr1	92080225	92080728
chr1	92298609	92299065
chr1	92459888	92460888
chr1	92464635	92465383
chr1	92475883	92476581
chr1	92478641	92479275
chr1	92479808	92481423
chr1	92483120	92487371
chr1	92784680	92785887
chr1	92822233	92822711
chr1	92831494	92832594
chr1	92960369	92961903
chr1	92975376	92975860
chr1	93076522	93076914
chr1	93078876	93080064
chr1	93179636	93181129
chr1	93345456	93347073
chr1	93358186	93358586
chr1	93374401	93374897
chr1	93709096	93709510
chr1	93758674	93759467
chr1	93817008	93817433
chr1	93845730	93848267
chr1	93878693	93879393
chr1	93908574	93909942
chr1	94339354	94339983
chr1	94417900	94418882
chr1	94541448	94542337
chr1	94599159	94599664
chr1	94602167	94602717
chr1	94603723	94604270
chr1	94713683	94714370
chr1	94720379	94720833
chr1	94721292	94721588
chr1	94735203	94735694
chr1	94739695	94740058
chr1	94747047	94747392
chr1	94802155	94802668
chr1	95072662	95073050
chr1	95233880	95234492
chr1	96721311	96722485
chr1	96752971	96753261
chr1	97920657	97921474
chr1	98323937	98324509
chr1	99704537	99705247
chr1	99850037	99850473
chr1	99969713	99970423
chr1	100037774	100038934
chr1	100132544	100133396
chr1	100265635	100266786
chr1	100351268	100353604
chr1	100463900	100464360
chr1	100510709	100512005
chr1	100523110	100523515
chr1	100538246	100538693
chr1	100894909	100896724
chr1	101025603	101026284
chr1	101293622	101293908
chr1	103525205	103526391
chr1	104388118	104388507
chr1	104389881	104390570
chr1	104466891	104467427
chr1	104467809	104468472
chr1	104592634	104592968
chr1	107550550	107550870
chr1	107785374	107785745
chr1	107926554	107927685
chr1	107963799	107966062
chr1	108016392	108016890
chr1	108027461	108027925
chr1	108050310	108051153
chr1	108114216	108114515
chr1	108118040	108118635
chr1	108131021	108131420
chr1	108199926	108200590
chr1	108556326	108556994
chr1	108559800	108560231
chr1	108646561	108647281
chr1	108660887	108661806
chr1	108671340	108671696
chr1	108691955	108693519
chr1	108703239	108703741
chr1	108709114	108709522
chr1	108721041	108721391
chr1	108746273	108747415
chr1	108876819	108877191
chr1	108956527	108956852
chr1	108963099	108964107
chr1	109041827	109042505
chr1	109072582	109073049
chr1	109075825	109076285
chr1	109090341	109091419
chr1	109099250	109100961
chr1	109112714	109113052
chr1	109204536	109204879
chr1	109213668	109214590
chr1	109263496	109263991
chr1	109282941	109283561
chr1	109425874	109426885
chr1	109483192	109484329
chr1	109493783	109494547
chr1	109495647	109496127
chr1	109532359	109533226
chr1	109548203	109549232
chr1	109615718	109616277
chr1	109619590	109621326
chr1	109624032	109624969
chr1	109639949	109640683
chr1	109643292	109643737
chr1	109655788	109656349
chr1	109669531	109669950
chr1	109773883	109774214
chr1	109788971	109789679
chr1	109790693	109791337
chr1	109806778	109808404
chr1	109816022	109817487
chr1	109818307	109818725
chr1	109821025	109821935
chr1	109822297	109823001
chr1	109823907	109824210
chr1	109895731	109896083
chr1	109906225	109906607
chr1	109933789	109934653
chr1	109984122	109984941
chr1	110034329	110035497
chr1	110053753	110054050
chr1	110209854	110210819
chr1	110337787	110339787
chr1	110407296	110408171
chr1	110430408	110430696
chr1	110490962	110491760
chr1	110619541	110620255
chr1	110672801	110673140
chr1	110872590	110873305
chr1	110874597	110875826
chr1	110963256	110964404
chr1	111139447	111140773
chr1	111197063	111197915
chr1	111199946	111200819
chr1	111202690	111205502
chr1	111216173	111216510
chr1	111219528	111220296
chr1	111221552	111222115
chr1	111274979	111275345
chr1	111346342	111346722
chr1	111422836	111423219
chr1	111448836	111449758
chr1	111476869	111477782
chr1	111503312	111503825
chr1	111505680	111506243
chr1	111507419	111508669
chr1	111512709	111513056
chr1	111619433	111620488
chr1	111732558	111734249
chr1	111739142	111740154
chr1	111747368	111747654
chr1	111755103	111756300
chr1	112466159	112466528
chr1	112520059	112520393
chr1	112522707	112523021
chr1	112618638	112620161
chr1	112627376	112627918
chr1	112700205	112701236
chr1	112704834	112706252
chr1	112707130	112707689
chr1	112714923	112716727
chr1	112882546	112882845
chr1	112955359	112957073
chr1	113072548	113073750
chr1	113140926	113141232
chr1	113147032	113147412
chr1	113390016	113390513
chr1	113758929	113760014
chr1	113811851	113812820
chr1	113871524	113871831
chr1	113904426	113905714
chr1	113929074	113930986
chr1	113940486	113941154
chr1	113976572	113977101
chr1	113978919	113979795
chr1	114040213	114041129
chr1	114113837	114114378
chr1	114126621	114126910
chr1	114342468	114342767
chr1	114505261	114505711
chr1	114510291	114511588
chr1	114670196	114670609
chr1	114716418	114717130
chr1	114757002	114758211
chr1	114780344	114781111
chr1	114828957	114829255
chr1	114853636	114854067
chr1	115727716	115728191
chr1	115829161	115829588
chr1	115832638	115833443
chr1	115975927	115977819
chr1	115981189	115981582
chr1	116003293	116003646
chr1	116152114	116152519
chr1	116372874	116374147
chr1	116496521	116496938
chr1	116503919	116505099
chr1	116515026	116515714
chr1	116556554	116556838
chr1	116570258	116571158
chr1	116794631	116795630
chr1	116825702	116826333
chr1	116847571	116848129
chr1	116874596	116875301
chr1	116882002	116882318
chr1	116909810	116910283
chr1	116990645	116991084
chr1	117003190	117003671
chr1	117048977	117049375
chr1	117059451	117060742
chr1	117121494	117122176
chr1	117366566	117368042
chr1	117572481	117572957
chr1	117605770	117606631
chr1	117928936	117929988
chr1	118217571	118217923
chr1	118564114	118564918
chr1	118842641	118842926
chr1	119001742	119002420
chr1	119140082	119140952
chr1	119582799	119583192
chr1	119646832	119647442
chr1	119647772	119648611
chr1	119711811	119714074
chr1	119715548	119715922
chr1	119742566	119743065
chr1	119996793	119997527
chr1	120068782	120070226
chr1	120123795	120124298
chr1	120131800	120132205
chr1	120142706	120143119
chr1	120144347	120144802
chr1	120176184	120176786
chr1	120341973	120342448
chr1	120354659	120355711
chr1	120356181	120356504
chr1	120414723	120415261
chr1	120558151	120559053
chr1	120723493	120723777
chr1	120844621	120845082
chr1	120849455	120851412
chr1	120912639	120913629
chr1	120914017	120914453
chr1	120942005	120943926
chr1	121016325	121016906
chr1	121019797	121020561
chr1	121057432	121058446
chr1	121076108	121076409
chr1	121076892	121077244
chr1	121092295	121093124
chr1	121097053	121097905
chr1	121159920	121160442
chr1	121183101	121183512
chr1	121183805	121185744
chr1	121186856	121187500
chr1	121187786	121188159
chr1	121199931	121200419
chr1	121224719	121225222
chr1	121270999	121271428
chr1	121346678	121347029
chr1	121355929	121356416
chr1	121360902	121361708
chr1	121362012	121362986
chr1	121511493	121512353
chr1	121516493	121517049
chr1	143719597	143721168
chr1	143727766	143730009
[truncated: 35,637 more rows]
