# Supplementary material for: Core transcriptional regulatory circuitry molecule ZNF217 promotes AML cell proliferation by up-regulating MYB
Source: Int J Biol Sci. 2025 Feb 18;21(5):1966–83. doi: 10.7150/ijbs.103211 (PMC11900805; doi:10.7150/ijbs.103211)
Supplement: Supplementary file 1 — Supplementary figures and tables. [file ijbsv21p1966s1.zip › Supplementary/Table S2.xlsx]

## Sheet: Sheet1
ZNF217
Control	CGTCTGAACCACCTCCTGCCAACAAAATCCTGGGAAAATAAAGCTGGACCCATTCAAGGCGAAATTCCCCATAGCCACAGCAAGCTGGAATGAATTTACATGCACATTTAGTTGATATTTCCTGCTTGTCTCTTGAACATGTAAATGGATGCTACTCCTTTCTGTAGAAGCAGGGTCAGGTAAGGACACAATTAATGCTTACAGGTTTCCCTGAGGGCTCCCAGGCCCCCAATCTCCCAATCTCACACTTCCCTAATACCGTGACTCATGGAGTCTCATGCTCACAGTGAAACCCTGAAACCCCTGCCAGTTCCTTCAAATCtttttaatctttttttttttttttttttttgagacggagtctcgcactgtcaacctggctggagtacaatggcacaa…
E1:	GCGCCCCAAGGGCCAACTGGGCAAATTGGGAGACCCGCCCCGCGGGGCGACCCAACTTTTCGGAACAGCCCCCCACCGCCCACCCCCGCAGACCCCCGCTCCCGGCGGAGATTCAGGGAACCCCGCACCCCAAGCCCCTCTGAATCGTGCGGCGTGAGTGTGACGGCCAAGAGCGGATGCAGCCCGGGATCGCCCGCACCTTCCCGCGGGCGGAAGCGCAGGAGCCGGCTGGGGAGGGGGCGCCCTAGAGGAGCGGATAGAAAGCTGAGACGGGGAACTGAGGTCATCCTGGGGGGGGACAAGACAACGAGAGCCGGGCGCCTCGGGGGCGGCGCGGGAGCCTCCGCAGGACcgggcgggcgccccggctggcgcgggcggggggcgcgcCCCCTTTAC…
E3:	gaggtatgataattgcttgaacccaggaggcagaggttgcagtgagccgagatcatgccattgcactccagcctgggtgacaaaagcaaaacgccctctcaaaaataaataaataaataaagtctgttaatttaaaaaTAAATAAATGCTTAAAAGGCACTCTGTCTAATGAGTACAAAAATTGGAAGGAAAATGACCCTTCACTTCACTGTTGCATGAACAGGAAATGGAAATGTTTTTGGGCATATGTATCTCTTGGGAGAGTGAGGTGGAAAACAATACCAGCCACCATTCTTTAATTTGGATTGATCCACTGTTCTTGATTTTGAATAGCAGGTGGCTTTGCTGTGGTGTTATTGTTGTTGCTCtttttttgtttgtttgtttgagacagagtct…
E5:	agaccagttaagaggcttgggcgagggggactgcttaggaggctgcagggagatgagttagcagttgatgtggttgtccgggagagagatgacagaagcttggaataggtgttaagggtaaagatgaagctgaatgaaaggattttggatccctatggtgagtgagatacagagccatgtcaacaatgacttcaaggctttgggctcactcaactggatggatgggggcgccaatcactgagCAAGTGATCCTCAGGGAAGATCAGACTCCACTTAGCACAAGGTCTCTCAGCCAGCAGAATGAGTTTCAATGTTCTTAAAGCAAACACACCCCAAAGAAAATTTCCTTTTGAATTGtaataaatacactctgcaatgccttctgtttttacagaataa…
RUNX1
Control'	TCCTGTGCTTGGTAACTATTATCTGGAGCCCCTTTGGGTCTGTTTCTATTTTTCTTTTCTTATTCTTCTCTGTGCCTTAATATGTTTGATTGACTGTCTCATGTATATAAAAAAGTATAAACATGATTGAAGACTTTATCTTTAACCTAGATAAAGAAGGAAGGTTTATTTTTCTTTATAGCAGGTGGCCAGAAGTATCAGCATTCTAGGATCAATTTCAAGGACTGAGATAATCATAAAACAGACTTCAGTTCTTGTAAGGCTACTTCACTTTTCATCCACCCTTGCTCCCAGGATATAGTACTTGCCTGTCTTAATCTAAAGCATGGAAGGTTATCCAGAAGCTTCTTCTGGGTGGGCCCTGGACTTCCATTTTTCTCCCACTCACTACGCGAAGCT…
E1'	AAATGCAATGGTGAAAAGAAACCCGTGCATGTGACATGATAGTTGTGATGGTTCAGGGGTAGGGAGCGGGGTTACTTTACCCATTACTTTAGTAGATGACGGTTGAGCAGCCATGGGGAAAACTGGGGGAGTTTAGAGACAGGAAAGTGGTCCAGGCAGAAGGAAAGCCCCTGAAAAGGTCCTGAGGCAGAAAAAGCTTGGCGCGTCTGTGAGACAGACAGAGGCTATGGCAGAGCAAGCCGAGGGAGACAGGTGCTCCCAGGTCTAGGTGATGGGCTGGGCTGGTTTCCTCCAGGGCCTGGAATTCTGAGTGCCCTGGAAAGCCGTCAAGGAGTTTGGGTGGAGGAGAGACACAATCTAATGTGTATCACTCTCTGGCTGCTTTACTGGAGTGGGGCA…
E1'	CTGTCTGGAGACATTTCTAGTTGTCACAACTCAAGGGATAGAGGGGACTGTACTAACATCCAGTAGGCAGATGCCAAAGATGCTACCAAACAGCCCACAATGCGCAGAACAGAAATGTGATCGTGACAAGGTTGACAAATCCAACCTCGTACTATTACCAGGATCGTGGTTGTAGGACTTGCCAGAGTCCTAGAAGCAGAGTTGGGGGCACCACTGAAGTGGTGAGGAGGGTGCCAGGTGACCAATAGAACCATGCCAGAAGCCCAAGACGGAAGAAATTCCTACAGAGGTCAAAAGATCCCCTTAAGAGAGAAGCTAAGCACTAGGACCAGCAAGCTGGACCAGGAAGAGCAGTAGGCCTGTGATTGGGATGGTAGTGAAGGTGCCTGAGGCAAGGAA…
