# Supplementary material for: Core transcriptional regulatory circuitry molecule ZNF217 promotes AML cell proliferation by up-regulating MYB
Source: Int J Biol Sci. 2025 Feb 18;21(5):1966–83. doi: 10.7150/ijbs.103211 (PMC11900805; doi:10.7150/ijbs.103211)
Supplement: Supplementary file 1 — Supplementary figures and tables. [file ijbsv21p1966s1.zip › Supplementary/Table S22.xls]

## Sheet: MV4_RUNX2_peaks
MV4-11 RUNX2 peaks
chr	start	end
chr1	28914	29984
chr1	906215	907463
chr1	959056	959686
chr1	1019568	1020262
chr1	1038250	1039762
chr1	1059460	1059909
chr1	1083685	1084105
chr1	1115874	1116765
chr1	1143254	1143590
chr1	1144351	1144840
chr1	1208165	1209242
chr1	1212714	1213592
chr1	1231611	1232564
chr1	1305867	1306372
chr1	1308104	1308880
chr1	1324399	1325121
chr1	1349316	1349927
chr1	1353126	1353449
chr1	1370945	1372244
chr1	1374714	1375850
chr1	1402189	1402574
chr1	1504866	1505549
chr1	1511827	1512422
chr1	1574601	1575104
chr1	1597121	1597447
chr1	1615116	1616014
chr1	1674575	1674993
chr1	1692403	1693786
chr1	1695128	1695460
chr1	1724117	1724564
chr1	1745820	1747214
chr1	1763957	1764691
chr1	1778016	1779238
chr1	1891382	1891717
chr1	1894189	1894841
chr1	1907588	1908410
chr1	1908981	1909379
chr1	1919006	1919689
chr1	2127045	2127516
chr1	2132531	2133973
chr1	2151198	2151515
chr1	2195268	2195594
chr1	2199228	2199699
chr1	2204564	2204941
chr1	2205344	2205684
chr1	2227647	2228023
chr1	2229175	2229641
chr1	2230234	2230585
chr1	2234234	2235344
chr1	2255775	2256631
chr1	2290332	2291360
chr1	2300106	2301541
chr1	2412736	2413440
chr1	2543689	2544024
chr1	2546308	2547803
chr1	2555668	2556348
chr1	3516147	3516641
chr1	3618766	3619456
chr1	3677010	3677948
chr1	3681103	3681562
chr1	3890704	3891048
chr1	3900581	3901385
chr1	5814356	5814722
chr1	5991996	5992384
chr1	6027839	6028554
chr1	6170708	6171411
chr1	6199458	6200041
chr1	6506915	6507501
chr1	6603141	6603758
chr1	6612858	6613612
chr1	6625029	6625386
chr1	6743716	6744270
chr1	6784456	6785412
chr1	6962656	6963105
chr1	7108114	7108524
chr1	7961331	7961944
chr1	8218667	8219081
chr1	8703362	8703735
chr1	8878718	8879517
chr1	9069376	9070152
chr1	9077982	9078723
chr1	9120157	9120707
chr1	9239580	9240312
chr1	9410788	9411304
chr1	9426224	9426626
chr1	9589578	9589909
chr1	9591604	9592168
chr1	9717132	9717647
chr1	9724825	9725198
chr1	9910364	9911210
chr1	9950219	9951067
chr1	10064979	10065443
chr1	10398502	10399878
chr1	10415213	10415553
chr1	10472157	10472607
chr1	10474825	10475220
chr1	10484498	10485017
chr1	10898097	10898876
chr1	10910666	10911071
chr1	10918205	10918563
chr1	10964901	10966152
chr1	11383774	11384193
chr1	11680842	11681727
chr1	11719520	11719978
chr1	11730120	11731120
chr1	11736122	11736491
chr1	11738953	11739291
chr1	11748869	11749771
chr1	11790614	11790959
chr1	11805823	11806671
chr1	11851104	11851920
chr1	11907942	11909114
chr1	11979893	11980655
chr1	12019255	12019698
chr1	12143161	12144051
chr1	12150701	12151187
chr1	12173541	12174059
chr1	12184061	12184464
chr1	13749087	13749731
chr1	14810587	14810903
chr1	15416149	15416683
chr1	15523983	15525405
chr1	15603441	15603893
chr1	15834635	15837589
chr1	15847323	15847909
chr1	15849732	15850194
chr1	16206313	16207023
chr1	16302773	16303373
chr1	16367163	16367760
chr1	16512716	16514557
chr1	16665679	16667219
chr1	16740240	16741390
chr1	16750617	16750931
chr1	16895719	16897926
chr1	16904899	16905906
chr1	16913739	16914342
chr1	17010063	17011086
chr1	17013850	17014370
chr1	17054037	17054601
chr1	17066724	17067392
chr1	17431730	17432135
chr1	17437734	17438405
chr1	17569313	17569949
chr1	17586113	17586473
chr1	17588074	17588753
chr1	17629979	17630355
chr1	17635641	17636099
chr1	18951895	18952432
chr1	19311763	19312864
chr1	19318863	19319180
chr1	19485287	19486014
chr1	19508841	19509376
chr1	19597033	19597415
chr1	20164081	20164403
chr1	20165646	20166145
chr1	20634555	20634886
chr1	20681884	20682541
chr1	20696612	20697031
chr1	20787027	20787639
chr1	21294457	21294827
chr1	21324656	21325388
chr1	21334043	21334894
chr1	21345458	21345954
chr1	21768114	21769046
chr1	21857364	21857913
chr1	21909607	21910069
chr1	22025196	22025871
chr1	22451994	22452433
chr1	23167753	23168234
chr1	23169289	23169999
chr1	23343879	23344764
chr1	23368107	23369950
chr1	23524962	23525313
chr1	23528266	23529048
chr1	23554249	23555119
chr1	23567107	23567556
chr1	23691858	23692336
chr1	23908790	23909296
chr1	23958755	23959688
chr1	23980109	23980827
chr1	24189495	24189869
chr1	24190205	24191462
chr1	24321912	24322371
chr1	24502573	24503018
chr1	24642601	24643733
chr1	24705234	24705866
chr1	24727653	24728052
chr1	24745126	24745587
chr1	24848165	24848790
chr1	24872318	24872892
chr1	24929919	24930368
chr1	24955088	24955591
chr1	24963090	24963454
chr1	24964853	24965495
chr1	24966654	24967105
chr1	24997730	24998058
chr1	25022470	25023233
chr1	25030637	25030985
chr1	25033760	25034867
chr1	25080405	25080961
chr1	25081906	25082691
chr1	25101633	25101955
chr1	25102988	25103309
chr1	25137408	25137723
chr1	25198063	25198415
chr1	25239771	25240121
chr1	25247281	25247914
chr1	25338038	25338854
chr1	25430238	25430972
chr1	25517420	25517743
chr1	25549311	25550073
chr1	25556549	25557092
chr1	25616011	25616618
chr1	25730536	25730928
chr1	25810626	25810963
chr1	25819906	25820572
chr1	25905642	25906586
chr1	25971224	25971754
chr1	25998390	25998709
chr1	26016618	26016966
chr1	26110886	26112134
chr1	26233825	26234725
chr1	26275955	26276694
chr1	26279591	26280453
chr1	26284580	26285177
chr1	26287234	26287615
chr1	26288341	26289744
chr1	26306206	26306582
chr1	26378239	26378859
chr1	26385692	26386183
chr1	26432069	26432379
chr1	26471249	26473338
chr1	26500447	26500992
chr1	26541341	26543219
chr1	26545551	26546110
chr1	26554084	26554731
chr1	26555496	26556011
chr1	26620135	26621541
chr1	26692602	26693221
chr1	26695370	26696020
chr1	26786687	26787034
chr1	26787696	26788228
chr1	26849815	26850256
chr1	26864456	26865126
chr1	27001743	27002297
chr1	27098971	27100068
chr1	27106705	27107120
chr1	27111930	27112529
chr1	27153666	27154031
chr1	27154790	27155327
chr1	27300161	27300976
chr1	27341642	27342193
chr1	27365381	27365889
chr1	27366484	27367363
chr1	27403328	27404476
chr1	27435599	27435936
chr1	27489683	27490637
chr1	27492173	27492543
chr1	27525680	27526103
chr1	27557351	27558198
chr1	27568961	27569463
chr1	27626270	27626820
chr1	27631388	27632938
chr1	27658784	27659256
chr1	27659601	27660396
chr1	27858258	27858651
chr1	27869174	27869604
chr1	27885303	27886204
chr1	27887100	27887676
chr1	27914346	27915123
chr1	27931403	27931752
chr1	28172456	28173010
chr1	28369680	28370052
chr1	28515211	28515609
chr1	28581732	28582300
chr1	28642783	28643857
chr1	28648916	28650255
chr1	28669061	28669469
chr1	29181046	29182160
chr1	30718217	30719017
chr1	30723266	30723603
chr1	30746325	30746705
chr1	30756262	30757293
chr1	30823112	30823566
chr1	30823970	30824654
chr1	30929366	30929821
chr1	31065431	31066112
chr1	31445801	31446238
chr1	31482608	31483895
chr1	31505855	31506450
chr1	31523951	31524961
chr1	31626832	31627510
chr1	31644579	31645411
chr1	31904253	31904900
chr1	31938415	31938839
chr1	31944066	31944478
chr1	31957683	31958018
chr1	32072813	32073272
chr1	32099396	32099762
chr1	32132973	32133834
chr1	32337155	32338593
chr1	32351189	32351617
chr1	32394083	32395040
chr1	32650372	32651436
chr1	32712066	32712588
chr1	32817457	32817846
chr1	32964565	32964916
chr1	32992111	32993754
chr1	33036503	33037024
chr1	33058619	33058938
chr1	33060621	33061238
chr1	33098428	33099801
chr1	33349755	33350720
chr1	33430995	33431393
chr1	34057606	34057921
chr1	35191895	35193580
chr1	35268535	35269046
chr1	35577586	35578221
chr1	35769415	35769999
chr1	35930507	35931321
chr1	36119896	36120257
chr1	36122811	36123201
chr1	36149111	36149761
chr1	36150520	36151022
chr1	36155681	36156178
chr1	36160816	36161277
chr1	36224029	36224914
chr1	36374009	36375005
chr1	36385455	36386547
chr1	36400723	36401476
chr1	36464000	36464679
chr1	36482772	36483360
chr1	37478889	37480013
chr1	37486521	37487451
chr1	37514936	37515246
chr1	37656349	37656953
chr1	37673741	37674538
chr1	37689623	37691127
chr1	37691645	37692295
chr1	37722969	37724112
chr1	37930820	37931209
chr1	39408499	39408883
chr1	39487581	39488418
chr1	39509149	39509646
chr1	39775970	39776523
chr1	39788969	39789467
chr1	39799109	39799887
chr1	39816761	39817361
chr1	39845683	39846232
chr1	39934196	39934883
chr1	40039390	40041083
chr1	40161303	40161632
chr1	40374361	40374870
chr1	40450085	40450751
chr1	40665612	40666023
chr1	40691646	40692466
chr1	40860633	40861129
chr1	40862229	40862810
chr1	40979661	40980007
chr1	41242051	41242483
chr1	41683771	41684173
chr1	41726933	41727893
chr1	41728353	41729210
chr1	41739294	41739731
chr1	41802821	41803488
chr1	42162026	42162761
chr1	42682151	42682724
chr1	42766808	42767702
chr1	42931287	42932392
chr1	43358226	43359169
chr1	43367832	43368636
chr1	43650122	43650669
chr1	43707300	43707701
chr1	43796157	43796501
chr1	43833895	43835731
chr1	43836461	43837047
chr1	43930823	43931382
chr1	43946376	43946952
chr1	44029856	44030282
chr1	44631516	44632617
chr1	44672168	44672723
chr1	44673840	44674803
chr1	44720156	44722381
chr1	44723144	44723658
chr1	44730212	44731682
chr1	44799854	44800545
chr1	44807156	44807920
chr1	44819064	44819721
chr1	45339739	45340493
chr1	45490860	45491474
chr1	45521755	45522196
chr1	45550548	45550968
chr1	45583499	45584499
chr1	45686282	45687274
chr1	45750304	45750794
chr1	45803564	45804123
chr1	46132673	46133583
chr1	46302849	46303595
chr1	46340200	46341138
chr1	46373818	46374152
chr1	46603872	46604339
chr1	47313612	47314809
chr1	47333909	47334687
chr1	50959744	50960741
chr1	50969217	50969967
chr1	51878431	51879602
chr1	52404207	52404856
chr1	52544856	52545314
chr1	52636820	52637755
chr1	53220356	53220924
chr1	53325975	53326660
chr1	53390258	53390846
chr1	53838120	53838526
chr1	53945508	53946388
chr1	54052953	54053494
chr1	54489134	54489531
chr1	54542232	54542640
chr1	54764164	54764810
chr1	54861060	54862003
chr1	54887542	54888024
chr1	54965729	54966167
chr1	56424940	56425358
chr1	58783677	58784605
chr1	58903732	58904137
chr1	59296717	59297060
chr1	59477275	59477587
chr1	62436177	62437044
chr1	62783815	62784506
chr1	64320753	64321436
chr1	64415823	64416230
chr1	65419996	65420469
chr1	66395407	66395745
chr1	66425286	66425750
chr1	66924954	66925720
chr1	66930217	66930633
chr1	67430610	67430988
chr1	68780813	68781194
chr1	70205541	70205920
chr1	70354349	70354969
chr1	77978986	77979467
chr1	84506003	84506648
chr1	84690268	84690659
chr1	84724533	84724882
chr1	85276312	85276958
chr1	85321724	85322076
chr1	86704152	86704837
chr1	86914131	86914516
chr1	87151639	87152098
chr1	88891312	88891917
chr1	89489111	89489522
chr1	89524194	89524728
chr1	89632676	89633468
chr1	89814599	89814909
chr1	89843117	89843497
chr1	89941048	89941360
chr1	91021794	91022397
chr1	91387238	91387548
chr1	91500894	91501338
chr1	92459922	92460526
chr1	92481986	92482408
chr1	92483574	92484287
chr1	92484761	92485142
chr1	92485538	92487385
chr1	92784873	92785464
chr1	92831869	92832277
chr1	93079044	93079558
chr1	93179636	93180680
chr1	93758790	93759482
chr1	93846281	93846677
chr1	93847078	93848175
chr1	93909320	93909942
chr1	94541755	94542224
chr1	94602109	94602712
chr1	96721278	96722257
chr1	100132808	100133321
chr1	100266289	100266620
chr1	100351278	100352193
chr1	100510740	100511336
chr1	100523123	100523443
chr1	107965047	107965719
chr1	108661082	108661684
chr1	108746559	108747128
chr1	108963099	108963494
chr1	109090691	109091398
chr1	109162154	109162493
chr1	109283017	109283784
chr1	109426287	109426887
chr1	109483558	109484088
chr1	109806893	109807307
chr1	109816336	109816736
chr1	109821181	109821526
chr1	110057737	110058070
chr1	110338496	110339451
chr1	110430446	110430869
chr1	110619573	110620094
chr1	110875232	110875554
chr1	110880055	110880593
chr1	110963357	110964407
chr1	111197499	111197852
chr1	111203545	111204624
chr1	111448683	111449267
chr1	111476866	111477400
chr1	111507645	111508345
chr1	111619425	111619916
chr1	112522565	112522988
chr1	112715002	112715651
chr1	113759077	113759939
chr1	113812249	113812611
chr1	113871524	113872084
chr1	113904592	113905574
chr1	113929289	113930272
chr1	113940588	113941135
chr1	113976717	113977028
chr1	113978989	113979538
chr1	114040505	114040991
chr1	114757087	114757979
chr1	114780466	114780944
chr1	116504311	116505042
chr1	117059456	117060160
chr1	117121775	117122288
chr1	117366776	117367398
chr1	117644424	117644834
chr1	118564241	118564763
chr1	119323945	119324384
chr1	119648140	119648483
chr1	120117513	120117918
chr1	120342133	120342460
chr1	120354720	120355534
chr1	120850245	120851228
chr1	120942030	120943390
chr1	121020054	121020415
chr1	121092322	121092900
chr1	121184395	121185670
chr1	121224855	121225222
chr1	121271022	121271371
chr1	121362202	121362895
chr1	121511682	121512192
chr1	121516475	121517115
chr1	122998526	122998840
chr1	143728649	143729861
chr1	143845026	143845590
chr1	143971456	143973706
chr1	144412546	144414006
chr1	144461444	144461931
chr1	144545483	144546743
chr1	144551176	144552200
chr1	144559237	144561041
chr1	144917246	144918292
chr1	145094416	145096508
chr1	145128872	145129185
chr1	145281167	145282541
chr1	145465244	145466067
chr1	145823777	145824377
chr1	145844923	145845605
chr1	145859155	145859960
chr1	145918313	145919242
chr1	145927174	145927840
chr1	145932613	145932953
chr1	145950435	145950767
chr1	145957611	145958215
chr1	145978879	145980206
chr1	146051196	146052503
chr1	146284850	146285319
chr1	146293411	146293769
chr1	146307482	146307894
chr1	146369404	146370005
chr1	146376368	146379041
chr1	146386835	146388943
chr1	147084116	147084465
chr1	147172012	147173024
chr1	147242703	147243081
chr1	148038056	148039134
chr1	148151875	148152300
chr1	148280476	148281134
chr1	148318322	148319009
chr1	148333732	148334576
chr1	148388145	148388944
chr1	148522296	148524540
chr1	148679864	148680241
chr1	148712280	148712824
chr1	148729167	148729677
chr1	148758286	148758704
chr1	149390209	149390876
chr1	149558338	149559207
chr1	149585354	149586221
chr1	149600102	149600893
chr1	149605924	149608768
chr1	149637234	149638056
chr1	149708325	149708703
chr1	149741056	149742476
chr1	149746876	149748349
chr1	149752876	149753794
chr1	149768610	149768943
chr1	149787682	149788657
chr1	149792609	149793017
chr1	149810628	149814000
chr1	149816425	149817262
chr1	149817948	149819184
chr1	149820308	149820934
chr1	149823970	149824344
chr1	149824771	149825318
chr1	149825891	149828664
chr1	149828982	149843873
chr1	149845404	149845820
chr1	149847025	149847870
chr1	149848332	149864813
chr1	149865543	149865895
chr1	149866249	149867952
chr1	149868554	149869028
chr1	149869357	149869684
chr1	149882001	149882540
chr1	149883335	149889319
chr1	149891119	149891856
chr1	149899275	149899929
chr1	149909910	149910548
chr1	149927552	149928722
chr1	149929153	149930219
chr1	149931328	149931750
chr1	150067045	150068110
chr1	150149372	150149857
chr1	150151055	150152255
chr1	150154079	150154476
chr1	150158843	150161526
chr1	150162200	150163990
chr1	150186853	150187715
chr1	150213568	150214072
chr1	150234442	150235227
chr1	150235690	150236581
chr1	150268838	150269365
chr1	150321223	150321665
chr1	150363640	150364418
chr1	150515190	150515736
chr1	150548694	150549355
chr1	150549818	150550519
chr1	150560638	150561600
chr1	150567605	150568058
chr1	150579383	150580160
chr1	150629220	150629716
chr1	150876248	150877167
chr1	150925974	150926643
chr1	150973858	150974355
chr1	150977177	150977567
chr1	151006428	151007211
chr1	151057892	151058488
chr1	151059309	151059712
chr1	151070571	151071428
chr1	151146408	151147009
chr1	151156167	151156637
chr1	151159202	151159708
chr1	151165965	151166555
chr1	151198513	151198851
chr1	151281092	151282514
chr1	151327397	151327830
chr1	151653860	151654469
chr1	151790093	151791161
chr1	151836579	151836890
chr1	151906059	151908357
chr1	151909442	151909995
chr1	152035973	152037418
chr1	152038060	152038429
chr1	152048260	152048587
chr1	152622075	152623427
chr1	153231714	153232025
chr1	153515553	153516291
chr1	153522256	153523173
chr1	153545030	153546038
chr1	153566415	153567039
chr1	153598515	153599149
chr1	153633989	153634398
chr1	153790822	153791747
chr1	153922650	153923441
chr1	153945324	153947271
chr1	153958239	153958833
chr1	153967287	153967708
chr1	153986988	153987404
chr1	154192387	154192729
chr1	154220917	154221359
chr1	154272307	154272789
chr1	154373892	154374434
chr1	154403231	154404098
chr1	154404626	154406044
chr1	154407083	154408054
chr1	154445114	154445625
chr1	154558816	154559247
chr1	154936627	154937592
chr1	154974170	154974936
chr1	155001929	155002327
chr1	155007529	155009238
chr1	155010547	155011150
chr1	155017358	155017886
chr1	155060971	155061894
chr1	155084939	155085883
chr1	155166688	155167450
chr1	155178924	155179257
chr1	155185178	155185894
chr1	155193428	155194888
chr1	155208784	155209098
chr1	155227550	155228020
chr1	155244727	155245124
chr1	155308476	155309903
chr1	155324068	155324881
chr1	155562492	155563193
chr1	155609822	155610948
chr1	155856876	155857604
chr1	155859106	155859723
chr1	155941126	155941587
chr1	155942261	155942799
chr1	155944865	155945327
chr1	155970665	155971516
chr1	155976260	155976814
chr1	155978209	155978843
chr1	156053874	156055293
chr1	156096727	156097137
chr1	156114241	156114560
chr1	156119469	156120046
chr1	156123427	156123809
chr1	156124902	156125657
chr1	156126089	156127830
chr1	156128546	156129279
chr1	156151140	156151845
chr1	156154009	156154410
chr1	156193997	156194312
chr1	156242024	156242367
chr1	156338255	156339011
chr1	156456435	156457724
chr1	156461739	156462137
chr1	156475461	156476491
chr1	156488914	156490136
chr1	156490460	156490985
chr1	156492348	156493421
chr1	156498435	156499362
chr1	156500107	156503114
chr1	156504423	156505513
chr1	156524321	156525208
chr1	156552868	156553265
chr1	156639708	156640086
chr1	156643554	156644369
chr1	156740908	156741470
chr1	156751279	156752304
chr1	156767219	156767827
chr1	156794939	156796966
chr1	156877730	156878059
chr1	157138192	157138669
chr1	158248302	158248904
chr1	158285721	158286571
chr1	158810035	158810404
chr1	159076795	159077286
chr1	159910197	159911101
chr1	159917887	159918212
chr1	159923849	159924620
chr1	159925011	159925804
chr1	160262078	160263371
chr1	161041464	161042104
chr1	161045027	161045891
chr1	161068011	161069043
chr1	161069394	161070206
chr1	161083374	161083753
chr1	161132447	161133030
chr1	161159166	161159686
chr1	161165919	161166674
chr1	161177345	161177771
chr1	161185389	161186443
chr1	161201954	161202285
chr1	161217188	161218079
chr1	161225516	161225972
chr1	161389742	161390457
chr1	161399187	161400045
chr1	161451671	161452068
chr1	161454676	161455023
chr1	161469352	161469817
chr1	161530407	161531267
chr1	161612142	161612652
chr1	161658288	161658699
chr1	161726425	161727026
chr1	161727465	161727781
chr1	161738801	161739208
chr1	162003217	162003723
chr1	162422754	162423136
chr1	162560873	162561200
chr1	162790525	162790958
chr1	164720585	164721360
chr1	165698169	165698553
chr1	165827575	165827968
chr1	165850854	165851184
chr1	165854038	165854460
chr1	165871117	165871574
chr1	166875955	166876446
chr1	167637573	167638054
chr1	167721471	167722151
chr1	167753071	167753577
chr1	167761620	167762017
chr1	167935247	167935563
chr1	168225522	168225957
chr1	168504289	168504667
chr1	169893711	169894284
chr1	172286621	172287136
chr1	172532547	172533220
chr1	173476815	173477186
chr1	173714577	173715250
chr1	173868087	173868691
chr1	174022179	174022881
chr1	174204815	174205215
chr1	174999385	175000305
chr1	175573192	175573804
chr1	175600698	175601308
chr1	178066835	178067470
chr1	178093339	178094084
chr1	178608260	178608893
chr1	179025826	179026235
chr1	179882218	179883336
chr1	179953833	179955059
chr1	180154503	180155043
chr1	180502615	180503191
chr1	180934733	180935150
chr1	181062301	181062748
chr1	181088431	181089186
chr1	181104899	181105765
chr1	181128918	181129889
chr1	181152937	181153706
chr1	181159229	181160139
chr1	182029375	182030200
chr1	182143885	182144395
chr1	182259118	182260253
chr1	182391119	182392301
chr1	182484442	182485204
chr1	182604273	182604747
chr1	182615125	182616881
chr1	183023251	183023772
chr1	183102045	183102381
chr1	183279601	183280420
chr1	183471205	183472279
chr1	183635701	183636058
chr1	184754425	184754806
chr1	185156503	185157454
chr1	185338976	185339459
chr1	186375303	186375981
chr1	193121569	193122379
chr1	198162204	198162531
chr1	199095649	199096219
chr1	200207708	200208154
chr1	200888164	200888927
chr1	200939123	200939444
chr1	201154022	201154338
chr1	201170638	201171028
chr1	201481809	201482191
chr1	201715608	201716236
chr1	201955248	201955565
chr1	202394300	202394732
chr1	202484739	202485245
chr1	202615274	202617069
chr1	202618570	202618928
chr1	202698161	202698802
chr1	202888685	202889146
chr1	203007401	203007792
chr1	203058203	203058885
chr1	203059448	203059863
chr1	203068969	203069431
chr1	203075698	203076192
chr1	203175570	203176367
chr1	203186646	203187250
chr1	203202629	203203010
chr1	203273379	203273967
chr1	203287108	203288411
chr1	203289243	203290882
chr1	203304973	203305878
chr1	203306216	203306889
chr1	203320823	203321391
chr1	203325274	203326149
chr1	203327216	203328078
chr1	203625527	203626901
chr1	203861212	203861839
chr1	204410587	204410995
chr1	204494461	204494940
chr1	204507475	204507996
chr1	205121968	205122387
chr1	205211370	205211765
chr1	205284789	205285248
chr1	205286536	205287026
chr1	205287998	205288822
chr1	205749365	205749918
chr1	205774611	205775289
chr1	206012153	206012927
chr1	206202990	206204163
chr1	206366684	206366997
chr1	206472315	206472990
chr1	206556899	206557653
chr1	206574994	206575559
chr1	206579683	206580500
chr1	206685325	206685737
chr1	206744845	206745184
chr1	206925001	206925565
chr1	207321184	207321902
chr1	207873011	207873496
chr1	209648966	209649352
chr1	211260383	211260728
chr1	211578877	211579505
chr1	211675435	211675959
chr1	211932551	211932915
chr1	212035191	212035603
chr1	212161160	212161619
chr1	212234803	212235126
chr1	212255985	212257082
chr1	212414759	212415743
chr1	212608578	212609026
chr1	212636418	212636991
chr1	212682968	212683442
chr1	213015445	213015776
chr1	214602928	214603286
chr1	215567156	215567641
chr1	220718728	220719081
chr1	220877004	220877396
chr1	220878571	220880077
chr1	220882288	220882766
chr1	221098070	221098561
chr1	221741651	221742628
chr1	221958165	221958506
chr1	222712743	222713550
chr1	223621262	223621715
chr1	223712450	223712914
chr1	223714977	223715489
chr1	224182953	224183538
chr1	224202998	224203727
chr1	224378703	224379106
chr1	224456601	224456993
chr1	224502707	224504112
chr1	224623514	224624209
chr1	224744664	224745304
chr1	225250554	225250892
chr1	225444662	225445476
chr1	225865988	225866597
chr1	225999437	225999834
chr1	226002356	226003069
chr1	226062216	226062631
chr1	226160126	226160733
chr1	226407807	226408229
chr1	226680003	226680474
chr1	226939679	226940170
chr1	227869734	227870241
chr1	227946170	227946727
chr1	227953537	227953930
chr1	228100913	228101339
chr1	228101759	228102194
chr1	228103129	228103586
chr1	228108965	228109589
chr1	228139845	228140519
chr1	228165659	228166411
chr1	228457327	228459266
chr1	228463651	228464017
chr1	228486757	228487360
chr1	228608592	228609350
chr1	228610911	228611253
chr1	228612709	228613697
chr1	228614860	228615775
chr1	228619081	228619635
chr1	228620939	228621400
chr1	228622232	228622594
chr1	228624307	228624706
chr1	228625769	228626492
chr1	228628243	228629113
chr1	228631177	228631751
chr1	228632469	228633751
chr1	228634714	228636223
chr1	228637353	228638489
chr1	228640142	228640522
chr1	228644010	228644382
chr1	228990762	228991351
chr1	229199681	229200028
chr1	229342041	229343147
chr1	229537966	229538515
chr1	229558626	229559287
chr1	229579114	229579468
chr1	231529971	231530394
chr1	231603717	231604159
chr1	231627271	231627732
chr1	231803472	231803871
chr1	233112896	233113677
chr1	233281779	233282239
chr1	234478887	234479442
chr1	234522437	234523261
chr1	234599776	234600641
chr1	234610088	234610526
chr1	234657042	234657409
chr1	234666102	234666743
chr1	234723384	234725081
chr1	234772593	234772957
chr1	234775165	234775964
chr1	234955142	234955753
chr1	234958789	234959159
chr1	234961833	234963653
chr1	234976917	234977463
chr1	234978284	234979025
chr1	234980641	234981488
chr1	235011335	235012640
chr1	235074933	235075324
chr1	235077512	235077881
chr1	235082996	235084132
chr1	235128528	235129101
chr1	235328032	235329344
chr1	235504198	235505103
chr1	235938409	235939174
chr1	235942063	235942489
chr1	235946058	235946534
chr1	235971656	235972249
chr1	243254539	243256311
chr1	243730461	243730826
chr1	244047902	244048546
chr1	244835097	244836127
chr1	244862797	244863656
chr1	244864124	244865006
chr1	244867847	244868186
chr1	244952695	244953133
chr1	244969761	244971297
chr1	244972334	244972775
chr1	245516336	245516713
chr1	246071761	246072269
chr1	246082195	246082915
chr1	246931387	246932302
chr1	247078450	247078818
chr1	247126341	247126680
chr1	247210581	247210961
chr1	247415573	247416317
chr1	247990745	247991100
chr1	248805320	248805835
chr1	248826060	248826735
chr1	248837908	248838844
chr1	248858552	248859560
chr1	248873550	248874132
chr1	248924896	248925368
chr10	451033	451372
chr10	987778	988301
chr10	1048672	1049415
chr10	1057133	1057470
chr10	3172656	3173657
chr10	3782564	3783384
chr10	3784971	3786061
chr10	3807365	3808030
chr10	5041196	5041627
chr10	5551383	5552178
chr10	5646192	5646519
chr10	5812951	5813336
chr10	5813734	5814121
chr10	5817366	5817970
chr10	5819208	5819518
chr10	5976797	5977247
chr10	6044877	6045488
chr10	6069280	6069869
chr10	6151213	6151718
chr10	6347725	6348354
chr10	6927674	6928182
chr10	7046026	7046567
chr10	7411821	7412145
chr10	7412743	7413303
chr10	7424452	7424795
chr10	7507784	7508608
chr10	11162958	11163426
chr10	11178036	11178976
chr10	11225919	11226779
chr10	11684751	11685179
chr10	12042906	12043363
chr10	12068428	12068991
chr10	12112726	12113177
chr10	12181131	12181773
chr10	12191060	12191781
chr10	12195729	12196438
chr10	12333417	12333886
chr10	12349242	12349704
chr10	13299570	13300353
chr10	13302197	13302520
chr10	13347834	13348327
chr10	13717826	13718686
chr10	13743381	13743876
chr10	14185752	14186952
chr10	14837962	14838821
chr10	14952253	14952678
chr10	14953443	14954407
chr10	14959342	14959932
chr10	16436682	16437372
chr10	16817184	16817785
chr10	17228183	17229436
chr10	19816313	19816969
chr10	20003842	20004344
chr10	21533769	21534251
chr10	22316508	22316874
chr10	26437816	26438332
chr10	26697422	26697878
chr10	26860259	26861158
chr10	27100077	27100628
chr10	27154959	27155497
chr10	27240569	27241510
chr10	27504159	27504509
chr10	30433580	30434707
chr10	30493881	30494542
chr10	31031724	31032835
chr10	31693499	31693842
chr10	31759891	31760716
chr10	31961567	31962222
chr10	32055800	32056504
chr10	32346442	32347538
chr10	33661675	33662706
chr10	33715368	33715857
chr10	35126881	35127302
chr10	37976397	37976955
chr10	38010464	38010976
chr10	42638323	42638742
chr10	42782804	42783330
chr10	42960812	42961155
chr10	43129178	43129602
chr10	43396908	43397288
chr10	43407794	43408141
chr10	43408718	43409261
chr10	43417410	43418496
chr10	43420167	43421044
chr10	43436647	43437110
chr10	43455213	43456109
chr10	43595806	43596219
chr10	44932862	44933187
chr10	44937413	44937775
chr10	44959507	44959970
chr10	44967855	44969188
chr10	45250581	45250900
chr10	45380024	45380619
chr10	45381284	45381633
chr10	45421264	45421683
chr10	45672526	45672870
chr10	46733855	46734212
chr10	47165345	47165811
chr10	47606149	47606587
chr10	48634236	48634774
chr10	48668141	48668544
chr10	48684796	48685688
chr10	49362269	49362992
chr10	58267829	58268173
chr10	59906647	59907004
chr10	60236996	60237405
chr10	62681380	62681729
chr10	62759966	62760297
chr10	62816412	62816723
chr10	63465183	63465626
chr10	63492081	63492436
chr10	63521584	63522229
chr10	63629265	63630805
chr10	67884266	67885045
chr10	68331594	68332306
chr10	68527269	68527817
chr10	68900881	68901679
chr10	68956865	68957274
chr10	69045525	69045856
chr10	69057120	69057516
chr10	69065084	69066302
chr10	69075158	69075512
chr10	69089446	69089838
chr10	69123465	69124835
chr10	69439705	69440370
chr10	69460268	69460977
chr10	69734501	69735151
chr10	69817464	69817897
chr10	70146208	70147057
chr10	70170058	70170980
chr10	70331664	70332127
chr10	70334958	70335410
chr10	70493213	70493782
chr10	70561049	70561678
chr10	70562528	70562927
chr10	70576051	70576665
chr10	70656678	70657055
chr10	71244255	71244933
chr10	71364607	71364969
chr10	71366920	71367702
chr10	71377143	71377477
chr10	71598228	71598602
chr10	71694696	71695064
chr10	71713201	71714336
chr10	71727958	71728625
chr10	71729136	71729506
chr10	71747486	71749443
chr10	71750253	71750627
chr10	71773694	71774116
chr10	71774920	71775733
chr10	71860253	71860638
chr10	71878516	71879168
chr10	71888678	71889479
chr10	72215730	72216130
chr10	72248552	72249116
chr10	72260619	72261821
chr10	72272790	72274258
chr10	72296955	72298608
chr10	72299000	72299352
chr10	72319693	72321564
chr10	72328503	72329628
chr10	72331803	72332517
chr10	72334781	72335981
chr10	72354745	72355092
chr10	72483421	72483758
chr10	73096400	73097070
chr10	73495682	73496008
chr10	73650705	73651142
chr10	73744007	73744715
chr10	73772578	73772979
chr10	73785274	73785856
chr10	73811038	73812137
chr10	73906457	73906901
chr10	73907640	73909601
chr10	73910621	73910968
chr10	73956474	73957274
chr10	73958459	73958921
chr10	73997507	73998300
chr10	74150815	74151792
chr10	74176495	74176837
chr10	74825984	74826936
chr10	75210122	75210812
chr10	75401419	75401937
chr10	75487562	75487938
chr10	78029330	78029919
chr10	78033601	78034140
chr10	78236360	78236795
chr10	78299919	78300234
chr10	78952752	78953788
chr10	79068351	79068990
chr10	79084136	79084666
chr10	79093696	79094084
chr10	79127118	79127578
chr10	79132072	79132450
chr10	79137179	79138391
chr10	79175178	79175525
chr10	79181141	79182181
chr10	79241822	79242369
chr10	79273949	79274835
chr10	79285764	79287133
chr10	79293908	79294357
chr10	79317909	79318295
chr10	79347742	79348427
chr10	79444229	79444994
chr10	79445555	79446164
chr10	79826445	79826829
chr10	79936898	79937362
chr10	79938687	79939189
chr10	80158688	80159047
chr10	80203312	80203806
chr10	80518827	80519295
chr10	86226873	86227304
chr10	86354921	86355536
chr10	87094602	87095752
chr10	87342613	87343158
chr10	87863188	87863633
chr10	88064751	88065572
chr10	88271098	88271780
chr10	89644160	89645204
chr10	89701202	89701641
chr10	92290942	92291388
chr10	92573883	92574531
chr10	92690437	92691309
chr10	95290755	95291117
chr10	96043487	96043841
chr10	96129776	96130107
chr10	96229464	96229815
chr10	96381022	96381428
chr10	96586420	96587320
chr10	96651996	96652399
chr10	96658210	96658864
chr10	96700424	96700931
chr10	96719596	96719960
chr10	96740377	96741116
chr10	96831825	96832970
chr10	97069712	97070149
chr10	97318698	97319509
chr10	97321227	97321598
chr10	97334569	97335077
chr10	97407085	97407644
chr10	97418537	97418922
chr10	97425804	97426484
chr10	97445753	97446422
chr10	97498435	97499007
chr10	97683666	97684322
chr10	97686916	97687280
chr10	97736625	97737073
chr10	98134658	98135051
chr10	99620549	99621444
chr10	100185217	100186372
chr10	100346504	100347293
chr10	100370825	100371437
chr10	100373319	100373883
chr10	100912493	100913419
chr10	100997507	100998998
chr10	101018806	101019388
chr10	101030704	101031456
chr10	101042702	101043141
chr10	101060677	101061844
chr10	101062340	101062748
chr10	101071765	101072172
chr10	101353764	101354419
chr10	101818472	101819257
chr10	101830523	101831288
chr10	102055825	102056701
chr10	102065022	102065561
chr10	102120628	102120959
chr10	102151978	102152578
chr10	102226985	102227653
chr10	102245389	102245752
chr10	102322757	102323217
chr10	102449723	102450849
chr10	102452589	102453335
chr10	102502210	102502982
chr10	102503889	102504224
chr10	102641977	102642539
chr10	102644569	102646804
chr10	102647222	102647612
chr10	102660778	102661537
chr10	102713721	102714268
chr10	102729187	102729538
chr10	102796175	102796872
chr10	102812368	102812898
chr10	102854203	102854584
chr10	102917667	102918558
chr10	103193175	103193691
chr10	103350861	103351262
chr10	103396544	103396869
chr10	103470998	103471769
chr10	103763632	103764107
chr10	104121571	104121952
chr10	109885809	109886528
chr10	110447049	110447491
chr10	110536202	110536572
chr10	110860237	110860626
chr10	110918787	110919306
chr10	114025096	114025441
chr10	117375474	117375994
chr10	117839164	117839554
chr10	119029368	119029740
chr10	119135675	119136043
chr10	119138471	119138883
chr10	119206947	119207356
chr10	119313403	119314092
chr10	119401819	119402201
chr10	119516600	119516936
chr10	119542437	119542994
chr10	119596704	119597400
chr10	119725556	119726042
chr10	119785494	119786313
chr10	122148810	122149131
chr10	123008459	123009072
chr10	123132938	123133622
chr10	123135060	123135522
chr10	123402359	123402768
chr10	124611799	124612237
chr10	124640796	124642370
chr10	124647749	124648246
chr10	124741057	124741545
chr10	124791499	124792148
chr10	125719125	125719481
chr10	127176001	127176338
chr10	127534327	127534679
chr10	128062578	128065172
chr10	130110565	130111537
chr10	131743414	131743890
chr10	132232226	132232988
chr10	132308109	132308448
chr10	132331638	132332549
chr10	132335108	132335801
chr10	132420717	132423727
chr10	132447756	132448674
chr10	132521356	132521848
chr10	132522838	132523342
chr10	132537307	132537800
chr10	132551253	132552022
chr10	132553997	132554731
chr10	132571692	132572387
chr10	132574883	132576216
chr10	132579094	132579457
chr10	132586062	132586833
chr10	132588386	132589903
chr10	132616051	132616826
chr10	132724257	132725346
chr10	132931272	132931853
chr10	133257584	133260264
chr10	133261353	133261957
chr10	133278375	133279319
chr10	133308701	133309192
chr10	133394128	133394438
chr10_GL383546v1_alt	220799	221385
chr10_GL383546v1_alt	222016	222430
chr11	189602	190067
chr11	191665	192430
chr11	207296	207854
chr11	236513	236925
chr11	267592	269465
chr11	278781	279292
chr11	297109	298451
chr11	313354	313800
chr11	319053	319430
chr11	326927	327536
chr11	350418	351077
chr11	400466	400845
chr11	414621	415047
chr11	416488	417033
chr11	448120	448706
chr11	449931	450534
chr11	506176	506492
chr11	506821	507290
chr11	535417	535870
chr11	536564	537675
chr11	560078	561034
chr11	562073	562464
chr11	568137	568893
chr11	576094	576450
chr11	615669	616624
chr11	695045	695633
chr11	728101	728493
chr11	746908	747752
chr11	762448	762993
chr11	794581	794969
chr11	796106	796698
chr11	804898	805456
chr11	809299	810174
chr11	811515	811997
chr11	816060	816449
chr11	818900	820649
chr11	828823	829197
chr11	838314	838663
chr11	846777	847093
chr11	1097758	1098119
chr11	1262489	1263161
chr11	1309391	1309943
chr11	1382923	1383362
chr11	1389481	1389964
chr11	1459435	1459789
chr11	1764090	1764411
chr11	1772277	1772736
chr11	1777588	1778261
chr11	1850064	1851036
chr11	1871101	1871679
chr11	2265633	2266108
chr11	2301803	2302665
chr11	2400372	2401116
chr11	2467016	2467600
chr11	2526782	2527491
chr11	2531208	2531521
chr11	2699365	2700633
chr11	2825882	2827100
chr11	2899048	2899496
chr11	2930577	2930918
chr11	2933472	2933868
chr11	3124389	3125121
chr11	3135411	3137186
chr11	3137936	3138281
chr11	3169048	3169991
chr11	3422081	3423058
chr11	3797360	3797995
chr11	3824657	3825458
chr11	3834561	3835017
chr11	3835577	3835920
chr11	3837657	3838433
chr11	3841323	3841730
chr11	3854559	3855353
chr11	3855828	3856708
chr11	4094557	4095201
chr11	6193916	6194354
chr11	6234429	6235311
chr11	6618338	6618930
chr11	6635416	6635774
chr11	6645942	6646944
chr11	7512738	7513272
chr11	7575835	7576233
chr11	7734744	7735149
chr11	8222661	8223434
chr11	8682413	8683058
chr11	8687680	8688235
chr11	8688703	8689122
chr11	8964322	8965212
chr11	9264123	9264489
chr11	9314437	9315090
chr11	9385015	9385436
chr11	9460111	9461381
chr11	9572962	9573885
chr11	9601127	9601812
chr11	9757908	9760024
chr11	9788025	9788425
chr11	10414421	10414824
chr11	10436003	10436602
chr11	10581633	10581997
chr11	10808816	10809435
chr11	10857335	10858745
chr11	10899244	10900227
chr11	11311135	11311630
chr11	11416248	11417585
chr11	11463191	11463838
chr11	11841840	11842274
chr11	12110226	12110985
chr11	12149883	12150369
chr11	12159254	12159846
chr11	12222337	12222783
chr11	13463040	13463696
chr11	13668173	13668726
chr11	14891795	14892421
chr11	17276336	17276971
chr11	17353040	17353732
chr11	17730957	17731341
chr11	18322088	18322537
chr11	18383219	18384658
chr11	18395621	18396384
chr11	20611709	20612070
chr11	27233887	27234410
chr11	27926711	27927420
chr11	32420587	32421359
chr11	32892482	32892837
chr11	33258039	33258453
chr11	33870137	33870950
chr11	33891831	33892360
chr11	33893807	33894270
chr11	34051575	34052865
chr11	34105208	34105831
chr11	34438571	34439257
chr11	34916141	34916755
chr11	35036754	35037064
chr11	35083277	35083975
chr11	35087752	35088075
chr11	35144127	35144653
chr11	35145067	35146020
chr11	36455774	36456120
chr11	43944756	43945294
chr11	44559442	44559934
chr11	44564937	44565730
chr11	44568582	44569620
chr11	44861965	44862801
chr11	45383255	45383714
chr11	45804792	45805441
chr11	45917691	45918085
chr11	46121112	46121962
chr11	46243414	46243753
chr11	46318491	46319172
chr11	46330402	46331710
chr11	46335469	46337237
chr11	46345587	46347110
chr11	46379537	46379973
chr11	46389601	46390417
chr11	46639197	46639773
chr11	46670587	46671548
chr11	46700401	46701006
chr11	47139242	47139638
chr11	47176727	47177741
chr11	47214515	47215264
chr11	47268609	47270226
chr11	47359473	47360275
chr11	47376695	47377354
chr11	47378476	47379022
chr11	47388779	47389434
chr11	47390960	47395871
chr11	47407526	47408797
chr11	47426316	47426834
chr11	47552835	47553535
chr11	47587669	47587987
chr11	47611466	47612184
chr11	47767999	47768365
chr11	57324972	57325429
chr11	57424871	57425552
chr11	57432596	57432941
chr11	57514111	57514627
chr11	57530716	57531324
chr11	57666888	57668248
chr11	57741462	57741851
chr11	57792145	57792469
chr11	58577768	58578893
chr11	59171647	59172035
chr11	59216462	59217274
chr11	59273170	59273960
chr11	59284257	59284692
chr11	59550425	59551359
chr11	59615682	59616614
chr11	59754219	59754605
chr11	60185117	60186093
chr11	60288382	60288852
chr11	60389330	60389770
chr11	60759291	60759793
chr11	60906328	60906880
chr11	60910723	60911212
chr11	60951484	60951911
chr11	60978683	60979350
chr11	60986195	60986575
chr11	61042041	61042544
chr11	61093345	61093903
chr11	61161057	61162016
chr11	61361973	61362328
chr11	61429501	61429823
chr11	61684333	61684764
chr11	61688814	61689137
chr11	61700447	61700784
chr11	61749503	61749831
chr11	61785771	61786087
chr11	61792613	61792984
chr11	61816627	61817302
chr11	61827611	61827993
chr11	61834478	61835210
chr11	61963322	61963643
chr11	61967139	61968508
chr11	61971472	61971902
chr11	62004112	62005067
chr11	62025448	62026025
chr11	62443718	62444667
chr11	62540888	62541618
chr11	62544920	62545835
chr11	62546265	62547162
chr11	62553271	62554175
chr11	62555777	62557008
chr11	62573709	62574410
chr11	62591709	62592343
chr11	62601042	62601669
chr11	62612404	62613270
chr11	62621741	62622202
chr11	62645840	62647187
chr11	62664970	62665668
chr11	62671372	62672245
chr11	62706104	62706816
chr11	62709357	62710057
chr11	62727233	62728941
chr11	62753878	62754487
chr11	62786436	62786995
chr11	62789217	62790080
chr11	62805252	62805969
chr11	62806777	62807240
chr11	62831437	62832792
chr11	62839107	62841606
chr11	62851330	62851699
chr11	62855596	62856249
chr11	62860671	62861215
chr11	62880546	62881578
chr11	63671434	63671959
chr11	63681044	63681951
chr11	63837618	63837933
chr11	63871956	63872358
chr11	63888204	63888735
chr11	63917278	63917616
chr11	63938552	63939249
chr11	63960723	63962183
chr11	63973899	63974933
chr11	63985960	63986346
chr11	64027650	64027992
chr11	64090541	64091018
chr11	64091374	64091808
chr11	64094195	64094903
chr11	64185136	64186746
chr11	64206527	64207925
chr11	64226323	64226850
chr11	64230471	64230823
chr11	64240009	64242049
chr11	64245618	64247404
chr11	64250841	64251365
chr11	64269079	64271682
chr11	64286120	64286616
chr11	64304259	64305902
chr11	64316942	64318422
chr11	64331612	64332317
chr11	64335315	64335736
chr11	64339928	64341112
chr11	64341597	64342524
chr11	64373030	64373349
chr11	64385829	64386607
chr11	64390802	64392131
chr11	64395988	64396355
chr11	64448029	64449586
chr11	64624865	64625436
chr11	64654647	64655696
chr11	64723262	64723864
chr11	64742634	64744465
chr11	64744964	64745990
chr11	64761011	64761677
chr11	64778298	64779162
chr11	64810251	64811047
chr11	64856633	64857008
chr11	64859442	64860136
chr11	64876360	64877728
chr11	64878245	64879323
chr11	64916420	64917402
chr11	64918313	64918692
chr11	64924242	64924555
chr11	65027437	65027791
chr11	65040856	65041366
chr11	65081525	65082015
chr11	65111188	65111686
chr11	65121948	65122365
chr11	65134366	65135056
chr11	65150811	65151277
chr11	65181562	65182158
chr11	65213691	65214277
chr11	65261783	65262259
chr11	65291927	65292757
chr11	65314688	65315048
chr11	65354358	65355232
chr11	65362596	65362908
chr11	65378123	65378664
chr11	65382194	65383174
chr11	65386295	65386786
chr11	65403474	65404113
chr11	65416326	65416776
chr11	65418430	65419394
chr11	65421082	65421541
chr11	65422029	65423315
chr11	65454976	65455473
chr11	65476508	65478216
chr11	65487459	65488024
chr11	65491319	65493339
chr11	65496922	65498087
chr11	65507240	65508589
chr11	65540478	65540979
chr11	65569800	65570553
chr11	65574313	65574863
chr11	65575509	65576226
chr11	65588395	65589029
chr11	65614742	65615687
chr11	65623983	65624538
chr11	65637984	65639857
chr11	65640335	65641059
chr11	65652679	65653069
chr11	65663025	65663702
chr11	65711987	65712484
chr11	65720404	65720836
chr11	65766663	65766997
chr11	65775990	65776534
chr11	65779869	65780816
chr11	65782167	65782945
chr11	65791768	65792225
chr11	65857077	65857677
chr11	65859243	65860747
chr11	65887856	65888846
chr11	65891819	65892513
chr11	65918806	65919639
chr11	65961291	65961688
chr11	66002282	66003018
chr11	66020804	66021208
chr11	66051875	66052406
chr11	66242113	66242588
chr11	66257940	66258478
chr11	66267255	66268784
chr11	66277519	66278134
chr11	66282346	66283147
chr11	66289217	66289702
chr11	66311994	66313259
chr11	66318250	66318797
chr11	66325326	66325726
chr11	66335675	66336821
chr11	66348035	66348439
chr11	66438640	66439046
chr11	66459018	66459687
chr11	66466291	66466964
chr11	66607367	66607702
chr11	66616151	66616810
chr11	66638075	66638873
chr11	66843403	66843728
chr11	66850901	66851719
chr11	66855704	66856768
chr11	66958180	66958870
chr11	66982018	66982454
chr11	66983931	66984407
chr11	67024262	67025200
chr11	67239582	67240196
chr11	67261151	67261738
chr11	67265894	67266314
chr11	67267918	67268681
chr11	67271854	67272721
chr11	67276745	67278279
chr11	67283221	67283636
chr11	67288120	67289607
chr11	67302485	67303704
chr11	67317297	67317872
chr11	67352996	67354120
chr11	67380834	67381703
chr11	67401568	67402079
chr11	67403799	67404402
chr11	67420971	67421520
chr11	67464083	67465226
chr11	67467814	67468301
chr11	67468863	67469202
chr11	67505566	67506069
chr11	67508278	67508692
chr11	67583917	67584483
chr11	67613761	67614393
chr11	67629001	67630876
chr11	67805531	67806534
chr11	67993775	67994273
chr11	67996875	67997959
chr11	68003344	68004145
chr11	68009898	68010694
chr11	68036566	68037132
chr11	68040075	68040417
chr11	68121384	68121790
chr11	68142199	68142619
chr11	68213655	68214204
chr11	68266224	68266720
chr11	68271335	68272480
chr11	68460262	68460835
chr11	68471942	68472327
chr11	68751283	68751896
chr11	68839206	68840197
chr11	68843765	68844217
chr11	68942794	68943450
chr11	69055774	69056280
chr11	69296731	69298788
chr11	69394698	69395119
chr11	69401463	69402163
chr11	69505673	69506201
chr11	69515342	69515820
chr11	70398331	70398943
chr11	70423535	70424851
chr11	70595270	70596150
chr11	70603321	70603685
chr11	70660070	70660792
chr11	71452825	71453250
chr11	71786997	71787459
chr11	71928441	71928894
chr11	72069449	72069871
chr11	72080346	72080865
chr11	72091145	72091700
chr11	72103161	72103607
chr11	72112205	72112752
chr11	72223343	72223810
chr11	72387813	72388136
chr11	72612256	72612930
chr11	72614012	72614481
chr11	72722305	72722623
chr11	72736620	72737283
chr11	72741158	72741645
chr11	72752543	72753024
chr11	72787206	72788032
chr11	72793777	72794119
chr11	72814089	72815384
chr11	72815746	72816062
chr11	72816478	72816797
chr11	73087772	73088171
chr11	73142120	73143734
chr11	73154239	73154754
chr11	73189577	73189901
chr11	73204871	73205233
chr11	73217962	73218591
chr11	73271772	73272543
chr11	73375940	73376574
chr11	73377046	73377383
chr11	73384663	73385567
chr11	73386093	73386641
chr11	73387316	73387759
chr11	73760797	73761617
chr11	73779290	73779825
chr11	73982842	73983712
chr11	74170807	74171317
chr11	74398605	74399044
chr11	74949090	74949405
chr11	75340452	75341172
chr11	75350651	75351273
chr11	75351826	75352392
chr11	75369391	75370241
chr11	75475523	75475982
chr11	75562304	75562725
chr11	75814842	75815418
chr11	76251124	76251645
chr11	76444464	76444981
chr11	76626427	76627320
chr11	76629202	76630135
chr11	76946105	76946428
chr11	77140076	77140961
chr11	77142225	77142933
chr11	77147598	77148522
chr11	77151779	77152753
chr11	77154467	77155314
chr11	77633905	77635181
chr11	77637675	77638087
chr11	78350790	78351493
chr11	78574616	78575224
chr11	78806378	78806738
chr11	82900525	82900903
chr11	82901238	82901562
chr11	83156454	83157149
chr11	83157844	83158154
chr11	83194605	83194974
chr11	85628191	85628649
chr11	85664746	85665154
chr11	86068587	86069951
chr11	86151269	86151899
chr11	86202673	86203091
chr11	91184029	91184380
chr11	93197505	93197923
chr11	94493629	94494173
chr11	94544070	94544588
chr11	94574368	94574867
chr11	95789622	95790534
chr11	107840701	107841030
chr11	107928228	107928901
chr11	108222451	108223320
chr11	111871150	111871521
chr11	111879211	111879661
chr11	112016310	112016736
chr11	112025120	112025430
chr11	113593607	113594119
chr11	115848788	115849155
chr11	116773074	116773449
chr11	117144022	117145400
chr11	117690664	117691244
chr11	117828853	117829277
chr11	117985981	117986750
chr11	118010826	118011395
chr11	118214278	118214998
chr11	118316340	118317672
chr11	118434555	118435201
chr11	118435715	118436524
chr11	118524435	118524913
chr11	118608596	118609472
chr11	118689996	118690336
chr11	118692278	118693155
chr11	118790514	118791094
chr11	118870273	118870681
chr11	118917609	118918036
chr11	118926003	118926405
chr11	118928414	118929570
chr11	118997807	118998362
chr11	119056931	119057654
chr11	119067302	119067754
chr11	119084670	119085120
chr11	119094962	119095790
chr11	119101738	119102154
chr11	119121534	119121856
chr11	119205705	119206242
chr11	119365253	119365579
chr11	119509665	119510122
chr11	119525404	119525790
chr11	119671444	119672140
chr11	120208116	120209108
chr11	121292256	121292625
chr11	121336262	121336769
chr11	121417044	121417789
chr11	121575468	121575854
chr11	122744108	122744426
chr11	123062229	123062583
chr11	124954119	124954448
chr11	125070462	125070877
chr11	125514405	125515300
chr11	125592242	125593039
chr11	125625823	125626178
chr11	125886867	125888377
chr11	126318483	126319088
chr11	126356367	126356704
chr11	126392557	126393257
chr11	128695730	128696351
chr11	128725686	128726058
chr11	129950446	129950889
chr11	130002278	130003500
chr11	130069402	130069944
chr11	130383400	130383957
chr11	131658899	131659419
chr11_KI270829v1_alt	124042	124448
chr11_KI270831v1_alt	58297	59100
chr11_KI270831v1_alt	117487	117806
chr11_KI270831v1_alt	130918	131261
chr11_KI270832v1_alt	33117	33864
chr11_KI270832v1_alt	36079	37088
chr11_KI270832v1_alt	48624	48990
chr11_KI270832v1_alt	98180	98569
chr11_KI270832v1_alt	105725	106295
chr11_KI270832v1_alt	147827	148418
chr12	233443	233927
chr12	237688	238007
chr12	453025	453554
chr12	481139	481726
chr12	610268	610685
chr12	617372	617713
chr12	752374	753909
chr12	949688	950226
chr12	990943	991428
chr12	1430082	1430753
chr12	1473474	1474195
chr12	1533727	1534202
chr12	1594554	1594930
chr12	1605298	1605609
chr12	1690595	1691392
chr12	1795945	1796601
chr12	1811455	1812269
chr12	1812787	1813229
chr12	1918462	1918885
chr12	2024802	2025282
chr12	2283917	2285218
chr12	2294376	2295365
chr12	2410815	2411287
chr12	2500283	2500934
chr12	2812636	2812949
chr12	2877082	2877570
chr12	2890310	2890714
chr12	3129157	3129597
chr12	3727940	3728899
chr12	3752985	3753482
chr12	3873062	3873482
chr12	4136256	4136726
chr12	4215565	4215887
chr12	4243328	4243858
chr12	4320842	4321395
chr12	4434574	4435206
chr12	4439076	4439936
chr12	4538396	4538757
chr12	6167652	6168240
chr12	6230634	6231199
chr12	6335958	6337464
chr12	6469910	6471163
chr12	6493328	6494268
chr12	6532265	6532774
[truncated: 8,699 more rows]
