# Supplementary material for: Core transcriptional regulatory circuitry molecule ZNF217 promotes AML cell proliferation by up-regulating MYB
Source: Int J Biol Sci. 2025 Feb 18;21(5):1966–83. doi: 10.7150/ijbs.103211 (PMC11900805; doi:10.7150/ijbs.103211)
Supplement: Supplementary file 1 — Supplementary figures and tables. [file ijbsv21p1966s1.zip › Supplementary/Table S23.xls]

## Sheet: MV4_FOXP1_peaks
MV4-11 FOXP1 peaks
chr	start	end
chr1	10004	10467
chr1	29104	29959
chr1	432800	434848
chr1	629329	630062
chr1	630765	631352
chr1	631893	632663
chr1	633895	634211
chr1	979687	979995
chr1	1059206	1059586
chr1	1308137	1308450
chr1	1349507	1349828
chr1	1371257	1372192
chr1	1374954	1375593
chr1	1605689	1606592
chr1	1615482	1615790
chr1	1692025	1693115
chr1	1693469	1693921
chr1	1746071	1747034
chr1	1764146	1764946
chr1	1778518	1779132
chr1	1919321	1919703
chr1	2133144	2133836
chr1	2234209	2235161
chr1	2261775	2262084
chr1	2526417	2526879
chr1	2547608	2548233
chr1	2585381	2585858
chr1	2653690	2654068
chr1	3900574	3901171
chr1	6613133	6613612
chr1	6784670	6785363
chr1	7117661	7117987
chr1	9077992	9078501
chr1	9410752	9411211
chr1	9643890	9644211
chr1	9654074	9654431
chr1	9910438	9911131
chr1	9950582	9951043
chr1	11383737	11384212
chr1	11805717	11806500
chr1	11907856	11909097
chr1	11979856	11980398
chr1	12184375	12184833
chr1	15524255	15525364
chr1	15835908	15836304
chr1	15847100	15847868
chr1	16206678	16207039
chr1	16302829	16303227
chr1	16367021	16367477
chr1	16512718	16514520
chr1	16665020	16667348
chr1	16740121	16742444
chr1	16748491	16748944
chr1	16895944	16897709
chr1	16904894	16905280
chr1	16905760	16906429
chr1	17014009	17014488
chr1	17066979	17067381
chr1	19485705	19486019
chr1	19799761	19800164
chr1	20165716	20166113
chr1	20589736	20590665
chr1	20786927	20787373
chr1	21175829	21176172
chr1	21334453	21334819
chr1	21345643	21346197
chr1	21768190	21768834
chr1	21866067	21866532
chr1	22025204	22026084
chr1	22451941	22452335
chr1	23169755	23170151
chr1	23343737	23344606
chr1	23402016	23402987
chr1	23959088	23959984
chr1	24190205	24191460
chr1	24642926	24643515
chr1	24744928	24745521
chr1	24997516	24998025
chr1	25247607	25247952
chr1	25337815	25338558
chr1	26288451	26289144
chr1	26378409	26378855
chr1	26500623	26500997
chr1	26541506	26542960
chr1	26620207	26620915
chr1	26695445	26695972
chr1	27001777	27002297
chr1	27099371	27099682
chr1	27341646	27341981
chr1	27365690	27366377
chr1	27489337	27489707
chr1	27490235	27490627
chr1	27525463	27525913
chr1	27557522	27557833
chr1	27631718	27632026
chr1	27635561	27635967
chr1	27773190	27773530
chr1	27885871	27886398
chr1	27914656	27914970
chr1	28088163	28088589
chr1	28154890	28155245
chr1	28172449	28173000
chr1	28354805	28355124
chr1	28581636	28581988
chr1	28648613	28650398
chr1	28914366	28914820
chr1	30718262	30719017
chr1	30868738	30869516
chr1	31431780	31432166
chr1	31505663	31506430
chr1	31523849	31524159
chr1	31557422	31557885
chr1	31626992	31627382
chr1	31644836	31645175
chr1	32072620	32073273
chr1	32650598	32651408
chr1	32992172	32992745
chr1	33060598	33060914
chr1	33099124	33099801
chr1	36224434	36224898
chr1	36385739	36386497
chr1	37673810	37674304
chr1	37723300	37723985
chr1	37932156	37932518
chr1	39788904	39789238
chr1	39934184	39934867
chr1	40040067	40040435
chr1	40374333	40374870
chr1	40979635	40979983
chr1	41728674	41729040
chr1	41802829	41803549
chr1	42162082	42162432
chr1	42931746	42932455
chr1	43358427	43358826
chr1	43367979	43368477
chr1	43649846	43650454
chr1	43833985	43834765
chr1	43835336	43835904
chr1	43838022	43838473
chr1	43853700	43854072
chr1	44631490	44631902
chr1	44672156	44672478
chr1	44673966	44674882
chr1	44719947	44722133
chr1	44729476	44731365
chr1	44799865	44800254
chr1	44807146	44807838
chr1	44818066	44820423
chr1	45583435	45583956
chr1	45686758	45687202
chr1	46340676	46341002
chr1	52707860	52708484
chr1	53220380	53220884
chr1	53945558	53946282
chr1	54407812	54408188
chr1	54861218	54861556
chr1	54887399	54887745
chr1	58784063	58784605
chr1	86788513	86788889
chr1	89524375	89524694
chr1	91500311	91500770
chr1	91523908	91524234
chr1	92460083	92460677
chr1	92485870	92486918
chr1	92784924	92785465
chr1	93169880	93170199
chr1	93179969	93180975
chr1	93847147	93847831
chr1	104387988	104388299
chr1	108746653	108746984
chr1	109816225	109816648
chr1	110338856	110339418
chr1	112700541	112700953
chr1	113072772	113073281
chr1	113904919	113905262
chr1	114757566	114757933
chr1	116504590	116505030
chr1	117059895	117060243
chr1	120048597	120048909
chr1	120069707	120070037
chr1	120142706	120143106
chr1	120848789	120849124
chr1	120849968	120851135
chr1	120942225	120943567
chr1	121076847	121077291
chr1	121184395	121185718
chr1	121270999	121271379
chr1	121361615	121362714
chr1	121511682	121512129
chr1	121774334	121774717
chr1	122511103	122511435
chr1	122547677	122548025
chr1	122553695	122554011
chr1	122624195	122624533
chr1	122629001	122629438
chr1	122652732	122653218
chr1	122667358	122667689
chr1	122698983	122699310
chr1	122835077	122835455
chr1	122890047	122890395
chr1	122998457	122998840
chr1	123101234	123101649
chr1	123118350	123118838
chr1	123120337	123120728
chr1	123213369	123213695
chr1	123254881	123255253
chr1	123257619	123257932
chr1	123274466	123274781
chr1	123290423	123290832
chr1	123330673	123331051
chr1	123424499	123424931
chr1	123468508	123468829
chr1	123549400	123549739
chr1	123550432	123550873
chr1	123679182	123679571
chr1	123693525	123693873
chr1	123790231	123790539
chr1	123856504	123856845
chr1	124102058	124102371
chr1	124173336	124173679
chr1	124204943	124205279
chr1	124261184	124261506
chr1	124454756	124455114
chr1	124457099	124457469
chr1	124458150	124458527
chr1	124469569	124469966
chr1	124498974	124499310
chr1	124534968	124535303
chr1	124540385	124540696
chr1	124560355	124560688
chr1	124570321	124570646
chr1	124572197	124572543
chr1	124615199	124615507
chr1	124631406	124631825
chr1	124648790	124649248
chr1	124679045	124679449
chr1	124685529	124685875
chr1	124722170	124722519
chr1	124729758	124730105
chr1	124757623	124757939
chr1	124766793	124768163
chr1	124769527	124769864
chr1	125179647	125180350
chr1	125182342	125182753
chr1	143214321	143214720
chr1	143246894	143247276
chr1	143727741	143728090
chr1	143971456	143972938
chr1	144012301	144013016
chr1	144412571	144413882
chr1	144544049	144544362
chr1	144544825	144546890
chr1	144550582	144552153
chr1	144558818	144560630
chr1	144917704	144918633
chr1	145094817	145096499
chr1	145281112	145283242
chr1	145464878	145466067
chr1	145859103	145859850
chr1	146037164	146037814
chr1	146050695	146052038
chr1	146104216	146104611
chr1	146285051	146285498
chr1	146293379	146293846
chr1	146298407	146298761
chr1	146369807	146370255
chr1	146376691	146379083
chr1	146387153	146389593
chr1	148037965	148038461
chr1	148318322	148318761
chr1	148334105	148334971
chr1	148522769	148524653
chr1	148543055	148543404
chr1	148679823	148680174
chr1	148744252	148744598
chr1	148749134	148749744
chr1	149607701	149608281
chr1	149637101	149637629
chr1	149741009	149741343
chr1	149772208	149772652
chr1	149812017	149813144
chr1	149831871	149832974
chr1	149838032	149838417
chr1	149839188	149840455
chr1	149841021	149843154
chr1	149850745	149852799
chr1	149853345	149854624
chr1	149860842	149861945
chr1	149886334	149887358
chr1	149887996	149888536
chr1	150158635	150159123
chr1	150363742	150364119
chr1	150549030	150549355
chr1	150579377	150580041
chr1	150629220	150629657
chr1	151281542	151282669
chr1	151790296	151790802
chr1	151945617	151945955
chr1	152037093	152037480
chr1	153545140	153545508
chr1	153671131	153671947
chr1	153794376	153794822
chr1	153805184	153805515
chr1	153922711	153923426
chr1	153946269	153947073
chr1	154373928	154374272
chr1	154403421	154403990
chr1	154936282	154937270
chr1	155063786	155064136
chr1	155179069	155179419
chr1	155193421	155193803
chr1	155323638	155324461
chr1	155562624	155563269
chr1	155688365	155689012
chr1	155970710	155971056
chr1	155975822	155976595
chr1	155978209	155978822
chr1	156125280	156125657
chr1	156126097	156127721
chr1	156130098	156130417
chr1	156154021	156154461
chr1	156281523	156282682
chr1	156338511	156338819
chr1	156499406	156499734
chr1	156501099	156501416
chr1	156643625	156643953
chr1	156751539	156752100
chr1	156796047	156797019
chr1	156804248	156804642
chr1	158248357	158248777
chr1	158285779	158286221
chr1	159084571	159085026
chr1	159923482	159924303
chr1	160540167	160540534
chr1	160863694	160864100
chr1	161069752	161070083
chr1	161165976	161166460
chr1	161185168	161186366
chr1	161399333	161399669
chr1	161447346	161448144
chr1	161448960	161449281
chr1	161454662	161455523
chr1	161462258	161462933
chr1	161463517	161463931
chr1	161469453	161470316
chr1	161470898	161471312
chr1	161530822	161531237
chr1	161576473	161576864
chr1	161658313	161658735
chr1	162003243	162003919
chr1	164720724	164721156
chr1	165828265	165828632
chr1	167627720	167628307
chr1	167637583	167637904
chr1	172286545	172287300
chr1	174999375	175000051
chr1	175514517	175515011
chr1	178066830	178067319
chr1	181088427	181088886
chr1	181159523	181159963
chr1	182259278	182259970
chr1	183471508	183472058
chr1	183770496	183770861
chr1	184866793	184867175
chr1	200669616	200670208
chr1	200939202	200939679
chr1	202596282	202596596
chr1	202615312	202616709
chr1	202624830	202625278
chr1	203058348	203058964
chr1	203175568	203175913
chr1	203186647	203187111
chr1	203287249	203287647
chr1	203325348	203325776
chr1	203625877	203627154
chr1	205284552	205285078
chr1	205285803	205286189
chr1	205286796	205287144
chr1	205287960	205288546
chr1	206178455	206178795
chr1	206202374	206202710
chr1	206203116	206203890
chr1	206289479	206289793
chr1	206472536	206473034
chr1	206580062	206580499
chr1	211694909	211695240
chr1	212035235	212035837
chr1	220882861	220883326
chr1	221742412	221742760
chr1	222713416	222713762
chr1	224378605	224379022
chr1	224503175	224504127
chr1	225428234	225428692
chr1	226062375	226063051
chr1	226939452	226939907
chr1	228213269	228213584
chr1	228486865	228487360
chr1	228608427	228609515
chr1	228609876	228611661
chr1	228612212	228613997
chr1	228614460	228616143
chr1	228616599	228617965
chr1	228618935	228620352
chr1	228620973	228624797
chr1	228625484	228626837
chr1	228627997	228629219
chr1	228629963	228631961
chr1	228632334	228634016
chr1	228634488	228636241
chr1	228636769	228638589
chr1	228638977	228640810
chr1	228641764	228642961
chr1	228643446	228645287
chr1	228645642	228646689
chr1	228990747	228991085
chr1	229199694	229200132
chr1	229538046	229538398
chr1	233281824	233282164
chr1	234522437	234523007
chr1	234599963	234600814
chr1	234609910	234610352
chr1	234724213	234724644
chr1	234772461	234772957
chr1	234841603	234842005
chr1	234955480	234955801
chr1	234980700	234981274
chr1	235011672	235012461
chr1	235328314	235328832
chr1	243254462	243256286
chr1	244835015	244835712
chr1	244862796	244863920
chr1	244970036	244970622
chr1	247129165	247129488
chr1	248826018	248826650
chr1	248858772	248859084
chr1	248945730	248946254
chr10	10023	10522
chr10	1236648	1236993
chr10	1237532	1237984
chr10	1239438	1240320
chr10	2522759	2523125
chr10	3172494	3173409
chr10	6927841	6928296
chr10	7046275	7046731
chr10	7507895	7508310
chr10	11163047	11163393
chr10	11178508	11178875
chr10	12042671	12043201
chr10	12112700	12113049
chr10	12181262	12181587
chr10	12191169	12191781
chr10	12307571	12308188
chr10	12333515	12333843
chr10	12775222	12776206
chr10	13099281	13099947
chr10	13718324	13718640
chr10	14185693	14186729
chr10	14953749	14954236
chr10	16436970	16437437
chr10	17228383	17228760
chr10	20003966	20004294
chr10	21525782	21526395
chr10	26860571	26861158
chr10	30434110	30434596
chr10	31031654	31032321
chr10	31961428	31961856
chr10	33661727	33662424
chr10	33715356	33715890
chr10	40024670	40025131
chr10	40044406	40044722
chr10	40128204	40128616
chr10	40247393	40247859
chr10	40389165	40389478
chr10	40393214	40393540
chr10	40396825	40397646
chr10	40412745	40413095
chr10	40424142	40424593
chr10	40556361	40556761
chr10	40839979	40840388
chr10	41226975	41227313
chr10	41494283	41494716
chr10	43418046	43418402
chr10	43420489	43420988
chr10	44967807	44968866
chr10	45354329	45354753
chr10	45380179	45380646
chr10	45420609	45421289
chr10	47165625	47166338
chr10	54057247	54057561
chr10	60237025	60237422
chr10	63520788	63521536
chr10	63629855	63630748
chr10	67819300	67819612
chr10	68330562	68331370
chr10	69065278	69065943
chr10	69123480	69123847
chr10	69334889	69335324
chr10	69439559	69439899
chr10	70561315	70561964
chr10	70576125	70576494
chr10	70592825	70593329
chr10	71713605	71714208
chr10	71748824	71749549
chr10	71888652	71889082
chr10	72216029	72216344
chr10	72261251	72261584
chr10	72297533	72298007
chr10	72320377	72321196
chr10	72335051	72335815
chr10	73495710	73496018
chr10	73785284	73785602
chr10	73907790	73908128
chr10	73908841	73909394
chr10	73956471	73957540
chr10	74150810	74151351
chr10	74825991	74826737
chr10	78952814	78953688
chr10	78973225	78974220
chr10	79317830	79318166
chr10	88064834	88065402
chr10	92690426	92690913
chr10	96831898	96832638
chr10	97069655	97070254
chr10	97318432	97319563
chr10	97334694	97335095
chr10	97407390	97407872
chr10	100372939	100373348
chr10	100912574	100913543
chr10	100997844	100999028
chr10	101061073	101061586
chr10	101818467	101819012
chr10	101830432	101830889
chr10	102502079	102502744
chr10	102643611	102643945
chr10	102645040	102647001
chr10	102714159	102714776
chr10	102854265	102854584
chr10	103471235	103471683
chr10	109885863	109886489
chr10	110209250	110209951
chr10	110210937	110211278
chr10	110226094	110226431
chr10	110499143	110499451
chr10	110918801	110919734
chr10	119313601	119313911
chr10	119401819	119402174
chr10	119785296	119786198
chr10	124290363	124290873
chr10	124610345	124610741
chr10	124640935	124641440
chr10	124647994	124649225
chr10	130110806	130111131
chr10	130253311	130253632
chr10	131743444	131743757
chr10	132332117	132332533
chr10	132335249	132335743
chr10	132422306	132422902
chr10	132537370	132537752
chr10	132571096	132572027
chr10	132574914	132576128
chr10	132588476	132589100
chr10	132616308	132616667
chr10	132930249	132931384
chr10	133258856	133259422
chr10	133278210	133278988
chr10	133308653	133309031
chr10	133394104	133394438
chr10	133667356	133668334
chr10	133671047	133671699
chr10	133673920	133674873
chr10	133677180	133678306
chr10	133680524	133681628
chr10	133687195	133687543
chr10	133688143	133688842
chr10	133689190	133690277
chr10	133740941	133741264
chr10	133743975	133744461
chr10	133746796	133747822
chr10	133750449	133751370
chr10	133754000	133754823
chr10	133757374	133758078
chr10	133760543	133760925
chr10	133763386	133763732
chr11	186693	187044
chr11	189653	189989
chr11	191575	192417
chr11	267587	269465
chr11	321166	321475
chr11	321918	322329
chr11	448274	448651
chr11	503660	504008
chr11	504737	505168
chr11	541600	541985
chr11	568271	568864
chr11	576094	576450
chr11	615361	616292
chr11	695202	695628
chr11	746865	747369
chr11	795958	796791
chr11	805062	805471
chr11	1772279	1772730
chr11	1850496	1850925
chr11	1871647	1871962
chr11	2826259	2826887
chr11	2933558	2933866
chr11	2992280	2993007
chr11	3124649	3125028
chr11	3135949	3137165
chr11	3378907	3379247
chr11	3422619	3423045
chr11	3855146	3855575
chr11	8964724	8965057
chr11	9460600	9461190
chr11	10414411	10414824
chr11	10795814	10796133
chr11	10857851	10858946
chr11	10899431	10899903
chr11	11416386	11417387
chr11	14113102	14113597
chr11	17276387	17276943
chr11	18383506	18384744
chr11	18395930	18396271
chr11	33257362	33258143
chr11	33844931	33845393
chr11	33870160	33870527
chr11	33891657	33892088
chr11	33893830	33894226
chr11	35144950	35145861
chr11	44862128	44862733
chr11	46121186	46121920
chr11	46318607	46319147
chr11	46380920	46381245
chr11	47097219	47097629
chr11	47137870	47138412
chr11	47138924	47139757
chr11	47268885	47270377
chr11	47359502	47360059
chr11	47390935	47391735
chr11	47393179	47393580
chr11	47394575	47395064
chr11	51619520	51619858
chr11	51631287	51631613
chr11	51648934	51649292
chr11	51681852	51682263
chr11	52240861	52241295
chr11	52945034	52945403
chr11	53052506	53052832
chr11	57667482	57668590
chr11	57711853	57712256
chr11	58575561	58575875
chr11	59565838	59566190
chr11	60185585	60186002
chr11	60978832	60979191
chr11	60986296	60986627
chr11	61815402	61815963
chr11	61870047	61870430
chr11	61967501	61968080
chr11	62004354	62004908
chr11	62027083	62027411
chr11	62540981	62541585
chr11	62545810	62546275
chr11	62546684	62547065
chr11	62556198	62556935
chr11	62591675	62592182
chr11	62612321	62612895
chr11	62665283	62665598
chr11	62671379	62672376
chr11	62726846	62728235
chr11	62753878	62754232
chr11	62839163	62839692
chr11	62840051	62841652
chr11	62855949	62856281
chr11	62890780	62891109
chr11	63681119	63681745
chr11	64171867	64172232
chr11	64230449	64230948
chr11	64240662	64241795
chr11	64269388	64271503
chr11	64304571	64304941
chr11	64305894	64306207
chr11	64335144	64335547
chr11	64340169	64340556
chr11	64390998	64391936
chr11	64447811	64448935
chr11	64742884	64744749
chr11	64778625	64779040
chr11	64810689	64811025
chr11	64878591	64879275
chr11	64916208	64916594
chr11	65027442	65027752
chr11	65096567	65096950
chr11	65216641	65217002
chr11	65355029	65355525
chr11	65382161	65383075
chr11	65496943	65497349
chr11	65497859	65498167
chr11	65570025	65570385
chr11	65587714	65588243
chr11	65614930	65615833
chr11	65638056	65638834
chr11	65640011	65640429
chr11	65652668	65652979
chr11	65712230	65712628
chr11	65851510	65852083
chr11	65859304	65860414
chr11	65888059	65888936
chr11	65890597	65891012
chr11	65918926	65919305
chr11	66002508	66002936
chr11	66257672	66258161
chr11	66267787	66268747
chr11	66277530	66277933
chr11	66312325	66312748
chr11	66318397	66318803
chr11	66335639	66336145
chr11	66855983	66856637
chr11	66958321	66958743
chr11	67267874	67268192
chr11	67271708	67272295
chr11	67276733	67277456
chr11	67288213	67289602
chr11	67353233	67353826
chr11	67401772	67402202
chr11	67443272	67443816
chr11	67585915	67586241
chr11	67629485	67630746
chr11	67805451	67805850
chr11	67996937	67997719
chr11	68010291	68010620
chr11	68036701	68037097
chr11	68272092	68272529
chr11	68839541	68839951
chr11	69056260	69056622
chr11	69296857	69297384
chr11	70423809	70424307
chr11	72112408	72112756
chr11	72722249	72722597
chr11	72814128	72814581
chr11	73142174	73143009
chr11	73384826	73385598
chr11	73598007	73598533
chr11	73761245	73761644
chr11	73779280	73779778
chr11	73982869	73983259
chr11	75350944	75351409
chr11	75351988	75352571
chr11	76235414	76235793
chr11	77140342	77140708
chr11	77151685	77152738
chr11	78416387	78416946
chr11	78574597	78575179
chr11	86069176	86069671
chr11	94543842	94544508
chr11	104194943	104195315
chr11	107040869	107041246
chr11	108222742	108223290
chr11	117807158	117807578
chr11	118436196	118436596
chr11	118524490	118524925
chr11	118689908	118690235
chr11	118790560	118790927
chr11	118792044	118792453
chr11	118929459	118929936
chr11	126318699	126319238
chr11	128039509	128039832
chr11	130002922	130003482
chr11	130314787	130315112
chr11_KI270831v1_alt	130822	131231
chr11_KI270832v1_alt	33301	34809
chr11_KI270832v1_alt	36597	37042
chr11_KI270832v1_alt	71241	71665
chr11_KI270832v1_alt	97926	98567
chr11_KI270832v1_alt	105750	106108
chr11_KI270927v1_alt	45035	45497
chr12	9999	10519
chr12	31114	31503
chr12	401399	401808
chr12	453025	453581
chr12	543268	543669
chr12	752009	752399
chr12	1085035	1085876
chr12	1690840	1691391
chr12	1796288	1796698
chr12	2500451	2500773
chr12	2878155	2878465
chr12	3728059	3728840
chr12	4439076	4439586
chr12	6092333	6092657
chr12	6182263	6182576
chr12	6335934	6337424
chr12	6341637	6341946
chr12	6470699	6471133
chr12	6533964	6534653
chr12	6540122	6540613
chr12	6608049	6608482
chr12	6612919	6613624
chr12	6613987	6614376
chr12	6688754	6689581
chr12	6852092	6852430
chr12	6873490	6873905
chr12	6943976	6945698
chr12	6953603	6954039
chr12	6959112	6959566
chr12	7665759	7666212
chr12	8243105	8243537
chr12	9648001	9648683
chr12	9650535	9650904
chr12	10102136	10102466
chr12	10212511	10213358
chr12	11750012	11750430
chr12	11773716	11774323
chr12	12725338	12725830
chr12	25051761	25052946
chr12	27022030	27022409
chr12	31832865	31833421
chr12	31896357	31896757
chr12	31906310	31907334
chr12	35297217	35297663
chr12	35597019	35597418
chr12	35618648	35619065
chr12	35840664	35841012
chr12	36021105	36021466
chr12	36250340	36250768
chr12	37237331	37238639
chr12	37239657	37240005
chr12	37246289	37246628
chr12	37248830	37249218
chr12	42238080	42238475
chr12	42613394	42613771
chr12	45729031	45729655
chr12	45990077	45990511
chr12	46383576	46383892
chr12	47868283	47868701
chr12	48903671	48904053
chr12	48957256	48957788
chr12	48971593	48972900
chr12	49017977	49018329
chr12	49019438	49020541
chr12	49088444	49088876
chr12	49130968	49131615
chr12	49188035	49188724
chr12	49233666	49234299
chr12	49265291	49265613
chr12	49698963	49699310
chr12	50111533	50112593
chr12	50924219	50924784
chr12	51323918	51324226
chr12	51326830	51327442
chr12	51567598	51568055
chr12	52025286	52025848
chr12	53180576	53181098
chr12	53217247	53217655
chr12	53221358	53221782
chr12	53299376	53300040
chr12	53365623	53366505
chr12	53371219	53371765
chr12	53372097	53372413
chr12	53379474	53380620
chr12	53500954	53501746
chr12	53675993	53676598
chr12	54214944	54215276
chr12	54279630	54280591
chr12	54304071	54304557
chr12	54384455	54385098
chr12	54415346	54415823
chr12	54819360	54819973
chr12	55848036	55848446
chr12	55973636	55974059
chr12	56117621	56118603
chr12	56127960	56128477
chr12	56128897	56129255
chr12	56316106	56316677
chr12	56336577	56336961
chr12	56636482	56637078
chr12	57078511	57079090
chr12	57087497	57089165
chr12	57111682	57112573
chr12	57239163	57239617
chr12	57248927	57249333
chr12	57520501	57520868
chr12	57522100	57522909
chr12	57941150	57941500
chr12	66169383	66169809
chr12	67268908	67269357
chr12	68365137	68365659
chr12	68611210	68611564
chr12	70242760	70243364
chr12	70442133	70442561
chr12	89346242	89346698
chr12	89352243	89352805
chr12	92145632	92146397
chr12	94123332	94123978
chr12	94809158	94809478
chr12	94831269	94831602
chr12	96120833	96121316
chr12	100266847	100267377
chr12	104137945	104138548
chr12	104569430	104570261
chr12	105107893	105108210
chr12	108312913	108313265
chr12	108324398	108324783
chr12	108633484	108635646
chr12	108691842	108692154
chr12	108731180	108732107
chr12	108838274	108838672
chr12	110468387	110469569
chr12	110501642	110502245
chr12	110577904	110578359
chr12	110661552	110662000
chr12	111324967	111325626
chr12	111326269	111326947
chr12	111406391	111407555
chr12	111434821	111435356
chr12	111435885	111436202
chr12	111438103	111439251
chr12	111444042	111445443
chr12	111757565	111758270
chr12	111842033	111842396
chr12	113207801	113209020
chr12	113404080	113404406
chr12	113862765	113863225
chr12	116559278	116559990
chr12	116635528	116635844
chr12	116676556	116677095
chr12	117063355	117063773
chr12	120290705	120291724
chr12	120292246	120293026
chr12	120317315	120317763
chr12	120495799	120496260
chr12	120535017	120535337
chr12	120686449	120687003
chr12	121144314	121145308
chr12	121296051	121296960
chr12	121352237	121352840
chr12	121461039	121461609
chr12	121467119	121467512
chr12	121536368	121537298
chr12	121803607	121804154
chr12	122078366	122079046
chr12	122081750	122082203
chr12	122225815	122226288
chr12	123364806	123365203
chr12	123442830	123443223
chr12	123712052	123712456
chr12	124755057	124755668
chr12	124914685	124915001
chr12	124917356	124917832
chr12	124921369	124921757
chr12	124923261	124923637
chr12	124939571	124940076
chr12	131032622	131032992
chr12	131626671	131627792
chr12	131682348	131682891
chr12	132149057	132149901
chr12	132241118	132241744
chr12	132304440	132304804
chr12	132446029	132446365
chr12	132476928	132477359
chr12	132684116	132684835
chr12	132688254	132689128
chr12	132817157	132817471
chr12	132828712	132829175
chr12	133037358	133037817
chr12	133080134	133080762
chr12	133264926	133265305
chr12_GL877875v1_alt	16	578
chr12_GL877875v1_alt	20875	21441
chr13	16718562	16718901
chr13	17607904	17608343
chr13	18211824	18212480
chr13	19137846	19138283
chr13	19863616	19864014
chr13	19958366	19958920
chr13	20566675	20567330
chr13	20773715	20774319
chr13	20943656	20944098
chr13	21218880	21219208
chr13	22114873	22115243
chr13	26914521	26914958
chr13	27171829	27172376
chr13	27450134	27450599
chr13	28031392	28033038
chr13	28100256	28100955
chr13	28101905	28102584
chr13	28138239	28140226
chr13	28244644	28245093
chr13	29758646	29759120
chr13	30464759	30465098
chr13	30465783	30466395
chr13	30617030	30617699
chr13	30662629	30662950
chr13	30690504	30690994
chr13	30735253	30735752
chr13	30737520	30737840
chr13	30743047	30743839
chr13	30845618	30846184
chr13	31161929	31162392
chr13	32030902	32031542
chr13	32314893	32315760
chr13	32428385	32428878
chr13	32455863	32456236
chr13	41060612	41062024
chr13	42182067	42182397
chr13	46172445	46172835
chr13	49792697	49793076
chr13	50123999	50124668
chr13	51453114	51453697
chr13	99046129	99046653
chr13	102596374	102596716
chr13	108269765	108270142
chr13	109786646	109786999
chr13	110137919	110138573
chr13	110712210	110713589
chr13	110714748	110715070
chr13	112295837	112296181
chr13	112728068	112728415
chr13	113434662	113435031
chr13	113593778	113594567
chr13	113725396	113725735
chr13	113831880	113832255
chr13	114065182	114066085
chr13	114110702	114111933
chr13	114142381	114142764
chr13	114281523	114282396
chr13	114353859	114354324
chr14	16515444	16515794
chr14	16954097	16954452
chr14	17364035	17364358
chr14	18146547	18146892
chr14	20342309	20343508
chr14	20461551	20461926
chr14	20469096	20469895
chr14	20613245	20613846
chr14	20683304	20683636
chr14	20684770	20685191
chr14	20905403	20905794
chr14	20919162	20919531
chr14	21071103	21071854
chr14	21269620	21270137
chr14	21383611	21384577
chr14	22555921	22556708
chr14	22853159	22853621
chr14	22871695	22872145
chr14	22918895	22919754
chr14	23006831	23007171
chr14	23094617	23095446
chr14	23117392	23117748
chr14	23301353	23301891
chr14	24036387	24036806
chr14	24114633	24115054
chr14	24146771	24147254
chr14	24310788	24311169
chr14	24665325	24666087
chr14	31026334	31026727
chr14	31207738	31208101
chr14	32484551	32484945
chr14	34442696	34443020
chr14	34546199	34549071
chr14	34553044	34553376
chr14	34554148	34556870
chr14	35285937	35286824
chr14	35291904	35292477
chr14	35403931	35404261
chr14	39267231	39267550
chr14	40034900	40035362
chr14	49586326	49586917
chr14	49862497	49862957
chr14	50003456	50003809
chr14	50357484	50357831
chr14	50363565	50364046
chr14	50944479	50944945
chr14	51847061	51847482
chr14	60753333	60753755
chr14	63641347	63641819
chr14	64633008	64633532
chr14	64673663	64674430
chr14	64704985	64705302
chr14	64895124	64895455
chr14	65156959	65157324
chr14	65208707	65209071
chr14	66801805	66802183
chr14	67488121	67488689
chr14	69317778	69318364
chr14	69398084	69398663
chr14	69612123	69612490
chr14	70539160	70539526
chr14	70882996	70883446
chr14	73754134	73754598
chr14	73760126	73760542
chr14	74175985	74176383
chr14	74940188	74940577
chr14	75176383	75176861
chr14	75223877	75224237
chr14	75258841	75259400
chr14	75274518	75275347
chr14	75277754	75278775
chr14	75298943	75299391
chr14	76772705	76773027
chr14	77320981	77321480
chr14	77406634	77406946
chr14	81219336	81219721
chr14	81220762	81221105
chr14	83199191	83199643
chr14	90397536	90397895
chr14	90630249	90630901
chr14	91060595	91061016
chr14	91417639	91418096
chr14	93074065	93074649
chr14	93598374	93598715
chr14	95516348	95516698
chr14	100214204	100214526
chr14	100238643	100239014
chr14	100546471	100546872
chr14	100554161	100554556
chr14	102086829	102087633
chr14	102139644	102140417
chr14	102592107	102592517
chr14	103122471	103123088
chr14	103385097	103385434
chr14	103562734	103563142
chr14	103715455	103715891
chr14	103936342	103936662
chr14	104752687	104753034
chr14	105065323	105065753
chr14	105069919	105070297
chr14	105301094	105301463
chr14	105352843	105353184
chr14	105490620	105491026
chr14	105567408	105567720
chr14	105589845	105590203
chr14	105710758	105711096
chr14	105859668	105860172
chr14_GL000225v1_random	33396	33817
chr14_GL000225v1_random	66220	66627
chr14_GL000225v1_random	67310	67621
chr14_GL000225v1_random	70455	70942
chr14_GL000225v1_random	92305	92933
chr14_GL000225v1_random	111079	111675
chr14_GL000225v1_random	117425	117880
chr14_GL000225v1_random	125595	125945
chr14_KI270846v1_alt	179342	180048
chr14_KI270846v1_alt	325898	326281
chr14_KI270846v1_alt	327473	327941
chr14_KI270847v1_alt	122061	122397
chr14_KI270847v1_alt	188658	189185
chr15	19526000	19526348
chr15	19778702	19779046
chr15	19780389	19780707
chr15	19784306	19784653
chr15	20431921	20432235
chr15	23039202	23040025
chr15	23372542	23373426
chr15	23565631	23566034
chr15	24956530	24956891
chr15	25850269	25850867
chr15	28589142	28589467
chr15	30097791	30098584
chr15	30110398	30110909
chr15	30164483	30164832
chr15	30386340	30386727
chr15	30413593	30413939
chr15	30572381	30573341
chr15	30579595	30579935
chr15	30625780	30626363
chr15	31228131	31228459
chr15	31264217	31264621
chr15	31265453	31266456
chr15	31326037	31327348
chr15	31353009	31354084
chr15	32434248	32435176
chr15	32461540	32461861
chr15	34047508	34047944
chr15	34309974	34310288
chr15	34434445	34434789
chr15	40098612	40099152
chr15	40106559	40107021
chr15	40108151	40108519
chr15	40334400	40334934
chr15	40899594	40899963
chr15	41512794	41513423
chr15	41774068	41774464
chr15	43792331	43792676
chr15	44427051	44427630
chr15	44536678	44537023
chr15	44711226	44711638
chr15	44724452	44724789
chr15	47504860	47505336
chr15	50107820	50108225
chr15	50114220	50114529
chr15	51076744	51077703
chr15	52135901	52136743
chr15	55407881	55408211
chr15	57284192	57284773
chr15	58447268	58447611
chr15	58454304	58455010
chr15	63497727	63498251
chr15	63503885	63504326
chr15	63744172	63744565
chr15	63892887	63893359
chr15	63896573	63897445
chr15	64163353	64163799
chr15	64381204	64381665
chr15	64843176	64843637
chr15	65185031	65185464
chr15	65296247	65297263
chr15	65304965	65305796
chr15	65310362	65310720
chr15	65792508	65793197
chr15	66701081	66701812
chr15	67085673	67086260
chr15	69666611	69667270
chr15	70097438	70098185
chr15	70100630	70100941
chr15	70266406	70267033
chr15	70327804	70328787
chr15	70349216	70349550
chr15	70462808	70463619
chr15	70480239	70480735
chr15	70486475	70487396
chr15	70492149	70493363
chr15	70504247	70504997
chr15	70589035	70589660
chr15	70627646	70628218
chr15	72117896	72118616
chr15	73994717	73995229
chr15	74511758	74512816
chr15	74540573	74541084
chr15	74545988	74546500
chr15	74787316	74788171
chr15	74789983	74790690
chr15	74873115	74873555
chr15	75029243	75029862
chr15	75043087	75043967
chr15	75108408	75109119
chr15	75144278	75144600
chr15	75153223	75154459
chr15	75450656	75451001
chr15	75451762	75452165
chr15	75694390	75694828
chr15	75699886	75700654
chr15	75703636	75704033
chr15	75837195	75837531
chr15	75843479	75843847
chr15	76150699	76151057
chr15	76323375	76323719
chr15	76336194	76336669
chr15	76337421	76337748
chr15	77003697	77004399
chr15	77014383	77015078
chr15	77607708	77608049
chr15	77887811	77888344
chr15	78840424	78840821
chr15	78926867	78927292
chr15	79532639	79533112
chr15	79923678	79924045
chr15	84725118	84725509
chr15	84749382	84749713
chr15	84980544	84980874
chr15	89068463	89069045
chr15	90480728	90481462
chr15	90648279	90648623
chr15	90660259	90661342
chr15	90664903	90665320
chr15	90885475	90886090
chr15	90954895	90955239
chr15	92803863	92804338
chr15	98153227	98153568
chr15	98647733	98648164
chr15	101223532	101223903
chr15	101980840	101981187
chr15_KI270848v1_alt	136218	136566
chr15_KI270849v1_alt	34575	34952
chr15_KI270852v1_alt	116307	116642
chr15_KI270905v1_alt	864923	865244
chr15_KI270905v1_alt	2382995	2383314
chr15_KI270905v1_alt	2388695	2389116
chr15_KI270905v1_alt	2671344	2671767
chr15_KI270905v1_alt	2678242	2678689
chr15_KI270905v1_alt	2705047	2705368
chr15_KI270905v1_alt	2831864	2832274
chr15_KI270905v1_alt	2857361	2858092
chr15_KI270905v1_alt	2864325	2864876
chr15_KI270905v1_alt	2910640	2911317
chr15_KI270905v1_alt	3501915	3502522
chr15_KI270905v1_alt	3549331	3550204
chr15_KI270905v1_alt	3551266	3552270
chr15_KI270905v1_alt	3612182	3613172
chr15_KI270905v1_alt	3638428	3639317
chr15_KI270905v1_alt	3735857	3736253
chr15_KI270906v1_alt	3935	4758
chr16	10628	10947
chr16	75874	76841
chr16	84733	85085
chr16	228847	229204
chr16	327513	327843
chr16	401494	402074
chr16	526961	527701
chr16	528605	528959
chr16	589198	589918
chr16	636504	637067
chr16	720807	721357
chr16	857664	858086
chr16	858561	859338
chr16	961412	961760
chr16	980992	981303
chr16	1025269	1025651
chr16	1308607	1309833
chr16	1469770	1470450
chr16	1532537	1532911
chr16	1610637	1610990
chr16	1612420	1612774
chr16	1639915	1640338
chr16	1826798	1827146
chr16	1929263	1929718
chr16	2022800	2023226
chr16	2128157	2128527
chr16	2134026	2134496
chr16	2135950	2136319
chr16	2165713	2166130
chr16	2222987	2223323
chr16	2560037	2560881
chr16	2618012	2618364
chr16	2639338	2640155
chr16	2685904	2687006
chr16	2692679	2693253
chr16	2752629	2753048
chr16	2882402	2883175
chr16	2904540	2904849
chr16	2905412	2905992
chr16	2968782	2969185
chr16	3150423	3150804
chr16	3263739	3264916
chr16	3578878	3579328
chr16	4053601	4054150
chr16	4253404	4254062
chr16	4307412	4307968
chr16	4459092	4459881
chr16	4616119	4616613
chr16	8868426	8869049
chr16	9091118	9091814
chr16	11052588	11052935
chr16	11104556	11105069
chr16	11224362	11224760
chr16	11236650	11237076
chr16	11256071	11256971
chr16	11307881	11308221
chr16	11310838	11311289
chr16	11311788	11312592
chr16	11742994	11743520
chr16	14910882	14911906
chr16	14912754	14913689
chr16	15094260	15094691
chr16	15152946	15153341
chr16	15509301	15509756
chr16	15649844	15650322
chr16	16207545	16207896
chr16	16309537	16310561
chr16	16311400	16312321
chr16	16315700	16316051
chr16	17259030	17259445
chr16	17462027	17462557
chr16	18401612	18402609
chr16	18801334	18801681
chr16	20900509	20900833
chr16	21501251	21501589
chr16	21608830	21609147
chr16	22190634	22191339
chr16	22297403	22297808
chr16	22436679	22437214
chr16	23557156	23557575
chr16	27203538	27204195
chr16	27230709	27231087
chr16	27383603	27384126
chr16	27399169	27399537
chr16	27401947	27402400
chr16	28447214	28447581
chr16	28491826	28492279
chr16	28612923	28613261
chr16	28667641	28668025
chr16	28697576	28697983
chr16	28779482	28780062
chr16	28862420	28863761
chr16	28877358	28877901
chr16	28925178	28925621
chr16	28983917	28984243
chr16	29061573	29061951
chr16	29384580	29384972
chr16	29453962	29455030
chr16	29470519	29470910
chr16	29662872	29664380
chr16	29666525	29667148
chr16	29745610	29746211
chr16	29805287	29806057
chr16	29961759	29962186
chr16	29991624	29991940
chr16	30021026	30021345
chr16	30063525	30065561
chr16	30075275	30075901
chr16	30193297	30194372
chr16	30355164	30356181
chr16	30370720	30371186
chr16	30378067	30378743
chr16	30407264	30407816
chr16	30526935	30527375
chr16	30634398	30634730
chr16	30649795	30650393
chr16	30658152	30659320
chr16	30698149	30698469
chr16	30875044	30875670
chr16	30922769	30923338
chr16	31117619	31117943
chr16	31202064	31202398
chr16	31459462	31459796
chr16	36454061	36454399
chr16	36469025	36469584
chr16	36504014	36504362
chr16	37062558	37062905
chr16	37106293	37106736
chr16	37128780	37129127
chr16	37150898	37151216
chr16	37187882	37188259
chr16	37346979	37347340
chr16	37377722	37378166
chr16	37685673	37686019
chr16	37759881	37760201
chr16	38266838	38267345
chr16	38276102	38276813
chr16	38277900	38278715
chr16	38279165	38279803
chr16	50281779	50282315
chr16	50696885	50697203
chr16	50708969	50709361
chr16	53099067	53099852
chr16	54244025	54244955
chr16	54373965	54374370
chr16	54750206	54750570
chr16	54928486	54929599
chr16	55753193	55754244
chr16	56739043	56739382
chr16	56910959	56912064
chr16	56931782	56932248
chr16	56951167	56951922
chr16	57543825	57544831
chr16	57810096	57810496
chr16	66524399	66525317
chr16	66873257	66873601
chr16	66878273	66878714
chr16	67183442	67183946
chr16	67561896	67562793
chr16	67842024	67842484
chr16	67846481	67847224
chr16	67999213	67999818
chr16	68074883	68075466
chr16	68079565	68080489
chr16	68257724	68258604
chr16	68311015	68311379
chr16	68332397	68333036
chr16	68470266	68470899
chr16	68711400	68711884
chr16	68781945	68782436
chr16	68843720	68844041
chr16	75074994	75075414
chr16	77722504	77723187
chr16	81007078	81007479
chr16	81076763	81077226
chr16	81481363	81481699
chr16	85050468	85051031
chr16	85055598	85056024
chr16	85246326	85246813
chr16	85411959	85412415
chr16	85524598	85525621
chr16	85570779	85571341
chr16	85571799	85572338
chr16	85612851	85613540
chr16	85759385	85759722
chr16	85839543	85839952
chr16	85982729	85983046
chr16	86212904	86213675
chr16	86741267	86741811
chr16	87387751	87388656
chr16	87465076	87465468
chr16	87950816	87951380
chr16	87986470	87986807
chr16	88452747	88453183
chr16	88692074	88692407
chr16	88790285	88790793
chr16	88800308	88800640
chr16	88810178	88810664
chr16	88812063	88812404
chr16	88936141	88936559
chr16	88940160	88940831
chr16	88950554	88950975
chr16	88955293	88956030
chr16	88976849	88977434
chr16	88978681	88979118
chr16	89165956	89166294
chr16	89185396	89187740
chr16	89192592	89192931
chr16	89241285	89241598
chr16	89247298	89247626
chr16	89570821	89571146
chr16	89701702	89702174
chr16	89719246	89719557
chr16	89721101	89722141
chr16	89745544	89745888
chr16	89816398	89817108
chr16	89873663	89874300
chr16	89995606	89996068
chr16	90082184	90082636
chr16_GL383556v1_alt	63337	63764
chr16_KI270853v1_alt	507375	508349
chr16_KI270853v1_alt	509162	509598
chr16_KI270853v1_alt	575053	575655
chr16_KI270853v1_alt	758046	758832
chr16_KI270853v1_alt	759666	760711
chr16_KI270853v1_alt	873385	874171
chr16_KI270853v1_alt	875046	876032
chr16_KI270853v1_alt	1167293	1167855
chr16_KI270853v1_alt	1249118	1249607
chr16_KI270853v1_alt	1307855	1308247
chr16_KI270853v1_alt	1865543	1865894
chr16_KI270853v1_alt	1967623	1968590
chr16_KI270853v1_alt	1969370	1970166
chr16_KI270854v1_alt	640	1220
chr16_KI270854v1_alt	129978	130316
chr16_KI270854v1_alt	131273	131617
chr16_KI270855v1_alt	7776	8264
chr16_KI270855v1_alt	53376	53708
chr16_KI270855v1_alt	161521	162204
chr16_KI270856v1_alt	59388	59882
chr17	134263	134579
chr17	136234	136733
chr17	489910	490220
chr17	646484	646840
chr17	1096276	1096701
chr17	1111121	1111624
chr17	1197138	1198390
chr17	1556105	1556419
chr17	1577202	1577881
chr17	1649116	1650103
chr17	1716286	1716616
chr17	1717199	1717676
chr17	1723272	1723700
chr17	2122839	2123608
chr17	2266260	2266654
chr17	2392404	2393045
chr17	2399274	2400059
chr17	2400773	2402186
chr17	2814595	2815070
chr17	3002622	3003077
chr17	3965183	3965538
chr17	4436566	4437015
chr17	4509788	4510130
chr17	4731099	4731722
chr17	4760076	4760407
chr17	4789969	4790593
chr17	4948645	4949681
chr17	4967067	4967796
chr17	5232611	5233446
chr17	5419770	5420373
chr17	6427366	6427675
chr17	6443845	6444196
chr17	6521981	6522301
chr17	6752212	6752782
chr17	7014994	7015348
chr17	7035769	7036127
chr17	7079865	7080263
chr17	7114912	7115224
chr17	7131328	7131959
chr17	7214627	7215088
chr17	7219500	7220371
chr17	7239150	7239774
chr17	7242044	7242777
chr17	7249876	7250370
chr17	7251753	7252437
chr17	7281090	7281458
chr17	7306938	7307593
chr17	7349904	7350596
chr17	7404281	7404615
chr17	7435425	7435797
chr17	7483764	7484297
chr17	7573502	7573930
chr17	7579220	7580051
chr17	7583750	7584183
chr17	7614705	7615270
chr17	7686110	7686633
chr17	7717724	7718151
chr17	7835142	7835813
chr17	7842076	7842720
chr17	7843710	7844854
chr17	7857141	7857584
chr17	7931867	7932367
chr17	8055890	8056654
chr17	8121417	8121741
chr17	8156326	8157046
chr17	8158531	8158854
chr17	8164052	8164690
chr17	8171931	8173870
chr17	8176174	8176521
chr17	8186617	8187776
chr17	8188404	8189060
chr17	8190369	8190741
chr17	8210225	8210734
chr17	8222526	8223123
chr17	8223611	8223945
chr17	8226638	8227050
chr17	8858785	8859486
chr17	9346212	9346530
chr17	10114966	10115545
chr17	10156830	10157281
chr17	14156564	14156993
chr17	14330553	14331037
chr17	14604955	14605531
chr17	14738073	14738473
chr17	15651543	15651942
chr17	15748568	15749354
chr17	15999424	15999747
chr17	16286733	16287200
chr17	16380766	16381126
chr17	16438336	16439392
chr17	17045036	17045479
chr17	17051490	17051812
chr17	17280956	17281605
chr17	17823483	17824258
chr17	17837233	17837879
chr17	17838253	17838655
chr17	17839927	17840891
chr17	17848956	17849687
chr17	17972291	17972732
chr17	18183429	18183843
chr17	18635949	18636281
chr17	18716817	18717210
chr17	18857683	18858021
chr17	19060884	19064367
chr17	19110346	19112404
chr17	19112936	19113664
chr17	19187201	19188189
chr17	19188637	19189877
chr17	19190236	19191273
chr17	19203865	19204174
chr17	19236516	19237275
chr17	19377931	19378339
chr17	19384202	19384833
chr17	20073247	20073576
chr17	20531973	20532327
chr17	21113545	21113927
chr17	21368589	21369095
chr17	22385573	22385928
chr17	22522264	22522708
chr17	22917123	22917453
chr17	23016349	23016670
chr17	23111943	23112421
chr17	26549096	26549465
chr17	26603770	26604155
chr17	26880961	26881479
chr17	26883957	26884661
chr17	26885281	26885656
chr17	27244653	27245439
chr17	27332956	27333279
chr17	27540364	27540684
chr17	27654900	27655243
chr17	28711056	28711748
chr17	28719303	28719963
chr17	28726748	28727394
chr17	28728312	28728762
chr17	28741741	28742070
chr17	28951526	28952066
chr17	29042692	29043485
chr17	29139482	29140626
chr17	29180501	29180909
chr17	29292834	29293282
chr17	29294075	29294546
chr17	29568459	29569362
chr17	30550738	30551213
chr17	30708433	30708917
chr17	32135303	32135661
chr17	32503797	32504114
chr17	35809014	35809703
chr17	36089679	36090357
chr17	36534962	36535391
chr17	36545086	36545945
chr17	37359091	37359505
chr17	37406605	37407491
chr17	38558270	38558733
chr17	38591756	38592094
chr17	38752306	38752640
chr17	38867202	38867864
chr17	38869353	38869844
chr17	38898559	38899660
chr17	38976077	38976389
chr17	39167101	39167584
chr17	39199832	39200294
chr17	39335059	39335974
chr17	39401454	39401994
chr17	39695350	39695708
chr17	39754444	39755274
chr17	40098608	40099370
chr17	40140191	40140550
chr17	40287613	40287940
chr17	40320005	40320448
chr17	40322102	40323402
chr17	40333914	40334609
chr17	40647626	40648028
chr17	41108880	41109224
chr17	41547717	41548331
chr17	41678171	41678763
chr17	41688856	41689360
chr17	42112143	42112472
chr17	42188623	42189376
chr17	42484489	42484902
chr17	42566902	42567277
chr17	42609142	42609578
chr17	42677907	42678520
chr17	42775491	42775884
chr17	43125528	43125975
chr17	43170542	43171501
chr17	43229679	43230121
chr17	43231495	43232529
chr17	43233029	43236719
chr17	43237204	43237684
chr17	43238055	43240107
chr17	43240453	43242553
chr17	43243032	43243581
chr17	43244442	43246945
chr17	43249822	43252370
chr17	43252886	43257043
chr17	43257567	43259739
chr17	43260208	43261328
chr17	43262697	43263571
chr17	43264168	43268356
chr17	43269025	43269570
chr17	43270634	43271679
chr17	43272071	43275173
chr17	43275897	43276289
chr17	43277201	43286947
chr17	43287360	43290838
chr17	43292129	43293999
chr17	43294398	43296863
chr17	43298066	43299003
chr17	43299429	43301860
chr17	43315690	43316715
chr17	43323024	43323718
chr17	43359562	43361621
chr17	43362049	43362398
chr17	43366652	43369575
chr17	43397528	43397965
chr17	43483881	43484223
chr17	43545802	43546461
chr17	43556088	43556427
chr17	44199537	44200548
chr17	44204098	44204701
chr17	44210292	44210700
chr17	44324977	44325386
chr17	44503438	44503807
chr17	44556874	44557478
chr17	45132626	45132971
chr17	45147507	45148816
chr17	45316621	45317475
chr17	45329500	45329972
chr17	45410006	45410592
chr17	45428192	45428555
chr17	46193601	46194405
chr17	46411297	46411641
chr17	47204836	47205306
chr17	47531229	47531724
chr17	47649320	47650331
chr17	47694950	47695340
chr17	47706622	47707250
chr17	48025322	48025657
chr17	48037206	48037552
chr17	48047949	48048669
chr17	48102546	48103092
chr17	49192447	49193083
chr17	49361122	49362053
chr17	49390661	49391021
chr17	49515188	49515560
chr17	49677593	49678014
chr17	49764193	49764518
chr17	49968798	49969301
chr17	50290077	50290531
chr17	50346114	50346513
chr17	50718347	50719441
chr17	50866015	50866590
chr17	51120707	51121093
chr17	56833737	56834267
chr17	57455029	57455412
chr17	57868467	57868805
chr17	57987294	57988707
chr17	58325611	58326097
chr17	58326767	58327143
chr17	58327635	58329089
chr17	58329478	58329810
chr17	58330267	58331019
chr17	58332118	58332691
chr17	58335625	58336853
chr17	58337961	58338641
chr17	58343875	58344317
chr17	58517837	58518738
chr17	58631004	58631432
chr17	58658091	58659514
chr17	58679119	58679563
chr17	59106797	59107298
chr17	59155233	59155669
chr17	59372241	59372760
chr17	62653176	62653694
chr17	63550111	63550684
chr17	63622016	63622467
chr17	63773755	63774422
chr17	63827170	63827620
chr17	63842854	63843220
chr17	64411357	64411876
chr17	64506312	64506851
chr17	64507196	64507552
chr17	64837282	64837929
chr17	64975438	64975964
chr17	65563767	65564125
chr17	73482335	73482851
chr17	74212911	74213568
chr17	74430554	74431145
chr17	74528430	74528853
chr17	74569218	74569550
chr17	74611859	74612267
chr17	74982276	74982594
chr17	75046875	75047232
chr17	75087325	75088128
chr17	75154372	75154680
chr17	75266835	75267268
chr17	75271208	75271597
chr17	75405517	75406112
chr17	75515993	75516400
chr17	75588862	75589431
chr17	75764718	75765092
chr17	75784630	75785069
chr17	75843912	75844238
chr17	75845156	75845694
chr17	75855393	75855973
chr17	75864398	75864972
chr17	75979179	75980256
chr17	76121195	76121506
chr17	76264783	76265423
chr17	76268225	76268676
chr17	76353567	76354221
chr17	76384129	76384546
chr17	76498454	76498844
chr17	76726602	76726939
chr17	77140370	77140929
chr17	77273548	77274144
chr17	77445611	77446015
chr17	77775926	77776356
chr17	77875796	77876361
chr17	78115660	78116113
chr17	78140253	78140777
chr17	78174026	78174683
chr17	78186667	78187317
chr17	78284094	78284620
chr17	78324583	78324933
chr17	78342726	78343218
chr17	78592334	78592853
chr17	78631830	78632504
chr17	78759078	78759425
chr17	79009267	79010443
chr17	79777817	79778395
chr17	79836674	79837588
chr17	79933997	79934336
chr17	79993329	79994329
chr17	80146855	80147647
chr17	80744049	80744422
chr17	80776614	80777056
chr17	80811528	80811932
chr17	80891901	80892249
chr17	81034827	81035232
chr17	81094554	81095380
chr17	81223451	81223859
chr17	81291683	81292195
chr17	81326611	81327191
chr17	81364208	81364548
chr17	81393581	81394222
chr17	81394796	81395508
chr17	81395874	81396512
chr17	81428139	81428458
chr17	81444561	81444911
chr17	81512714	81513316
chr17	81564107	81564615
chr17	81735602	81735967
chr17	81741496	81741874
chr17	81821898	81822322
chr17	81860589	81861328
chr17	81868479	81868880
chr17	81869993	81870330
chr17	81923733	81924519
chr17	82037374	82037714
chr17	82098489	82098836
chr17	82216749	82217246
chr17	82238470	82238983
chr17	82292589	82293004
chr17	82298049	82298557
chr17	82418390	82418717
chr17	82448359	82448667
chr17	82458156	82458833
chr17	82494074	82494528
chr17	82508998	82509531
chr17	82519267	82519648
chr17	82580807	82581138
chr17	82592510	82593239
chr17	83051577	83051994
chr17	83055525	83056043
chr17	83124503	83125699
chr17	83204819	83205540
chr17_GL000205v2_random	86365	89915
chr17_GL000205v2_random	140471	140863
chr17_GL000258v2_alt	7129	8026
chr17_GL000258v2_alt	20003	20579
chr17_GL000258v2_alt	339736	340062
chr17_GL000258v2_alt	389494	389825
chr17_GL000258v2_alt	592929	593430
chr17_GL000258v2_alt	1375407	1375861
chr17_GL000258v2_alt	1545458	1545785
chr17_GL000258v2_alt	1565540	1565908
chr17_GL383563v3_alt	106663	107112
chr17_GL383563v3_alt	302588	302984
chr17_GL383566v1_alt	64405	65004
chr17_KI270857v1_alt	43560	44235
chr17_KI270857v1_alt	324548	325231
chr17_KI270857v1_alt	769866	770302
chr17_KI270857v1_alt	779990	780849
chr17_KI270857v1_alt	1595125	1595545
chr17_KI270857v1_alt	1645788	1646592
chr17_KI270857v1_alt	2311864	2312269
chr17_KI270857v1_alt	2331576	2331988
chr17_KI270857v1_alt	2450750	2451073
chr17_KI270857v1_alt	2626603	2627413
chr17_KI270860v1_alt	46966	47325
chr17_KI270860v1_alt	49953	50267
chr17_KI270861v1_alt	7189	7940
chr17_KI270861v1_alt	79210	79946
chr17_KI270861v1_alt	119542	119859
chr17_KI270861v1_alt	146314	146634
chr17_KI270861v1_alt	147241	147919
chr17_KI270862v1_alt	19174	19595
chr17_KI270862v1_alt	154798	155171
chr17_KI270907v1_alt	46240	46600
chr17_KI270907v1_alt	71089	71471
chr17_KI270907v1_alt	131273	131627
chr17_KI270908v1_alt	7081	8056
chr17_KI270908v1_alt	20003	20579
chr17_KI270908v1_alt	100523	101145
chr17_KI270908v1_alt	101741	102375
chr17_KI270908v1_alt	895743	896295
chr17_KI270908v1_alt	1079853	1080500
chr17_KI270909v1_alt	43771	44574
chr17_KI270909v1_alt	252253	253008
chr17_KI270910v1_alt	19174	19595
chr17_KI270910v1_alt	78725	79151
chr17_KI270910v1_alt	136293	136646
chr17_KI270910v1_alt	151138	151766
chr18	10038	10415
chr18	107917	109373
chr18	3013189	3013499
chr18	7692182	7692505
chr18	11804118	11804755
chr18	11980669	11981577
chr18	12947802	12948327
chr18	13628189	13628859
chr18	15915399	15915773
chr18	16309006	16309331
chr18	16447466	16447793
chr18	16469745	16470053
chr18	16822573	16822904
chr18	17203011	17203319
chr18	17205059	17205414
chr18	17942120	17942454
chr18	19995279	19995625
chr18	20562017	20562487
chr18	23143515	23144136
chr18	23422856	23423373
chr18	26226418	26226885
chr18	32092037	32092439
chr18	47930881	47931212
chr18	48540469	48541349
chr18	48896738	48897451
chr18	48922662	48923456
chr18	50427759	50428453
chr18	51197908	51198454
chr18	53460164	53460525
chr18	54344040	54344390
chr18	55302864	55303266
chr18	57077978	57078361
chr18	57621817	57622201
chr18	58754463	58754937
chr18	58887028	58887839
chr18	62714966	62715466
chr18	63098223	63099274
chr18	63099882	63100474
chr18	63103320	63104008
chr18	63213366	63213818
chr18	63367290	63367630
chr18	74399000	74399589
chr18	74498900	74499334
[truncated: 2,859 more rows]
