# Supplementary material for: Core transcriptional regulatory circuitry molecule ZNF217 promotes AML cell proliferation by up-regulating MYB
Source: Int J Biol Sci. 2025 Feb 18;21(5):1966–83. doi: 10.7150/ijbs.103211 (PMC11900805; doi:10.7150/ijbs.103211)
Supplement: Supplementary file 1 — Supplementary figures and tables. [file ijbsv21p1966s1.zip › Supplementary/Table S24.xls]

## Sheet: U937_ZNF217-2_peaks
U937 ZNF217 peaks
chr	start	end
chr1	28886	29361
chr1	96016	96428
chr1	191419	192090
chr1	267408	268082
chr1	272595	273029
chr1	280330	280665
chr1	605270	605952
chr1	778376	779119
chr1	826838	828040
chr1	869453	870160
chr1	905459	905927
chr1	906660	907159
chr1	955389	955784
chr1	959040	959681
chr1	965962	966877
chr1	978303	978832
chr1	1000219	1000854
chr1	1013078	1013902
chr1	1015283	1015811
chr1	1019616	1020321
chr1	1020926	1022041
chr1	1038437	1039306
chr1	1063911	1064630
chr1	1079406	1080081
chr1	1103757	1104752
chr1	1115844	1116765
chr1	1231217	1232535
chr1	1247708	1248049
chr1	1270840	1271178
chr1	1272767	1274642
chr1	1305195	1306122
chr1	1307054	1307524
chr1	1308109	1308810
chr1	1324413	1325632
chr1	1330941	1331534
chr1	1344981	1345603
chr1	1349376	1349878
chr1	1351443	1351793
chr1	1352834	1353201
chr1	1371292	1372282
chr1	1374980	1376744
chr1	1389681	1390308
chr1	1397835	1399006
chr1	1399498	1400507
chr1	1401785	1402547
chr1	1406376	1408173
chr1	1437827	1438722
chr1	1440641	1441061
chr1	1441398	1441968
chr1	1471368	1473010
chr1	1489130	1489617
chr1	1504864	1505608
chr1	1511694	1513042
chr1	1574006	1575358
chr1	1606996	1607656
chr1	1614130	1615790
chr1	1640571	1640963
chr1	1657931	1659881
chr1	1660374	1661129
chr1	1662132	1663867
chr1	1674191	1675300
chr1	1692403	1693898
chr1	1723738	1725090
chr1	1728725	1729268
chr1	1737347	1737990
chr1	1740880	1741508
chr1	1746136	1747043
chr1	1764115	1765243
chr1	1777905	1780884
chr1	1781229	1781605
chr1	1782818	1783168
chr1	1908965	1909682
chr1	2126864	2127260
chr1	2133233	2133828
chr1	2146266	2146651
chr1	2148568	2149229
chr1	2150236	2152073
chr1	2170447	2170900
chr1	2194846	2195332
chr1	2229447	2229827
chr1	2230883	2232668
chr1	2234036	2235004
chr1	2245932	2246845
chr1	2255151	2256514
chr1	2275615	2276389
chr1	2289838	2291388
chr1	2299984	2302040
chr1	2381957	2382472
chr1	2391325	2392378
chr1	2412337	2412963
chr1	2413589	2414339
chr1	2526035	2526973
chr1	2555759	2556816
chr1	2586149	2587030
chr1	3312923	3313632
chr1	3618733	3619106
chr1	3676495	3677657
chr1	3716617	3718611
chr1	3719506	3720259
chr1	3793755	3794232
chr1	3795813	3796896
chr1	3815320	3816036
chr1	3857004	3857499
chr1	3899910	3901678
chr1	4736158	4736488
chr1	5992176	5994387
chr1	6025213	6028983
chr1	6037287	6037718
chr1	6044190	6044749
chr1	6047309	6047753
chr1	6049250	6049807
chr1	6058676	6059243
chr1	6089240	6089840
chr1	6146313	6147212
chr1	6199146	6200398
chr1	6234700	6235491
chr1	6235964	6236544
chr1	6259827	6260353
chr1	6261664	6262383
chr1	6326178	6326525
chr1	6393192	6394356
chr1	6402164	6402534
chr1	6580022	6582377
chr1	6599492	6600271
chr1	6600855	6601695
chr1	6602496	6604260
chr1	6612898	6613758
chr1	6624800	6625625
chr1	6701033	6702249
chr1	6743289	6743952
chr1	6784460	6785411
chr1	6956757	6957161
chr1	6963987	6964423
chr1	7684982	7685367
chr1	7770805	7772104
chr1	7783175	7784202
chr1	7942247	7942829
chr1	7953917	7954577
chr1	7961147	7961969
chr1	8004731	8005273
chr1	8423023	8425055
chr1	8702924	8703570
chr1	8817257	8818149
chr1	8848897	8849255
chr1	8857723	8858361
chr1	8859675	8860029
chr1	8862657	8863077
chr1	8870978	8871967
chr1	8876695	8877159
chr1	8877650	8879362
chr1	8973886	8974423
chr1	9083512	9083899
chr1	9142469	9143834
chr1	9145090	9145437
chr1	9163109	9164538
chr1	9195956	9196836
chr1	9201488	9202118
chr1	9228978	9229511
chr1	9233091	9233912
chr1	9234275	9235234
chr1	9239874	9240298
chr1	9242462	9243629
chr1	9247095	9247598
chr1	9249765	9250456
chr1	9274919	9276041
chr1	9289889	9290891
chr1	9292682	9293041
chr1	9294266	9295372
chr1	9425343	9426844
chr1	9428694	9429331
chr1	9490604	9491197
chr1	9538868	9539281
chr1	9539898	9540354
chr1	9591198	9591562
chr1	9628570	9630913
chr1	9638697	9639044
chr1	9643808	9644401
chr1	9644936	9645304
chr1	9651383	9651763
chr1	9654112	9655038
chr1	9675908	9676482
chr1	9717250	9719979
chr1	9724825	9725436
chr1	9825129	9825805
chr1	9866992	9867753
chr1	9910469	9910995
chr1	9942905	9943424
chr1	9950149	9950883
chr1	10032827	10033752
chr1	10209918	10210571
chr1	10398482	10400595
chr1	10429997	10431197
chr1	10471739	10472763
chr1	10474492	10475760
chr1	10494549	10495142
chr1	10511550	10512148
chr1	10679641	10680197
chr1	11011627	11013268
chr1	11046949	11047470
chr1	11052048	11054253
chr1	11064153	11064505
chr1	11099355	11100668
chr1	11262536	11262887
chr1	11272825	11273900
chr1	11672896	11673743
chr1	11681214	11681704
chr1	11689027	11689575
chr1	11719494	11719927
chr1	11725360	11725702
chr1	11728994	11731208
chr1	11731782	11732227
chr1	11735750	11737107
chr1	11738197	11741255
chr1	11745563	11745988
chr1	11749102	11749579
chr1	11805732	11806464
chr1	11814549	11815548
chr1	11833990	11834333
chr1	11842175	11842884
chr1	11851109	11851552
chr1	11908439	11909781
chr1	11915152	11915633
chr1	11926556	11927012
chr1	11934365	11934992
chr1	11960225	11961376
chr1	11979386	11980813
chr1	12019068	12020843
chr1	12029764	12030133
chr1	12052037	12052581
chr1	12142607	12144035
chr1	12150572	12151362
chr1	12153023	12153766
chr1	12161253	12162344
chr1	12170109	12171146
chr1	12171839	12172696
chr1	12173469	12174304
chr1	12175174	12175767
chr1	12176864	12179613
chr1	12180083	12181445
chr1	12184094	12184736
chr1	12185269	12185817
chr1	12194573	12195084
chr1	12196235	12197219
chr1	12208190	12209370
chr1	12229726	12230969
chr1	12344729	12345069
chr1	12377025	12377391
chr1	12559915	12560253
chr1	12595788	12596569
chr1	12604611	12604974
chr1	12617998	12620368
chr1	12630947	12631414
chr1	13723300	13723918
chr1	13748980	13749667
chr1	14361310	14361662
chr1	14995442	14997132
chr1	15016157	15016864
chr1	15153765	15154433
chr1	15260325	15260666
chr1	15261254	15261886
chr1	15312102	15312716
chr1	15323337	15323724
chr1	15337465	15338044
chr1	15345806	15346498
chr1	15409190	15410164
chr1	15410535	15412365
chr1	15414226	15414635
chr1	15415828	15416838
chr1	15417428	15417946
chr1	15426405	15427075
chr1	15428447	15428878
chr1	15430931	15431337
chr1	15434533	15434871
chr1	15444540	15444898
chr1	15454904	15456191
chr1	15464592	15464986
chr1	15465865	15466200
chr1	15474848	15475447
chr1	15523962	15525401
chr1	15526497	15527100
chr1	15603316	15604156
chr1	15617293	15618094
chr1	15679969	15681309
chr1	15682144	15683726
chr1	15788344	15789082
chr1	15829478	15829943
chr1	15834437	15837589
chr1	15847188	15847670
chr1	15848264	15848730
chr1	15849531	15850209
chr1	15883466	15883869
chr1	15949275	15951866
chr1	15952428	15952945
chr1	15953392	15953810
chr1	15966118	15966519
chr1	15975377	15976129
chr1	15990986	15991753
chr1	16122821	16123663
chr1	16206301	16207046
chr1	16351756	16352986
chr1	16364810	16365989
chr1	16367043	16368249
chr1	16371510	16371930
chr1	16440325	16441458
chr1	16513236	16514581
chr1	16644102	16645942
chr1	16666096	16667219
chr1	16740245	16741367
chr1	16895688	16897519
chr1	16904701	16905248
chr1	16912491	16912897
chr1	17003612	17004398
chr1	17009931	17010415
chr1	17011704	17012376
chr1	17013825	17014546
chr1	17053467	17054596
chr1	17059840	17060297
chr1	17065899	17067543
chr1	17122206	17123526
chr1	17125652	17126368
chr1	17181855	17182214
chr1	17233626	17234027
chr1	17238311	17241033
chr1	17276796	17277408
chr1	17287028	17287884
chr1	17304412	17305063
chr1	17308026	17308887
chr1	17423622	17424088
chr1	17431788	17432951
chr1	17437760	17439233
chr1	17569313	17569950
chr1	17586489	17587013
chr1	17588333	17588706
chr1	17593866	17594254
chr1	17595363	17596387
chr1	17629766	17630576
chr1	17630909	17631310
chr1	17635607	17636302
chr1	17640012	17640514
chr1	18902577	18903186
chr1	18907236	18907748
chr1	18926334	18928070
chr1	18951210	18952004
chr1	19010760	19011117
chr1	19081273	19081961
chr1	19209733	19210696
chr1	19251156	19252746
chr1	19311881	19312864
chr1	19314187	19316528
chr1	19476600	19477808
chr1	19479623	19479959
chr1	19558002	19558347
chr1	19596592	19597602
chr1	19650109	19650524
chr1	19653157	19653803
chr1	19682485	19682876
chr1	19689781	19690428
chr1	19793717	19794080
chr1	19800818	19801593
chr1	20152308	20152744
chr1	20153290	20154428
chr1	20165646	20166147
chr1	20171287	20172218
chr1	20183572	20185690
chr1	20492567	20492954
chr1	20507723	20508528
chr1	20575198	20575874
chr1	20589202	20590062
chr1	20604380	20604975
chr1	20639666	20640061
chr1	20660716	20661882
chr1	20665937	20666454
chr1	20696602	20697225
chr1	20710984	20712188
chr1	20786128	20787736
chr1	21175759	21176128
chr1	21176637	21177457
chr1	21261657	21262412
chr1	21294286	21294839
chr1	21324181	21325552
chr1	21334249	21334908
chr1	21345349	21345962
chr1	21440317	21440648
chr1	21665569	21666113
chr1	21782530	21783841
chr1	21823685	21824096
chr1	22018900	22019757
chr1	22024633	22026314
chr1	22039512	22040073
chr1	22052379	22053706
chr1	22451770	22452549
chr1	22619467	22619935
chr1	22710287	22710784
chr1	22734998	22735915
chr1	22745809	22746589
chr1	22831826	22832214
chr1	23019292	23020088
chr1	23168556	23169311
chr1	23177355	23177757
chr1	23244857	23245306
chr1	23343414	23344778
chr1	23368107	23369886
chr1	23378102	23378642
chr1	23384263	23384947
chr1	23401762	23403170
chr1	23403686	23404095
chr1	23524801	23525381
chr1	23526834	23528728
chr1	23529376	23531733
chr1	23539826	23540355
chr1	23559382	23559831
chr1	23567038	23567804
chr1	23634695	23635080
chr1	23637676	23638070
chr1	23691285	23692206
chr1	23777920	23778629
chr1	23790836	23791919
chr1	23793414	23793757
chr1	23794218	23794883
chr1	23798791	23801336
chr1	23807979	23808405
chr1	23825202	23825671
chr1	23868075	23868842
chr1	23869342	23869782
chr1	23894959	23895811
chr1	23897406	23898408
chr1	23901351	23902160
chr1	23908792	23909506
chr1	23912640	23913660
chr1	23914132	23914468
chr1	23916486	23917313
chr1	23958545	23960056
chr1	23972514	23972892
chr1	23980066	23981351
chr1	24149756	24150811
chr1	24190501	24191054
chr1	24192196	24192588
chr1	24199020	24199476
chr1	24321732	24322316
chr1	24480826	24481175
chr1	24502273	24502796
chr1	24641842	24644142
chr1	24717920	24718312
chr1	24727305	24727656
chr1	24733061	24733769
chr1	24847864	24848790
chr1	24910991	24911561
chr1	24928852	24929558
chr1	24930251	24930870
chr1	24954800	24955824
chr1	24963485	24963981
chr1	24965069	24967105
chr1	25001286	25001704
chr1	25007499	25008526
chr1	25021897	25023264
chr1	25030496	25032351
chr1	25033349	25035405
chr1	25082021	25083961
chr1	25101713	25102056
chr1	25103243	25103814
chr1	25231959	25232848
chr1	25239842	25240195
chr1	25246486	25247862
chr1	25337290	25338876
chr1	25414375	25414714
chr1	25417988	25418508
chr1	25430014	25431129
chr1	25549291	25550328
chr1	25809767	25810403
chr1	25819487	25821731
chr1	25858756	25859859
chr1	25860221	25860807
chr1	25896758	25897286
chr1	25905230	25907050
chr1	25922386	25923467
chr1	25929466	25929990
chr1	25997460	25998769
chr1	26016358	26017394
chr1	26021974	26022336
chr1	26035435	26036570
chr1	26110948	26112547
chr1	26166240	26166610
chr1	26233897	26234847
chr1	26274987	26275619
chr1	26276055	26276752
chr1	26278596	26282029
chr1	26283456	26284072
chr1	26284420	26285853
chr1	26287233	26287627
chr1	26288413	26291011
chr1	26305835	26307038
chr1	26315198	26316102
chr1	26317748	26318365
chr1	26321264	26321695
chr1	26344323	26344716
chr1	26361191	26361771
chr1	26378239	26378760
chr1	26387248	26387640
chr1	26431924	26432595
chr1	26470347	26470740
chr1	26471483	26473422
chr1	26477476	26477806
chr1	26500150	26501581
chr1	26530161	26531445
chr1	26541683	26542987
chr1	26545551	26546633
chr1	26554062	26554935
chr1	26560229	26560801
chr1	26573767	26574171
chr1	26581075	26582081
chr1	26582467	26583151
chr1	26620215	26621864
chr1	26648051	26649174
chr1	26692254	26693558
chr1	26695093	26698261
chr1	26723301	26723634
chr1	26771457	26771897
chr1	26787338	26788632
chr1	26833367	26833998
chr1	26864301	26865573
chr1	26889833	26890904
chr1	26899998	26900486
chr1	26921707	26922289
chr1	26937799	26938774
chr1	26973947	26974375
chr1	26997605	26998048
chr1	27001509	27002422
chr1	27067307	27067762
chr1	27074006	27074578
chr1	27099069	27099996
chr1	27102605	27103096
chr1	27111773	27112827
chr1	27122667	27123047
chr1	27136961	27137812
chr1	27154895	27155500
chr1	27192235	27192692
chr1	27233970	27234898
chr1	27321864	27322530
chr1	27340872	27343748
chr1	27349285	27349652
chr1	27351637	27351990
chr1	27364928	27366295
chr1	27366645	27367426
chr1	27368131	27368675
chr1	27369323	27370294
chr1	27468530	27468866
chr1	27478806	27479239
chr1	27489283	27490808
chr1	27525445	27526591
chr1	27531707	27532174
chr1	27548975	27549333
chr1	27603401	27604480
chr1	27607182	27607728
chr1	27616573	27617193
chr1	27618111	27618838
chr1	27623694	27624100
chr1	27624858	27626906
chr1	27631207	27633686
chr1	27634406	27635093
chr1	27655830	27656259
chr1	27658881	27660511
chr1	27662401	27663311
chr1	27666555	27667149
chr1	27667632	27668068
chr1	27672070	27672479
chr1	27725363	27725954
chr1	27773084	27773826
chr1	27779393	27780486
chr1	27780991	27781339
chr1	27830283	27831389
chr1	27858256	27859071
chr1	27862427	27864722
chr1	27868991	27869726
chr1	27871931	27874105
chr1	27874740	27875598
chr1	27884423	27884860
chr1	27885287	27885683
chr1	27887422	27887782
chr1	27914023	27915197
chr1	27943261	27943920
chr1	27945675	27946093
chr1	28088014	28089244
chr1	28139550	28140063
chr1	28154969	28155493
chr1	28156938	28157445
chr1	28171117	28171795
chr1	28172775	28175598
chr1	28176213	28177188
chr1	28232607	28233652
chr1	28235439	28236368
chr1	28246990	28247470
chr1	28258814	28260030
chr1	28313830	28314191
chr1	28326028	28326497
chr1	28327570	28330185
chr1	28353267	28353891
chr1	28369621	28370506
chr1	28505459	28506939
chr1	28511445	28512364
chr1	28512915	28516475
chr1	28517696	28519253
chr1	28551985	28553744
chr1	28581545	28583054
chr1	28589942	28590296
chr1	28597648	28598026
chr1	28635196	28635660
chr1	28642600	28643463
chr1	28647541	28649416
chr1	28668628	28669890
chr1	28736390	28737893
chr1	28749150	28749666
chr1	28785341	28785673
chr1	28884655	28885755
chr1	28886454	28887039
chr1	28914138	28915435
chr1	29181161	29182622
chr1	29230650	29231276
chr1	29920731	29921078
chr1	30129603	30130009
chr1	30718196	30719787
chr1	30740752	30742513
chr1	30743971	30744407
chr1	30745258	30746871
chr1	30747589	30748916
chr1	30754734	30755264
chr1	30756537	30757103
chr1	30757538	30758049
chr1	30782564	30784233
chr1	30801459	30802136
chr1	30823658	30824816
chr1	30881208	30881886
chr1	30912213	30913495
chr1	30929650	30930123
chr1	31013876	31014274
chr1	31065079	31066117
chr1	31102488	31103315
chr1	31109369	31109724
chr1	31155076	31155823
chr1	31180299	31180703
chr1	31296464	31297226
chr1	31394742	31395535
chr1	31397259	31397819
chr1	31413505	31413996
chr1	31422526	31422904
chr1	31471139	31471580
chr1	31505633	31506275
chr1	31507332	31508173
chr1	31523472	31524771
chr1	31548803	31549788
chr1	31587346	31587772
chr1	31624819	31626374
chr1	31626756	31627513
chr1	31639331	31639662
chr1	31644110	31645304
chr1	31700886	31701735
chr1	31788222	31789764
chr1	31798571	31799134
chr1	31937334	31938862
chr1	31939673	31940290
chr1	31944165	31945379
chr1	31954717	31955272
chr1	31956689	31958031
chr1	32013273	32013870
chr1	32065392	32065846
chr1	32072597	32073612
chr1	32108018	32108736
chr1	32179315	32180695
chr1	32200408	32201604
chr1	32221981	32222976
chr1	32239476	32240011
chr1	32291718	32293036
chr1	32337022	32338575
chr1	32349184	32349745
chr1	32350804	32351887
chr1	32360243	32360613
chr1	32361513	32362157
chr1	32394011	32394855
chr1	32425195	32425581
chr1	32500140	32500922
chr1	32650285	32651781
chr1	32711534	32712928
chr1	32724850	32725292
chr1	32760164	32760744
chr1	32789652	32790038
chr1	32816871	32818353
chr1	32941960	32942359
chr1	32963702	32964198
chr1	32964573	32965145
chr1	32991783	32993639
chr1	32997816	32999321
chr1	33036461	33037145
chr1	33045029	33045485
chr1	33055372	33055863
chr1	33099456	33099809
chr1	33141043	33141397
chr1	33181413	33182030
chr1	33256585	33258333
chr1	33327648	33328314
chr1	33349868	33350576
chr1	33921071	33921549
chr1	34859212	34859811
chr1	34984812	34985676
chr1	35031277	35032303
chr1	35079367	35079750
chr1	35192183	35193371
chr1	35268618	35269521
chr1	35345492	35345878
chr1	35557211	35557766
chr1	35558454	35559555
chr1	35564429	35565356
chr1	35575972	35578915
chr1	35640962	35642107
chr1	35715668	35716167
chr1	35718240	35719854
chr1	35769264	35770154
chr1	35842291	35842760
chr1	35930422	35931694
chr1	36088367	36089352
chr1	36119887	36120645
chr1	36123558	36123945
chr1	36133731	36134169
chr1	36149106	36149916
chr1	36150322	36151037
chr1	36155617	36157453
chr1	36160654	36161429
chr1	36161985	36162431
chr1	36203686	36204079
chr1	36223884	36224947
chr1	36247844	36248354
chr1	36348649	36350306
chr1	36350660	36351099
chr1	36366170	36366882
chr1	36369278	36369767
chr1	36371317	36371903
chr1	36373906	36375181
chr1	36378440	36379055
chr1	36385049	36387068
chr1	36397289	36397923
chr1	36400624	36401898
chr1	36421020	36421418
chr1	36458687	36459036
chr1	36463532	36464734
chr1	36486696	36487144
chr1	37454806	37455203
chr1	37471448	37472074
chr1	37474884	37477725
chr1	37478255	37480807
chr1	37486382	37487588
chr1	37514318	37515158
chr1	37531858	37532308
chr1	37553987	37554652
chr1	37595486	37596294
chr1	37689652	37693421
chr1	37722588	37722932
chr1	37793083	37793441
chr1	37794180	37795790
chr1	37807899	37809177
chr1	37859078	37860253
chr1	37931460	37932070
chr1	37945877	37947108
chr1	37989076	37990957
chr1	37995841	37997357
chr1	37997728	37998304
chr1	37999043	38001765
chr1	38004115	38005084
chr1	38008967	38009969
chr1	38012106	38013193
chr1	38025765	38026730
chr1	38029731	38030261
chr1	38507418	38507877
chr1	38859101	38860326
chr1	38873167	38873765
chr1	38990808	38991499
chr1	39002275	39002721
chr1	39025995	39027405
chr1	39039130	39039470
chr1	39064145	39065230
chr1	39086973	39087328
chr1	39098456	39098796
chr1	39191810	39192222
chr1	39197844	39198437
chr1	39574792	39575836
chr1	39576465	39577214
chr1	39609534	39610002
chr1	39798598	39799888
chr1	39804124	39804472
chr1	39816440	39817737
chr1	39818380	39818736
chr1	39926211	39926930
chr1	39934314	39935104
chr1	39936517	39937365
chr1	39940397	39941155
chr1	39954506	39956098
chr1	39960546	39961121
chr1	39980736	39981160
chr1	40039503	40041271
chr1	40096845	40097680
chr1	40161091	40161894
chr1	40257631	40258431
chr1	40305842	40306356
chr1	40312283	40312908
chr1	40313289	40314416
chr1	40314955	40315403
chr1	40373434	40374613
chr1	40449819	40450367
chr1	40476997	40477469
chr1	40508737	40509466
chr1	40531587	40531972
chr1	40665510	40666033
chr1	40691620	40692608
chr1	40860752	40861434
chr1	40862165	40862810
chr1	40877829	40878164
chr1	40901918	40902696
chr1	40979292	40980219
chr1	40980584	40980934
chr1	41023499	41024005
chr1	41241152	41241681
chr1	41274509	41275352
chr1	41341960	41342609
chr1	41353923	41354276
chr1	41428188	41428914
chr1	41432058	41433188
chr1	41683720	41684511
chr1	41726749	41727986
chr1	41728353	41729334
chr1	41730389	41730811
chr1	41731554	41732195
chr1	41738703	41741708
chr1	41751447	41752516
chr1	41782884	41783389
chr1	41802960	41803696
chr1	42146466	42146919
chr1	42334249	42334815
chr1	42335420	42335751
chr1	42455837	42456924
chr1	42658022	42659239
chr1	42681770	42683456
chr1	42736949	42737407
chr1	42766665	42767680
chr1	42816795	42817407
chr1	42846197	42847048
chr1	42931163	42932845
chr1	42936336	42937432
chr1	42938221	42939138
chr1	42944151	42944721
chr1	42957774	42958198
chr1	42958559	42959402
chr1	43171570	43172559
chr1	43273952	43274594
chr1	43358307	43359262
chr1	43362739	43363070
chr1	43367739	43368501
chr1	43389449	43390150
chr1	43453402	43454531
chr1	43649676	43650682
chr1	43707004	43708128
chr1	43783522	43783906
chr1	43833799	43834790
chr1	43929845	43930266
chr1	43934164	43935194
chr1	43946312	43947701
chr1	43969466	43970379
chr1	43974328	43975855
chr1	43978073	43978945
chr1	43991305	43991970
chr1	44036204	44036650
chr1	44069242	44069823
chr1	44213356	44213998
chr1	44354773	44355663
chr1	44404020	44404472
chr1	44404884	44409211
chr1	44411777	44413092
chr1	44416416	44418596
chr1	44423718	44424053
chr1	44432969	44433324
chr1	44632132	44632825
chr1	44636778	44637508
chr1	44672512	44672977
chr1	44673858	44674788
chr1	44722199	44725452
chr1	44726833	44727362
chr1	44729476	44730915
chr1	44731462	44731848
chr1	44738178	44738820
chr1	44739386	44740222
chr1	44775229	44776260
chr1	44776654	44778563
chr1	44797012	44797415
chr1	44799854	44800471
chr1	44806941	44810730
chr1	44820211	44820870
chr1	44826306	44827229
chr1	44829751	44830134
chr1	44835803	44836253
chr1	44841762	44842107
chr1	44986044	44987490
chr1	45012078	45013192
chr1	45303237	45304283
chr1	45304648	45305066
chr1	45339658	45341463
chr1	45372310	45372948
chr1	45499903	45500667
chr1	45508795	45509170
chr1	45520542	45520922
chr1	45521446	45522272
chr1	45522809	45523139
chr1	45550470	45551231
chr1	45582715	45585107
chr1	45686279	45687599
chr1	45750297	45750976
chr1	45803432	45804179
chr1	46132669	46133597
chr1	46197973	46198787
chr1	46246980	46248157
chr1	46301631	46304049
chr1	46340132	46341208
chr1	46348007	46348581
chr1	46349110	46349452
chr1	46373843	46374350
chr1	46393385	46395854
chr1	46401770	46402407
chr1	46404583	46405280
chr1	46413082	46413697
chr1	46442554	46443128
chr1	46488525	46488987
chr1	46508552	46509392
chr1	46586937	46587304
chr1	46718851	46719455
chr1	47166048	47166434
chr1	47179123	47179623
chr1	47256606	47256938
chr1	47313846	47314947
chr1	47333203	47334859
chr1	47363374	47363825
chr1	47432336	47433013
chr1	47436614	47438285
chr1	48387450	48387834
chr1	49329101	49329442
chr1	50959624	50960705
chr1	50968000	50970073
chr1	50976921	50977403
chr1	51296572	51296979
chr1	51302938	51303751
chr1	51310974	51311492
chr1	51313187	51315252
chr1	51321713	51322136
chr1	51331202	51331742
chr1	51518004	51519870
chr1	51729326	51730176
chr1	51878123	51879299
chr1	52032707	52033845
chr1	52054956	52055695
chr1	52056033	52056988
chr1	52142282	52142891
chr1	52365350	52366468
chr1	52403891	52404968
chr1	52552283	52553597
chr1	52636739	52637262
chr1	52650012	52650344
chr1	52656819	52657443
chr1	52674921	52675256
chr1	52697617	52698656
chr1	52703039	52703725
chr1	52726414	52726781
chr1	52842470	52843419
chr1	53110025	53111147
chr1	53196360	53197173
chr1	53220317	53220920
chr1	53238249	53238979
chr1	53319627	53320056
chr1	53325727	53327554
chr1	53682180	53682528
chr1	53837352	53838666
chr1	53889573	53890068
chr1	53945440	53946592
chr1	54052590	54054034
chr1	54199805	54200633
chr1	54220108	54220727
chr1	54238430	54238853
chr1	54335589	54335979
chr1	54371781	54372488
chr1	54372856	54373758
chr1	54404875	54405312
chr1	54406084	54407556
chr1	54413993	54414435
chr1	54457334	54457872
chr1	54463586	54465177
chr1	54476348	54476786
chr1	54487885	54489801
chr1	54541965	54543175
chr1	54543523	54544447
chr1	54545078	54546828
chr1	54547191	54547539
chr1	54567718	54568548
chr1	54570262	54572448
chr1	54715516	54716295
chr1	54798935	54799549
chr1	54887573	54887961
chr1	54950227	54950613
chr1	54966788	54967484
chr1	55214005	55216092
chr1	55631802	55632132
chr1	56424922	56425517
chr1	56506296	56506832
chr1	56522802	56523170
chr1	56578497	56579686
chr1	56818602	56818998
chr1	56974135	56974610
chr1	57423383	57423781
chr1	58132119	58132453
chr1	58546075	58546926
chr1	58699644	58700067
chr1	58755307	58755760
chr1	58781876	58785750
chr1	58814510	58816575
chr1	58881455	58881822
chr1	58895689	58896907
chr1	58898938	58899689
chr1	58903440	58904377
chr1	58919498	58919871
chr1	58932907	58933392
chr1	58964530	58964873
chr1	59296467	59297746
chr1	59507561	59507920
chr1	59673102	59674073
chr1	59693617	59694171
chr1	59712294	59712646
chr1	59723949	59724302
chr1	61139139	61139561
chr1	61724866	61725524
chr1	62435998	62437642
chr1	62783731	62784514
chr1	63367232	63368093
chr1	63522970	63523683
chr1	63593008	63594860
chr1	63615612	63615946
chr1	64320568	64321116
chr1	64470357	64470783
chr1	64744558	64745129
chr1	64965911	64966549
chr1	65066138	65068306
chr1	65148274	65149352
chr1	65419787	65421017
chr1	65691697	65692120
chr1	65744162	65744492
chr1	66328631	66329017
chr1	66332150	66332582
chr1	66393591	66394225
chr1	66739125	66739603
chr1	66924111	66925752
chr1	66929848	66930691
chr1	67054197	67054540
chr1	67396917	67397364
chr1	67429168	67431234
chr1	67575420	67575800
chr1	67832979	67833678
chr1	68231190	68231535
chr1	68338568	68338929
chr1	68496814	68497363
chr1	68739425	68739925
chr1	69910843	69911255
chr1	69919756	69920106
chr1	70205338	70206091
chr1	70221341	70221897
chr1	70353842	70355047
chr1	70410836	70411605
chr1	71053884	71054412
chr1	71080606	71081367
chr1	72282987	72284766
chr1	73770176	73770582
chr1	74652635	74652972
chr1	74732665	74733661
chr1	75124805	75125356
chr1	75724277	75724978
chr1	75784395	75785281
chr1	75785802	75786494
chr1	75797264	75797753
chr1	76074358	76075155
chr1	77682259	77684009
chr1	77759060	77759793
chr1	77779612	77780255
chr1	77978712	77979525
chr1	83163972	83164554
chr1	83998820	83999261
chr1	84298685	84299315
chr1	84442791	84443342
chr1	84479228	84479834
chr1	84505534	84506658
chr1	84572688	84573147
chr1	84574023	84574761
chr1	84620573	84621084
chr1	84690087	84690943
chr1	85258979	85259998
chr1	85276025	85277035
chr1	85642040	85642539
chr1	85708134	85708668
chr1	86704114	86705519
chr1	86833991	86834343
chr1	86913912	86915754
chr1	87151469	87152360
chr1	87154336	87154692
chr1	87328015	87328830
chr1	87335031	87335644
chr1	88683718	88684937
chr1	88891170	88891533
chr1	88892788	88893253
chr1	88992114	88993316
chr1	89127075	89127633
chr1	89524289	89524712
chr1	89633110	89633919
chr1	89820621	89821404
chr1	89821901	89822275
chr1	89843233	89844054
chr1	89994775	89995550
chr1	91021194	91022575
chr1	91114665	91115317
chr1	91500593	91501509
chr1	91572055	91572453
chr1	92096020	92096437
chr1	92475992	92476551
chr1	92480125	92487200
chr1	92784867	92785471
chr1	92832014	92832804
chr1	92960711	92962160
chr1	93078923	93079712
chr1	93179698	93181130
chr1	93345437	93346649
chr1	93758753	93759497
chr1	93817120	93817963
chr1	93846109	93846627
chr1	93847078	93848083
chr1	93878637	93879283
chr1	93909303	93910006
chr1	94302350	94303019
chr1	94418007	94418656
chr1	94720555	94721064
chr1	94723656	94724385
chr1	95072633	95073268
chr1	95233842	95234597
chr1	96721478	96722626
chr1	97920610	97921497
chr1	99719158	99719489
chr1	99969696	99970560
chr1	100037800	100038872
chr1	100132544	100133381
chr1	100265807	100266535
chr1	100351061	100352720
chr1	100894967	100896459
chr1	101025880	101026296
chr1	101257704	101258385
chr1	103525687	103526159
chr1	107056466	107057411
chr1	107963959	107964872
chr1	107965299	107965936
chr1	108167277	108167622
chr1	108199916	108200643
chr1	108432484	108432836
chr1	108660662	108661798
chr1	108691979	108693349
chr1	108746446	108747443
chr1	108830450	108830878
chr1	108876636	108877138
chr1	108963240	108964073
chr1	109040972	109042599
chr1	109075779	109076303
chr1	109090087	109091185
chr1	109099807	109100464
chr1	109100937	109101676
chr1	109213924	109214584
chr1	109282948	109283569
chr1	109426015	109426943
chr1	109483924	109485194
chr1	109494017	109494930
chr1	109532608	109533054
chr1	109548629	109549055
chr1	109620353	109621670
chr1	109776717	109777595
chr1	109790614	109791398
chr1	109793434	109793781
chr1	109819353	109820141
chr1	109821031	109823113
chr1	109895552	109896252
chr1	109933969	109934707
chr1	109984193	109985114
chr1	110034614	110035350
chr1	110209812	110211145
chr1	110312411	110312744
chr1	110337817	110340059
chr1	110407296	110408110
chr1	110433700	110434042
chr1	110619414	110619913
chr1	110630962	110631301
chr1	110673230	110674798
chr1	110704324	110704697
chr1	110875232	110875784
chr1	110963357	110964190
chr1	111139650	111140671
chr1	111197331	111197963
chr1	111199304	111200754
chr1	111202659	111204851
chr1	111448649	111449869
chr1	111473464	111473867
chr1	111507390	111508376
chr1	111620002	111620488
chr1	111655749	111656208
chr1	111733265	111734512
chr1	111737972	111739904
chr1	111755076	111756347
chr1	112393837	112394186
chr1	112618727	112620291
chr1	112674263	112675579
chr1	112700373	112701247
chr1	112704550	112706698
chr1	112714363	112714733
chr1	112722924	112723438
chr1	112732450	112732914
chr1	112955354	112957519
chr1	113045711	113046506
chr1	113072757	113073649
chr1	113132709	113133051
chr1	113191551	113192678
chr1	113390039	113390392
chr1	113759179	113759995
chr1	113811646	113812938
chr1	113849541	113849920
chr1	113904438	113906200
chr1	113929259	113930837
chr1	114481156	114481973
chr1	114510250	114511598
chr1	114511954	114512561
chr1	114581377	114582362
chr1	114716386	114716802
chr1	114757017	114758082
chr1	114780208	114781215
chr1	115088957	115089340
chr1	115106259	115106754
chr1	115113158	115113625
chr1	115641429	115642925
chr1	115828441	115830274
chr1	115832971	115833385
chr1	115917593	115918186
chr1	115976002	115976536
chr1	116151932	116152439
chr1	116373270	116374611
chr1	116485019	116485717
chr1	116496318	116496998
chr1	116503697	116504809
chr1	116515081	116515890
chr1	116531910	116532827
chr1	116569902	116571788
chr1	116874978	116875431
chr1	116909238	116909635
chr1	116988327	116989436
chr1	116990750	116991084
chr1	117003258	117003679
chr1	117059470	117060684
chr1	117366534	117367780
chr1	117928996	117930050
chr1	118831488	118831916
chr1	119001762	119002588
chr1	119140018	119141335
chr1	119565022	119565362
chr1	119573817	119574346
chr1	119667322	119667665
chr1	119711878	119713327
chr1	120068627	120070047
chr1	120176097	120176764
chr1	120414531	120415538
chr1	120558352	120559043
chr1	120723529	120725051
chr1	121016286	121016781
chr1	121097032	121097662
chr1	121183915	121185768
chr1	121518764	121519864
chr1	121587044	121587417
chr1	125015583	125015913
chr1	125066410	125067243
chr1	125102987	125103430
chr1	143338689	143339171
chr1	143643187	143643656
chr1	143665557	143665942
chr1	143804409	143805237
chr1	143860665	143861064
chr1	143876089	143876428
chr1	143971503	143973948
chr1	144160138	144160485
chr1	144164220	144164907
chr1	144218742	144219387
chr1	144412717	144413199
chr1	144461051	144462004
chr1	144484961	144485299
chr1	144546295	144546917
chr1	144560628	144561095
chr1	144715647	144716187
chr1	144746425	144747293
chr1	144805898	144806433
chr1	145008771	145009547
chr1	145094428	145096423
chr1	145128903	145129292
chr1	145215000	145215941
chr1	145280826	145282437
chr1	145452019	145452473
chr1	145607991	145608607
chr1	145823401	145824439
chr1	145844816	145845803
chr1	145858470	145859879
chr1	145872400	145872754
chr1	145918265	145919534
chr1	145926939	145927541
chr1	145957504	145958073
chr1	145976252	145976622
chr1	145996743	145997100
chr1	146035166	146036212
chr1	146037247	146039212
chr1	146228031	146229421
chr1	146297656	146298590
chr1	146328403	146329294
chr1	146376356	146378616
chr1	146386842	146387941
chr1	146472154	146472799
chr1	146478343	146478713
chr1	146938339	146938919
chr1	147172254	147173168
chr1	147242703	147243592
chr1	147599792	147600287
chr1	147928407	147928932
chr1	148151742	148152308
chr1	148318141	148319009
chr1	148522121	148523210
chr1	148678712	148679095
chr1	148679510	148680166
chr1	148883922	148884278
chr1	148951791	148952814
chr1	149102845	149103896
chr1	149390177	149391465
chr1	149607108	149608292
chr1	149708234	149708596
chr1	149768587	149768952
chr1	149792585	149792993
chr1	149811815	149812486
chr1	149812932	149813711
chr1	149831924	149833345
chr1	149839282	149843463
chr1	149850188	149854498
chr1	149860388	149861879
chr1	149885446	149888598
chr1	149899628	149899973
chr1	149927206	149928416
chr1	150066998	150067805
chr1	150159371	150161196
chr1	150162100	150163475
chr1	150213410	150214007
chr1	150234391	150235232
chr1	150235716	150236581
chr1	150268094	150269392
chr1	150321122	150321928
chr1	150363640	150364968
chr1	150365665	150366073
chr1	150487070	150487869
chr1	150515773	150516201
chr1	150549814	150550775
chr1	150552177	150553254
chr1	150561079	150562376
chr1	150572162	150572540
chr1	150578809	150580066
chr1	150604968	150605399
chr1	150629213	150630355
chr1	150729494	150729983
chr1	150875937	150877204
chr1	150925410	150926677
chr1	150972117	150972452
chr1	150973314	150974863
chr1	150977217	150977722
chr1	150979213	150979621
chr1	151008357	151009097
chr1	151048078	151048593
chr1	151057712	151059572
chr1	151070129	151071828
chr1	151156788	151157414
chr1	151158093	151158888
chr1	151165629	151166867
chr1	151189691	151190315
chr1	151198264	151199497
chr1	151254179	151255020
chr1	151281139	151283463
chr1	151327100	151328072
chr1	151346857	151347536
chr1	151398500	151400210
chr1	151457528	151458030
chr1	151458441	151459784
chr1	151611615	151613716
chr1	151653858	151654263
chr1	151763004	151763670
chr1	151790172	151790802
chr1	151833135	151833469
chr1	151834056	151834446
chr1	151856729	151857122
chr1	151909266	151909923
chr1	151989251	151990086
chr1	151992579	151994255
chr1	151996741	151997242
chr1	152029091	152029471
chr1	152030199	152030610
chr1	152036338	152038047
chr1	152047681	152048657
chr1	152052775	152053154
chr1	152214865	152215234
chr1	152216070	152216434
chr1	152476416	152476787
chr1	152496015	152496385
chr1	153231442	153232133
chr1	153344459	153345352
chr1	153357266	153358109
chr1	153375256	153375883
chr1	153390261	153391093
chr1	153471041	153471421
chr1	153514838	153516465
chr1	153533001	153533763
chr1	153535056	153536559
chr1	153540673	153541387
chr1	153544969	153546119
chr1	153547037	153547722
chr1	153548548	153549158
chr1	153565295	153567127
chr1	153597374	153597764
chr1	153598606	153598974
chr1	153600824	153601232
chr1	153610478	153611101
chr1	153617201	153617859
chr1	153633747	153634502
chr1	153678639	153679119
chr1	153688245	153688695
chr1	153727558	153728754
chr1	153783431	153783789
chr1	153789528	153790629
chr1	153791369	153792265
chr1	153921859	153923760
chr1	153936511	153936930
chr1	153945070	153947357
chr1	153957648	153958821
chr1	153962328	153963923
chr1	153967231	153968127
chr1	153976798	153978055
chr1	153985443	153986127
chr1	153986995	153988217
chr1	153990178	153990993
chr1	154154524	154154979
chr1	154182160	154183593
chr1	154220153	154221935
chr1	154272250	154272938
chr1	154342538	154343528
chr1	154403353	154403953
chr1	154404831	154406508
chr1	154407004	154407865
chr1	154420166	154421155
chr1	154432544	154433666
chr1	154445201	154445574
chr1	154551344	154551754
chr1	154558714	154559675
chr1	154607516	154608808
chr1	154627226	154627985
chr1	154720754	154721610
chr1	154936428	154937678
chr1	154955844	154956452
chr1	154961291	154962484
chr1	154973445	154975019
chr1	154983077	154983550
chr1	154988130	154988592
chr1	154992765	154994042
chr1	155000219	155003424
chr1	155004264	155004852
chr1	155005234	155011330
chr1	155015406	155015970
chr1	155017479	155018064
chr1	155023467	155023914
chr1	155026807	155027178
chr1	155028549	155029407
chr1	155044585	155045099
chr1	155050691	155053389
chr1	155061298	155062522
chr1	155063235	155064197
chr1	155084925	155086035
chr1	155091370	155092008
chr1	155135299	155136971
chr1	155140066	155140967
chr1	155172691	155173281
chr1	155175460	155176298
chr1	155177249	155177608
chr1	155178763	155179204
chr1	155185206	155185537
chr1	155191913	155192795
chr1	155193250	155193637
chr1	155207131	155207799
chr1	155208313	155209566
chr1	155212537	155212900
chr1	155234046	155234558
chr1	155236230	155236620
chr1	155244282	155245173
chr1	155261709	155262657
chr1	155273029	155273825
chr1	155277068	155277436
chr1	155308259	155309780
chr1	155323014	155325013
chr1	155562536	155563519
chr1	155609646	155610994
chr1	155636669	155637269
chr1	155687856	155689205
chr1	155745359	155746106
chr1	155856978	155857698
chr1	155858743	155859961
chr1	155893859	155894245
chr1	155910943	155911348
chr1	155912108	155912616
chr1	155934104	155934565
chr1	155940925	155942799
chr1	155945622	155946314
chr1	155970217	155971088
chr1	155975411	155978914
chr1	155989379	155991131
chr1	156020345	156021015
chr1	156053075	156055642
chr1	156082279	156083440
chr1	156096433	156097850
chr1	156103086	156104601
chr1	156114045	156116182
chr1	156119683	156120283
chr1	156123338	156124187
chr1	156124686	156125657
chr1	156126064	156127964
chr1	156128360	156129336
chr1	156129894	156130665
chr1	156134603	156134937
chr1	156154212	156154746
chr1	156193383	156194510
chr1	156212888	156213319
chr1	156245171	156245825
chr1	156281297	156283178
chr1	156294918	156295710
chr1	156337899	156339011
chr1	156377110	156378440
chr1	156382911	156383507
chr1	156385742	156386110
chr1	156394929	156395513
chr1	156398088	156398999
chr1	156421035	156421792
chr1	156456557	156458123
chr1	156490638	156493241
chr1	156498907	156501531
chr1	156502566	156503435
chr1	156504599	156505890
chr1	156551320	156552127
chr1	156552866	156553207
chr1	156572128	156572713
chr1	156583775	156584159
chr1	156591955	156592678
chr1	156593163	156593746
chr1	156600614	156601787
chr1	156643527	156644527
chr1	156657669	156659322
chr1	156659727	156662317
chr1	156689337	156690087
chr1	156691813	156692641
chr1	156726087	156727001
chr1	156728088	156729243
chr1	156731915	156732335
chr1	156740618	156741700
chr1	156743024	156743664
chr1	156744065	156744460
chr1	156746672	156748010
chr1	156748347	156750601
chr1	156751000	156752409
chr1	156766748	156768364
chr1	156775702	156776178
chr1	156804211	156804639
chr1	156813529	156814151
chr1	156814807	156815316
chr1	156815793	156817293
chr1	156926254	156926901
chr1	157090005	157090460
chr1	157106360	157106886
chr1	157137556	157137993
chr1	157403395	157403918
chr1	158180800	158181439
chr1	158285811	158286242
chr1	158501760	158502103
chr1	158808382	158808935
chr1	159201469	159201824
chr1	159780747	159781098
chr1	159826234	159827507
chr1	159889510	159890611
chr1	159910281	159910672
chr1	159918285	159918876
chr1	159923306	159926171
chr1	160031314	160032304
chr1	160098211	160098663
chr1	160101004	160101424
chr1	160204978	160205328
chr1	160205761	160206459
chr1	160261973	160262624
chr1	160284802	160285189
chr1	160342994	160343876
chr1	160346700	160347102
chr1	160375479	160376244
chr1	160712518	160712886
chr1	160837627	160838098
chr1	160860949	160861281
chr1	160862059	160864005
chr1	160935569	160936011
chr1	161013492	161014027
chr1	161020548	161021863
chr1	161045110	161046278
chr1	161049072	161049470
chr1	161068238	161070178
chr1	161083267	161084091
chr1	161117602	161118464
chr1	161132130	161133260
chr1	161144847	161145235
chr1	161153946	161154374
chr1	161159015	161159728
chr1	161165861	161167034
chr1	161176756	161177861
chr1	161193178	161194104
chr1	161200909	161202744
chr1	161214742	161215806
chr1	161225776	161226688
chr1	161227270	161228142
chr1	161297985	161298761
chr1	161299172	161300417
chr1	161305400	161306809
chr1	161314055	161314877
chr1	161389287	161390621
chr1	161398747	161400223
chr1	161422147	161422546
chr1	161440228	161441047
chr1	161441623	161442292
chr1	161446625	161448305
chr1	161454245	161455761
chr1	161461602	161463197
chr1	161468812	161470477
chr1	161481485	161481919
chr1	161524089	161524604
chr1	161530537	161531135
chr1	161539945	161540500
chr1	161612172	161613194
chr1	161722127	161722715
chr1	161725800	161727802
chr1	161749644	161750327
chr1	161766288	161766817
chr1	162002732	162004306
chr1	162422780	162423131
chr1	162497750	162498537
chr1	162534223	162534564
chr1	162746358	162746790
chr1	163321798	163322220
chr1	164550947	164551421
chr1	164580842	164581284
chr1	165630342	165632394
chr1	165670947	165671379
chr1	165674419	165675015
chr1	165697852	165699207
chr1	165768560	165769384
chr1	165827515	165829136
chr1	165833045	165833402
chr1	165857450	165857785
chr1	166796280	166796656
chr1	166839044	166840226
chr1	166875557	166876613
chr1	167219866	167221401
chr1	167221755	167222311
chr1	167447593	167448138
chr1	167539943	167540523
chr1	167552419	167553197
chr1	167601295	167602161
chr1	167617530	167617913
chr1	167627738	167628258
chr1	167629986	167630537
chr1	167631514	167632140
chr1	167637530	167637941
chr1	167687317	167687840
chr1	167714418	167715366
chr1	167721633	167722196
chr1	167803435	167803837
chr1	167935231	167937547
chr1	168178747	168179464
chr1	168225418	168227074
chr1	169106016	169106583
chr1	169367537	169368657
chr1	169485352	169485931
chr1	169662490	169662884
chr1	169794488	169795442
chr1	169893370	169894364
chr1	170074383	170074823
chr1	170250567	170251129
chr1	170531649	170532534
chr1	170569070	170569836
chr1	171366364	171366718
chr1	171434429	171434841
chr1	171485235	171486295
chr1	171742097	171742557
chr1	171781156	171782046
chr1	172443586	172444471
chr1	172532514	172533897
chr1	173409874	173410207
chr1	173476726	173478032
chr1	173714921	173715492
chr1	173823947	173824978
chr1	173825378	173825785
chr1	173861389	173863053
chr1	173867320	173869025
chr1	174021651	174022841
chr1	174159185	174160374
chr1	174708646	174709237
chr1	174998954	175000466
chr1	175023151	175023689
chr1	175029483	175029901
chr1	175106762	175107767
chr1	176206459	176207713
chr1	177759737	177760146
chr1	178093294	178094302
chr1	178542692	178543138
chr1	178837759	178838169
chr1	178941683	178943087
chr1	179002636	179003123
chr1	179025338	179026616
chr1	179081593	179083142
chr1	179129878	179130266
chr1	179228888	179229598
chr1	179280110	179280445
chr1	179293795	179294153
chr1	179365503	179366252
chr1	179633709	179634058
chr1	179877396	179878159
chr1	179881851	179883336
chr1	179954269	179955265
chr1	180116894	180117480
chr1	180124299	180124667
chr1	180127470	180128033
chr1	180154526	180155075
chr1	180164055	180164565
chr1	180186848	180188238
chr1	180191464	180191900
chr1	180271722	180272075
chr1	180279262	180279597
chr1	180502200	180503278
chr1	180631914	180632306
chr1	180926420	180926772
chr1	180976196	180976585
chr1	181022135	181023754
chr1	181043165	181043692
chr1	181044039	181044952
chr1	181062261	181062599
chr1	181088259	181088976
chr1	181089662	181090259
chr1	181104799	181105332
chr1	181127802	181129827
chr1	181131246	181131742
chr1	181134164	181135289
chr1	181504356	181504896
chr1	182029437	182030051
chr1	182259303	182259720
chr1	182389893	182392386
chr1	182415559	182415971
chr1	182603924	182604774
chr1	182614843	182616598
chr1	182789249	182790022
chr1	182838868	182840576
chr1	182955867	182956434
chr1	183022356	183022772
chr1	183279040	183280673
chr1	183281728	183282237
chr1	183471099	183473269
chr1	183493560	183493896
chr1	183580520	183581011
chr1	183582182	183582632
chr1	183590030	183591222
chr1	183592945	183593571
chr1	183604166	183605365
chr1	183635188	183636499
chr1	184051682	184052132
chr1	184151107	184151533
chr1	184152424	184153209
chr1	184162458	184163403
chr1	184165400	184165928
chr1	184386680	184387208
chr1	184491326	184491738
chr1	184754023	184755410
chr1	184792394	184792819
chr1	184805865	184806219
chr1	184917090	184917504
chr1	184973519	184974512
chr1	185045120	185046323
chr1	185156280	185157658
chr1	185316073	185317904
chr1	186374786	186376067
chr1	186392469	186392971
chr1	186618161	186618587
chr1	186623341	186623768
chr1	186680269	186680874
chr1	187072451	187074158
chr1	187563584	187563996
chr1	189830554	189831005
chr1	190453333	190453665
chr1	192608888	192609265
chr1	193057811	193058218
chr1	193058594	193060087
chr1	193105067	193105705
chr1	193121559	193122474
chr1	195030439	195031194
chr1	197146168	197147026
chr1	197200809	197201750
chr1	197405135	197405724
chr1	197902417	197903212
chr1	198156759	198158002
chr1	198158938	198159397
chr1	198314741	198315175
chr1	198680055	198680504
chr1	198983852	198984310
chr1	200346277	200347211
chr1	200354591	200354935
chr1	200395845	200396205
chr1	200409846	200410371
chr1	200511669	200512000
chr1	200620456	200621791
chr1	200669435	200670528
chr1	200888137	200889021
chr1	200895599	200896091
chr1	200899095	200900082
chr1	200907455	200908073
chr1	200979341	200979743
chr1	201019047	201021059
chr1	201023810	201024686
chr1	201025716	201026310
chr1	201461402	201462596
chr1	201480376	201480740
chr1	201481856	201482207
chr1	201506897	201507575
chr1	201538366	201538754
chr1	201713190	201714054
chr1	201714534	201715074
chr1	201740559	201741031
chr1	201792802	201793410
chr1	201829076	201829590
chr1	201954965	201955764
chr1	201971407	201971838
chr1	201982200	201983473
chr1	202143057	202144339
chr1	202144803	202145920
chr1	202153324	202153747
chr1	202159178	202161449
chr1	202161830	202163459
chr1	202341371	202342131
chr1	202348481	202349251
chr1	202596816	202597177
chr1	202615369	202617071
chr1	202628841	202629216
chr1	202723388	202723790
chr1	202806888	202808436
chr1	202810855	202811335
chr1	202888524	202889127
chr1	202926916	202927616
chr1	202957830	202958207
chr1	202967463	202967920
chr1	203006661	203007844
chr1	203057768	203059834
chr1	203186817	203187234
chr1	203202332	203203052
chr1	203272899	203273679
chr1	203286822	203288052
chr1	203289213	203290015
chr1	203305030	203306596
chr1	203324810	203325741
chr1	203327003	203328078
chr1	203512874	203513319
chr1	203626447	203627016
chr1	203673776	203674238
chr1	203769728	203770298
chr1	203795596	203796132
chr1	203830748	203831088
chr1	203861576	203862089
chr1	204057531	204057925
chr1	204114336	204115269
chr1	204363329	204363827
chr1	204411012	204412218
chr1	204493654	204494731
chr1	204506184	204506544
chr1	204507527	204508455
chr1	204512745	204514110
chr1	204515895	204517368
chr1	204619969	204620370
chr1	204992264	204992920
chr1	205121677	205122483
chr1	205210859	205212077
chr1	205261245	205261620
chr1	205284503	205284921
chr1	205440536	205441275
chr1	205504653	205505259
chr1	205512068	205512652
chr1	205539463	205539817
chr1	205631194	205632511
chr1	205658978	205659351
chr1	205663461	205663935
chr1	205664285	205664683
chr1	205679509	205680897
chr1	205729949	205730318
chr1	205749131	205750706
chr1	205774709	205775511
chr1	205812988	205813526
chr1	205933870	205934413
chr1	205951438	205951840
chr1	205963080	205964173
chr1	206001603	206002003
chr1	206003268	206003614
chr1	206012212	206012580
chr1	206097966	206098433
chr1	206202450	206204680
chr1	206289299	206289747
chr1	206466995	206468566
chr1	206469627	206472138
chr1	206472578	206473264
chr1	206495996	206496529
chr1	206516412	206516900
chr1	206556762	206558234
chr1	206562435	206563279
chr1	206565205	206565567
chr1	206573956	206574341
chr1	206574824	206575296
chr1	206583206	206583710
chr1	206612015	206612807
chr1	206634704	206635977
chr1	206684551	206685321
chr1	206685688	206686373
chr1	206699383	206699830
chr1	206722702	206723138
chr1	206723601	206724391
chr1	206770761	206771205
chr1	206923139	206923512
chr1	206925175	206925734
chr1	207204890	207205293
chr1	207321077	207321967
chr1	207495916	207496333
chr1	207751642	207752776
chr1	207805976	207806645
chr1	207807533	207807866
chr1	207816072	207816465
chr1	207867568	207869650
chr1	208219360	208219766
chr1	208244178	208244591
chr1	208516626	208517017
chr1	209651006	209651747
chr1	209747598	209747945
chr1	209756049	209757274
chr1	209768462	209768814
chr1	209769647	209770008
chr1	209784318	209784954
chr1	209827350	209828612
chr1	210328512	210329644
chr1	210597926	210598668
chr1	211258387	211259810
chr1	211260228	211260966
chr1	211382750	211383229
chr1	211416606	211417101
chr1	211491118	211491466
chr1	211513897	211514663
chr1	211515037	211515922
chr1	211577635	211578166
chr1	211578887	211579892
chr1	211597592	211597971
chr1	211607202	211607867
chr1	211611304	211611790
chr1	211612775	211614026
chr1	211614469	211614895
chr1	211649560	211649947
chr1	211654995	211655846
chr1	211675365	211676009
chr1	211698626	211699048
chr1	211830566	211831027
chr1	212035213	212035968
chr1	212248841	212249320
chr1	212284823	212285766
chr1	212413447	212414156
chr1	212414551	212415146
chr1	212415501	212415837
chr1	212432982	212433842
chr1	212455801	212456293
chr1	212485437	212486625
chr1	212608299	212609192
chr1	212630024	212630659
chr1	212636773	212637376
chr1	212671472	212672065
chr1	212682972	212683663
chr1	212698967	212699729
chr1	212759603	212759970
chr1	212791472	212792431
chr1	212793863	212794642
chr1	212857493	212859239
chr1	213015006	213016206
chr1	213050957	213051746
[truncated: 20,523 more rows]
