# Supplementary material for: Core transcriptional regulatory circuitry molecule ZNF217 promotes AML cell proliferation by up-regulating MYB
Source: Int J Biol Sci. 2025 Feb 18;21(5):1966–83. doi: 10.7150/ijbs.103211 (PMC11900805; doi:10.7150/ijbs.103211)
Supplement: Supplementary file 1 — Supplementary figures and tables. [file ijbsv21p1966s1.zip › Supplementary/Table S25.xls]

## Sheet: MV4_casZNF217_deseq2.results
MV4-11 RNAseq results
ensembl_gene_id	log2FoldChange	pvalue	padj
ENSG00000135218	2.35124	5.53e-143	8.64e-139
ENSG00000026751	2.99552	1.07e-83	6.81e-80
ENSG00000156535	2.80045	1.31e-83	6.81e-80
ENSG00000140465	1.74615	1.56e-73	6.09e-70
ENSG00000125730	1.18492	4.15e-68	1.3e-64
ENSG00000173559	1.37747	1.19e-67	3.08e-64
ENSG00000213462	1.55484	5.89e-67	1.31e-63
ENSG00000042980	2.596	8.89e-62	1.74e-58
ENSG00000152926	1.47565	1.29e-58	2.24e-55
ENSG00000133048	1.42142	1.9e-58	2.97e-55
ENSG00000151012	1.45884	1.03e-54	1.46e-51
ENSG00000118513	-1.05487	6.04e-50	7.86e-47
ENSG00000183742	2.06315	4.41e-47	5.3e-44
ENSG00000011052	-1.69769	5.39e-47	5.61e-44
ENSG00000147872	1.01999	5.27e-47	5.61e-44
ENSG00000134028	1.30376	1.06e-46	1.04e-43
ENSG00000257017	3.19608	1.24e-46	1.14e-43
ENSG00000168016	1.83191	3.66e-43	3.17e-40
ENSG00000159388	1.63418	2.79e-41	2.3e-38
ENSG00000161011	0.971202	1.13e-40	8.85e-38
ENSG00000198829	1.16534	1.1e-39	8.19e-37
ENSG00000196878	1.81923	2.84e-39	2.02e-36
ENSG00000125538	2.17257	4.46e-39	3.03e-36
ENSG00000129422	2.12947	4.9e-39	3.18e-36
ENSG00000134531	1.07749	1.16e-38	7.22e-36
ENSG00000178209	0.995443	1.2e-38	7.22e-36
ENSG00000146072	1.01633	1.24e-37	7.16e-35
ENSG00000169442	2.03828	1.21e-34	6.74e-32
ENSG00000257390	5.68403	3.17e-34	1.7e-31
ENSG00000251562	1.21841	4.27e-34	2.22e-31
ENSG00000132185	2.87363	1.32e-33	6.63e-31
ENSG00000104081	0.938733	5.79e-33	2.82e-30
ENSG00000197081	0.727814	7.14e-32	3.37e-29
ENSG00000117984	0.817953	5.6e-31	2.57e-28
ENSG00000109971	-0.679646	8.31e-31	3.7e-28
ENSG00000063438	0.768658	9.29e-31	3.92e-28
ENSG00000197746	0.749222	9.08e-31	3.92e-28
ENSG00000170515	-0.82268	1.3e-30	5.32e-28
ENSG00000214485	-0.924626	2.43e-30	9.71e-28
ENSG00000198848	0.782796	5.43e-30	2.12e-27
ENSG00000066294	1.106	8.52e-30	3.24e-27
ENSG00000118785	2.16258	9.01e-30	3.35e-27
ENSG00000087495	-1.1194	1.31e-29	4.75e-27
ENSG00000196182	0.978348	3.67e-29	1.3e-26
ENSG00000139278	1.07567	3.79e-29	1.31e-26
ENSG00000170323	2.74584	1.18e-28	4e-26
ENSG00000257335	1.57715	1.22e-28	4.05e-26
ENSG00000262243	0.84216	1.44e-28	4.68e-26
ENSG00000167996	0.675457	3.09e-27	9.84e-25
ENSG00000168685	1.85595	3.33e-27	1.04e-24
ENSG00000177409	1.21874	8.44e-27	2.58e-24
ENSG00000124762	1.10177	9.97e-27	2.99e-24
ENSG00000173391	2.9234	1.21e-26	3.57e-24
ENSG00000137491	1.68008	1.91e-26	5.52e-24
ENSG00000169896	0.971684	4.37e-26	1.24e-23
ENSG00000153029	0.914756	9.01e-26	2.51e-23
ENSG00000177606	0.928343	1.62e-25	4.43e-23
ENSG00000124942	0.681447	2.05e-25	5.52e-23
ENSG00000120885	0.857719	2.23e-25	5.9e-23
ENSG00000245532	0.796992	2.41e-25	6.27e-23
ENSG00000030582	0.744828	3.35e-25	8.57e-23
ENSG00000167680	1.03614	3.88e-25	9.76e-23
ENSG00000277048	1.71492	4.93e-25	1.22e-22
ENSG00000171658	2.20744	5.72e-25	1.39e-22
ENSG00000274735	1.56179	1.5e-24	3.6e-22
ENSG00000144381	-0.662413	7.71e-24	1.82e-21
ENSG00000106278	1.63683	9.53e-24	2.22e-21
ENSG00000171051	2.77988	2.36e-23	5.41e-21
ENSG00000099901	-0.72862	2.97e-23	6.61e-21
ENSG00000130066	1.00217	2.93e-23	6.61e-21
ENSG00000116649	-0.751332	3.26e-23	7.18e-21
ENSG00000126457	-0.754377	6.6e-23	1.43e-20
ENSG00000114013	1.75798	4.01e-22	8.58e-20
ENSG00000150753	-0.594206	5.22e-22	1.1e-19
ENSG00000197102	0.660121	6.53e-22	1.36e-19
ENSG00000110852	-0.810485	8.76e-22	1.8e-19
ENSG00000038382	0.762623	2.71e-21	5.5e-19
ENSG00000115758	-0.687974	3.85e-21	7.7e-19
ENSG00000123342	1.75032	5.75e-21	1.14e-18
ENSG00000128050	-0.674022	6.2e-21	1.21e-18
ENSG00000172243	1.52487	7.13e-21	1.37e-18
ENSG00000142875	1.13202	1.06e-20	2.02e-18
ENSG00000165732	-0.659521	1.14e-20	2.15e-18
ENSG00000216490	0.786471	1.36e-20	2.52e-18
ENSG00000049249	1.54664	1.67e-20	3.07e-18
ENSG00000100345	0.618723	1.81e-20	3.21e-18
ENSG00000116701	0.720028	1.79e-20	3.21e-18
ENSG00000151490	1.43054	1.8e-20	3.21e-18
ENSG00000135046	0.644874	2.05e-20	3.59e-18
ENSG00000110002	1.3607	2.48e-20	4.3e-18
ENSG00000133317	-0.883586	2.65e-20	4.55e-18
ENSG00000181163	-0.556227	2.77e-20	4.7e-18
ENSG00000277804	-1.26908	3.01e-20	5.05e-18
ENSG00000248323	1.83901	3.49e-20	5.8e-18
ENSG00000100266	0.713063	3.8e-20	6.25e-18
ENSG00000108691	-0.683114	4.61e-20	7.49e-18
ENSG00000198431	0.579486	5.83e-20	9.38e-18
ENSG00000170315	-0.588876	7.92e-20	1.26e-17
ENSG00000072121	0.76015	9.06e-20	1.43e-17
ENSG00000173575	0.769538	1.08e-19	1.69e-17
ENSG00000143322	0.920458	1.45e-19	2.24e-17
ENSG00000099219	0.862545	2.56e-19	3.91e-17
ENSG00000108825	-2.85613	3.09e-19	4.69e-17
ENSG00000112759	-0.677458	3.14e-19	4.72e-17
ENSG00000132646	-0.60263	3.53e-19	5.25e-17
ENSG00000179163	0.588826	3.66e-19	5.4e-17
ENSG00000196415	-1.26141	3.95e-19	5.76e-17
ENSG00000134419	-0.607938	4.82e-19	6.97e-17
ENSG00000211459	0.552348	5.56e-19	7.96e-17
ENSG00000131389	0.584985	6.24e-19	8.85e-17
ENSG00000214021	0.739009	6.9e-19	9.71e-17
ENSG00000259781	-0.739098	7.94e-19	1.11e-16
ENSG00000100714	-0.627286	1.04e-18	1.44e-16
ENSG00000136235	0.566634	1.14e-18	1.56e-16
ENSG00000115053	-0.519143	1.17e-18	1.59e-16
ENSG00000272405	0.970864	1.2e-18	1.61e-16
ENSG00000114686	-0.689552	1.42e-18	1.9e-16
ENSG00000160211	0.646028	2.16e-18	2.85e-16
ENSG00000116161	-0.631825	2.43e-18	3.18e-16
ENSG00000127824	-0.614914	3.08e-18	4.01e-16
ENSG00000183688	-0.879872	3.13e-18	4.03e-16
ENSG00000132341	-0.558894	3.24e-18	4.15e-16
ENSG00000126602	-0.707577	4.25e-18	5.39e-16
ENSG00000065150	-0.571153	5.13e-18	6.45e-16
ENSG00000143621	-0.570066	7.41e-18	9.25e-16
ENSG00000162772	1.66115	7.47e-18	9.25e-16
ENSG00000100985	-1.01485	8.86e-18	1.09e-15
ENSG00000147883	1.49989	9.95e-18	1.21e-15
ENSG00000188822	0.742762	1.07e-17	1.29e-15
ENSG00000116260	0.616491	1.44e-17	1.73e-15
ENSG00000069275	-0.559344	1.69e-17	2.01e-15
ENSG00000013364	1.00811	1.96e-17	2.31e-15
ENSG00000149516	-0.957612	2.46e-17	2.89e-15
ENSG00000112096	0.57185	3.27e-17	3.81e-15
ENSG00000276600	1.05515	3.58e-17	4.14e-15
ENSG00000080824	-0.554367	5.87e-17	6.74e-15
ENSG00000114573	0.609455	6.21e-17	7.07e-15
ENSG00000141506	0.735312	7.43e-17	8.41e-15
ENSG00000147488	1.73381	8.2e-17	9.21e-15
ENSG00000149136	-0.580354	9.12e-17	1.02e-14
ENSG00000126709	1.10366	9.57e-17	1.06e-14
ENSG00000265972	0.663997	1.03e-16	1.13e-14
ENSG00000163346	0.935437	1.3e-16	1.42e-14
ENSG00000134333	-0.508089	1.43e-16	1.55e-14
ENSG00000178726	0.764016	1.52e-16	1.63e-14
ENSG00000089041	0.871506	1.64e-16	1.76e-14
ENSG00000275530	1.49517	2.05e-16	2.18e-14
ENSG00000117009	1.56746	2.12e-16	2.22e-14
ENSG00000172809	-0.708485	2.12e-16	2.22e-14
ENSG00000158769	0.671259	2.19e-16	2.28e-14
ENSG00000161642	0.93764	2.25e-16	2.33e-14
ENSG00000242802	0.787861	2.63e-16	2.7e-14
ENSG00000122223	0.731317	3.58e-16	3.65e-14
ENSG00000168071	0.871878	3.68e-16	3.73e-14
ENSG00000113460	-0.768009	3.95e-16	3.97e-14
ENSG00000157087	1.38844	4.41e-16	4.41e-14
ENSG00000120438	-0.541518	4.5e-16	4.47e-14
ENSG00000178175	3.57032	5.17e-16	5.1e-14
ENSG00000135424	0.70984	5.24e-16	5.15e-14
ENSG00000123360	0.948818	5.62e-16	5.45e-14
ENSG00000167088	-0.674516	5.62e-16	5.45e-14
ENSG00000106628	-0.64763	5.68e-16	5.47e-14
ENSG00000196743	0.653008	5.93e-16	5.68e-14
ENSG00000163131	0.553159	6.09e-16	5.79e-14
ENSG00000125148	-0.994765	6.48e-16	6.13e-14
ENSG00000176890	-0.549065	7.26e-16	6.83e-14
ENSG00000111229	-0.54453	7.69e-16	7.19e-14
ENSG00000189403	-0.505451	8.05e-16	7.48e-14
ENSG00000132967	-0.71094	8.35e-16	7.71e-14
ENSG00000000938	0.860531	1.06e-15	9.72e-14
ENSG00000109062	-0.609956	1.22e-15	1.11e-13
ENSG00000244313	-1.00614	1.27e-15	1.15e-13
ENSG00000134109	0.566623	1.34e-15	1.21e-13
ENSG00000120802	-0.554733	1.39e-15	1.25e-13
ENSG00000110719	0.664851	1.45e-15	1.3e-13
ENSG00000138678	0.77248	1.75e-15	1.55e-13
ENSG00000174130	1.54253	2.02e-15	1.78e-13
ENSG00000262655	2.81781	2.25e-15	1.97e-13
ENSG00000125977	-0.578147	2.34e-15	2.04e-13
ENSG00000072694	0.957024	2.43e-15	2.11e-13
ENSG00000105193	-0.504338	2.57e-15	2.21e-13
ENSG00000119335	-0.513692	2.59e-15	2.22e-13
ENSG00000133805	0.860956	2.71e-15	2.31e-13
ENSG00000079263	1.96558	2.81e-15	2.38e-13
ENSG00000122515	0.593107	3.44e-15	2.9e-13
ENSG00000198520	-0.690837	3.64e-15	3.05e-13
ENSG00000196924	0.485436	3.88e-15	3.24e-13
ENSG00000002834	0.524414	4e-15	3.32e-13
ENSG00000111328	-0.927336	4.06e-15	3.35e-13
ENSG00000232421	-0.531447	4.18e-15	3.44e-13
ENSG00000146731	-0.496894	4.23e-15	3.46e-13
ENSG00000117616	0.633092	4.79e-15	3.9e-13
ENSG00000132965	0.736123	5.13e-15	4.15e-13
ENSG00000163359	1.57244	5.18e-15	4.17e-13
ENSG00000110079	1.83066	5.64e-15	4.52e-13
ENSG00000205609	-0.559161	6.95e-15	5.54e-13
ENSG00000159593	-0.805752	7.29e-15	5.77e-13
ENSG00000169429	0.513214	7.9e-15	6.22e-13
ENSG00000113742	0.90358	8.78e-15	6.89e-13
ENSG00000169891	1.20089	8.98e-15	7.01e-13
ENSG00000122862	-0.47774	9.26e-15	7.19e-13
ENSG00000134256	0.645602	9.36e-15	7.23e-13
ENSG00000137965	1.94646	9.91e-15	7.62e-13
ENSG00000119922	1.18605	1.06e-14	8.1e-13
ENSG00000139289	1.18021	1.2e-14	9.13e-13
ENSG00000156869	1.2561	1.3e-14	9.84e-13
ENSG00000196591	-0.586863	1.38e-14	1.04e-12
ENSG00000167325	-0.572121	1.5e-14	1.13e-12
ENSG00000235067	-0.544086	1.75e-14	1.31e-12
ENSG00000164935	2.01509	1.85e-14	1.38e-12
ENSG00000188612	-0.557452	1.89e-14	1.39e-12
ENSG00000232575	-0.518135	1.88e-14	1.39e-12
ENSG00000136997	-0.648624	2.02e-14	1.48e-12
ENSG00000127481	0.51084	2.07e-14	1.51e-12
ENSG00000170860	-0.638514	2.17e-14	1.57e-12
ENSG00000166750	1.4551	2.36e-14	1.7e-12
ENSG00000196371	-0.559127	2.39e-14	1.72e-12
ENSG00000112029	-0.615539	2.56e-14	1.83e-12
ENSG00000130024	-0.669389	2.57e-14	1.83e-12
ENSG00000179630	0.669818	2.84e-14	2.01e-12
ENSG00000087074	0.705089	2.89e-14	2.04e-12
ENSG00000185215	0.642144	3.42e-14	2.4e-12
ENSG00000168283	-0.58853	3.85e-14	2.68e-12
ENSG00000221955	1.34763	3.85e-14	2.68e-12
ENSG00000058804	-0.619408	4.37e-14	3.03e-12
ENSG00000124207	-0.622923	4.56e-14	3.15e-12
ENSG00000163938	-0.536846	6.05e-14	4.16e-12
ENSG00000113013	-0.47732	6.26e-14	4.29e-12
ENSG00000053372	-0.579936	7.19e-14	4.9e-12
ENSG00000188483	0.914199	7.27e-14	4.93e-12
ENSG00000197728	-0.554073	7.76e-14	5.24e-12
ENSG00000180817	-0.631155	8e-14	5.38e-12
ENSG00000105967	0.657406	8.75e-14	5.86e-12
ENSG00000210082	0.429283	8.8e-14	5.87e-12
ENSG00000006756	0.940063	8.95e-14	5.94e-12
ENSG00000086475	-0.612744	9.72e-14	6.43e-12
ENSG00000166197	-0.489827	1.26e-13	8.32e-12
ENSG00000224156	-0.505888	1.3e-13	8.51e-12
ENSG00000087266	0.535957	1.32e-13	8.63e-12
ENSG00000103335	0.529689	1.38e-13	8.96e-12
ENSG00000213614	0.583665	1.41e-13	9.15e-12
ENSG00000161010	0.974977	1.51e-13	9.76e-12
ENSG00000198176	-0.468763	1.6e-13	1.02e-11
ENSG00000137804	-0.528113	1.64e-13	1.05e-11
ENSG00000228695	0.976756	2e-13	1.27e-11
ENSG00000127603	0.601023	2.01e-13	1.28e-11
ENSG00000121966	-0.589027	2.36e-13	1.49e-11
ENSG00000129566	0.840519	2.42e-13	1.52e-11
ENSG00000131981	0.724777	2.41e-13	1.52e-11
ENSG00000163220	0.817896	2.74e-13	1.71e-11
ENSG00000138385	-0.570751	3.09e-13	1.92e-11
ENSG00000163536	1.534	3.15e-13	1.95e-11
ENSG00000162607	-0.551457	3.37e-13	2.08e-11
ENSG00000166927	0.637744	3.4e-13	2.09e-11
ENSG00000156414	1.47879	3.77e-13	2.31e-11
ENSG00000155438	-0.680637	4.26e-13	2.6e-11
ENSG00000108518	-0.454847	4.46e-13	2.71e-11
ENSG00000154127	-0.658493	4.5e-13	2.72e-11
ENSG00000128016	0.917333	4.62e-13	2.78e-11
ENSG00000171858	-0.702383	5.26e-13	3.16e-11
ENSG00000105185	-0.723918	6.03e-13	3.6e-11
ENSG00000125166	-0.598324	6.19e-13	3.69e-11
ENSG00000107957	0.540797	6.45e-13	3.83e-11
ENSG00000163565	0.644495	6.56e-13	3.88e-11
ENSG00000166825	0.477633	7.02e-13	4.13e-11
ENSG00000122406	-0.466649	7.23e-13	4.23e-11
ENSG00000182054	-0.490563	7.22e-13	4.23e-11
ENSG00000138160	-0.552722	7.84e-13	4.56e-11
ENSG00000108107	-0.521347	8.25e-13	4.79e-11
ENSG00000145220	-0.59756	8.45e-13	4.88e-11
ENSG00000205323	-0.694624	8.63e-13	4.97e-11
ENSG00000213918	0.927324	9.64e-13	5.53e-11
ENSG00000274804	3.31029	1.02e-12	5.81e-11
ENSG00000163162	0.819598	1.03e-12	5.88e-11
ENSG00000143401	-0.495181	1.07e-12	6.03e-11
ENSG00000166226	-0.508699	1.06e-12	6.03e-11
ENSG00000137807	-0.592896	1.1e-12	6.2e-11
ENSG00000163808	-0.604455	1.11e-12	6.2e-11
ENSG00000266976	0.533549	1.11e-12	6.2e-11
ENSG00000117632	-0.438349	1.27e-12	7.07e-11
ENSG00000160789	0.631962	1.65e-12	9.19e-11
ENSG00000214736	-0.547063	1.71e-12	9.47e-11
ENSG00000135636	0.652094	1.87e-12	1.03e-10
ENSG00000105612	0.655347	1.96e-12	1.08e-10
ENSG00000135506	0.476571	1.96e-12	1.08e-10
ENSG00000215021	-0.552189	1.99e-12	1.09e-10
ENSG00000183311	-0.514267	2.01e-12	1.09e-10
ENSG00000012822	0.832554	2.04e-12	1.11e-10
ENSG00000171848	-0.434311	2.05e-12	1.11e-10
ENSG00000229684	-0.572937	2.22e-12	1.2e-10
ENSG00000197903	1.04295	2.28e-12	1.22e-10
ENSG00000124795	-0.469715	2.44e-12	1.31e-10
ENSG00000138760	0.549029	2.54e-12	1.35e-10
ENSG00000080608	-0.642461	2.58e-12	1.37e-10
ENSG00000126261	-0.549717	2.72e-12	1.44e-10
ENSG00000164134	-0.566359	2.74e-12	1.44e-10
ENSG00000061938	0.774844	2.75e-12	1.45e-10
ENSG00000140968	-0.523719	2.77e-12	1.45e-10
ENSG00000169738	-0.755932	2.88e-12	1.5e-10
ENSG00000239900	-0.595354	2.89e-12	1.5e-10
ENSG00000005022	-0.479862	3.04e-12	1.58e-10
ENSG00000112081	-0.45517	3.26e-12	1.69e-10
ENSG00000162909	0.482487	3.33e-12	1.71e-10
ENSG00000174125	1.62599	3.34e-12	1.72e-10
ENSG00000145386	-0.532563	3.57e-12	1.83e-10
ENSG00000119681	1.47337	3.6e-12	1.84e-10
ENSG00000166482	1.34098	4.46e-12	2.27e-10
ENSG00000062485	-0.449834	4.74e-12	2.4e-10
ENSG00000120694	-0.50752	5.28e-12	2.67e-10
ENSG00000071539	-0.547745	5.66e-12	2.85e-10
ENSG00000196230	-0.46616	5.7e-12	2.86e-10
ENSG00000132507	-0.449601	5.74e-12	2.86e-10
ENSG00000147274	-0.448414	5.74e-12	2.86e-10
ENSG00000132510	0.760263	6.07e-12	3.02e-10
ENSG00000135624	-0.461396	6.27e-12	3.11e-10
ENSG00000149100	-0.533116	6.31e-12	3.11e-10
ENSG00000183431	-0.463154	6.32e-12	3.11e-10
ENSG00000227739	-0.507431	6.45e-12	3.16e-10
ENSG00000160712	0.456734	6.89e-12	3.37e-10
ENSG00000088325	-0.43964	7.78e-12	3.79e-10
ENSG00000214655	0.659411	7.89e-12	3.84e-10
ENSG00000093072	0.446583	8.04e-12	3.9e-10
ENSG00000108055	-0.474917	8.37e-12	4.04e-10
ENSG00000163554	2.28263	8.74e-12	4.21e-10
ENSG00000233695	0.634327	9.61e-12	4.61e-10
ENSG00000091483	-0.554697	1.06e-11	5.08e-10
ENSG00000166710	0.416145	1.09e-11	5.22e-10
ENSG00000101868	-0.607907	1.14e-11	5.43e-10
ENSG00000132305	-0.482722	1.2e-11	5.69e-10
ENSG00000178202	-0.62371	1.24e-11	5.86e-10
ENSG00000226950	-0.829067	1.29e-11	6.08e-10
ENSG00000146830	0.661879	1.36e-11	6.38e-10
ENSG00000119899	0.650077	1.43e-11	6.7e-10
ENSG00000163950	-0.458461	1.54e-11	7.21e-10
ENSG00000100387	-0.679926	1.56e-11	7.25e-10
ENSG00000144713	-0.468482	1.58e-11	7.34e-10
ENSG00000079246	-0.444282	1.62e-11	7.48e-10
ENSG00000163655	-0.595093	1.65e-11	7.63e-10
ENSG00000168439	-0.454017	1.76e-11	8.07e-10
ENSG00000188404	1.97417	1.75e-11	8.07e-10
ENSG00000248360	1.78128	1.79e-11	8.2e-10
ENSG00000196262	-0.421149	1.85e-11	8.46e-10
ENSG00000169397	-0.63644	2.13e-11	9.71e-10
ENSG00000214114	-0.646716	2.23e-11	1.01e-09
ENSG00000003402	0.576774	2.29e-11	1.04e-09
ENSG00000064012	0.620022	2.43e-11	1.1e-09
ENSG00000248527	-0.498386	2.49e-11	1.12e-09
ENSG00000138798	2.46289	2.55e-11	1.14e-09
ENSG00000041357	-0.453051	2.72e-11	1.22e-09
ENSG00000169756	0.476322	2.73e-11	1.22e-09
ENSG00000104324	0.926006	2.75e-11	1.22e-09
ENSG00000196419	-0.415079	2.85e-11	1.26e-09
ENSG00000122034	-0.524653	2.96e-11	1.31e-09
ENSG00000116750	-0.514581	3.03e-11	1.33e-09
ENSG00000161960	-0.446791	3.13e-11	1.38e-09
ENSG00000154889	0.886653	3.57e-11	1.56e-09
ENSG00000128335	0.815472	3.89e-11	1.7e-09
ENSG00000273686	0.420671	4.06e-11	1.77e-09
ENSG00000181631	3.94598	4.09e-11	1.78e-09
ENSG00000226201	-1.45817	4.15e-11	1.8e-09
ENSG00000147123	-0.652482	4.45e-11	1.93e-09
ENSG00000068831	-1.01486	4.58e-11	1.97e-09
ENSG00000160593	1.81661	4.61e-11	1.98e-09
ENSG00000136938	-0.443354	4.79e-11	2.05e-09
ENSG00000197471	0.460934	4.82e-11	2.06e-09
ENSG00000186468	-0.509354	5.14e-11	2.19e-09
ENSG00000122254	-0.735567	5.26e-11	2.24e-09
ENSG00000064393	0.485242	5.44e-11	2.31e-09
ENSG00000145246	0.732436	5.49e-11	2.32e-09
ENSG00000123179	-0.838081	5.74e-11	2.42e-09
ENSG00000152689	1.74977	5.77e-11	2.43e-09
ENSG00000148180	0.580471	5.96e-11	2.5e-09
ENSG00000174021	-0.533134	6.1e-11	2.55e-09
ENSG00000124614	-0.456905	6.27e-11	2.62e-09
ENSG00000197170	-0.530464	6.57e-11	2.73e-09
ENSG00000213585	-0.483165	6.67e-11	2.77e-09
ENSG00000167323	0.575392	6.79e-11	2.81e-09
ENSG00000107263	0.460644	6.92e-11	2.85e-09
ENSG00000167548	0.513759	6.91e-11	2.85e-09
ENSG00000103275	-0.51836	7.11e-11	2.92e-09
ENSG00000164649	-0.489953	7.22e-11	2.96e-09
ENSG00000103342	-0.464208	7.44e-11	3.04e-09
ENSG00000117395	-0.53402	7.5e-11	3.06e-09
ENSG00000103202	-0.623028	7.64e-11	3.1e-09
ENSG00000125691	-0.433843	7.63e-11	3.1e-09
ENSG00000108298	-0.46792	8.33e-11	3.37e-09
ENSG00000059573	-0.535409	8.54e-11	3.44e-09
ENSG00000166851	-0.432245	8.54e-11	3.44e-09
ENSG00000096384	-0.391197	8.66e-11	3.47e-09
ENSG00000213047	0.778209	8.7e-11	3.48e-09
ENSG00000104472	-0.64946	9.2e-11	3.67e-09
ENSG00000169715	-1.09422	9.25e-11	3.68e-09
ENSG00000175538	0.731232	9.27e-11	3.68e-09
ENSG00000213073	1.35813	1.03e-10	4.07e-09
ENSG00000140030	0.951862	1.05e-10	4.14e-09
ENSG00000198015	-0.629663	1.06e-10	4.17e-09
ENSG00000123338	0.423905	1.12e-10	4.38e-09
ENSG00000135521	-0.606295	1.12e-10	4.38e-09
ENSG00000156042	1.51259	1.12e-10	4.39e-09
ENSG00000277765	3.05989	1.17e-10	4.55e-09
ENSG00000005844	0.454728	1.18e-10	4.58e-09
ENSG00000149218	-0.848279	1.19e-10	4.63e-09
ENSG00000161921	1.54352	1.23e-10	4.77e-09
ENSG00000162430	-0.632783	1.29e-10	4.99e-09
ENSG00000113273	0.493953	1.33e-10	5.11e-09
ENSG00000167995	1.85815	1.33e-10	5.13e-09
ENSG00000082556	1.84887	1.35e-10	5.17e-09
ENSG00000115919	0.734102	1.47e-10	5.63e-09
ENSG00000233927	-0.468797	1.5e-10	5.72e-09
ENSG00000172578	0.758207	1.56e-10	5.92e-09
ENSG00000128833	1.06669	1.66e-10	6.3e-09
ENSG00000165283	-0.553331	1.67e-10	6.31e-09
ENSG00000135114	1.66283	1.73e-10	6.53e-09
ENSG00000175792	-0.568193	1.73e-10	6.53e-09
ENSG00000125144	-1.31736	1.77e-10	6.65e-09
ENSG00000146574	-0.48953	1.82e-10	6.83e-09
ENSG00000115368	-0.496328	1.91e-10	7.15e-09
ENSG00000168078	-0.569862	1.91e-10	7.15e-09
ENSG00000104763	0.425901	1.97e-10	7.34e-09
ENSG00000124788	0.686263	1.98e-10	7.35e-09
ENSG00000101057	-0.420153	1.98e-10	7.35e-09
ENSG00000115484	-0.459915	1.99e-10	7.35e-09
ENSG00000228875	-0.991149	2.02e-10	7.44e-09
ENSG00000004779	-0.51918	2.15e-10	7.91e-09
ENSG00000097021	-0.630552	2.17e-10	7.98e-09
ENSG00000104880	0.808651	2.33e-10	8.5e-09
ENSG00000140961	1.12343	2.32e-10	8.5e-09
ENSG00000151503	-0.448954	2.33e-10	8.5e-09
ENSG00000183527	-0.615973	2.34e-10	8.5e-09
ENSG00000145901	0.467775	2.4e-10	8.7e-09
ENSG00000123933	0.670323	2.59e-10	9.4e-09
ENSG00000138363	-0.51992	2.7e-10	9.75e-09
ENSG00000164818	-0.55463	2.78e-10	1e-08
ENSG00000204371	-1.2339	2.82e-10	1.02e-08
ENSG00000100439	0.845143	2.89e-10	1.04e-08
ENSG00000127948	0.584541	2.92e-10	1.04e-08
ENSG00000119705	-0.775867	3.39e-10	1.2e-08
ENSG00000121060	0.48826	3.39e-10	1.2e-08
ENSG00000171988	0.72709	3.38e-10	1.2e-08
ENSG00000151725	-0.529437	3.44e-10	1.22e-08
ENSG00000189343	-0.515056	3.52e-10	1.25e-08
ENSG00000127084	0.643915	3.54e-10	1.25e-08
ENSG00000107566	-0.431814	3.62e-10	1.28e-08
ENSG00000147416	0.419634	3.78e-10	1.33e-08
ENSG00000113387	-0.432968	3.8e-10	1.33e-08
ENSG00000076003	-0.423406	3.85e-10	1.35e-08
ENSG00000265681	-0.418935	3.91e-10	1.37e-08
ENSG00000197756	-0.468884	4.07e-10	1.42e-08
ENSG00000182481	-0.405709	4.37e-10	1.52e-08
ENSG00000078804	1.17316	4.83e-10	1.68e-08
ENSG00000004455	-0.383431	5.2e-10	1.8e-08
ENSG00000042445	0.739638	5.21e-10	1.8e-08
ENSG00000140678	0.771643	5.32e-10	1.83e-08
ENSG00000166803	-0.495047	5.34e-10	1.84e-08
ENSG00000261269	2.75282	5.43e-10	1.86e-08
ENSG00000140905	-0.99983	5.62e-10	1.92e-08
ENSG00000145425	-0.40274	5.87e-10	2e-08
ENSG00000276924	3.34825	5.94e-10	2.02e-08
ENSG00000074706	0.503465	5.99e-10	2.04e-08
ENSG00000166839	0.985069	6.14e-10	2.08e-08
ENSG00000001461	0.813802	6.16e-10	2.09e-08
ENSG00000089220	-0.449457	6.26e-10	2.12e-08
ENSG00000101361	-0.432054	6.43e-10	2.17e-08
ENSG00000064601	0.428759	7.02e-10	2.36e-08
ENSG00000085415	-0.537101	7.18e-10	2.41e-08
ENSG00000198408	0.463862	7.23e-10	2.42e-08
ENSG00000169230	-0.451186	7.29e-10	2.44e-08
ENSG00000121892	-0.433296	7.38e-10	2.46e-08
ENSG00000197405	0.807269	7.54e-10	2.51e-08
ENSG00000175567	-0.626202	7.8e-10	2.59e-08
ENSG00000204525	0.608607	7.95e-10	2.63e-08
ENSG00000162783	0.628344	8.26e-10	2.73e-08
ENSG00000163634	-0.602092	8.31e-10	2.74e-08
ENSG00000164733	0.374759	8.31e-10	2.74e-08
ENSG00000100647	0.670428	8.45e-10	2.78e-08
ENSG00000091140	-0.486588	8.5e-10	2.79e-08
ENSG00000137124	-0.683295	8.62e-10	2.82e-08
ENSG00000165480	-0.569491	8.66e-10	2.83e-08
ENSG00000241839	0.589871	8.92e-10	2.91e-08
ENSG00000175063	-0.634655	9.01e-10	2.93e-08
ENSG00000164032	-0.407598	9.04e-10	2.93e-08
ENSG00000165071	0.988213	9.18e-10	2.97e-08
ENSG00000077152	-0.608371	9.56e-10	3.09e-08
ENSG00000144895	-0.45045	1e-09	3.23e-08
ENSG00000115241	-0.457768	1.01e-09	3.26e-08
ENSG00000260336	0.736918	1.06e-09	3.41e-08
ENSG00000120526	-0.588109	1.08e-09	3.44e-08
ENSG00000134046	-0.569791	1.07e-09	3.44e-08
ENSG00000162413	0.576252	1.1e-09	3.53e-08
ENSG00000100823	-0.491759	1.15e-09	3.66e-08
ENSG00000188856	-0.78501	1.22e-09	3.87e-08
ENSG00000124383	-0.579142	1.23e-09	3.91e-08
ENSG00000135776	-0.507861	1.27e-09	4.04e-08
ENSG00000164104	-0.372717	1.28e-09	4.05e-08
ENSG00000173692	-0.486981	1.29e-09	4.06e-08
ENSG00000164048	0.680859	1.3e-09	4.09e-08
ENSG00000091127	-0.679238	1.32e-09	4.13e-08
ENSG00000121281	0.453037	1.35e-09	4.23e-08
ENSG00000156675	0.506159	1.43e-09	4.46e-08
ENSG00000100368	0.626576	1.47e-09	4.57e-08
ENSG00000130592	0.49664	1.47e-09	4.57e-08
ENSG00000115268	-0.490739	1.48e-09	4.6e-08
ENSG00000000971	5.12719	1.49e-09	4.61e-08
ENSG00000277145	2.94753	1.49e-09	4.61e-08
ENSG00000184752	-0.701745	1.5e-09	4.63e-08
ENSG00000144959	0.548219	1.54e-09	4.74e-08
ENSG00000186298	-0.43219	1.59e-09	4.89e-08
ENSG00000128789	-0.614837	1.64e-09	5.02e-08
ENSG00000242485	-0.565715	1.67e-09	5.11e-08
ENSG00000134955	0.685927	1.73e-09	5.29e-08
ENSG00000070785	-0.654844	1.74e-09	5.32e-08
ENSG00000047346	0.998411	1.74e-09	5.32e-08
ENSG00000163468	-0.372312	1.82e-09	5.54e-08
ENSG00000178035	-0.414519	1.84e-09	5.58e-08
ENSG00000108953	-0.397463	1.86e-09	5.65e-08
ENSG00000271383	0.464842	1.88e-09	5.67e-08
ENSG00000276766	6.39144	1.93e-09	5.84e-08
ENSG00000137054	-0.71048	2e-09	6.03e-08
ENSG00000116793	0.540666	2.05e-09	6.16e-08
ENSG00000197324	0.647476	2.07e-09	6.23e-08
ENSG00000064102	-0.637383	2.25e-09	6.73e-08
ENSG00000103313	0.905699	2.25e-09	6.73e-08
ENSG00000117592	-0.46411	2.28e-09	6.81e-08
ENSG00000099956	-0.708897	2.33e-09	6.94e-08
ENSG00000134057	-0.427818	2.33e-09	6.94e-08
ENSG00000120254	-0.500637	2.35e-09	6.96e-08
ENSG00000161970	-0.409776	2.39e-09	7.07e-08
ENSG00000108561	-0.471011	2.43e-09	7.2e-08
ENSG00000143742	-0.424958	2.52e-09	7.43e-08
ENSG00000117593	-0.46553	2.56e-09	7.54e-08
ENSG00000165304	-0.473848	2.59e-09	7.63e-08
ENSG00000161547	-0.38077	2.65e-09	7.77e-08
ENSG00000138430	-0.412405	2.68e-09	7.85e-08
ENSG00000274474	-0.397999	2.69e-09	7.85e-08
ENSG00000122026	-0.43765	2.72e-09	7.92e-08
ENSG00000278047	3.30048	2.72e-09	7.92e-08
ENSG00000118515	0.616881	2.74e-09	7.97e-08
ENSG00000119917	0.686415	2.77e-09	8.05e-08
ENSG00000089009	-0.389838	2.89e-09	8.37e-08
ENSG00000136522	-0.586847	2.9e-09	8.37e-08
ENSG00000152234	-0.385281	2.97e-09	8.56e-08
ENSG00000108559	-0.531154	3.21e-09	9.25e-08
ENSG00000108175	0.396838	3.33e-09	9.55e-08
ENSG00000142453	-0.52129	3.32e-09	9.55e-08
ENSG00000138398	-0.426451	3.41e-09	9.77e-08
ENSG00000100138	-0.591354	3.43e-09	9.82e-08
ENSG00000105202	-0.500019	3.48e-09	9.92e-08
ENSG00000197694	0.435204	3.48e-09	9.92e-08
ENSG00000122140	-0.620909	3.57e-09	1.02e-07
ENSG00000116786	0.424721	3.59e-09	1.02e-07
ENSG00000184110	-0.433971	3.67e-09	1.04e-07
ENSG00000125618	2.939	3.84e-09	1.09e-07
ENSG00000230487	1.11107	4.01e-09	1.13e-07
ENSG00000167468	-0.424675	4.03e-09	1.14e-07
ENSG00000185339	1.54222	4.11e-09	1.16e-07
ENSG00000184220	-0.616518	4.24e-09	1.19e-07
ENSG00000103569	1.68633	4.28e-09	1.2e-07
ENSG00000104870	0.635335	4.48e-09	1.25e-07
ENSG00000180353	0.478796	4.54e-09	1.27e-07
ENSG00000089006	-0.48263	4.59e-09	1.28e-07
ENSG00000244879	0.661092	4.74e-09	1.32e-07
ENSG00000084112	0.511004	4.88e-09	1.35e-07
ENSG00000111665	-0.597864	4.87e-09	1.35e-07
ENSG00000141543	-0.439065	4.88e-09	1.35e-07
ENSG00000278436	3.14482	4.93e-09	1.36e-07
ENSG00000158417	-0.414364	4.95e-09	1.37e-07
ENSG00000111845	-0.631657	5e-09	1.38e-07
ENSG00000144677	-0.606078	5.05e-09	1.39e-07
ENSG00000126262	0.895074	5.24e-09	1.44e-07
ENSG00000104774	0.4189	5.25e-09	1.44e-07
ENSG00000136942	-0.513362	5.32e-09	1.46e-07
ENSG00000107968	0.864351	5.36e-09	1.46e-07
ENSG00000124541	-0.494123	5.85e-09	1.59e-07
ENSG00000224774	-0.895563	5.84e-09	1.59e-07
ENSG00000124787	-1.06143	5.93e-09	1.61e-07
ENSG00000134291	-0.433069	6.13e-09	1.66e-07
ENSG00000137841	0.533097	6.14e-09	1.66e-07
ENSG00000158055	1.86098	6.29e-09	1.7e-07
ENSG00000165637	-0.436432	6.31e-09	1.7e-07
ENSG00000117748	-0.418902	6.35e-09	1.71e-07
ENSG00000205208	-0.553844	6.37e-09	1.71e-07
ENSG00000100350	-0.424914	6.46e-09	1.73e-07
ENSG00000137628	0.924705	6.54e-09	1.75e-07
ENSG00000173915	-0.552157	6.53e-09	1.75e-07
ENSG00000116574	-0.5369	7.16e-09	1.91e-07
ENSG00000161791	0.581296	7.16e-09	1.91e-07
ENSG00000138035	-0.571548	7.31e-09	1.94e-07
ENSG00000181381	0.518796	7.33e-09	1.94e-07
ENSG00000100749	-0.506348	7.49e-09	1.99e-07
ENSG00000115128	-0.49176	7.57e-09	1.99e-07
ENSG00000116221	-0.414177	7.56e-09	1.99e-07
ENSG00000116350	-0.425504	7.55e-09	1.99e-07
ENSG00000066044	-0.434855	7.76e-09	2.04e-07
ENSG00000082516	-0.545623	7.8e-09	2.05e-07
ENSG00000107949	-0.479073	7.91e-09	2.07e-07
ENSG00000126787	-0.502849	7.95e-09	2.08e-07
ENSG00000182487	0.494972	7.96e-09	2.08e-07
ENSG00000171310	-0.43125	8.13e-09	2.12e-07
ENSG00000136888	0.520251	8.27e-09	2.16e-07
ENSG00000112110	-0.489921	8.29e-09	2.16e-07
ENSG00000103540	-0.54062	8.61e-09	2.24e-07
ENSG00000139318	0.421736	9.02e-09	2.34e-07
ENSG00000035499	-0.584726	9.42e-09	2.44e-07
ENSG00000187037	1.24258	9.5e-09	2.45e-07
ENSG00000135829	-0.39835	9.8e-09	2.53e-07
ENSG00000163638	-0.872969	9.91e-09	2.55e-07
ENSG00000091490	0.546567	9.98e-09	2.57e-07
ENSG00000137309	-0.499907	1.01e-08	2.6e-07
ENSG00000074201	-0.485148	1.03e-08	2.63e-07
ENSG00000155966	-0.685529	1.03e-08	2.64e-07
ENSG00000160145	2.24295	1.03e-08	2.64e-07
ENSG00000164754	-0.42689	1.05e-08	2.69e-07
ENSG00000105223	0.49789	1.12e-08	2.86e-07
ENSG00000113649	-0.458889	1.13e-08	2.87e-07
ENSG00000103035	-0.421333	1.14e-08	2.88e-07
ENSG00000254838	0.90652	1.15e-08	2.92e-07
ENSG00000139684	-0.429525	1.18e-08	2.97e-07
ENSG00000132170	0.708164	1.18e-08	2.98e-07
ENSG00000169871	0.643451	1.18e-08	2.98e-07
ENSG00000105640	-0.403657	1.22e-08	3.08e-07
ENSG00000166164	-0.463513	1.23e-08	3.08e-07
ENSG00000168653	-0.446025	1.23e-08	3.08e-07
ENSG00000135486	-0.341937	1.27e-08	3.18e-07
ENSG00000136824	-0.438036	1.28e-08	3.19e-07
ENSG00000167005	-0.399727	1.28e-08	3.19e-07
ENSG00000110047	0.498327	1.33e-08	3.33e-07
ENSG00000128059	-0.548923	1.36e-08	3.38e-07
ENSG00000119655	0.461592	1.36e-08	3.38e-07
ENSG00000105372	-0.372876	1.37e-08	3.4e-07
ENSG00000100567	-0.451355	1.38e-08	3.42e-07
ENSG00000130826	-0.435948	1.39e-08	3.44e-07
ENSG00000170144	-0.335511	1.41e-08	3.49e-07
ENSG00000116459	-0.376941	1.42e-08	3.5e-07
ENSG00000130518	1.17144	1.44e-08	3.54e-07
ENSG00000105220	-0.365812	1.45e-08	3.56e-07
ENSG00000001084	0.444569	1.46e-08	3.59e-07
ENSG00000166411	-0.484785	1.51e-08	3.69e-07
ENSG00000196954	0.553898	1.52e-08	3.72e-07
ENSG00000136450	-0.363731	1.55e-08	3.78e-07
ENSG00000067829	-0.609266	1.59e-08	3.88e-07
ENSG00000115419	0.421076	1.62e-08	3.94e-07
ENSG00000181222	0.375687	1.63e-08	3.96e-07
ENSG00000213190	1.01539	1.65e-08	4e-07
ENSG00000140374	-0.471199	1.72e-08	4.17e-07
ENSG00000198826	-0.502565	1.73e-08	4.2e-07
ENSG00000138095	-0.41119	1.74e-08	4.21e-07
ENSG00000100591	-0.461721	1.75e-08	4.22e-07
ENSG00000206450	0.441171	1.75e-08	4.22e-07
ENSG00000128708	-0.389	1.8e-08	4.32e-07
ENSG00000204856	-0.814749	1.86e-08	4.48e-07
ENSG00000108424	-0.364556	1.88e-08	4.5e-07
ENSG00000157514	0.860617	1.89e-08	4.51e-07
ENSG00000183207	-0.502831	1.88e-08	4.51e-07
ENSG00000164463	0.881312	1.94e-08	4.62e-07
ENSG00000130935	-0.483163	1.95e-08	4.64e-07
ENSG00000154803	0.52157	1.96e-08	4.67e-07
ENSG00000166104	0.926327	2e-08	4.74e-07
ENSG00000121152	-0.464239	2.02e-08	4.78e-07
ENSG00000180263	1.04947	2.02e-08	4.78e-07
ENSG00000131747	-0.401488	2.04e-08	4.82e-07
ENSG00000165178	0.433078	2.05e-08	4.84e-07
ENSG00000260303	1.49941	2.14e-08	5.04e-07
ENSG00000095002	-0.438419	2.15e-08	5.06e-07
ENSG00000204628	-0.368031	2.15e-08	5.06e-07
ENSG00000089916	0.496927	2.16e-08	5.07e-07
ENSG00000057657	0.825866	2.21e-08	5.17e-07
ENSG00000136527	-0.386033	2.22e-08	5.2e-07
ENSG00000106305	-0.67722	2.33e-08	5.43e-07
ENSG00000065548	-0.410534	2.33e-08	5.43e-07
ENSG00000055118	-0.964472	2.38e-08	5.55e-07
ENSG00000162623	-0.483321	2.39e-08	5.55e-07
ENSG00000188315	0.669677	2.4e-08	5.57e-07
ENSG00000213694	-0.756378	2.44e-08	5.65e-07
ENSG00000189060	-0.505279	2.45e-08	5.67e-07
ENSG00000185404	0.69363	2.5e-08	5.78e-07
ENSG00000138777	-0.538093	2.59e-08	5.98e-07
ENSG00000214176	0.703881	2.59e-08	5.98e-07
ENSG00000171793	-0.415987	2.61e-08	6e-07
ENSG00000110107	-0.39713	2.63e-08	6.04e-07
ENSG00000277909	-0.767462	2.72e-08	6.24e-07
ENSG00000163993	0.648569	2.75e-08	6.31e-07
ENSG00000134250	0.382501	2.82e-08	6.44e-07
ENSG00000135414	-0.766979	2.86e-08	6.53e-07
ENSG00000235027	1.49899	2.89e-08	6.6e-07
ENSG00000120738	-0.937407	2.99e-08	6.8e-07
ENSG00000089127	0.986905	3.02e-08	6.86e-07
ENSG00000231607	-0.587742	3.02e-08	6.86e-07
ENSG00000107937	-0.408508	3.1e-08	7.01e-07
ENSG00000145741	-0.381487	3.09e-08	7.01e-07
ENSG00000117266	0.630066	3.1e-08	7.02e-07
ENSG00000163322	-0.941309	3.13e-08	7.08e-07
ENSG00000143947	-0.437256	3.14e-08	7.08e-07
ENSG00000110958	-0.351184	3.15e-08	7.09e-07
ENSG00000110324	0.648852	3.16e-08	7.11e-07
ENSG00000131828	-0.43598	3.17e-08	7.11e-07
ENSG00000186517	0.504938	3.25e-08	7.3e-07
ENSG00000164985	-0.409541	3.3e-08	7.39e-07
ENSG00000165704	-0.525101	3.3e-08	7.39e-07
ENSG00000106948	0.433868	3.35e-08	7.49e-07
ENSG00000178531	-1.18009	3.42e-08	7.62e-07
ENSG00000139726	-0.441659	3.44e-08	7.66e-07
ENSG00000055044	-0.417654	3.51e-08	7.81e-07
ENSG00000156802	-0.406031	3.53e-08	7.84e-07
ENSG00000205937	-0.371977	3.64e-08	8.08e-07
ENSG00000164109	-0.473692	3.78e-08	8.36e-07
ENSG00000141503	0.457274	3.79e-08	8.38e-07
ENSG00000163659	0.653483	3.84e-08	8.48e-07
ENSG00000174705	0.671425	3.89e-08	8.58e-07
ENSG00000237889	-0.714771	3.9e-08	8.58e-07
ENSG00000205560	0.978282	4.06e-08	8.92e-07
ENSG00000056558	0.611569	4.17e-08	9.13e-07
ENSG00000092201	-0.388682	4.16e-08	9.13e-07
ENSG00000106355	-0.445572	4.29e-08	9.39e-07
ENSG00000102054	-0.384186	4.39e-08	9.6e-07
ENSG00000093009	-0.487681	4.46e-08	9.73e-07
ENSG00000147604	-0.357877	4.7e-08	1.02e-06
ENSG00000160685	0.435637	4.82e-08	1.05e-06
ENSG00000103249	0.471018	5e-08	1.09e-06
ENSG00000104408	-0.348653	5.01e-08	1.09e-06
ENSG00000169385	-0.365696	5.07e-08	1.1e-06
ENSG00000157456	-0.442395	5.7e-08	1.23e-06
ENSG00000134308	-0.347163	5.72e-08	1.24e-06
ENSG00000170581	0.539956	5.73e-08	1.24e-06
ENSG00000074696	-0.465401	5.8e-08	1.25e-06
ENSG00000104738	-0.334739	5.82e-08	1.25e-06
ENSG00000260916	0.433012	6.37e-08	1.37e-06
ENSG00000122224	1.46316	6.55e-08	1.41e-06
ENSG00000065427	-0.374136	6.6e-08	1.41e-06
ENSG00000135446	-0.457692	6.59e-08	1.41e-06
ENSG00000119522	-0.515658	6.67e-08	1.43e-06
ENSG00000152256	-0.375747	6.73e-08	1.44e-06
ENSG00000120549	0.808761	6.82e-08	1.45e-06
ENSG00000077097	-0.408493	6.86e-08	1.46e-06
ENSG00000125656	-0.568359	7.05e-08	1.5e-06
ENSG00000164674	0.812945	7.06e-08	1.5e-06
ENSG00000164163	-0.436893	7.15e-08	1.52e-06
ENSG00000135926	0.468389	7.28e-08	1.54e-06
ENSG00000173726	-0.394924	7.32e-08	1.55e-06
ENSG00000118503	0.49916	7.52e-08	1.59e-06
ENSG00000102753	-0.39282	7.81e-08	1.65e-06
ENSG00000140740	-0.350471	7.86e-08	1.66e-06
ENSG00000003436	1.73453	7.99e-08	1.68e-06
ENSG00000099797	-0.450966	8.21e-08	1.72e-06
ENSG00000121864	-0.698444	8.2e-08	1.72e-06
ENSG00000101911	-0.527699	8.25e-08	1.73e-06
ENSG00000187514	-0.331475	8.27e-08	1.73e-06
ENSG00000145022	0.633224	8.33e-08	1.74e-06
ENSG00000172661	0.420153	8.4e-08	1.75e-06
ENSG00000125484	-0.447426	8.42e-08	1.75e-06
ENSG00000133872	0.378868	8.47e-08	1.76e-06
ENSG00000006534	0.533611	8.49e-08	1.76e-06
ENSG00000100216	-0.469899	8.48e-08	1.76e-06
ENSG00000186635	0.398051	8.51e-08	1.76e-06
ENSG00000100504	-0.367967	8.86e-08	1.83e-06
ENSG00000152223	0.513418	8.86e-08	1.83e-06
ENSG00000183520	-0.449797	9.16e-08	1.89e-06
ENSG00000142669	-0.445035	9.18e-08	1.89e-06
ENSG00000185745	1.108	9.22e-08	1.9e-06
ENSG00000137076	0.364188	9.23e-08	1.9e-06
ENSG00000138119	0.475796	9.45e-08	1.94e-06
ENSG00000184677	0.45598	9.55e-08	1.96e-06
ENSG00000111679	-0.384512	9.64e-08	1.98e-06
ENSG00000169413	0.876436	9.68e-08	1.98e-06
ENSG00000005884	0.910177	9.84e-08	2.01e-06
ENSG00000133773	-0.58765	1.01e-07	2.06e-06
ENSG00000048162	-0.544592	1.01e-07	2.06e-06
ENSG00000273142	0.978714	1.02e-07	2.08e-06
ENSG00000130005	-0.692833	1.03e-07	2.08e-06
ENSG00000174282	0.562701	1.02e-07	2.08e-06
ENSG00000113916	0.670593	1.04e-07	2.11e-06
ENSG00000131355	2.36273	1.09e-07	2.21e-06
ENSG00000089057	0.453254	1.1e-07	2.22e-06
ENSG00000077454	0.576745	1.12e-07	2.26e-06
ENSG00000104064	-0.611833	1.13e-07	2.27e-06
ENSG00000167522	0.379184	1.14e-07	2.31e-06
ENSG00000275990	0.510096	1.17e-07	2.34e-06
ENSG00000090020	0.530604	1.17e-07	2.34e-06
ENSG00000131462	-0.479207	1.17e-07	2.35e-06
ENSG00000162244	-0.443583	1.21e-07	2.41e-06
ENSG00000119326	-0.528101	1.23e-07	2.46e-06
ENSG00000013288	0.349674	1.26e-07	2.52e-06
ENSG00000117133	-0.497007	1.27e-07	2.52e-06
ENSG00000128944	-0.478538	1.28e-07	2.55e-06
ENSG00000132300	-0.477894	1.28e-07	2.55e-06
ENSG00000107833	-0.579353	1.29e-07	2.56e-06
ENSG00000043462	-0.434044	1.32e-07	2.62e-06
ENSG00000272068	1.35363	1.34e-07	2.66e-06
ENSG00000121211	-0.692003	1.36e-07	2.7e-06
ENSG00000064687	0.5242	1.37e-07	2.71e-06
ENSG00000125089	0.543703	1.38e-07	2.72e-06
ENSG00000106443	-0.557062	1.39e-07	2.74e-06
ENSG00000117394	-0.568831	1.39e-07	2.75e-06
ENSG00000184575	-0.396074	1.41e-07	2.78e-06
ENSG00000221963	0.490682	1.41e-07	2.78e-06
ENSG00000184730	1.13633	1.45e-07	2.84e-06
ENSG00000171863	-0.364963	1.47e-07	2.88e-06
ENSG00000125870	-0.435572	1.48e-07	2.91e-06
ENSG00000247271	1.2146	1.52e-07	2.98e-06
ENSG00000116183	1.96174	1.54e-07	3.02e-06
ENSG00000122547	0.446139	1.56e-07	3.03e-06
ENSG00000196876	0.748054	1.56e-07	3.04e-06
ENSG00000143119	0.473587	1.57e-07	3.06e-06
ENSG00000052795	0.467115	1.58e-07	3.07e-06
ENSG00000198791	-0.388869	1.65e-07	3.2e-06
ENSG00000166508	-0.334611	1.66e-07	3.21e-06
ENSG00000253522	0.763655	1.65e-07	3.21e-06
ENSG00000120709	0.466457	1.66e-07	3.21e-06
ENSG00000015479	-0.40275	1.73e-07	3.34e-06
ENSG00000160588	2.26016	1.76e-07	3.39e-06
ENSG00000175279	-0.742523	1.76e-07	3.39e-06
ENSG00000119714	0.501849	1.77e-07	3.41e-06
ENSG00000144848	-0.365341	1.78e-07	3.43e-06
ENSG00000182774	-0.491974	1.8e-07	3.45e-06
ENSG00000196535	0.438457	1.82e-07	3.49e-06
ENSG00000203760	-0.513851	1.83e-07	3.51e-06
ENSG00000258543	3.73588	1.83e-07	3.51e-06
ENSG00000119801	0.598316	1.88e-07	3.59e-06
ENSG00000170779	-0.505302	1.9e-07	3.62e-06
ENSG00000164346	-0.469298	1.9e-07	3.62e-06
ENSG00000196531	-0.332374	1.9e-07	3.62e-06
ENSG00000101166	-0.527792	1.91e-07	3.63e-06
ENSG00000241837	-0.401729	1.91e-07	3.63e-06
ENSG00000115607	0.89227	1.93e-07	3.65e-06
ENSG00000166477	-0.546036	1.95e-07	3.69e-06
ENSG00000162923	0.388017	1.96e-07	3.71e-06
ENSG00000136518	-0.438749	2.02e-07	3.82e-06
ENSG00000163597	-0.552677	2.04e-07	3.85e-06
ENSG00000182004	-0.493175	2.07e-07	3.9e-06
ENSG00000126247	-0.362862	2.08e-07	3.91e-06
ENSG00000135838	0.615119	2.11e-07	3.97e-06
ENSG00000185022	0.721097	2.13e-07	3.99e-06
ENSG00000167202	0.482801	2.13e-07	4e-06
ENSG00000177889	-0.406214	2.18e-07	4.09e-06
ENSG00000197958	-0.360516	2.18e-07	4.09e-06
ENSG00000094804	-0.439406	2.2e-07	4.11e-06
ENSG00000123545	-0.673095	2.26e-07	4.22e-06
ENSG00000205571	-2.31512	2.3e-07	4.28e-06
ENSG00000100055	0.531065	2.31e-07	4.29e-06
ENSG00000155265	0.736078	2.31e-07	4.29e-06
ENSG00000198648	-0.511063	2.4e-07	4.46e-06
ENSG00000130827	0.538892	2.41e-07	4.48e-06
ENSG00000180385	0.96109	2.42e-07	4.48e-06
ENSG00000163170	-0.856307	2.45e-07	4.53e-06
ENSG00000196092	-0.909791	2.45e-07	4.53e-06
ENSG00000204103	0.424352	2.45e-07	4.53e-06
ENSG00000138166	0.632922	2.47e-07	4.56e-06
ENSG00000120889	0.416805	2.48e-07	4.58e-06
ENSG00000164024	-0.48125	2.52e-07	4.63e-06
ENSG00000135387	-0.328072	2.54e-07	4.66e-06
ENSG00000142230	-0.372667	2.55e-07	4.68e-06
ENSG00000134001	-0.384908	2.57e-07	4.71e-06
ENSG00000102524	-0.354511	2.59e-07	4.75e-06
ENSG00000270629	0.430313	2.6e-07	4.76e-06
ENSG00000113643	-0.49716	2.66e-07	4.87e-06
ENSG00000188549	0.800066	2.68e-07	4.9e-06
ENSG00000110756	0.475297	2.7e-07	4.92e-06
ENSG00000204634	0.574797	2.73e-07	4.97e-06
ENSG00000086827	-0.529489	2.76e-07	5.03e-06
ENSG00000068323	0.564549	2.81e-07	5.1e-06
ENSG00000106546	0.543496	2.82e-07	5.12e-06
ENSG00000174444	-0.304258	2.85e-07	5.17e-06
ENSG00000133119	-0.452962	2.87e-07	5.19e-06
ENSG00000278229	-0.47806	2.87e-07	5.19e-06
ENSG00000123219	-0.543703	3.05e-07	5.51e-06
ENSG00000139112	0.727325	3.06e-07	5.52e-06
ENSG00000112742	-0.495346	3.16e-07	5.7e-06
ENSG00000153815	-0.38998	3.16e-07	5.7e-06
ENSG00000049239	0.481574	3.17e-07	5.7e-06
ENSG00000138834	0.538859	3.21e-07	5.76e-06
ENSG00000106780	0.465857	3.22e-07	5.78e-06
ENSG00000105364	-0.511373	3.24e-07	5.81e-06
ENSG00000198042	-0.428447	3.26e-07	5.83e-06
ENSG00000187954	0.513598	3.26e-07	5.83e-06
ENSG00000162144	0.553295	3.33e-07	5.95e-06
ENSG00000173193	0.512579	3.34e-07	5.95e-06
ENSG00000100292	0.528084	3.37e-07	6.01e-06
ENSG00000155508	-0.403073	3.44e-07	6.13e-06
ENSG00000102531	0.444016	3.59e-07	6.38e-06
ENSG00000139187	1.06277	3.66e-07	6.51e-06
ENSG00000183684	-0.424491	3.72e-07	6.59e-06
ENSG00000168297	-0.38833	3.81e-07	6.75e-06
ENSG00000092470	-0.450674	3.85e-07	6.8e-06
ENSG00000239264	-0.339571	3.85e-07	6.8e-06
ENSG00000159055	-0.557667	3.88e-07	6.85e-06
ENSG00000225697	0.487151	3.99e-07	7.05e-06
ENSG00000171659	1.20323	4.01e-07	7.07e-06
ENSG00000111863	0.741598	4.06e-07	7.14e-06
ENSG00000261067	1.26594	4.07e-07	7.15e-06
ENSG00000138326	-0.324646	4.12e-07	7.24e-06
ENSG00000111331	0.405728	4.14e-07	7.26e-06
ENSG00000165029	1.45294	4.14e-07	7.26e-06
ENSG00000125821	-0.60725	4.23e-07	7.4e-06
ENSG00000157570	-0.619201	4.26e-07	7.44e-06
ENSG00000136810	-0.365294	4.28e-07	7.45e-06
ENSG00000165916	-0.367495	4.28e-07	7.45e-06
ENSG00000171940	-0.428258	4.27e-07	7.45e-06
ENSG00000196187	0.553692	4.28e-07	7.45e-06
ENSG00000183621	-0.419307	4.34e-07	7.54e-06
ENSG00000102007	-0.348038	4.34e-07	7.54e-06
ENSG00000068796	-0.463161	4.35e-07	7.54e-06
ENSG00000029993	-0.438551	4.44e-07	7.68e-06
ENSG00000164466	-0.414032	4.46e-07	7.72e-06
ENSG00000196504	-0.39216	4.71e-07	8.13e-06
ENSG00000112659	0.502647	4.73e-07	8.15e-06
ENSG00000225921	-0.492718	4.72e-07	8.15e-06
ENSG00000203799	1.66821	4.73e-07	8.15e-06
ENSG00000142684	-0.6869	4.76e-07	8.19e-06
ENSG00000241978	-0.353568	4.82e-07	8.29e-06
ENSG00000136014	1.17831	4.84e-07	8.31e-06
ENSG00000124151	0.47814	4.92e-07	8.43e-06
ENSG00000106554	-0.403993	4.93e-07	8.45e-06
ENSG00000143436	-0.404873	4.94e-07	8.45e-06
ENSG00000072778	0.389546	4.97e-07	8.48e-06
ENSG00000104889	-0.507089	4.96e-07	8.48e-06
ENSG00000111581	-0.409316	4.98e-07	8.49e-06
ENSG00000162825	0.49233	4.99e-07	8.51e-06
ENSG00000187713	-0.669532	5.06e-07	8.62e-06
ENSG00000128815	0.379343	5.12e-07	8.7e-06
ENSG00000138411	0.987625	5.23e-07	8.89e-06
ENSG00000152795	-0.319422	5.27e-07	8.94e-06
ENSG00000164440	1.15902	5.27e-07	8.94e-06
ENSG00000133789	0.38503	5.29e-07	8.95e-06
ENSG00000088986	-0.406004	5.36e-07	9.07e-06
ENSG00000183793	-1.92968	5.52e-07	9.32e-06
ENSG00000203446	1.33253	5.59e-07	9.44e-06
ENSG00000277571	-0.96513	5.67e-07	9.55e-06
ENSG00000144218	1.74281	5.78e-07	9.74e-06
ENSG00000145214	0.599946	5.79e-07	9.74e-06
ENSG00000171084	-2.87488	5.9e-07	9.92e-06
ENSG00000124126	0.352666	5.98e-07	1e-05
ENSG00000175110	-0.53141	6.05e-07	1.01e-05
ENSG00000008300	0.815428	6.08e-07	1.02e-05
ENSG00000277111	0.689778	6.12e-07	1.02e-05
ENSG00000169288	-0.576237	6.15e-07	1.03e-05
ENSG00000010244	-0.340051	6.17e-07	1.03e-05
ENSG00000139190	0.749691	6.2e-07	1.03e-05
ENSG00000103485	0.515127	6.27e-07	1.04e-05
ENSG00000101367	-0.326319	6.36e-07	1.06e-05
ENSG00000116120	-0.475626	6.41e-07	1.07e-05
ENSG00000067704	-0.386675	6.56e-07	1.09e-05
ENSG00000123416	-0.323827	6.56e-07	1.09e-05
ENSG00000236149	-0.881293	6.57e-07	1.09e-05
ENSG00000173064	0.481154	6.71e-07	1.11e-05
ENSG00000120129	1.33479	6.72e-07	1.11e-05
ENSG00000185651	-0.378598	6.73e-07	1.11e-05
ENSG00000060688	-0.397347	6.81e-07	1.12e-05
ENSG00000127184	-0.418519	6.92e-07	1.14e-05
ENSG00000129173	-0.397616	6.95e-07	1.14e-05
ENSG00000165996	-0.782583	6.96e-07	1.15e-05
ENSG00000169679	-0.403462	6.98e-07	1.15e-05
ENSG00000169926	0.389494	7.15e-07	1.17e-05
ENSG00000196664	1.13215	7.15e-07	1.17e-05
ENSG00000182628	-0.455892	7.28e-07	1.19e-05
ENSG00000143799	-0.296677	7.46e-07	1.22e-05
ENSG00000164086	-0.465991	7.44e-07	1.22e-05
ENSG00000275746	0.445662	7.45e-07	1.22e-05
ENSG00000100997	0.440751	7.51e-07	1.22e-05
ENSG00000127337	-0.627866	7.51e-07	1.22e-05
ENSG00000144746	0.365683	7.54e-07	1.23e-05
ENSG00000102794	2.03344	7.56e-07	1.23e-05
ENSG00000262814	-0.515271	7.57e-07	1.23e-05
ENSG00000035687	-0.446607	7.67e-07	1.24e-05
ENSG00000123636	0.570592	7.87e-07	1.27e-05
ENSG00000185477	0.518382	7.87e-07	1.27e-05
ENSG00000128609	-0.469004	7.92e-07	1.28e-05
ENSG00000069399	0.798555	7.99e-07	1.29e-05
ENSG00000177000	0.509936	8.17e-07	1.32e-05
ENSG00000004478	-0.356991	8.39e-07	1.35e-05
ENSG00000198951	-0.386093	8.45e-07	1.36e-05
ENSG00000146729	-0.478826	8.62e-07	1.39e-05
ENSG00000135077	0.84645	8.66e-07	1.39e-05
ENSG00000181924	-0.499855	8.65e-07	1.39e-05
ENSG00000154719	-0.681549	9.1e-07	1.46e-05
ENSG00000112118	-0.319415	9.12e-07	1.46e-05
ENSG00000196405	0.454083	9.21e-07	1.48e-05
ENSG00000136718	-0.483527	9.27e-07	1.48e-05
ENSG00000115541	-0.504582	9.4e-07	1.5e-05
ENSG00000007237	0.299364	9.44e-07	1.51e-05
ENSG00000088205	-0.384351	9.47e-07	1.51e-05
ENSG00000160255	0.311408	9.54e-07	1.52e-05
ENSG00000111206	-0.340815	9.58e-07	1.52e-05
ENSG00000141030	-0.424106	9.75e-07	1.55e-05
ENSG00000065183	-0.405106	9.94e-07	1.58e-05
ENSG00000202198	1.47467	1.01e-06	1.6e-05
ENSG00000100288	0.732921	1.03e-06	1.64e-05
ENSG00000141858	-0.465524	1.05e-06	1.66e-05
ENSG00000180228	-0.47646	1.06e-06	1.68e-05
ENSG00000225217	1.32401	1.06e-06	1.68e-05
ENSG00000101126	-0.415905	1.07e-06	1.69e-05
ENSG00000182372	0.7046	1.08e-06	1.7e-05
ENSG00000100462	-0.425502	1.08e-06	1.7e-05
ENSG00000128512	0.784892	1.08e-06	1.7e-05
ENSG00000278233	2.28701	1.09e-06	1.71e-05
ENSG00000163513	0.35992	1.1e-06	1.72e-05
ENSG00000225190	0.730291	1.1e-06	1.73e-05
ENSG00000143815	-0.343368	1.11e-06	1.73e-05
ENSG00000161654	-0.504407	1.11e-06	1.74e-05
ENSG00000260729	1.54061	1.12e-06	1.75e-05
ENSG00000260032	0.348552	1.13e-06	1.76e-05
ENSG00000107611	2.81474	1.14e-06	1.78e-05
ENSG00000136068	0.324178	1.14e-06	1.78e-05
ENSG00000173848	-0.423068	1.14e-06	1.78e-05
ENSG00000204197	-0.475099	1.18e-06	1.84e-05
ENSG00000130227	-0.348621	1.2e-06	1.86e-05
ENSG00000278220	0.724821	1.23e-06	1.91e-05
ENSG00000140398	1.45896	1.26e-06	1.96e-05
ENSG00000186470	0.56944	1.27e-06	1.97e-05
ENSG00000263266	-0.430562	1.31e-06	2.02e-05
ENSG00000178607	0.608319	1.31e-06	2.03e-05
ENSG00000078668	-0.339542	1.33e-06	2.05e-05
ENSG00000183935	1.13803	1.33e-06	2.06e-05
ENSG00000118689	0.448601	1.34e-06	2.07e-05
ENSG00000197381	0.456143	1.37e-06	2.11e-05
ENSG00000127589	-0.659091	1.38e-06	2.13e-05
ENSG00000152804	-0.496857	1.4e-06	2.16e-05
ENSG00000109606	-0.336059	1.43e-06	2.19e-05
ENSG00000156261	-0.317657	1.43e-06	2.2e-05
ENSG00000110955	-0.292693	1.45e-06	2.22e-05
ENSG00000111142	-0.371667	1.46e-06	2.24e-05
ENSG00000150995	0.527275	1.47e-06	2.25e-05
ENSG00000174780	-0.330524	1.48e-06	2.26e-05
ENSG00000109475	-0.46079	1.51e-06	2.31e-05
ENSG00000178982	-0.417374	1.51e-06	2.31e-05
ENSG00000111832	-0.511356	1.52e-06	2.31e-05
ENSG00000050438	0.714019	1.53e-06	2.33e-05
ENSG00000178950	0.350348	1.54e-06	2.34e-05
ENSG00000126524	-0.416627	1.54e-06	2.34e-05
ENSG00000140525	-0.342979	1.55e-06	2.35e-05
ENSG00000131174	-0.473503	1.55e-06	2.36e-05
ENSG00000163444	-0.376392	1.56e-06	2.36e-05
ENSG00000110697	0.401292	1.56e-06	2.36e-05
ENSG00000227129	0.898214	1.56e-06	2.36e-05
ENSG00000149177	0.4071	1.57e-06	2.36e-05
ENSG00000100902	-0.394308	1.59e-06	2.4e-05
ENSG00000276358	0.73067	1.61e-06	2.43e-05
ENSG00000020633	0.357073	1.61e-06	2.43e-05
ENSG00000113048	-0.398384	1.62e-06	2.43e-05
ENSG00000182162	-0.487475	1.7e-06	2.55e-05
ENSG00000136238	-0.309215	1.71e-06	2.57e-05
ENSG00000105856	0.522548	1.72e-06	2.58e-05
ENSG00000075826	0.728295	1.73e-06	2.59e-05
ENSG00000163947	0.695838	1.75e-06	2.62e-05
ENSG00000145569	-0.411333	1.76e-06	2.64e-05
ENSG00000100365	0.405338	1.77e-06	2.64e-05
ENSG00000107130	-0.595908	1.78e-06	2.66e-05
ENSG00000122674	-0.393642	1.78e-06	2.66e-05
ENSG00000164941	-0.409927	1.8e-06	2.68e-05
ENSG00000135404	0.334379	1.81e-06	2.69e-05
ENSG00000198805	-0.35978	1.81e-06	2.69e-05
ENSG00000060762	-0.458705	1.82e-06	2.71e-05
ENSG00000106261	0.417081	1.83e-06	2.72e-05
ENSG00000187098	0.640086	1.84e-06	2.73e-05
ENSG00000116489	-0.318882	1.85e-06	2.75e-05
ENSG00000141682	0.574817	1.86e-06	2.76e-05
ENSG00000103507	-0.492612	1.87e-06	2.77e-05
ENSG00000100162	-0.593717	1.88e-06	2.77e-05
ENSG00000054277	-0.50127	1.89e-06	2.79e-05
ENSG00000136848	-1.27771	1.9e-06	2.8e-05
ENSG00000124784	-0.491082	1.92e-06	2.83e-05
ENSG00000163882	-0.531658	1.99e-06	2.93e-05
ENSG00000117906	-0.475122	2.02e-06	2.98e-05
ENSG00000101558	-0.345675	2.03e-06	2.98e-05
ENSG00000182534	-1.08421	2.03e-06	2.98e-05
ENSG00000115761	-0.454785	2.04e-06	2.99e-05
ENSG00000170919	0.773292	2.04e-06	2.99e-05
ENSG00000071794	-0.393751	2.05e-06	3e-05
ENSG00000235439	-0.697198	2.11e-06	3.08e-05
ENSG00000035141	-0.393768	2.13e-06	3.11e-05
ENSG00000116455	-0.4262	2.13e-06	3.11e-05
ENSG00000135316	-0.327574	2.17e-06	3.17e-05
ENSG00000197892	0.483888	2.21e-06	3.22e-05
ENSG00000100632	-0.366253	2.23e-06	3.24e-05
ENSG00000129187	-0.417917	2.24e-06	3.25e-05
ENSG00000143226	0.409442	2.27e-06	3.29e-05
ENSG00000103550	-0.502816	2.27e-06	3.3e-05
ENSG00000108010	-0.40154	2.29e-06	3.32e-05
ENSG00000167721	-0.372177	2.29e-06	3.32e-05
ENSG00000126216	-0.327554	2.32e-06	3.35e-05
ENSG00000101311	-0.852092	2.34e-06	3.38e-05
ENSG00000159720	0.407787	2.34e-06	3.38e-05
ENSG00000166902	-0.471444	2.35e-06	3.39e-05
ENSG00000188603	0.438121	2.35e-06	3.39e-05
ENSG00000085999	-0.404427	2.37e-06	3.41e-05
ENSG00000237649	-0.44971	2.37e-06	3.41e-05
ENSG00000162676	-0.354982	2.38e-06	3.42e-05
ENSG00000138442	-0.441095	2.39e-06	3.44e-05
ENSG00000104131	-0.370292	2.41e-06	3.46e-05
ENSG00000132670	-0.394496	2.42e-06	3.48e-05
ENSG00000049541	-0.432296	2.46e-06	3.52e-05
ENSG00000167085	-0.369226	2.47e-06	3.54e-05
ENSG00000198225	-0.856649	2.49e-06	3.56e-05
ENSG00000113407	-0.366725	2.5e-06	3.58e-05
ENSG00000233452	1.19729	2.53e-06	3.61e-05
ENSG00000008441	-1.34504	2.55e-06	3.64e-05
ENSG00000132313	-0.438416	2.67e-06	3.81e-05
ENSG00000196639	0.731379	2.68e-06	3.81e-05
ENSG00000033100	0.438125	2.72e-06	3.87e-05
ENSG00000163006	-0.709799	2.76e-06	3.92e-05
ENSG00000082898	-0.326353	2.77e-06	3.93e-05
ENSG00000132383	-0.316113	2.78e-06	3.95e-05
ENSG00000143155	-0.397485	2.81e-06	3.98e-05
ENSG00000105258	-0.73819	2.83e-06	4e-05
ENSG00000152270	0.533646	2.86e-06	4.04e-05
ENSG00000141759	-0.370653	2.87e-06	4.06e-05
ENSG00000131153	-0.461562	2.88e-06	4.06e-05
ENSG00000137497	0.333114	2.91e-06	4.11e-05
ENSG00000006625	-0.385931	2.94e-06	4.14e-05
ENSG00000174227	0.402921	3.01e-06	4.25e-05
ENSG00000101189	-0.479148	3.02e-06	4.25e-05
ENSG00000085514	0.645804	3.02e-06	4.25e-05
ENSG00000102098	-0.558809	3.02e-06	4.25e-05
ENSG00000079616	-0.386421	3.03e-06	4.25e-05
ENSG00000067533	-0.47961	3.05e-06	4.28e-05
ENSG00000100077	0.424576	3.06e-06	4.29e-05
ENSG00000139725	-0.466922	3.07e-06	4.3e-05
ENSG00000183011	-0.604352	3.1e-06	4.34e-05
ENSG00000164638	-0.915242	3.14e-06	4.39e-05
ENSG00000196363	-0.394354	3.15e-06	4.4e-05
ENSG00000131469	-0.377061	3.17e-06	4.41e-05
ENSG00000153574	-0.457861	3.17e-06	4.41e-05
ENSG00000159063	-0.483655	3.17e-06	4.41e-05
ENSG00000198198	0.397109	3.16e-06	4.41e-05
ENSG00000160075	-0.358021	3.18e-06	4.41e-05
ENSG00000143409	0.802465	3.18e-06	4.41e-05
ENSG00000169752	1.75374	3.18e-06	4.41e-05
ENSG00000124571	-0.358315	3.21e-06	4.45e-05
ENSG00000100330	0.50487	3.25e-06	4.5e-05
ENSG00000117650	-0.388485	3.26e-06	4.52e-05
ENSG00000114520	-0.453408	3.27e-06	4.53e-05
ENSG00000143870	-0.295728	3.3e-06	4.56e-05
ENSG00000112297	0.344842	3.32e-06	4.58e-05
ENSG00000100351	2.05301	3.34e-06	4.61e-05
ENSG00000156256	-0.431188	3.34e-06	4.61e-05
ENSG00000060566	1.69919	3.35e-06	4.61e-05
ENSG00000144354	-0.347256	3.36e-06	4.63e-05
ENSG00000100304	-0.494432	3.38e-06	4.64e-05
ENSG00000138778	-0.439088	3.38e-06	4.64e-05
ENSG00000277739	2.33076	3.39e-06	4.65e-05
ENSG00000135924	0.58373	3.44e-06	4.71e-05
ENSG00000077514	-0.44657	3.48e-06	4.77e-05
ENSG00000117682	0.432421	3.49e-06	4.77e-05
ENSG00000004487	-0.370472	3.56e-06	4.87e-05
ENSG00000163697	-0.427868	3.56e-06	4.87e-05
ENSG00000198034	-0.314665	3.59e-06	4.9e-05
ENSG00000103121	-0.545519	3.61e-06	4.92e-05
ENSG00000166128	0.36692	3.61e-06	4.92e-05
ENSG00000102974	-0.371633	3.62e-06	4.93e-05
ENSG00000171860	0.521496	3.65e-06	4.96e-05
ENSG00000173456	-0.430022	3.65e-06	4.96e-05
ENSG00000006327	0.811245	3.67e-06	4.97e-05
ENSG00000135677	0.331448	3.67e-06	4.97e-05
ENSG00000111231	-0.523439	3.76e-06	5.1e-05
ENSG00000143228	-0.393631	3.77e-06	5.11e-05
ENSG00000057608	-0.321208	3.79e-06	5.13e-05
ENSG00000100526	-0.504525	3.81e-06	5.15e-05
ENSG00000105429	0.683831	3.83e-06	5.16e-05
ENSG00000198242	-0.322389	3.82e-06	5.16e-05
ENSG00000107185	0.5113	3.86e-06	5.19e-05
ENSG00000279483	-0.969239	3.86e-06	5.19e-05
ENSG00000168259	-0.350122	3.86e-06	5.2e-05
ENSG00000135823	0.466377	3.87e-06	5.21e-05
ENSG00000213246	-0.449247	3.89e-06	5.22e-05
ENSG00000079785	-0.340329	3.9e-06	5.23e-05
ENSG00000235106	-0.598732	3.95e-06	5.3e-05
ENSG00000070761	-0.50479	3.96e-06	5.31e-05
ENSG00000051128	-0.45664	4.03e-06	5.4e-05
ENSG00000176393	-0.315734	4.06e-06	5.44e-05
ENSG00000008869	0.45872	4.11e-06	5.49e-05
ENSG00000143549	-0.269534	4.12e-06	5.51e-05
ENSG00000105677	-0.528005	4.19e-06	5.59e-05
ENSG00000150768	-0.425437	4.21e-06	5.61e-05
ENSG00000162521	-0.301769	4.25e-06	5.66e-05
ENSG00000110046	0.541141	4.26e-06	5.66e-05
ENSG00000108799	0.514523	4.31e-06	5.73e-05
ENSG00000185238	-0.589592	4.34e-06	5.77e-05
ENSG00000170579	1.61818	4.39e-06	5.82e-05
ENSG00000115866	-0.357163	4.41e-06	5.84e-05
ENSG00000244115	-0.966043	4.53e-06	6e-05
ENSG00000128266	-1.28447	4.54e-06	6.01e-05
ENSG00000106462	-0.401989	4.58e-06	6.05e-05
ENSG00000168421	0.958841	4.58e-06	6.06e-05
ENSG00000023228	-0.328914	4.59e-06	6.07e-05
ENSG00000134242	0.54846	4.6e-06	6.07e-05
ENSG00000120280	-0.45247	4.61e-06	6.08e-05
ENSG00000169021	-0.404368	4.64e-06	6.11e-05
ENSG00000111615	-0.421707	4.65e-06	6.12e-05
ENSG00000230254	0.86151	4.72e-06	6.21e-05
ENSG00000178685	0.496469	4.78e-06	6.29e-05
ENSG00000213741	-0.540288	4.81e-06	6.31e-05
ENSG00000152213	0.512555	4.86e-06	6.37e-05
ENSG00000136143	-0.374134	4.96e-06	6.51e-05
ENSG00000079277	0.412662	4.99e-06	6.53e-05
ENSG00000165487	-0.423505	5.04e-06	6.59e-05
ENSG00000162645	1.11849	5.08e-06	6.65e-05
ENSG00000163701	0.663908	5.15e-06	6.72e-05
ENSG00000163507	-0.387572	5.21e-06	6.79e-05
ENSG00000163382	-0.467457	5.21e-06	6.8e-05
ENSG00000169136	0.447096	5.26e-06	6.85e-05
ENSG00000147570	1.09347	5.33e-06	6.93e-05
ENSG00000198899	-0.280268	5.33e-06	6.93e-05
ENSG00000136982	-0.481637	5.33e-06	6.93e-05
ENSG00000188846	-0.293795	5.39e-06	6.99e-05
ENSG00000186814	0.748502	5.42e-06	7.04e-05
ENSG00000165685	0.714204	5.47e-06	7.09e-05
ENSG00000105849	-0.406622	5.48e-06	7.09e-05
ENSG00000117148	-1.00211	5.48e-06	7.09e-05
ENSG00000087470	-0.383993	5.52e-06	7.13e-05
ENSG00000169139	-0.342647	5.56e-06	7.18e-05
ENSG00000115594	1.8433	5.63e-06	7.27e-05
ENSG00000187994	0.734833	5.64e-06	7.28e-05
ENSG00000271856	1.72816	5.71e-06	7.35e-05
ENSG00000154473	-0.322024	5.72e-06	7.36e-05
ENSG00000166888	0.325235	5.72e-06	7.37e-05
ENSG00000184208	0.535032	5.74e-06	7.38e-05
ENSG00000138642	0.682534	5.77e-06	7.41e-05
ENSG00000184678	1.7121	5.78e-06	7.41e-05
ENSG00000132357	0.543137	5.8e-06	7.43e-05
ENSG00000185201	-0.474893	5.8e-06	7.43e-05
ENSG00000261040	1.58606	5.8e-06	7.43e-05
ENSG00000108405	0.587835	5.9e-06	7.54e-05
ENSG00000116670	-0.415854	5.9e-06	7.54e-05
ENSG00000145293	-0.423794	5.9e-06	7.54e-05
ENSG00000254687	1.45611	5.94e-06	7.58e-05
ENSG00000225828	0.786584	6.02e-06	7.68e-05
ENSG00000148303	-0.299011	6.12e-06	7.8e-05
ENSG00000134884	0.31399	6.17e-06	7.86e-05
ENSG00000166788	-0.577051	6.25e-06	7.95e-05
ENSG00000250771	2.99932	6.25e-06	7.95e-05
ENSG00000170089	-0.844202	6.29e-06	7.99e-05
ENSG00000175832	-0.609018	6.55e-06	8.31e-05
ENSG00000026297	-0.42123	6.59e-06	8.36e-05
ENSG00000101444	-0.405214	6.63e-06	8.4e-05
ENSG00000146701	-0.322306	6.63e-06	8.4e-05
ENSG00000161267	-0.55921	6.77e-06	8.56e-05
ENSG00000237945	0.701701	6.77e-06	8.56e-05
ENSG00000125944	-0.278499	6.78e-06	8.56e-05
ENSG00000178999	-0.395128	6.81e-06	8.59e-05
ENSG00000161999	-0.494551	6.83e-06	8.61e-05
ENSG00000007350	0.373299	6.92e-06	8.71e-05
ENSG00000249141	-2.08483	6.92e-06	8.71e-05
ENSG00000145604	-0.377763	6.96e-06	8.75e-05
ENSG00000155189	-0.391673	6.96e-06	8.75e-05
ENSG00000196235	0.408041	7.02e-06	8.81e-05
ENSG00000048544	-0.360249	7.02e-06	8.81e-05
ENSG00000135048	0.541887	7.05e-06	8.84e-05
ENSG00000093000	-0.374791	7.07e-06	8.85e-05
ENSG00000113368	-0.315019	7.06e-06	8.85e-05
ENSG00000140044	0.471443	7.08e-06	8.85e-05
ENSG00000262771	-0.800635	7.08e-06	8.85e-05
ENSG00000143977	-0.48314	7.09e-06	8.86e-05
ENSG00000233328	-1.46344	7.14e-06	8.91e-05
ENSG00000185480	-0.461049	7.19e-06	8.97e-05
ENSG00000101132	-0.612872	7.25e-06	9.03e-05
ENSG00000167302	0.683761	7.37e-06	9.17e-05
ENSG00000267702	2.27816	7.38e-06	9.18e-05
ENSG00000165672	-0.310764	7.42e-06	9.22e-05
ENSG00000163661	0.476109	7.44e-06	9.23e-05
ENSG00000106003	0.541402	7.59e-06	9.42e-05
ENSG00000107099	0.324622	7.64e-06	9.47e-05
ENSG00000131051	-0.305969	7.75e-06	9.59e-05
ENSG00000169180	-0.297075	7.74e-06	9.59e-05
ENSG00000140307	-0.424898	7.8e-06	9.64e-05
ENSG00000161981	-0.479839	7.86e-06	9.71e-05
ENSG00000188486	-0.411118	7.92e-06	9.78e-05
ENSG00000260062	1.1211	7.99e-06	9.86e-05
ENSG00000132664	-0.585362	8.02e-06	9.88e-05
ENSG00000103365	0.298185	8.06e-06	9.93e-05
ENSG00000132680	0.365058	8.13e-06	0.00010008
ENSG00000275209	1.73784	8.4e-06	0.000103263
ENSG00000040275	-0.409824	8.44e-06	0.000103675
ENSG00000122861	0.486337	8.45e-06	0.000103793
ENSG00000225691	0.477841	8.46e-06	0.000103846
ENSG00000084623	-0.314974	8.51e-06	0.000104323
ENSG00000129534	-0.355203	8.57e-06	0.000105043
ENSG00000114631	-0.578722	8.6e-06	0.000105151
ENSG00000168827	-0.374814	8.6e-06	0.000105151
ENSG00000114796	0.561288	8.61e-06	0.000105248
ENSG00000167862	-0.597745	8.62e-06	0.000105259
ENSG00000106031	-0.49663	8.64e-06	0.000105408
ENSG00000175334	-0.392952	8.7e-06	0.000106097
ENSG00000127418	-0.448939	8.75e-06	0.000106662
ENSG00000090273	-0.352184	8.8e-06	0.000107157
ENSG00000157193	-0.337007	8.84e-06	0.000107541
ENSG00000132475	-0.283878	8.85e-06	0.000107614
ENSG00000156011	1.08589	8.87e-06	0.000107726
ENSG00000156030	0.333226	8.88e-06	0.000107726
ENSG00000171314	-0.289239	8.9e-06	0.000107892
ENSG00000139343	-0.407904	8.96e-06	0.000108538
ENSG00000072786	0.316869	8.97e-06	0.000108585
ENSG00000109805	-0.356687	9.05e-06	0.000109482
ENSG00000113328	-0.352061	9.06e-06	0.000109482
ENSG00000182578	0.588147	9.16e-06	0.000110706
ENSG00000109943	0.845592	9.3e-06	0.000112262
ENSG00000275131	0.966659	9.35e-06	0.000112792
ENSG00000187193	-0.692501	9.36e-06	0.000112832
ENSG00000143771	-0.44113	9.38e-06	0.000112932
ENSG00000166200	-0.364324	9.45e-06	0.00011373
ENSG00000134070	0.549221	9.51e-06	0.000114377
ENSG00000198522	-0.405745	9.7e-06	0.000116576
ENSG00000145107	0.910301	9.76e-06	0.000117164
ENSG00000124802	-0.749929	9.78e-06	0.000117339
ENSG00000114270	0.978104	9.8e-06	0.000117506
ENSG00000197535	0.514357	9.85e-06	0.00011786
ENSG00000275495	-1.07039	9.85e-06	0.00011786
ENSG00000278666	-1.08429	9.87e-06	0.000118031
ENSG00000082074	0.392902	1e-05	0.000119384
ENSG00000138796	-0.388584	1e-05	0.000119384
ENSG00000168291	-0.370444	1.01e-05	0.000120037
ENSG00000165650	-0.454195	1.01e-05	0.000120716
ENSG00000130713	-0.411119	1.01e-05	0.000120928
ENSG00000171223	0.461136	1.02e-05	0.000120986
ENSG00000151465	-0.346284	1.03e-05	0.000122556
ENSG00000085365	-0.448577	1.04e-05	0.0001232
ENSG00000011260	-0.376946	1.04e-05	0.000123715
ENSG00000230034	-0.780504	1.05e-05	0.000124743
ENSG00000182899	-0.394952	1.05e-05	0.000125096
ENSG00000101294	0.300511	1.06e-05	0.000125838
ENSG00000059122	0.492853	1.06e-05	0.000125899
ENSG00000163219	0.490912	1.06e-05	0.000125899
ENSG00000127884	-0.397986	1.07e-05	0.000126252
ENSG00000085117	0.42366	1.08e-05	0.000127382
ENSG00000069329	-0.330097	1.1e-05	0.000130225
ENSG00000134369	0.420515	1.1e-05	0.000130225
ENSG00000162511	0.251319	1.11e-05	0.000130735
ENSG00000170776	0.350332	1.12e-05	0.000132104
ENSG00000149485	-0.351	1.14e-05	0.000133643
ENSG00000142937	-0.321044	1.15e-05	0.000134701
ENSG00000196428	0.494622	1.15e-05	0.000134701
ENSG00000240972	-0.480686	1.15e-05	0.000135178
ENSG00000136108	-0.329897	1.15e-05	0.000135203
ENSG00000011485	-0.351816	1.17e-05	0.000137357
ENSG00000111669	-0.289448	1.17e-05	0.000137394
ENSG00000148459	-0.581286	1.17e-05	0.000137394
ENSG00000121064	0.299601	1.18e-05	0.000137858
ENSG00000153107	-0.328003	1.18e-05	0.000137861
ENSG00000168003	0.401636	1.18e-05	0.0001383
ENSG00000277644	1.84495	1.19e-05	0.000138435
ENSG00000073331	0.548098	1.19e-05	0.000138441
ENSG00000110841	0.489263	1.19e-05	0.000138996
ENSG00000100353	-0.292423	1.21e-05	0.000141463
ENSG00000166925	0.44425	1.23e-05	0.000142644
ENSG00000171490	-0.330608	1.23e-05	0.000142644
ENSG00000101003	-0.425498	1.23e-05	0.000142646
ENSG00000100413	-0.479391	1.23e-05	0.000142668
ENSG00000121895	0.912592	1.23e-05	0.000142668
ENSG00000068971	0.768434	1.24e-05	0.000143238
ENSG00000004897	-0.38116	1.24e-05	0.000143345
ENSG00000124783	-0.322463	1.24e-05	0.000143791
ENSG00000085377	-0.38869	1.25e-05	0.000144598
ENSG00000084073	-0.368418	1.26e-05	0.000145872
ENSG00000248187	1.87488	1.26e-05	0.00014608
ENSG00000087460	-0.263575	1.27e-05	0.000146944
ENSG00000164338	-0.508124	1.27e-05	0.00014699
ENSG00000132432	-0.405413	1.28e-05	0.000147554
ENSG00000050748	-0.419329	1.29e-05	0.00014805
ENSG00000100575	-0.602008	1.29e-05	0.000148098
ENSG00000129084	-0.288026	1.29e-05	0.000148098
ENSG00000076067	1.6887	1.29e-05	0.000148696
ENSG00000104218	-0.465441	1.3e-05	0.000149837
ENSG00000109323	0.421131	1.31e-05	0.000150579
ENSG00000169967	0.385025	1.31e-05	0.000150702
ENSG00000101695	0.584482	1.32e-05	0.000150704
ENSG00000115816	-0.373234	1.32e-05	0.000150704
ENSG00000171522	0.369412	1.32e-05	0.000150756
ENSG00000139178	0.722985	1.32e-05	0.000150955
ENSG00000169750	-0.470228	1.32e-05	0.000150955
ENSG00000179091	-0.391343	1.32e-05	0.000151116
ENSG00000006025	0.616717	1.33e-05	0.000151919
ENSG00000100380	-0.298689	1.33e-05	0.000151919
ENSG00000160014	-0.276992	1.34e-05	0.000152141
ENSG00000198920	-0.605939	1.34e-05	0.000152527
ENSG00000003756	0.324352	1.35e-05	0.00015283
ENSG00000117155	-0.40134	1.34e-05	0.00015283
ENSG00000130638	-0.429354	1.35e-05	0.00015283
ENSG00000177508	-0.559978	1.36e-05	0.000153905
ENSG00000102898	-0.424614	1.36e-05	0.000154045
ENSG00000104824	-0.277125	1.36e-05	0.000154201
ENSG00000113569	-0.359586	1.36e-05	0.000154439
ENSG00000276681	0.447105	1.36e-05	0.000154449
ENSG00000126698	-0.291577	1.39e-05	0.000156808
ENSG00000114346	-0.381352	1.4e-05	0.000157615
ENSG00000225830	0.573015	1.4e-05	0.000157615
ENSG00000111897	0.328844	1.4e-05	0.000157896
ENSG00000213430	-0.780112	1.4e-05	0.000158119
ENSG00000258839	-0.7174	1.4e-05	0.000158283
ENSG00000213625	0.407187	1.42e-05	0.000160104
ENSG00000204256	0.435679	1.43e-05	0.000160697
ENSG00000175746	2.24499	1.44e-05	0.000161387
ENSG00000165060	-0.667555	1.44e-05	0.000161922
ENSG00000278970	0.420815	1.45e-05	0.000162694
ENSG00000100028	-0.350388	1.45e-05	0.00016313
ENSG00000154589	0.895593	1.45e-05	0.00016313
ENSG00000162980	-0.39888	1.46e-05	0.000163835
ENSG00000154723	-0.41901	1.47e-05	0.000164385
ENSG00000075426	0.319234	1.51e-05	0.000168901
ENSG00000160570	0.544365	1.52e-05	0.000169404
ENSG00000033327	0.462401	1.52e-05	0.000170186
ENSG00000008988	-0.305361	1.54e-05	0.000172193
ENSG00000119969	-0.376634	1.55e-05	0.000172469
ENSG00000141076	-0.436584	1.56e-05	0.00017395
ENSG00000058056	-0.413647	1.58e-05	0.000175611
ENSG00000260078	1.79308	1.59e-05	0.000176589
ENSG00000188452	-0.426364	1.59e-05	0.000176636
ENSG00000144580	-0.340505	1.59e-05	0.000177217
ENSG00000134602	-0.365662	1.6e-05	0.000177757
ENSG00000160058	0.346504	1.6e-05	0.000177979
ENSG00000164933	-0.374997	1.61e-05	0.000178601
ENSG00000146535	0.300801	1.63e-05	0.000180717
ENSG00000143507	0.54044	1.65e-05	0.000182494
ENSG00000276402	1.66579	1.67e-05	0.000184755
ENSG00000168883	-0.361094	1.68e-05	0.000186308
ENSG00000076382	-0.29365	1.69e-05	0.000186886
ENSG00000164970	0.438432	1.69e-05	0.000186886
ENSG00000163683	0.522325	1.7e-05	0.000187607
ENSG00000170312	-0.318528	1.7e-05	0.000187682
ENSG00000158773	0.378342	1.71e-05	0.000188479
ENSG00000186104	0.565097	1.72e-05	0.000189418
ENSG00000164300	0.577719	1.72e-05	0.000189725
ENSG00000136261	-0.343637	1.73e-05	0.000190091
ENSG00000131873	-0.314801	1.73e-05	0.000190125
ENSG00000105323	-0.26749	1.73e-05	0.000190347
ENSG00000028137	0.31078	1.74e-05	0.000191385
ENSG00000092853	-0.339769	1.75e-05	0.000191429
ENSG00000134324	0.392666	1.75e-05	0.000191883
ENSG00000138663	-0.473141	1.75e-05	0.000191883
ENSG00000121851	0.499366	1.77e-05	0.000193145
ENSG00000169976	-0.396983	1.77e-05	0.000193145
ENSG00000100568	-0.366601	1.78e-05	0.000195064
ENSG00000167965	-0.469606	1.81e-05	0.000197177
ENSG00000158517	0.328308	1.81e-05	0.000197477
ENSG00000160584	0.41956	1.82e-05	0.000198168
ENSG00000157873	0.617126	1.83e-05	0.000198919
ENSG00000173821	0.300661	1.83e-05	0.000198919
ENSG00000198963	-0.742495	1.84e-05	0.000199934
ENSG00000198258	-0.488708	1.84e-05	0.000200396
ENSG00000122545	-0.283461	1.85e-05	0.000201544
ENSG00000158089	-0.632309	1.86e-05	0.000201678
ENSG00000103042	0.485954	1.86e-05	0.000202122
ENSG00000148308	-0.318618	1.86e-05	0.000202122
ENSG00000147601	-0.473629	1.87e-05	0.000202563
ENSG00000170291	-0.458288	1.88e-05	0.000203281
ENSG00000135390	-0.389568	1.88e-05	0.000203416
ENSG00000134748	-0.318939	1.88e-05	0.000203857
ENSG00000166928	1.13764	1.91e-05	0.000206506
ENSG00000150455	0.661261	1.93e-05	0.000208118
ENSG00000198763	-0.263103	1.93e-05	0.000208133
ENSG00000143319	-0.335443	1.95e-05	0.000210183
ENSG00000039319	0.398922	1.95e-05	0.000210704
ENSG00000171735	-0.494863	1.97e-05	0.000212222
ENSG00000071626	-0.28972	1.97e-05	0.000212422
ENSG00000140319	-0.33067	1.98e-05	0.000212454
ENSG00000164919	-0.364829	1.99e-05	0.00021415
ENSG00000198830	-0.269586	2e-05	0.000214559
ENSG00000186283	-0.400458	2.03e-05	0.000218029
ENSG00000082397	0.305491	2.06e-05	0.000220574
ENSG00000023734	-0.330305	2.07e-05	0.000221537
ENSG00000244398	-0.526866	2.07e-05	0.000221537
ENSG00000188559	0.36494	2.08e-05	0.000222775
ENSG00000108671	-0.28382	2.09e-05	0.000223053
ENSG00000124562	-0.408807	2.09e-05	0.000223419
ENSG00000135972	-0.498114	2.11e-05	0.000225374
ENSG00000147140	-0.272601	2.11e-05	0.000225374
ENSG00000170854	-0.441551	2.11e-05	0.000225374
ENSG00000120837	-0.561041	2.17e-05	0.00023103
ENSG00000056097	-0.318767	2.19e-05	0.000233192
ENSG00000122565	-0.268898	2.2e-05	0.000233749
ENSG00000232126	0.374307	2.22e-05	0.000235727
ENSG00000124570	-0.396231	2.22e-05	0.000236183
ENSG00000104442	-0.362018	2.23e-05	0.000236394
ENSG00000117335	0.335062	2.23e-05	0.000236394
ENSG00000079462	-0.483803	2.24e-05	0.000238074
ENSG00000215018	4.79709	2.25e-05	0.000238111
ENSG00000107862	0.29823	2.25e-05	0.000238123
ENSG00000162734	0.31367	2.25e-05	0.000238324
ENSG00000205542	-0.316101	2.25e-05	0.000238505
ENSG00000101544	-0.383097	2.27e-05	0.000240149
ENSG00000009954	-0.280697	2.28e-05	0.000240467
ENSG00000178952	-0.340834	2.29e-05	0.000241475
ENSG00000111678	-0.681466	2.29e-05	0.000242111
ENSG00000142507	-0.35712	2.3e-05	0.000242182
ENSG00000077312	-0.35297	2.3e-05	0.000242379
ENSG00000073910	0.453225	2.31e-05	0.000243624
ENSG00000066654	-0.380708	2.32e-05	0.00024402
ENSG00000273562	-0.364394	2.32e-05	0.000244219
ENSG00000197959	2.45418	2.39e-05	0.000251001
ENSG00000276289	1.33464	2.44e-05	0.000256399
ENSG00000153310	-0.283623	2.46e-05	0.000257985
ENSG00000086289	0.329667	2.47e-05	0.000259412
ENSG00000129680	-0.417401	2.47e-05	0.000259412
ENSG00000128567	-0.44334	2.49e-05	0.000260796
ENSG00000172572	1.49576	2.5e-05	0.000261782
ENSG00000072571	-0.329522	2.55e-05	0.000266959
ENSG00000140350	-0.276148	2.56e-05	0.00026774
ENSG00000101577	0.384406	2.57e-05	0.000268642
ENSG00000166181	-0.309345	2.57e-05	0.000268755
ENSG00000013275	-0.311057	2.62e-05	0.000273046
ENSG00000123562	-0.296088	2.64e-05	0.000274961
ENSG00000075239	-0.318106	2.69e-05	0.000280102
ENSG00000197345	-0.56712	2.7e-05	0.000280962
ENSG00000206486	-1.19274	2.75e-05	0.000285709
ENSG00000083635	-0.509996	2.77e-05	0.000287664
ENSG00000255031	1.02345	2.77e-05	0.000287684
ENSG00000106263	-0.266437	2.79e-05	0.000289263
ENSG00000177156	-0.283657	2.8e-05	0.000290712
ENSG00000185608	-0.55954	2.83e-05	0.000293204
ENSG00000188641	0.47057	2.84e-05	0.000293835
ENSG00000167863	-0.354333	2.84e-05	0.000294224
ENSG00000198556	0.62689	2.86e-05	0.000296437
ENSG00000075131	-0.538872	2.89e-05	0.000299235
ENSG00000172500	-0.429671	2.93e-05	0.000302819
ENSG00000180509	1.14653	2.94e-05	0.000303733
ENSG00000228299	0.448105	2.97e-05	0.00030641
ENSG00000197498	-0.463072	2.99e-05	0.000308103
ENSG00000102805	0.454461	2.99e-05	0.000308685
ENSG00000059804	0.446035	3e-05	0.000309393
ENSG00000239789	-0.576988	3.08e-05	0.000316619
ENSG00000118246	-0.402436	3.09e-05	0.000317647
ENSG00000148773	-0.283612	3.11e-05	0.000319874
ENSG00000173207	-0.341427	3.11e-05	0.000319874
ENSG00000168028	-0.300533	3.12e-05	0.000320371
ENSG00000157470	-0.639412	3.12e-05	0.00032044
ENSG00000175197	0.822968	3.13e-05	0.000321032
ENSG00000138448	0.474128	3.15e-05	0.00032244
ENSG00000136193	2.86676	3.16e-05	0.000324137
ENSG00000157637	0.366031	3.17e-05	0.000324698
ENSG00000158864	-0.287152	3.18e-05	0.00032561
ENSG00000133026	-0.667586	3.22e-05	0.000328886
ENSG00000145012	0.425163	3.22e-05	0.000328886
ENSG00000130653	1.34015	3.24e-05	0.000330718
ENSG00000051108	0.47336	3.24e-05	0.000331003
ENSG00000136104	-0.361567	3.26e-05	0.000332553
ENSG00000154582	-0.378276	3.27e-05	0.000332653
ENSG00000134690	-0.311078	3.27e-05	0.000333017
ENSG00000176595	-0.397448	3.27e-05	0.000333017
ENSG00000167378	0.468349	3.28e-05	0.000333239
ENSG00000273645	-0.387781	3.3e-05	0.000334964
ENSG00000159176	0.326234	3.31e-05	0.000336516
ENSG00000119138	0.594044	3.32e-05	0.000336594
ENSG00000172232	-0.564786	3.32e-05	0.000336994
ENSG00000179832	0.366704	3.33e-05	0.000337021
ENSG00000236682	1.35286	3.33e-05	0.000337525
ENSG00000196209	0.466786	3.35e-05	0.000338994
ENSG00000115271	0.657069	3.35e-05	0.000339359
ENSG00000156482	-0.31433	3.39e-05	0.000342514
ENSG00000128872	0.485151	3.39e-05	0.00034268
ENSG00000131446	0.318079	3.39e-05	0.00034268
ENSG00000164045	-0.325672	3.43e-05	0.000345328
ENSG00000196295	0.501874	3.43e-05	0.000345328
ENSG00000239672	-0.364933	3.42e-05	0.000345328
ENSG00000152193	-0.372811	3.45e-05	0.00034708
ENSG00000248538	2.17123	3.45e-05	0.00034708
ENSG00000067082	0.325711	3.47e-05	0.000348643
ENSG00000099992	0.564102	3.48e-05	0.000349381
ENSG00000198728	0.313436	3.51e-05	0.000352121
ENSG00000158887	0.517055	3.53e-05	0.000354177
ENSG00000131475	-0.419817	3.54e-05	0.000354903
ENSG00000152253	-0.654741	3.54e-05	0.000354903
ENSG00000110700	-0.274791	3.55e-05	0.000355807
ENSG00000185432	0.602838	3.55e-05	0.000355807
ENSG00000100031	0.446121	3.56e-05	0.000356382
ENSG00000197561	-0.715102	3.56e-05	0.000356382
ENSG00000142864	-0.245821	3.6e-05	0.000359263
ENSG00000077684	-0.384145	3.6e-05	0.000359406
ENSG00000084207	-0.304584	3.6e-05	0.000359406
ENSG00000244682	0.768792	3.61e-05	0.000359558
ENSG00000144118	-0.341279	3.61e-05	0.000359617
ENSG00000163563	-0.29118	3.62e-05	0.000360509
ENSG00000081189	0.501868	3.66e-05	0.000364131
ENSG00000142856	-0.436884	3.66e-05	0.000364131
ENSG00000084463	-0.302277	3.71e-05	0.000368864
ENSG00000116871	0.326443	3.75e-05	0.000372463
ENSG00000012660	-0.288306	3.76e-05	0.00037288
ENSG00000069345	-0.353661	3.76e-05	0.000373049
ENSG00000205356	0.516248	3.77e-05	0.000374315
ENSG00000147224	-0.34898	3.78e-05	0.000374515
ENSG00000235568	0.341814	3.78e-05	0.000374515
ENSG00000168785	-0.734107	3.81e-05	0.00037732
ENSG00000119535	0.475468	3.83e-05	0.000379077
ENSG00000187742	-0.457367	3.88e-05	0.000383103
ENSG00000104361	0.538969	3.88e-05	0.000383635
ENSG00000163636	-0.295517	3.91e-05	0.000385999
ENSG00000171792	-0.405763	3.92e-05	0.000386706
ENSG00000185811	-0.291465	3.95e-05	0.000389501
ENSG00000095319	-0.276615	3.96e-05	0.000389548
ENSG00000196290	-0.538817	3.95e-05	0.000389548
ENSG00000188342	-0.35202	3.97e-05	0.000390661
ENSG00000135372	-0.323096	3.98e-05	0.000391394
ENSG00000184900	-0.314032	4e-05	0.000393375
ENSG00000169155	0.415363	4.06e-05	0.000398988
ENSG00000197943	0.334731	4.07e-05	0.000399527
ENSG00000258659	0.898104	4.09e-05	0.000401356
ENSG00000079739	-0.307671	4.1e-05	0.000401459
ENSG00000087502	-0.378661	4.1e-05	0.000401459
ENSG00000115310	0.289514	4.1e-05	0.000401459
ENSG00000166889	-0.358114	4.16e-05	0.000406774
ENSG00000250232	4.62946	4.16e-05	0.000406774
ENSG00000087586	-0.321351	4.19e-05	0.000409454
ENSG00000135956	0.319296	4.22e-05	0.000412434
ENSG00000228594	-0.783861	4.24e-05	0.000414061
ENSG00000116679	-0.327321	4.25e-05	0.000414876
ENSG00000163171	-0.297653	4.27e-05	0.000415925
ENSG00000253626	-0.673881	4.28e-05	0.000416784
ENSG00000087302	-0.336876	4.3e-05	0.000418649
ENSG00000156504	-0.341095	4.3e-05	0.000418702
ENSG00000150316	-0.425315	4.31e-05	0.000419353
ENSG00000196498	0.27478	4.33e-05	0.000420425
ENSG00000137876	-0.320445	4.36e-05	0.000422888
ENSG00000158292	-0.638297	4.36e-05	0.000422888
ENSG00000166275	0.438279	4.37e-05	0.000423584
ENSG00000103066	0.476283	4.39e-05	0.000426036
ENSG00000103051	0.430699	4.4e-05	0.000426183
ENSG00000198886	-0.250857	4.4e-05	0.000426354
ENSG00000196126	0.56627	4.43e-05	0.000428821
ENSG00000086189	-0.404283	4.45e-05	0.000430626
ENSG00000099194	-0.283972	4.47e-05	0.000432317
ENSG00000177105	-0.331349	4.51e-05	0.000435682
ENSG00000229106	1.45841	4.53e-05	0.000437224
ENSG00000262679	-3.1818	4.53e-05	0.000437224
ENSG00000172172	-0.35315	4.54e-05	0.000438062
ENSG00000117298	-0.402721	4.59e-05	0.000442086
ENSG00000171208	-0.415433	4.59e-05	0.000442086
ENSG00000003393	0.405058	4.63e-05	0.000445108
ENSG00000003249	-1.9597	4.64e-05	0.00044643
ENSG00000114942	-0.302324	4.67e-05	0.00044859
ENSG00000177565	-0.290428	4.7e-05	0.000451675
ENSG00000110200	-0.526635	4.72e-05	0.00045281
ENSG00000113575	-0.284902	4.73e-05	0.00045399
ENSG00000144524	-0.393299	4.75e-05	0.00045498
ENSG00000108651	-0.373915	4.76e-05	0.000456161
ENSG00000072736	-0.341708	4.8e-05	0.000459221
ENSG00000130204	-0.347047	4.8e-05	0.00045966
ENSG00000276701	-0.44815	4.84e-05	0.000462908
ENSG00000251474	0.661637	4.85e-05	0.000463097
ENSG00000224399	-0.610998	4.85e-05	0.000463406
ENSG00000172771	0.87244	4.88e-05	0.000466284
ENSG00000163625	0.4441	4.89e-05	0.000466599
ENSG00000108669	0.523252	4.92e-05	0.000468616
ENSG00000273772	-0.86184	4.92e-05	0.000468616
ENSG00000147443	0.496521	4.93e-05	0.000469546
ENSG00000275215	2.10693	4.95e-05	0.000470641
ENSG00000154310	0.519827	4.95e-05	0.000470765
ENSG00000108588	-0.302036	4.97e-05	0.000472793
ENSG00000243335	0.407351	5.03e-05	0.000477467
ENSG00000132669	0.755315	5.11e-05	0.000484887
ENSG00000100811	-0.30698	5.11e-05	0.000485012
ENSG00000185721	-0.373727	5.14e-05	0.000487774
ENSG00000105607	-0.503974	5.16e-05	0.000489291
ENSG00000197299	-0.393069	5.18e-05	0.000490829
ENSG00000132274	0.477487	5.23e-05	0.000494667
ENSG00000172586	-0.556329	5.23e-05	0.000495149
ENSG00000167635	-0.349889	5.24e-05	0.000495449
ENSG00000244165	0.955733	5.25e-05	0.00049591
ENSG00000168575	0.382071	5.26e-05	0.000496534
ENSG00000130921	-0.490795	5.27e-05	0.000497196
ENSG00000065328	-0.383849	5.31e-05	0.000500765
ENSG00000112406	0.34342	5.32e-05	0.000501441
ENSG00000011405	0.431084	5.35e-05	0.000504017
ENSG00000226221	-0.891926	5.36e-05	0.000504212
ENSG00000099783	-0.258579	5.37e-05	0.000505218
ENSG00000135828	0.4108	5.38e-05	0.000506016
ENSG00000175040	-0.513515	5.39e-05	0.000506016
ENSG00000166582	-0.666381	5.39e-05	0.000506347
ENSG00000116874	-0.488466	5.43e-05	0.000510094
ENSG00000166340	0.306725	5.44e-05	0.000510398
ENSG00000197006	-0.259171	5.44e-05	0.000510398
ENSG00000198517	0.417389	5.45e-05	0.000510539
ENSG00000156928	-0.486207	5.45e-05	0.000510631
ENSG00000150782	0.39076	5.46e-05	0.000510945
ENSG00000115540	-0.347179	5.48e-05	0.000511707
ENSG00000140157	-0.318718	5.48e-05	0.000511707
ENSG00000174173	-0.427251	5.48e-05	0.000511707
ENSG00000005238	0.622885	5.5e-05	0.000513857
ENSG00000173372	1.22188	5.53e-05	0.000515493
ENSG00000184661	-0.366109	5.55e-05	0.000517354
ENSG00000104671	-0.437868	5.57e-05	0.000519415
ENSG00000076108	0.282934	5.64e-05	0.000525409
ENSG00000160131	-0.350996	5.67e-05	0.000527642
ENSG00000137312	0.605566	5.7e-05	0.000530255
ENSG00000152601	-0.266514	5.72e-05	0.00053145
ENSG00000271303	0.349406	5.73e-05	0.000531591
ENSG00000274224	1.59776	5.72e-05	0.000531591
ENSG00000226225	-0.34423	5.74e-05	0.000532752
ENSG00000116478	-0.252238	5.75e-05	0.000532848
ENSG00000155893	-0.821413	5.75e-05	0.000533386
ENSG00000274442	-0.26879	5.84e-05	0.000541049
ENSG00000124789	-0.310057	5.86e-05	0.000542563
ENSG00000163811	-0.399994	5.88e-05	0.00054393
ENSG00000176731	-0.542498	5.89e-05	0.000544335
ENSG00000136045	-0.351338	5.9e-05	0.000544839
ENSG00000082153	-0.263861	5.91e-05	0.000546234
ENSG00000142784	0.353414	5.97e-05	0.00055098
ENSG00000198911	0.323844	6e-05	0.000553597
ENSG00000090581	0.410672	6.01e-05	0.000554192
ENSG00000156502	-0.419799	6.03e-05	0.000555382
ENSG00000132471	0.328327	6.07e-05	0.000558884
ENSG00000132773	-0.449184	6.08e-05	0.000559645
ENSG00000060749	-0.370079	6.12e-05	0.000562673
ENSG00000225138	0.505262	6.19e-05	0.000569108
ENSG00000140526	0.336482	6.2e-05	0.000569961
ENSG00000114738	-0.274368	6.21e-05	0.000570054
ENSG00000134909	-0.553728	6.24e-05	0.00057268
ENSG00000156860	0.414947	6.26e-05	0.000574178
ENSG00000088882	-0.455201	6.29e-05	0.000576892
ENSG00000156398	-0.552198	6.32e-05	0.000579209
ENSG00000273761	-0.335728	6.49e-05	0.000593716
ENSG00000070081	-0.337365	6.49e-05	0.000593894
ENSG00000011426	-0.299906	6.63e-05	0.000605612
ENSG00000120992	-0.337829	6.62e-05	0.000605612
ENSG00000148444	-0.336435	6.67e-05	0.000609403
ENSG00000116809	0.413416	6.68e-05	0.0006096
ENSG00000171824	-0.275589	6.68e-05	0.0006096
ENSG00000136999	0.354428	6.71e-05	0.000611512
ENSG00000147465	-1.19703	6.71e-05	0.000611512
ENSG00000063241	-0.45888	6.79e-05	0.000617979
ENSG00000163466	-0.241769	6.84e-05	0.000622269
ENSG00000146223	-0.258979	6.86e-05	0.000623725
ENSG00000134453	-0.31948	6.89e-05	0.000626157
ENSG00000175463	0.549961	6.95e-05	0.000631815
ENSG00000140105	-0.278562	6.96e-05	0.000632028
ENSG00000010610	0.261344	6.99e-05	0.000634414
ENSG00000166913	-0.257596	7.01e-05	0.000635868
ENSG00000278597	1.58584	7.14e-05	0.000646781
ENSG00000180198	-0.277708	7.15e-05	0.00064703
ENSG00000189223	3.60821	7.15e-05	0.00064703
ENSG00000080986	-0.370551	7.2e-05	0.000651584
ENSG00000079134	-0.434947	7.24e-05	0.000654469
ENSG00000135253	3.91409	7.26e-05	0.000656477
ENSG00000118193	-0.319341	7.43e-05	0.000670735
ENSG00000091317	0.249621	7.44e-05	0.000671223
ENSG00000004139	0.938179	7.44e-05	0.00067146
ENSG00000116237	-0.278635	7.45e-05	0.000671674
ENSG00000119414	-0.356689	7.55e-05	0.000680799
ENSG00000129460	-0.468253	7.56e-05	0.000680799
ENSG00000122952	-0.285984	7.57e-05	0.00068182
ENSG00000165416	-0.330559	7.62e-05	0.000685564
ENSG00000139636	0.642433	7.64e-05	0.000687146
ENSG00000178226	0.883962	7.65e-05	0.000687702
ENSG00000125384	-0.527007	7.7e-05	0.000691648
ENSG00000178691	-0.300499	7.71e-05	0.000692201
ENSG00000131467	-0.276726	7.78e-05	0.000697871
ENSG00000107140	0.577839	7.8e-05	0.000699061
ENSG00000153487	-0.384593	7.83e-05	0.000701537
ENSG00000104320	-0.325012	7.84e-05	0.000701804
ENSG00000166333	-0.335443	7.84e-05	0.000701804
ENSG00000237296	0.544029	7.85e-05	0.000702549
ENSG00000184384	0.523701	7.87e-05	0.000703556
ENSG00000183605	-0.545059	7.88e-05	0.000703581
ENSG00000128692	-0.809925	7.91e-05	0.000706257
ENSG00000100316	-0.252642	8e-05	0.000713736
ENSG00000174547	-0.393646	8.14e-05	0.000726328
ENSG00000169564	-0.272236	8.25e-05	0.000735059
ENSG00000144655	0.572209	8.28e-05	0.00073741
ENSG00000154174	-0.290252	8.28e-05	0.000737596
ENSG00000234514	-0.634101	8.31e-05	0.000739685
ENSG00000173930	0.42734	8.34e-05	0.000741419
ENSG00000235650	-0.342069	8.34e-05	0.000741419
ENSG00000124587	0.497935	8.37e-05	0.000743563
ENSG00000100167	-0.336818	8.41e-05	0.000746723
ENSG00000120437	-0.305396	8.43e-05	0.000747826
ENSG00000223367	-0.345119	8.46e-05	0.000749839
ENSG00000116209	0.281975	8.5e-05	0.000753032
ENSG00000152192	-0.503448	8.5e-05	0.000753032
ENSG00000070950	-0.35241	8.53e-05	0.000755258
ENSG00000148841	0.348043	8.58e-05	0.000758825
ENSG00000151690	0.303367	8.61e-05	0.000761279
ENSG00000167695	-0.406389	8.65e-05	0.000764691
ENSG00000238113	0.682113	8.67e-05	0.000766022
ENSG00000101464	-0.478092	8.73e-05	0.000770408
ENSG00000160193	-0.512802	8.87e-05	0.000782502
ENSG00000170345	0.349054	8.9e-05	0.000784478
ENSG00000179532	0.691375	8.99e-05	0.00079221
ENSG00000012048	-0.359786	9.03e-05	0.000794941
ENSG00000100354	0.409983	9.12e-05	0.000803092
ENSG00000140199	0.35955	9.14e-05	0.000804067
ENSG00000117118	-0.324855	9.17e-05	0.000806116
ENSG00000111801	0.726184	9.18e-05	0.000806626
ENSG00000164062	-0.300649	9.23e-05	0.000810403
ENSG00000062282	0.45155	9.23e-05	0.00081067
ENSG00000115364	-0.407026	9.31e-05	0.000816721
ENSG00000274305	0.379717	9.32e-05	0.000817237
ENSG00000147162	0.315257	9.36e-05	0.000820158
ENSG00000096150	-0.343724	9.38e-05	0.00082118
ENSG00000154144	0.419685	9.45e-05	0.00082731
ENSG00000166987	0.375741	9.46e-05	0.000827938
ENSG00000065413	0.357124	9.51e-05	0.000831934
ENSG00000170909	0.951648	9.53e-05	0.000832578
ENSG00000231500	-0.342905	9.53e-05	0.000832795
ENSG00000215769	0.62262	9.64e-05	0.000841752
ENSG00000160208	-0.281119	9.68e-05	0.000844837
ENSG00000175768	-0.416389	9.7e-05	0.000845849
ENSG00000169714	-0.268957	9.75e-05	0.000849571
ENSG00000138346	-0.370892	9.75e-05	0.00084958
ENSG00000139644	0.235855	9.78e-05	0.000851655
ENSG00000268861	-2.05396	9.96e-05	0.00086685
ENSG00000067955	-0.296997	9.98e-05	0.000868005
ENSG00000086730	-0.303272	9.99e-05	0.000868005
ENSG00000125630	-0.408935	0.000100146	0.000869343
ENSG00000229252	0.590619	0.000100118	0.000869343
ENSG00000100263	0.531547	0.000100952	0.000875853
ENSG00000086300	0.336773	0.000101131	0.000876633
ENSG00000130517	0.376496	0.000101154	0.000876633
ENSG00000105875	0.401652	0.000101495	0.000878614
ENSG00000266714	1.08736	0.00010144	0.000878614
ENSG00000082641	0.264075	0.000101624	0.000879238
ENSG00000159147	-0.347931	0.000103077	0.000891318
ENSG00000086232	-0.251348	0.000103479	0.000894301
ENSG00000166123	-0.442479	0.000103819	0.000896736
ENSG00000109685	-0.245516	0.000104254	0.000899995
ENSG00000020181	-0.316292	0.000104421	0.000900445
ENSG00000275568	-0.344115	0.000104365	0.000900445
ENSG00000167702	0.415774	0.000105328	0.000907759
ENSG00000248371	2.7563	0.000105744	0.000910843
ENSG00000196715	-0.307255	0.000106045	0.000912937
ENSG00000275464	-0.404226	0.000106457	0.000915974
ENSG00000101265	0.248533	0.000106635	0.000917
ENSG00000152240	-0.438723	0.000107358	0.000922715
ENSG00000197451	-0.266309	0.000107651	0.00092472
ENSG00000165209	-0.425622	0.000108062	0.000927743
ENSG00000130741	-0.262496	0.000108171	0.000928167
ENSG00000086598	-0.270975	0.00010839	0.000929537
ENSG00000157212	-0.384834	0.000108668	0.000931406
ENSG00000143368	-0.30068	0.000108865	0.000932583
ENSG00000134668	0.999685	0.000109349	0.000936212
ENSG00000100578	-0.387064	0.000109829	0.000939295
ENSG00000136271	-0.333415	0.000109821	0.000939295
ENSG00000144355	-0.304397	0.000110182	0.000941795
ENSG00000149474	-0.550079	0.000111576	0.000953188
ENSG00000121073	-0.380019	0.000111686	0.00095361
ENSG00000250067	0.673054	0.000111789	0.000953966
ENSG00000260923	0.566503	0.000111985	0.000955118
ENSG00000105186	-0.29325	0.000113143	0.000964463
ENSG00000163875	-0.324438	0.000113894	0.000970337
ENSG00000171421	-0.606052	0.000114149	0.000971982
ENSG00000101146	-0.397732	0.000114229	0.00097213
ENSG00000139697	-0.314794	0.000114357	0.000972692
ENSG00000160293	-0.391651	0.000114727	0.000975306
ENSG00000178761	0.481558	0.000115359	0.000980143
ENSG00000154447	0.621415	0.000115432	0.000980231
ENSG00000142949	-1.07126	0.000117595	0.000998059
ENSG00000181788	-0.387962	0.0001186	0.00100604
ENSG00000187735	-0.272648	0.000118905	0.00100808
ENSG00000261740	-0.525435	0.000119831	0.00101538
ENSG00000100129	-0.249365	0.000119908	0.00101548
ENSG00000160796	0.253932	0.000119995	0.00101567
ENSG00000081154	-0.289591	0.000120342	0.00101805
ENSG00000139505	-0.335311	0.000120642	0.00101948
ENSG00000149781	0.303029	0.000120595	0.00101948
ENSG00000196739	-0.682802	0.000120843	0.00102063
ENSG00000196689	4.42947	0.000121445	0.00102515
ENSG00000237022	0.490543	0.000121858	0.00102808
ENSG00000118816	-0.28479	0.000122198	0.00102929
ENSG00000153207	-0.30873	0.000122144	0.00102929
ENSG00000229140	-0.716157	0.000122197	0.00102929
ENSG00000132205	-0.237738	0.000122495	0.00103123
ENSG00000178741	-0.3225	0.000122841	0.00103359
ENSG00000115977	0.322341	0.000123317	0.00103703
ENSG00000223745	0.825279	0.000123444	0.00103754
ENSG00000106785	-0.295106	0.000123538	0.00103777
ENSG00000227502	0.685537	0.000123659	0.00103823
ENSG00000154102	-0.931514	0.000124177	0.00104202
ENSG00000198900	-0.282417	0.000124285	0.00104236
ENSG00000103356	-0.406372	0.000124883	0.00104682
ENSG00000173145	-0.355712	0.000125084	0.00104794
ENSG00000186073	-0.536113	0.000125302	0.0010492
ENSG00000171621	0.619916	0.000125419	0.00104962
ENSG00000180573	0.854838	0.000125706	0.00105146
ENSG00000175643	-0.465424	0.00012686	0.00106054
ENSG00000163714	-0.344719	0.000127057	0.00106162
ENSG00000205903	0.385042	0.000128097	0.00106974
ENSG00000163781	-0.313315	0.000128214	0.00107014
ENSG00000162813	0.318157	0.0001285	0.00107138
ENSG00000170004	0.238613	0.000128444	0.00107138
ENSG00000154146	-0.423134	0.000129203	0.00107667
ENSG00000106635	-0.368133	0.000130625	0.00108794
ENSG00000025772	-0.367154	0.000131541	0.00109499
ENSG00000168386	0.779784	0.000131757	0.0010962
ENSG00000142102	0.562753	0.00013236	0.00109965
ENSG00000155093	-0.412678	0.000132454	0.00109965
ENSG00000198668	-0.239179	0.000132279	0.00109965
ENSG00000221890	0.292145	0.000132449	0.00109965
ENSG00000065559	-0.505246	0.000133972	0.00111149
ENSG00000151835	-0.34338	0.000134042	0.00111149
ENSG00000197771	-0.260284	0.000134093	0.00111149
ENSG00000103769	-0.30459	0.000134693	0.00111587
ENSG00000176396	-0.713773	0.000136126	0.00112714
ENSG00000155959	-0.319681	0.000136459	0.0011293
ENSG00000136122	-0.340855	0.000137386	0.00113637
ENSG00000274482	1.6203	0.000137763	0.00113888
ENSG00000149806	-0.333591	0.000138568	0.00114493
ENSG00000274627	0.755032	0.000139097	0.00114869
ENSG00000206573	0.501292	0.000140136	0.00115666
ENSG00000225590	-0.913494	0.000140514	0.00115917
ENSG00000100767	0.813213	0.000140887	0.00116163
ENSG00000060339	-0.287503	0.000141042	0.00116229
ENSG00000163605	-0.30195	0.000141638	0.00116658
ENSG00000188807	-0.356032	0.000142234	0.00117088
ENSG00000164683	3.06887	0.00014361	0.00118158
ENSG00000136715	-0.362232	0.000143713	0.00118181
ENSG00000164068	0.37647	0.00014583	0.00119859
ENSG00000185567	0.650133	0.000146382	0.00120249
ENSG00000113811	-0.346499	0.000146609	0.00120309
ENSG00000186451	0.919368	0.000146578	0.00120309
ENSG00000083845	-0.293671	0.000147419	0.00120865
ENSG00000173674	-0.286815	0.000147442	0.00120865
ENSG00000237506	-0.434468	0.000147865	0.00121148
ENSG00000105492	-0.41729	0.000148122	0.00121295
ENSG00000159596	-0.383074	0.000148267	0.00121351
ENSG00000107815	-0.388868	0.000148476	0.00121447
ENSG00000112299	1.37556	0.000148541	0.00121447
ENSG00000274917	2.13685	0.000149344	0.0012204
ENSG00000122376	-0.346452	0.000149679	0.00122249
ENSG00000165688	-0.331999	0.000150204	0.00122614
ENSG00000131013	-0.349443	0.000151026	0.00123221
ENSG00000064225	0.389446	0.000151272	0.00123357
ENSG00000132963	-0.310516	0.000151583	0.00123546
ENSG00000164323	-0.43035	0.000153291	0.00124873
ENSG00000112992	-0.270969	0.0001542	0.00125548
ENSG00000128245	-0.266528	0.000154738	0.0012592
ENSG00000164535	0.335374	0.000155381	0.00126378
ENSG00000133063	4.31025	0.000155953	0.00126777
ENSG00000125844	0.318168	0.000157003	0.00127498
ENSG00000187555	-0.278313	0.000156952	0.00127498
ENSG00000259032	-0.885783	0.000157202	0.00127593
ENSG00000069998	-0.421321	0.000157504	0.00127762
ENSG00000100034	0.313601	0.000157574	0.00127762
ENSG00000258366	-0.531165	0.000158298	0.00128283
ENSG00000177600	-0.341654	0.000158462	0.00128349
ENSG00000163319	-0.4251	0.000159093	0.00128793
ENSG00000230791	-0.856416	0.000159569	0.00129111
ENSG00000073792	-1.35795	0.000159914	0.00129324
ENSG00000171320	-0.317336	0.000161435	0.00130485
ENSG00000095209	-0.34193	0.0001622	0.00130968
ENSG00000132661	-0.415094	0.000162134	0.00130968
ENSG00000129353	-0.44836	0.000163693	0.00132106
ENSG00000047365	0.702263	0.000163822	0.00132141
ENSG00000029363	-0.256192	0.000163937	0.00132166
ENSG00000138074	-0.360853	0.000165351	0.00133168
ENSG00000167881	-0.285206	0.000165305	0.00133168
ENSG00000102900	-0.296445	0.000166786	0.00134255
ENSG00000205578	-0.585621	0.000166954	0.0013432
ENSG00000087269	-0.278729	0.000167717	0.00134865
ENSG00000184500	0.358097	0.000167964	0.00134994
ENSG00000204161	0.4366	0.000170595	0.00137038
ENSG00000164022	-0.321861	0.000172058	0.00138071
ENSG00000198720	-0.709474	0.000171989	0.00138071
ENSG00000111906	-0.385094	0.00017235	0.00138234
ENSG00000277658	1.62161	0.000172601	0.00138364
ENSG00000141540	-0.916652	0.000173918	0.00139349
ENSG00000145088	-0.469911	0.000174795	0.00139979
ENSG00000155561	-0.276275	0.000175537	0.00140501
ENSG00000113161	0.346498	0.000175721	0.00140576
ENSG00000133706	-0.27137	0.000176006	0.00140732
ENSG00000265808	0.28201	0.000176339	0.00140927
ENSG00000137492	-0.336635	0.000176779	0.00141206
ENSG00000055130	-0.30582	0.000176954	0.00141208
ENSG00000149313	-0.351064	0.000176962	0.00141208
ENSG00000177030	-0.393031	0.000177962	0.00141933
ENSG00000112679	0.444451	0.000178578	0.00142333
ENSG00000137409	0.283724	0.000178646	0.00142333
ENSG00000175727	0.314244	0.000179589	0.00143011
ENSG00000123610	1.21621	0.000179697	0.00143024
ENSG00000114770	0.337358	0.000179833	0.0014306
ENSG00000116288	-0.265189	0.000180022	0.00143137
ENSG00000051382	-0.333708	0.000180119	0.00143141
ENSG00000178057	-0.507797	0.000181002	0.0014377
ENSG00000257727	-0.34284	0.000181306	0.00143938
ENSG00000080839	-0.323434	0.00018171	0.00144186
ENSG00000105926	-0.707439	0.000182027	0.00144364
ENSG00000186141	-0.333879	0.000184517	0.00146265
ENSG00000167797	-0.373113	0.000185029	0.00146596
ENSG00000178199	0.447008	0.000185151	0.00146617
ENSG00000224660	0.546794	0.000185562	0.00146869
ENSG00000163104	-0.372412	0.000186088	0.0014721
ENSG00000148300	-0.36603	0.000186299	0.00147302
ENSG00000051825	-0.354757	0.000186489	0.00147378
ENSG00000227231	1.04902	0.000186835	0.00147577
ENSG00000143653	-0.307242	0.000187425	0.00147968
ENSG00000124782	0.3031	0.000188073	0.00148405
ENSG00000111247	-0.343671	0.00018837	0.00148564
ENSG00000111640	-0.228102	0.000188848	0.00148865
ENSG00000086200	-0.39062	0.000190343	0.00149968
ENSG00000233149	-1.5429	0.000190778	0.00150235
ENSG00000215908	0.4872	0.000191191	0.00150484
ENSG00000099331	0.251984	0.000191723	0.00150827
ENSG00000234616	0.368934	0.000192498	0.0015136
ENSG00000117305	0.412456	0.000192858	0.00151567
ENSG00000005175	-0.335404	0.000193069	0.00151657
ENSG00000132603	-0.353702	0.00019388	0.00152217
ENSG00000134061	0.35981	0.000194169	0.00152291
ENSG00000151176	0.289552	0.000194107	0.00152291
ENSG00000090487	-0.266156	0.00019689	0.00154241
ENSG00000102897	-0.557083	0.000196931	0.00154241
ENSG00000143748	-0.350383	0.000197051	0.00154241
ENSG00000263136	-0.681581	0.000197046	0.00154241
ENSG00000165233	0.461439	0.000197249	0.00154319
ENSG00000274675	-0.534643	0.000198192	0.00154979
ENSG00000140718	-0.384578	0.000198671	0.00155276
ENSG00000131759	0.375154	0.0001993	0.00155689
[truncated: 17,460 more rows]
