# Supplementary material for: Core transcriptional regulatory circuitry molecule ZNF217 promotes AML cell proliferation by up-regulating MYB
Source: Int J Biol Sci. 2025 Feb 18;21(5):1966–83. doi: 10.7150/ijbs.103211 (PMC11900805; doi:10.7150/ijbs.103211)
Supplement: Supplementary file 1 — Supplementary figures and tables. [file ijbsv21p1966s1.zip › Supplementary/Table S26.xls]

## Sheet: U937_ZNF217_KO_deseq2.results
U937 RNAseq results
ensembl_gene_id	log2FoldChange	pvalue	padj
ENSG00000135218	3.25745	0	0
ENSG00000151012	2.15756	2.14e-229	1.56e-225
ENSG00000167996	1.04796	1.62e-205	7.88e-202
ENSG00000169429	1.68587	1.67e-202	6.08e-199
ENSG00000147872	1.66134	1.14e-192	3.33e-189
ENSG00000134028	2.28592	1.19e-186	2.89e-183
ENSG00000133048	1.99281	6.18e-170	1.29e-166
ENSG00000136235	1.10958	3.15e-153	5.74e-150
ENSG00000063438	1.09684	1.43e-145	2.32e-142
ENSG00000152926	1.74345	4.69e-138	6.85e-135
ENSG00000161011	1.03818	7.05e-137	9.35e-134
ENSG00000179163	1.28316	2.18e-134	2.65e-131
ENSG00000211459	1.13572	9.82e-126	1.1e-122
ENSG00000135046	1.44452	6.11e-125	6.37e-122
ENSG00000125730	1.36581	3.81e-122	3.7e-119
ENSG00000140465	2.26475	6.22e-111	5.67e-108
ENSG00000183742	3.02028	9.29e-103	7.97e-100
ENSG00000210082	0.75487	1.11e-96	8.99e-94
ENSG00000117984	0.891023	1.45e-95	1.12e-92
ENSG00000197746	0.813076	1.49e-94	1.08e-91
ENSG00000134531	1.76241	2.86e-94	1.99e-91
ENSG00000030582	0.90422	1.82e-91	1.21e-88
ENSG00000042980	3.19194	2.89e-87	1.84e-84
ENSG00000146072	1.37568	6.05e-84	3.67e-81
ENSG00000090382	0.6852	9.7e-83	5.66e-80
ENSG00000156535	3.49226	2.72e-80	1.53e-77
ENSG00000198829	1.67331	2.15e-79	1.16e-76
ENSG00000197081	0.737682	5.5e-77	2.86e-74
ENSG00000026751	3.16348	4.71e-73	2.37e-70
ENSG00000112096	0.838178	2.8e-72	1.36e-69
ENSG00000104081	1.15056	2.36e-69	1.11e-66
ENSG00000198431	0.747124	1.91e-64	8.71e-62
ENSG00000129422	2.94391	3.64e-64	1.61e-61
ENSG00000116701	1.11928	2.55e-63	1.1e-60
ENSG00000104763	0.831459	5.25e-63	2.19e-60
ENSG00000216490	1.03731	1.38e-61	5.58e-59
ENSG00000169756	0.913249	3.08e-61	1.21e-58
ENSG00000163131	0.949625	7.44e-61	2.86e-58
ENSG00000198848	0.897613	1.29e-60	4.84e-58
ENSG00000277804	-1.47069	1.48e-60	5.41e-58
ENSG00000213462	1.44326	2.33e-59	8.3e-57
ENSG00000087086	0.540266	3.22e-59	1.12e-56
ENSG00000105967	1.30968	1.98e-58	6.73e-56
ENSG00000179630	1.17547	3.24e-57	1.08e-54
ENSG00000177606	1.12548	1.18e-56	3.82e-54
ENSG00000196415	-1.43566	6.52e-56	2.07e-53
ENSG00000258227	0.818858	6.67e-56	2.07e-53
ENSG00000173559	1.03646	1.57e-52	4.77e-50
ENSG00000131389	0.709369	2.95e-52	8.77e-50
ENSG00000196743	0.778263	1.08e-50	3.15e-48
ENSG00000113273	0.995679	2.91e-50	8.33e-48
ENSG00000165168	0.853619	1.2e-49	3.38e-47
ENSG00000137491	2.47216	4.78e-49	1.32e-46
ENSG00000168685	3.01293	7.2e-49	1.94e-46
ENSG00000170323	3.50707	5.47e-48	1.45e-45
ENSG00000169896	1.35657	7.08e-47	1.84e-44
ENSG00000125538	2.58508	6.9e-46	1.76e-43
ENSG00000139278	1.64694	7.15e-46	1.8e-43
ENSG00000197632	0.621795	1.53e-45	3.79e-43
ENSG00000147416	0.658298	1.43e-43	3.48e-41
ENSG00000107957	0.942731	2.41e-42	5.77e-40
ENSG00000115053	-0.485845	7.36e-42	1.73e-39
ENSG00000262243	0.922749	1.72e-41	3.98e-39
ENSG00000004455	-0.542199	2.21e-41	5.05e-39
ENSG00000106278	2.3957	4.7e-41	1.06e-38
ENSG00000164733	0.524726	9.76e-41	2.16e-38
ENSG00000110031	0.577441	2.38e-40	5.18e-38
ENSG00000169499	0.871848	4.79e-40	1.03e-37
ENSG00000114573	0.769284	1.37e-39	2.91e-37
ENSG00000143162	0.734793	3.23e-39	6.72e-37
ENSG00000188822	1.18435	3.5e-39	7.19e-37
ENSG00000116260	0.525739	8.88e-39	1.8e-36
ENSG00000167680	1.21158	1.47e-38	2.95e-36
ENSG00000038382	0.872542	1.51e-37	2.98e-35
ENSG00000136997	-0.885967	1.57e-37	3.05e-35
ENSG00000110002	2.17592	5.36e-36	1.03e-33
ENSG00000138760	0.758207	2.15e-35	4.07e-33
ENSG00000144381	-0.522703	2.36e-35	4.41e-33
ENSG00000134256	1.11354	3.1e-35	5.72e-33
ENSG00000163220	1.02603	3.21e-35	5.85e-33
ENSG00000162511	0.459314	4.38e-35	7.79e-33
ENSG00000173391	3.57841	4.38e-35	7.79e-33
ENSG00000066294	1.14299	5.24e-35	9.21e-33
ENSG00000137309	-0.548944	5.43e-35	9.44e-33
ENSG00000166197	-0.523127	7.92e-35	1.36e-32
ENSG00000114013	2.64941	9.74e-35	1.65e-32
ENSG00000132965	1.13041	2.56e-34	4.29e-32
ENSG00000131981	1.17463	7.16e-34	1.19e-31
ENSG00000178209	0.60976	7.41e-34	1.22e-31
ENSG00000106799	0.635041	1.06e-33	1.71e-31
ENSG00000118513	-0.634466	1.21e-33	1.94e-31
ENSG00000153029	0.989571	1.62e-33	2.58e-31
ENSG00000140968	-0.693825	2.14e-33	3.36e-31
ENSG00000100448	-0.716487	3.52e-33	5.47e-31
ENSG00000109062	-0.676106	7.75e-33	1.19e-30
ENSG00000162909	0.655233	8.19e-33	1.24e-30
ENSG00000144959	0.937922	2.31e-32	3.47e-30
ENSG00000135677	0.581867	8.36e-32	1.24e-29
ENSG00000260916	0.814787	9.2e-32	1.36e-29
ENSG00000166340	0.689507	2.31e-31	3.38e-29
ENSG00000166710	0.519186	3.72e-31	5.38e-29
ENSG00000163513	0.74151	1.31e-30	1.87e-28
ENSG00000086300	0.862206	1.5e-30	2.13e-28
ENSG00000165650	-0.849103	2.33e-30	3.27e-28
ENSG00000273686	0.530175	5.07e-30	7.04e-28
ENSG00000266976	0.811078	9.45e-30	1.3e-27
ENSG00000116604	-0.699529	1.53e-29	2.09e-27
ENSG00000004478	-0.600977	1.89e-29	2.56e-27
ENSG00000100266	0.888673	2.48e-29	3.32e-27
ENSG00000093072	0.510354	4.84e-29	6.42e-27
ENSG00000064601	0.645831	6.46e-29	8.49e-27
ENSG00000170515	-0.5531	8.97e-29	1.17e-26
ENSG00000142875	1.53611	1.53e-28	1.98e-26
ENSG00000133317	-0.939136	2.41e-28	3.08e-26
ENSG00000172243	2.20735	2.6e-28	3.3e-26
ENSG00000171988	1.1381	3.05e-28	3.84e-26
ENSG00000183207	-0.742567	3.17e-28	3.95e-26
ENSG00000110079	2.16136	4.71e-28	5.82e-26
ENSG00000134109	0.589283	6.86e-28	8.41e-26
ENSG00000122862	-0.441452	8.63e-28	1.05e-25
ENSG00000135486	-0.39775	9.96e-28	1.2e-25
ENSG00000082397	0.596695	2.39e-27	2.85e-25
ENSG00000198520	-0.685542	3.67e-27	4.35e-25
ENSG00000165732	-0.535687	4.12e-27	4.85e-25
ENSG00000213625	0.860123	4.27e-27	4.99e-25
ENSG00000139318	0.759992	5.66e-27	6.55e-25
ENSG00000099219	1.08288	9.33e-27	1.07e-24
ENSG00000132185	3.34103	9.8e-27	1.12e-24
ENSG00000126602	-0.661443	1.53e-26	1.73e-24
ENSG00000123338	0.467358	1.84e-26	2.06e-24
ENSG00000112759	-0.694422	3.79e-26	4.22e-24
ENSG00000007237	0.428846	3.95e-26	4.37e-24
ENSG00000082074	0.720942	4.43e-26	4.86e-24
ENSG00000151490	1.87076	4.76e-26	5.18e-24
ENSG00000057657	1.91706	6.34e-26	6.85e-24
ENSG00000112297	0.63189	6.43e-26	6.9e-24
ENSG00000274580	1.15597	8.8e-26	9.37e-24
ENSG00000052795	0.866859	1.05e-25	1.11e-23
ENSG00000143546	1.27761	3.28e-25	3.44e-23
ENSG00000091317	0.492077	5.06e-25	5.27e-23
ENSG00000072694	1.54179	5.99e-25	6.2e-23
ENSG00000124942	0.444508	6.33e-25	6.51e-23
ENSG00000064393	0.612496	1.2e-24	1.22e-22
ENSG00000182718	0.409831	1.48e-24	1.5e-22
ENSG00000119655	0.68568	1.76e-24	1.77e-22
ENSG00000168016	1.70184	1.84e-24	1.83e-22
ENSG00000177409	1.17079	1.85e-24	1.83e-22
ENSG00000189403	-0.424876	2.79e-24	2.75e-22
ENSG00000265972	0.786119	3.24e-24	3.17e-22
ENSG00000156414	2.1434	3.95e-24	3.84e-22
ENSG00000178726	0.93836	5.6e-24	5.41e-22
ENSG00000090273	-0.56787	6.66e-24	6.4e-22
ENSG00000103257	-0.51165	1.38e-23	1.32e-21
ENSG00000119899	0.997106	1.52e-23	1.44e-21
ENSG00000155307	0.858048	1.64e-23	1.54e-21
ENSG00000117335	0.643624	1.9e-23	1.78e-21
ENSG00000219545	-1.70759	1.93e-23	1.8e-21
ENSG00000001084	0.676848	2.16e-23	1.99e-21
ENSG00000049860	0.503141	3.27e-23	3e-21
ENSG00000150991	0.477971	3.76e-23	3.43e-21
ENSG00000108298	-0.362634	5.26e-23	4.76e-21
ENSG00000105202	-0.578265	5.58e-23	5.03e-21
ENSG00000099901	-0.547177	6.98e-23	6.25e-21
ENSG00000081237	0.55917	7.44e-23	6.61e-21
ENSG00000138119	0.819516	1.2e-22	1.06e-20
ENSG00000139289	1.67067	1.21e-22	1.06e-20
ENSG00000170144	-0.390082	1.47e-22	1.29e-20
ENSG00000251562	0.928402	1.68e-22	1.46e-20
ENSG00000100714	-0.527653	1.98e-22	1.71e-20
ENSG00000258017	-2.2982	2.15e-22	1.84e-20
ENSG00000143321	-0.357999	2.21e-22	1.89e-20
ENSG00000087074	0.735139	2.64e-22	2.24e-20
ENSG00000196182	0.755235	2.71e-22	2.28e-20
ENSG00000169508	0.635026	5.35e-22	4.49e-20
ENSG00000115419	0.480641	6.56e-22	5.47e-20
ENSG00000184110	-0.585088	1.02e-21	8.47e-20
ENSG00000213614	0.600158	1.15e-21	9.44e-20
ENSG00000003402	0.725182	1.27e-21	1.04e-19
ENSG00000276600	1.44019	1.28e-21	1.04e-19
ENSG00000064225	0.928764	1.53e-21	1.24e-19
ENSG00000108691	0.596636	1.63e-21	1.31e-19
ENSG00000126860	1.17338	1.67e-21	1.34e-19
ENSG00000144320	0.602373	2e-21	1.6e-19
ENSG00000158769	0.680412	3.14e-21	2.49e-19
ENSG00000168283	-0.520926	3.22e-21	2.54e-19
ENSG00000160789	0.51517	5.13e-21	4.02e-19
ENSG00000107263	0.576065	8.93e-21	6.97e-19
ENSG00000149136	-0.525542	1.07e-20	8.32e-19
ENSG00000026025	0.340051	1.1e-20	8.46e-19
ENSG00000128050	-0.505972	1.14e-20	8.78e-19
ENSG00000163661	1.02098	1.17e-20	8.96e-19
ENSG00000059573	-0.66302	1.34e-20	1.02e-18
ENSG00000133872	0.509225	1.37e-20	1.04e-18
ENSG00000187514	-0.319242	1.4e-20	1.05e-18
ENSG00000197102	0.472054	1.89e-20	1.42e-18
ENSG00000049249	1.77282	1.9e-20	1.42e-18
ENSG00000166927	0.793287	1.97e-20	1.46e-18
ENSG00000245532	0.565364	2.02e-20	1.48e-18
ENSG00000154127	-0.71131	2.05e-20	1.5e-18
ENSG00000143322	0.811077	2.41e-20	1.76e-18
ENSG00000158517	0.614108	2.8e-20	2.03e-18
ENSG00000138678	1.0268	3.02e-20	2.18e-18
ENSG00000132507	-0.402515	3.05e-20	2.19e-18
ENSG00000274626	-1.15	3.38e-20	2.41e-18
ENSG00000138668	-0.391633	3.98e-20	2.83e-18
ENSG00000113269	0.524032	4.1e-20	2.9e-18
ENSG00000003436	3.11011	4.25e-20	3e-18
ENSG00000117395	-0.602767	5.07e-20	3.56e-18
ENSG00000105193	-0.406683	7.22e-20	5.04e-18
ENSG00000077312	-0.628187	9.42e-20	6.54e-18
ENSG00000111897	0.567373	1.3e-19	8.99e-18
ENSG00000136999	0.895324	1.67e-19	1.15e-17
ENSG00000138448	1.16879	1.82e-19	1.24e-17
ENSG00000178035	-0.501711	1.82e-19	1.24e-17
ENSG00000221955	1.90921	1.87e-19	1.27e-17
ENSG00000181163	-0.373313	2.02e-19	1.36e-17
ENSG00000087495	-0.78439	2.1e-19	1.41e-17
ENSG00000124762	0.818238	2.93e-19	1.96e-17
ENSG00000203446	2.3668	3.12e-19	2.08e-17
ENSG00000135535	0.433022	4.1e-19	2.72e-17
ENSG00000100439	1.49517	4.14e-19	2.73e-17
ENSG00000152270	1.20064	4.8e-19	3.15e-17
ENSG00000175857	0.763047	4.91e-19	3.21e-17
ENSG00000173020	-0.397076	4.94e-19	3.22e-17
ENSG00000130826	-0.526667	5.59e-19	3.62e-17
ENSG00000120438	-0.397413	5.89e-19	3.8e-17
ENSG00000229117	-0.357939	7.4e-19	4.76e-17
ENSG00000133116	2.28076	7.59e-19	4.85e-17
ENSG00000196154	0.410641	8.06e-19	5.14e-17
ENSG00000109066	-0.733681	1.14e-18	7.25e-17
ENSG00000187037	2.41062	1.29e-18	8.17e-17
ENSG00000122254	-0.837735	1.5e-18	9.45e-17
ENSG00000173930	0.990675	1.55e-18	9.7e-17
ENSG00000106628	-0.599554	1.6e-18	9.95e-17
ENSG00000117091	0.676413	1.66e-18	1.03e-16
ENSG00000159388	1.1901	1.83e-18	1.13e-16
ENSG00000196419	-0.355633	2.09e-18	1.29e-16
ENSG00000168653	-0.495009	2.37e-18	1.45e-16
ENSG00000169442	1.34526	2.88e-18	1.76e-16
ENSG00000106780	0.750115	3.51e-18	2.13e-16
ENSG00000145912	-0.674112	3.69e-18	2.23e-16
ENSG00000271383	0.568011	3.89e-18	2.34e-16
ENSG00000174125	2.35017	4.74e-18	2.85e-16
ENSG00000105281	-0.456795	5.2e-18	3.11e-16
ENSG00000106546	0.908654	5.49e-18	3.27e-16
ENSG00000174130	2.28196	5.55e-18	3.29e-16
ENSG00000132341	-0.366669	6.08e-18	3.59e-16
ENSG00000162244	-0.359524	6.48e-18	3.81e-16
ENSG00000253645	-8.77438	7.33e-18	4.29e-16
ENSG00000069275	-0.370055	7.47e-18	4.36e-16
ENSG00000120885	0.750183	8.85e-18	5.15e-16
ENSG00000173575	0.622967	9.03e-18	5.22e-16
ENSG00000133789	0.601704	9.66e-18	5.57e-16
ENSG00000171858	-0.615435	9.91e-18	5.69e-16
ENSG00000140350	-0.39495	1.03e-17	5.91e-16
ENSG00000155966	-0.866575	1.08e-17	6.14e-16
ENSG00000010404	0.544183	1.15e-17	6.51e-16
ENSG00000261371	0.483787	1.15e-17	6.52e-16
ENSG00000118515	0.95245	1.16e-17	6.52e-16
ENSG00000133805	1.04212	1.28e-17	7.16e-16
ENSG00000103569	2.35543	1.31e-17	7.3e-16
ENSG00000111305	1.08324	1.31e-17	7.3e-16
ENSG00000126457	-0.520705	1.44e-17	7.96e-16
ENSG00000147488	1.94439	1.46e-17	8.05e-16
ENSG00000196878	1.54764	1.49e-17	8.2e-16
ENSG00000136942	-0.38867	1.68e-17	9.2e-16
ENSG00000125148	-1.11581	2.07e-17	1.13e-15
ENSG00000124767	0.347794	2.17e-17	1.18e-15
ENSG00000168439	-0.416452	2.46e-17	1.33e-15
ENSG00000106066	0.670159	2.69e-17	1.45e-15
ENSG00000100632	-0.512809	4.29e-17	2.31e-15
ENSG00000136156	0.411362	4.62e-17	2.48e-15
ENSG00000122223	0.810481	4.66e-17	2.49e-15
ENSG00000136603	1.13844	4.85e-17	2.58e-15
ENSG00000005893	0.411001	5.5e-17	2.92e-15
ENSG00000172809	-0.557596	6.02e-17	3.18e-15
ENSG00000039319	0.850796	6.48e-17	3.41e-15
ENSG00000135077	1.79861	6.56e-17	3.44e-15
ENSG00000183311	-0.428024	7.19e-17	3.75e-15
ENSG00000260032	0.408338	7.19e-17	3.75e-15
ENSG00000163694	0.729249	7.35e-17	3.82e-15
ENSG00000185862	0.733963	7.58e-17	3.92e-15
ENSG00000169967	0.632125	7.62e-17	3.93e-15
ENSG00000104738	-0.332818	9.26e-17	4.76e-15
ENSG00000105220	-0.373168	9.76e-17	5e-15
ENSG00000084112	0.684355	1.03e-16	5.23e-15
ENSG00000096384	-0.297924	1.03e-16	5.23e-15
ENSG00000160255	0.356045	1.27e-16	6.46e-15
ENSG00000188846	-0.342124	1.4e-16	7.05e-15
ENSG00000197451	-0.374055	1.46e-16	7.37e-15
ENSG00000115758	-0.432632	1.65e-16	8.27e-15
ENSG00000109861	0.409026	2.04e-16	1.02e-14
ENSG00000145220	-0.58552	2.16e-16	1.08e-14
ENSG00000106211	-0.474772	2.58e-16	1.28e-14
ENSG00000110880	0.406216	2.89e-16	1.43e-14
ENSG00000169710	-0.494316	4.16e-16	2.05e-14
ENSG00000140988	-0.292906	4.37e-16	2.15e-14
ENSG00000198242	-0.34634	4.81e-16	2.35e-14
ENSG00000144746	0.524165	5.13e-16	2.5e-14
ENSG00000196262	-0.285943	5.45e-16	2.65e-14
ENSG00000138600	0.75353	5.72e-16	2.77e-14
ENSG00000079950	0.557629	5.77e-16	2.78e-14
ENSG00000214114	-0.753013	6.01e-16	2.89e-14
ENSG00000170540	0.322444	7.3e-16	3.5e-14
ENSG00000000938	0.829832	8.54e-16	4.09e-14
ENSG00000068831	-1.30268	8.62e-16	4.11e-14
ENSG00000116649	-0.532958	8.81e-16	4.18e-14
ENSG00000118503	0.814532	9e-16	4.26e-14
ENSG00000100316	-0.285769	9.16e-16	4.33e-14
ENSG00000262655	2.56423	9.22e-16	4.34e-14
ENSG00000104870	0.779601	9.31e-16	4.37e-14
ENSG00000067066	0.697462	9.55e-16	4.46e-14
ENSG00000100292	0.851706	9.75e-16	4.55e-14
ENSG00000169413	1.72103	1.13e-15	5.25e-14
ENSG00000147883	1.91292	1.15e-15	5.31e-14
ENSG00000160014	-0.363222	1.2e-15	5.56e-14
ENSG00000065183	-0.520585	1.24e-15	5.73e-14
ENSG00000130066	0.845331	1.27e-15	5.82e-14
ENSG00000102531	0.580193	1.28e-15	5.84e-14
ENSG00000122566	-0.315706	1.28e-15	5.85e-14
ENSG00000151690	0.62182	1.45e-15	6.57e-14
ENSG00000123342	1.96506	1.48e-15	6.68e-14
ENSG00000130255	-0.500331	1.48e-15	6.68e-14
ENSG00000143621	-0.373871	1.6e-15	7.2e-14
ENSG00000143622	0.74949	1.61e-15	7.2e-14
ENSG00000163162	0.979945	1.61e-15	7.2e-14
ENSG00000152192	-1.08021	1.7e-15	7.58e-14
ENSG00000110422	0.571196	1.72e-15	7.64e-14
ENSG00000137124	-0.828354	1.78e-15	7.89e-14
ENSG00000105372	-0.405332	1.92e-15	8.49e-14
ENSG00000089220	-0.433635	2.09e-15	9.2e-14
ENSG00000133835	0.474986	2.09e-15	9.2e-14
ENSG00000171608	-0.414757	2.41e-15	1.05e-13
ENSG00000163565	0.78011	2.57e-15	1.12e-13
ENSG00000105640	-0.352508	2.59e-15	1.13e-13
ENSG00000198804	0.300786	2.63e-15	1.14e-13
ENSG00000143119	0.754353	2.67e-15	1.15e-13
ENSG00000188985	1.07477	2.67e-15	1.15e-13
ENSG00000013364	1.05618	2.76e-15	1.19e-13
ENSG00000160211	0.554807	2.85e-15	1.22e-13
ENSG00000142657	0.324891	2.95e-15	1.26e-13
ENSG00000122140	-0.78266	2.98e-15	1.27e-13
ENSG00000031003	0.622143	3.43e-15	1.46e-13
ENSG00000067082	0.580677	3.53e-15	1.5e-13
ENSG00000162430	-0.638687	3.64e-15	1.54e-13
ENSG00000100077	0.606517	3.69e-15	1.55e-13
ENSG00000198755	-0.369029	4.38e-15	1.84e-13
ENSG00000163468	-0.339351	4.56e-15	1.91e-13
ENSG00000059377	0.695418	5.14e-15	2.15e-13
ENSG00000134333	-0.308877	5.39e-15	2.25e-13
ENSG00000011028	-0.60522	6.46e-15	2.68e-13
ENSG00000100647	0.918575	7.01e-15	2.9e-13
ENSG00000163659	0.882239	8.27e-15	3.42e-13
ENSG00000161939	1.90738	8.46e-15	3.49e-13
ENSG00000100823	-0.43263	9.91e-15	4.07e-13
ENSG00000248360	2.50282	1.06e-14	4.35e-13
ENSG00000155090	0.706009	1.15e-14	4.69e-13
ENSG00000107566	-0.394918	1.2e-14	4.89e-13
ENSG00000048162	-0.656283	1.24e-14	5.04e-13
ENSG00000130731	-0.92483	1.68e-14	6.81e-13
ENSG00000196371	-0.465405	1.73e-14	7.01e-13
ENSG00000142864	-0.339874	2.18e-14	8.77e-13
ENSG00000157933	0.552434	2.24e-14	8.99e-13
ENSG00000115268	-0.405867	2.29e-14	9.19e-13
ENSG00000175538	0.934244	2.32e-14	9.26e-13
ENSG00000163938	-0.432605	2.41e-14	9.62e-13
ENSG00000051128	-0.58123	2.52e-14	1e-12
ENSG00000071073	1.01404	2.56e-14	1.02e-12
ENSG00000215021	-0.424179	2.64e-14	1.04e-12
ENSG00000131171	0.445862	2.79e-14	1.1e-12
ENSG00000213585	-0.437578	2.79e-14	1.1e-12
ENSG00000165178	0.580453	2.85e-14	1.12e-12
ENSG00000132780	-0.36949	2.87e-14	1.12e-12
ENSG00000132182	-0.291401	3.42e-14	1.33e-12
ENSG00000108107	-0.352506	3.46e-14	1.35e-12
ENSG00000062485	-0.339475	3.54e-14	1.37e-12
ENSG00000140199	0.64808	4.27e-14	1.65e-12
ENSG00000050438	1.14416	4.4e-14	1.7e-12
ENSG00000164818	-0.673829	4.43e-14	1.71e-12
ENSG00000168209	1.27858	4.46e-14	1.71e-12
ENSG00000136720	-0.475506	4.72e-14	1.81e-12
ENSG00000107099	0.428649	4.78e-14	1.82e-12
ENSG00000100427	-0.84196	4.8e-14	1.83e-12
ENSG00000099250	0.814191	5.06e-14	1.92e-12
ENSG00000077097	-0.337392	5.42e-14	2.05e-12
ENSG00000136938	-0.414658	5.54e-14	2.09e-12
ENSG00000164649	-0.477581	5.69e-14	2.14e-12
ENSG00000150681	0.6701	6.2e-14	2.33e-12
ENSG00000072121	0.616098	6.26e-14	2.35e-12
ENSG00000160593	2.98551	6.29e-14	2.35e-12
ENSG00000166128	0.597527	6.36e-14	2.37e-12
ENSG00000059804	0.774594	6.38e-14	2.37e-12
ENSG00000171051	2.74996	6.84e-14	2.54e-12
ENSG00000135624	-0.36626	7.03e-14	2.6e-12
ENSG00000182004	-0.505869	8.15e-14	3.01e-12
ENSG00000131238	0.304022	8.36e-14	3.08e-12
ENSG00000092199	-0.291775	9.4e-14	3.46e-12
ENSG00000198176	-0.302082	9.73e-14	3.57e-12
ENSG00000163956	0.374364	1.01e-13	3.68e-12
ENSG00000135956	0.535451	1.04e-13	3.78e-12
ENSG00000112118	-0.3445	1.11e-13	4.03e-12
ENSG00000083544	1.05513	1.13e-13	4.11e-12
ENSG00000139644	0.3102	1.14e-13	4.11e-12
ENSG00000078124	0.67593	1.2e-13	4.34e-12
ENSG00000053372	-0.452164	1.28e-13	4.62e-12
ENSG00000119922	1.62284	1.42e-13	5.11e-12
ENSG00000135506	0.363502	1.44e-13	5.15e-12
ENSG00000177600	-0.442489	1.45e-13	5.19e-12
ENSG00000235067	-0.370701	1.5e-13	5.34e-12
ENSG00000117632	-0.287409	1.6e-13	5.69e-12
ENSG00000175792	-0.574265	1.73e-13	6.12e-12
ENSG00000108561	-0.407082	1.97e-13	6.98e-12
ENSG00000204103	0.632531	2.21e-13	7.79e-12
ENSG00000137642	0.411501	2.25e-13	7.94e-12
ENSG00000182899	-0.480157	2.31e-13	8.13e-12
ENSG00000135926	0.61814	2.39e-13	8.37e-12
ENSG00000160208	-0.431394	2.39e-13	8.37e-12
ENSG00000116786	0.479656	2.46e-13	8.6e-12
ENSG00000224156	-0.356275	2.54e-13	8.84e-12
ENSG00000198805	-0.423739	2.65e-13	9.21e-12
ENSG00000197006	0.330765	2.7e-13	9.36e-12
ENSG00000106263	-0.322226	3.01e-13	1.04e-11
ENSG00000116954	0.515433	3.03e-13	1.04e-11
ENSG00000103202	-0.544235	3.07e-13	1.05e-11
ENSG00000127481	0.347963	3.17e-13	1.09e-11
ENSG00000120549	1.43134	3.24e-13	1.11e-11
ENSG00000143819	0.675186	3.33e-13	1.14e-11
ENSG00000112406	0.583502	3.37e-13	1.15e-11
ENSG00000107833	-0.682825	3.39e-13	1.15e-11
ENSG00000221983	-0.395269	3.47e-13	1.18e-11
ENSG00000031081	0.716877	3.92e-13	1.33e-11
ENSG00000180263	1.53825	4.02e-13	1.36e-11
ENSG00000136161	0.399656	4.13e-13	1.39e-11
ENSG00000188807	-0.619357	4.12e-13	1.39e-11
ENSG00000023330	0.463685	4.29e-13	1.44e-11
ENSG00000132170	1.04538	4.42e-13	1.48e-11
ENSG00000183431	-0.395678	4.42e-13	1.48e-11
ENSG00000122547	0.688424	5.07e-13	1.69e-11
ENSG00000164111	0.404765	5.38e-13	1.79e-11
ENSG00000257335	1.14843	5.7e-13	1.89e-11
ENSG00000070190	0.831104	5.74e-13	1.9e-11
ENSG00000197324	0.718969	5.86e-13	1.93e-11
ENSG00000164935	2.59608	6.07e-13	2e-11
ENSG00000185896	0.275154	6.21e-13	2.04e-11
ENSG00000124145	0.604017	6.35e-13	2.08e-11
ENSG00000112081	-0.318933	6.76e-13	2.21e-11
ENSG00000006756	0.899651	7.12e-13	2.32e-11
ENSG00000108518	-0.262871	7.13e-13	2.32e-11
ENSG00000262664	-1.71589	7.54e-13	2.45e-11
ENSG00000081320	0.435263	8.91e-13	2.89e-11
ENSG00000248323	2.42725	9.24e-13	2.99e-11
ENSG00000111679	-0.416597	9.35e-13	3.02e-11
ENSG00000179820	-0.48267	9.84e-13	3.17e-11
ENSG00000163714	-0.375082	1.01e-12	3.24e-11
ENSG00000101294	0.30806	1.02e-12	3.25e-11
ENSG00000161016	-0.259983	1.02e-12	3.27e-11
ENSG00000164032	-0.383934	1.04e-12	3.31e-11
ENSG00000063177	-0.318053	1.08e-12	3.43e-11
ENSG00000134684	-0.341801	1.09e-12	3.46e-11
ENSG00000176597	0.470217	1.11e-12	3.53e-11
ENSG00000157570	-0.80554	1.13e-12	3.57e-11
ENSG00000115241	-0.395806	1.18e-12	3.74e-11
ENSG00000100504	-0.388741	1.23e-12	3.88e-11
ENSG00000166226	-0.369725	1.28e-12	4.03e-11
ENSG00000073111	-0.367434	1.29e-12	4.05e-11
ENSG00000082996	0.653102	1.31e-12	4.11e-11
ENSG00000113742	0.965865	1.37e-12	4.27e-11
ENSG00000205609	-0.518348	1.37e-12	4.27e-11
ENSG00000166508	-0.337925	1.39e-12	4.32e-11
ENSG00000105486	-0.490523	1.49e-12	4.61e-11
ENSG00000271741	2.20256	1.7e-12	5.26e-11
ENSG00000136167	0.234266	1.9e-12	5.87e-11
ENSG00000197971	0.372906	1.9e-12	5.87e-11
ENSG00000101361	-0.374763	1.99e-12	6.12e-11
ENSG00000075420	0.468342	2.05e-12	6.3e-11
ENSG00000130810	-0.795814	2.06e-12	6.31e-11
ENSG00000172236	0.347655	2.27e-12	6.94e-11
ENSG00000174718	0.476461	2.47e-12	7.55e-11
ENSG00000146731	-0.316294	2.5e-12	7.61e-11
ENSG00000143226	0.602957	2.67e-12	8.12e-11
ENSG00000113013	-0.321333	2.7e-12	8.2e-11
ENSG00000198399	0.521538	2.71e-12	8.22e-11
ENSG00000104361	0.983089	2.8e-12	8.44e-11
ENSG00000148303	-0.256946	2.91e-12	8.78e-11
ENSG00000182199	-0.394606	2.93e-12	8.8e-11
ENSG00000076003	-0.359197	2.97e-12	8.92e-11
ENSG00000068323	0.726136	2.98e-12	8.94e-11
ENSG00000132294	0.472394	3.12e-12	9.31e-11
ENSG00000143799	-0.28595	3.12e-12	9.31e-11
ENSG00000156869	1.33829	3.28e-12	9.74e-11
ENSG00000169826	0.435287	3.28e-12	9.74e-11
ENSG00000140961	1.23378	3.4e-12	1.01e-10
ENSG00000125977	-0.409236	3.56e-12	1.05e-10
ENSG00000265808	0.473948	3.75e-12	1.11e-10
ENSG00000114796	0.86559	3.93e-12	1.16e-10
ENSG00000149516	-0.662741	4.1e-12	1.21e-10
ENSG00000172572	2.87221	4.14e-12	1.22e-10
ENSG00000173372	2.6157	4.3e-12	1.26e-10
ENSG00000116209	0.396959	4.32e-12	1.26e-10
ENSG00000115875	-0.363536	4.48e-12	1.31e-10
ENSG00000099194	-0.294991	4.56e-12	1.33e-10
ENSG00000119522	-0.597421	4.63e-12	1.35e-10
ENSG00000184500	0.640047	5.22e-12	1.51e-10
ENSG00000197756	-0.373334	5.26e-12	1.52e-10
ENSG00000131724	0.678154	5.41e-12	1.56e-10
ENSG00000196611	2.15985	5.79e-12	1.67e-10
ENSG00000104903	-0.5159	5.93e-12	1.71e-10
ENSG00000108175	0.371164	6.05e-12	1.74e-10
ENSG00000227739	-0.346334	6.28e-12	1.8e-10
ENSG00000008394	0.459892	6.38e-12	1.82e-10
ENSG00000119917	1.03196	7.03e-12	2.01e-10
ENSG00000068366	0.450938	7.61e-12	2.17e-10
ENSG00000152689	2.22612	7.82e-12	2.22e-10
ENSG00000101444	-0.437461	8.49e-12	2.41e-10
ENSG00000205542	-0.22925	8.56e-12	2.42e-10
ENSG00000070814	-0.418349	8.6e-12	2.43e-10
ENSG00000136450	-0.283703	9.2e-12	2.6e-10
ENSG00000171659	1.92522	9.67e-12	2.72e-10
ENSG00000111640	-0.219858	9.71e-12	2.73e-10
ENSG00000202198	2.09466	1.02e-11	2.87e-10
ENSG00000263136	-1.14696	1.02e-11	2.87e-10
ENSG00000078674	0.334163	1.04e-11	2.91e-10
ENSG00000020181	-0.556147	1.08e-11	3e-10
ENSG00000114942	-0.329935	1.14e-11	3.17e-10
ENSG00000213047	0.827738	1.16e-11	3.22e-10
ENSG00000143401	-0.266276	1.21e-11	3.34e-10
ENSG00000186468	-0.328113	1.28e-11	3.56e-10
ENSG00000110756	0.573327	1.33e-11	3.67e-10
ENSG00000188483	0.860834	1.33e-11	3.67e-10
ENSG00000074706	0.468337	1.39e-11	3.82e-10
ENSG00000169750	-0.553443	1.4e-11	3.85e-10
ENSG00000140030	1.13557	1.44e-11	3.95e-10
ENSG00000065150	-0.324132	1.46e-11	3.99e-10
ENSG00000128833	1.55555	1.49e-11	4.06e-10
ENSG00000176890	-0.358829	1.49e-11	4.07e-10
ENSG00000077232	0.322567	1.54e-11	4.2e-10
ENSG00000166750	1.45398	1.55e-11	4.2e-10
ENSG00000183684	-0.444622	1.56e-11	4.22e-10
ENSG00000173193	0.701101	1.63e-11	4.41e-10
ENSG00000241343	-0.339314	1.63e-11	4.41e-10
ENSG00000182220	0.367222	1.65e-11	4.46e-10
ENSG00000184730	0.487171	1.73e-11	4.65e-10
ENSG00000169738	-0.622562	1.73e-11	4.65e-10
ENSG00000116793	0.652337	1.83e-11	4.92e-10
ENSG00000198258	-0.573725	1.84e-11	4.93e-10
ENSG00000127947	0.478739	1.87e-11	4.99e-10
ENSG00000135316	-0.288334	1.88e-11	5.01e-10
ENSG00000164638	-1.32892	1.88e-11	5.01e-10
ENSG00000115165	0.785796	1.95e-11	5.18e-10
ENSG00000105223	0.569806	2.03e-11	5.37e-10
ENSG00000141506	0.551228	2.14e-11	5.66e-10
ENSG00000055044	-0.418298	2.15e-11	5.67e-10
ENSG00000182774	-0.321018	2.26e-11	5.96e-10
ENSG00000100345	0.252636	2.65e-11	6.98e-10
ENSG00000273645	-0.532087	2.74e-11	7.21e-10
ENSG00000165283	-0.509716	2.93e-11	7.69e-10
ENSG00000138095	-0.329498	2.95e-11	7.72e-10
ENSG00000112514	-0.659351	3.09e-11	8.07e-10
ENSG00000102805	0.754113	3.5e-11	9.13e-10
ENSG00000196954	0.665006	3.69e-11	9.61e-10
ENSG00000101194	-0.752301	3.84e-11	9.99e-10
ENSG00000185818	-1.00662	3.86e-11	1e-09
ENSG00000185477	0.915958	4.02e-11	1.04e-09
ENSG00000161921	1.95041	4.04e-11	1.04e-09
ENSG00000166928	2.18552	4.06e-11	1.05e-09
ENSG00000115919	0.821738	4.14e-11	1.07e-09
ENSG00000066044	-0.386918	4.2e-11	1.08e-09
ENSG00000155097	0.364697	4.23e-11	1.09e-09
ENSG00000278415	1.0761	4.35e-11	1.11e-09
ENSG00000140575	0.256021	4.39e-11	1.12e-09
ENSG00000076641	0.469727	4.41e-11	1.13e-09
ENSG00000172493	0.381303	4.41e-11	1.13e-09
ENSG00000169891	1.19877	4.81e-11	1.22e-09
ENSG00000275464	-0.696785	4.94e-11	1.25e-09
ENSG00000108688	1.93278	5.2e-11	1.32e-09
ENSG00000102879	-0.319877	5.55e-11	1.41e-09
ENSG00000176595	-0.535752	5.56e-11	1.41e-09
ENSG00000115541	-0.44745	5.67e-11	1.43e-09
ENSG00000103495	-0.423424	5.84e-11	1.47e-09
ENSG00000005100	-0.552777	5.86e-11	1.47e-09
ENSG00000097033	0.424753	6.01e-11	1.51e-09
ENSG00000142937	-0.251725	6.16e-11	1.54e-09
ENSG00000134057	-0.343005	6.47e-11	1.62e-09
ENSG00000178607	0.812741	6.92e-11	1.73e-09
ENSG00000139187	1.57606	7e-11	1.75e-09
ENSG00000106244	-0.445004	7.03e-11	1.75e-09
ENSG00000101220	-0.667679	7.08e-11	1.76e-09
ENSG00000135823	0.599814	7.11e-11	1.76e-09
ENSG00000119681	2.118	7.52e-11	1.86e-09
ENSG00000081087	0.654029	8.39e-11	2.07e-09
ENSG00000136732	-0.483593	8.45e-11	2.09e-09
ENSG00000153395	-0.376177	8.52e-11	2.1e-09
ENSG00000156482	-0.327137	9.16e-11	2.25e-09
ENSG00000102580	0.356538	9.23e-11	2.27e-09
ENSG00000164823	0.525407	9.35e-11	2.29e-09
ENSG00000184384	0.900668	9.48e-11	2.32e-09
ENSG00000136250	0.838478	9.49e-11	2.32e-09
ENSG00000175197	1.38681	9.74e-11	2.38e-09
ENSG00000197860	0.62481	9.92e-11	2.41e-09
ENSG00000138593	0.668105	1.02e-10	2.47e-09
ENSG00000164045	-0.420269	1.02e-10	2.47e-09
ENSG00000241839	0.544544	1.06e-10	2.57e-09
ENSG00000167085	-0.3905	1.11e-10	2.69e-09
ENSG00000155629	0.351485	1.2e-10	2.9e-09
ENSG00000180198	-0.351215	1.21e-10	2.92e-09
ENSG00000119335	-0.260797	1.25e-10	3.02e-09
ENSG00000130592	0.340618	1.27e-10	3.04e-09
ENSG00000167323	0.507644	1.27e-10	3.04e-09
ENSG00000144713	-0.267664	1.28e-10	3.08e-09
ENSG00000075240	-0.617495	1.31e-10	3.14e-09
ENSG00000171658	2.04001	1.31e-10	3.14e-09
ENSG00000160200	-1.14625	1.32e-10	3.14e-09
ENSG00000125944	-0.302062	1.33e-10	3.16e-09
ENSG00000181019	0.509512	1.36e-10	3.22e-09
ENSG00000136560	0.554046	1.44e-10	3.41e-09
ENSG00000091409	0.399478	1.48e-10	3.51e-09
ENSG00000232421	-0.368181	1.51e-10	3.57e-09
ENSG00000184992	-0.350415	1.52e-10	3.59e-09
ENSG00000099783	-0.277182	1.69e-10	3.99e-09
ENSG00000122406	-0.265806	1.7e-10	3.99e-09
ENSG00000115484	-0.350125	1.74e-10	4.1e-09
ENSG00000149273	-0.238446	1.77e-10	4.15e-09
ENSG00000143198	0.349327	1.79e-10	4.19e-09
ENSG00000185728	0.436875	1.8e-10	4.21e-09
ENSG00000147614	1.38276	1.86e-10	4.34e-09
ENSG00000119408	0.3885	1.91e-10	4.44e-09
ENSG00000178531	-1.42223	2.01e-10	4.68e-09
ENSG00000161547	-0.299196	2.03e-10	4.72e-09
ENSG00000133226	-0.308631	2.06e-10	4.77e-09
ENSG00000112697	0.339183	2.07e-10	4.8e-09
ENSG00000163359	1.18848	2.14e-10	4.95e-09
ENSG00000144909	0.745303	2.45e-10	5.65e-09
ENSG00000183011	-0.738439	2.47e-10	5.68e-09
ENSG00000278229	-0.313583	2.48e-10	5.71e-09
ENSG00000160712	0.307185	2.5e-10	5.74e-09
ENSG00000157657	-1.1417	2.51e-10	5.76e-09
ENSG00000196591	-0.335978	2.57e-10	5.9e-09
ENSG00000149177	0.512566	2.75e-10	6.29e-09
ENSG00000168615	0.342682	2.86e-10	6.54e-09
ENSG00000104324	0.895803	3.02e-10	6.88e-09
ENSG00000110107	-0.361575	3.02e-10	6.88e-09
ENSG00000150753	-0.276372	3.05e-10	6.92e-09
ENSG00000163191	0.314673	3.15e-10	7.14e-09
ENSG00000261269	3.94221	3.15e-10	7.14e-09
ENSG00000109534	-0.610561	3.24e-10	7.31e-09
ENSG00000125633	0.470333	3.24e-10	7.31e-09
ENSG00000145107	1.47534	3.3e-10	7.44e-09
ENSG00000075426	0.431525	3.49e-10	7.85e-09
ENSG00000125743	-0.396497	3.52e-10	7.91e-09
ENSG00000169908	4.16765	3.54e-10	7.93e-09
ENSG00000196924	0.268859	3.61e-10	8.09e-09
ENSG00000120254	-0.427965	3.71e-10	8.3e-09
ENSG00000056558	0.966943	3.75e-10	8.37e-09
ENSG00000117877	-0.896625	3.82e-10	8.51e-09
ENSG00000125520	-0.541733	3.89e-10	8.67e-09
ENSG00000174004	-0.603929	4.1e-10	9.11e-09
ENSG00000119801	0.763914	4.18e-10	9.27e-09
ENSG00000132382	-0.444262	4.21e-10	9.34e-09
ENSG00000166123	-0.84496	4.33e-10	9.58e-09
ENSG00000163536	1.53443	4.56e-10	1.01e-08
ENSG00000169905	0.446508	4.63e-10	1.02e-08
ENSG00000155093	-0.674848	4.69e-10	1.03e-08
ENSG00000175334	-0.475885	4.81e-10	1.06e-08
ENSG00000163249	0.701615	4.85e-10	1.06e-08
ENSG00000205937	-0.366021	4.9e-10	1.08e-08
ENSG00000086289	0.440981	4.93e-10	1.08e-08
ENSG00000090621	-0.303449	5e-10	1.09e-08
ENSG00000013288	0.324163	5.03e-10	1.1e-08
ENSG00000105185	-0.472743	5.03e-10	1.1e-08
ENSG00000181631	2.94585	5.27e-10	1.15e-08
ENSG00000103275	-0.374573	5.33e-10	1.16e-08
ENSG00000143977	-0.448569	5.37e-10	1.17e-08
ENSG00000104635	-0.401635	5.39e-10	1.17e-08
ENSG00000197694	0.380184	5.6e-10	1.21e-08
ENSG00000168036	0.297297	6.22e-10	1.35e-08
ENSG00000111328	-0.761385	6.26e-10	1.35e-08
ENSG00000080824	-0.230223	6.35e-10	1.37e-08
ENSG00000128272	-0.308656	6.43e-10	1.38e-08
ENSG00000160049	-0.440108	6.59e-10	1.42e-08
ENSG00000013441	0.572732	6.88e-10	1.48e-08
ENSG00000130816	-0.292597	6.89e-10	1.48e-08
ENSG00000182307	-0.437698	6.93e-10	1.48e-08
ENSG00000161847	-0.418912	7e-10	1.5e-08
ENSG00000166441	-0.239968	7.06e-10	1.5e-08
ENSG00000183688	-0.504502	7.13e-10	1.52e-08
ENSG00000100335	-0.401881	7.17e-10	1.52e-08
ENSG00000171522	0.532871	7.25e-10	1.54e-08
ENSG00000040341	0.463991	7.4e-10	1.57e-08
ENSG00000063244	-0.338363	7.49e-10	1.59e-08
ENSG00000137752	0.777296	7.56e-10	1.6e-08
ENSG00000224940	-1.73299	7.84e-10	1.66e-08
ENSG00000165071	1.16609	7.87e-10	1.66e-08
ENSG00000116977	0.393821	8.36e-10	1.76e-08
ENSG00000166851	-0.313269	8.62e-10	1.81e-08
ENSG00000134108	0.315323	8.76e-10	1.84e-08
ENSG00000043462	-0.47047	8.9e-10	1.86e-08
ENSG00000150782	0.646242	8.9e-10	1.86e-08
ENSG00000239672	-0.521144	8.91e-10	1.86e-08
ENSG00000115232	-0.295084	9.21e-10	1.92e-08
ENSG00000135404	0.298721	9.24e-10	1.93e-08
ENSG00000266074	-0.484637	9.36e-10	1.95e-08
ENSG00000130309	-0.321064	9.54e-10	1.98e-08
ENSG00000163823	0.826004	9.98e-10	2.07e-08
ENSG00000136527	-0.346199	1.01e-09	2.08e-08
ENSG00000270024	3.74695	1.01e-09	2.08e-08
ENSG00000130204	-0.371929	1.03e-09	2.12e-08
ENSG00000144354	-0.400836	1.03e-09	2.13e-08
ENSG00000088882	-0.679589	1.04e-09	2.14e-08
ENSG00000145741	-0.305927	1.08e-09	2.21e-08
ENSG00000132361	-0.345812	1.12e-09	2.3e-08
ENSG00000137054	-0.720308	1.13e-09	2.32e-08
ENSG00000158055	2.02047	1.18e-09	2.43e-08
ENSG00000197903	0.966266	1.2e-09	2.45e-08
ENSG00000166803	-0.361525	1.2e-09	2.46e-08
ENSG00000173915	-0.418407	1.22e-09	2.49e-08
ENSG00000161638	0.285601	1.23e-09	2.51e-08
ENSG00000089916	0.498627	1.23e-09	2.51e-08
ENSG00000116750	-0.359767	1.24e-09	2.52e-08
ENSG00000107130	-0.682473	1.25e-09	2.53e-08
ENSG00000167721	-0.418009	1.27e-09	2.57e-08
ENSG00000188976	-0.318273	1.27e-09	2.57e-08
ENSG00000129003	0.423156	1.28e-09	2.58e-08
ENSG00000125835	-0.353993	1.3e-09	2.63e-08
ENSG00000275885	-1.54163	1.35e-09	2.72e-08
ENSG00000171860	0.752175	1.45e-09	2.93e-08
ENSG00000278624	-0.703964	1.48e-09	2.97e-08
ENSG00000135241	0.734231	1.51e-09	3.03e-08
ENSG00000148180	0.520163	1.52e-09	3.05e-08
ENSG00000178175	3.65304	1.55e-09	3.11e-08
ENSG00000233452	2.17593	1.58e-09	3.16e-08
ENSG00000244682	1.53797	1.61e-09	3.2e-08
ENSG00000062822	-0.467752	1.62e-09	3.23e-08
ENSG00000131873	-0.298009	1.7e-09	3.38e-08
ENSG00000100462	-0.447353	1.71e-09	3.39e-08
ENSG00000145246	0.74426	1.71e-09	3.39e-08
ENSG00000159720	0.453085	1.71e-09	3.39e-08
ENSG00000058063	0.417959	1.72e-09	3.4e-08
ENSG00000164674	0.972105	1.73e-09	3.42e-08
ENSG00000124614	-0.288916	1.78e-09	3.52e-08
ENSG00000105612	0.531007	1.79e-09	3.53e-08
ENSG00000186104	0.789503	1.81e-09	3.55e-08
ENSG00000085514	0.945351	1.82e-09	3.57e-08
ENSG00000156675	0.466351	1.82e-09	3.57e-08
ENSG00000105323	-0.276333	1.85e-09	3.63e-08
ENSG00000008952	0.370084	1.87e-09	3.66e-08
ENSG00000139514	-0.389511	1.88e-09	3.67e-08
ENSG00000116350	-0.365427	1.91e-09	3.74e-08
ENSG00000132646	-0.3089	1.94e-09	3.77e-08
ENSG00000141367	0.250773	1.94e-09	3.77e-08
ENSG00000181381	0.514207	1.99e-09	3.87e-08
ENSG00000169992	-0.892702	1.99e-09	3.87e-08
ENSG00000114166	0.576677	2e-09	3.87e-08
ENSG00000129351	-0.252256	2.02e-09	3.92e-08
ENSG00000089280	-0.238925	2.06e-09	3.98e-08
ENSG00000002834	0.296497	2.12e-09	4.09e-08
ENSG00000176619	-0.334614	2.12e-09	4.09e-08
ENSG00000005810	-0.296986	2.27e-09	4.38e-08
ENSG00000118855	0.322537	2.3e-09	4.42e-08
ENSG00000124766	-0.679517	2.31e-09	4.45e-08
ENSG00000104774	0.308171	2.32e-09	4.46e-08
ENSG00000162676	-0.381455	2.35e-09	4.51e-08
ENSG00000196664	1.5235	2.36e-09	4.52e-08
ENSG00000168003	0.379211	2.37e-09	4.54e-08
ENSG00000128590	1.12103	2.52e-09	4.82e-08
ENSG00000103342	-0.327617	2.56e-09	4.88e-08
ENSG00000125484	-0.449719	2.56e-09	4.88e-08
ENSG00000184232	-0.597835	2.56e-09	4.88e-08
ENSG00000197747	0.574092	2.59e-09	4.93e-08
ENSG00000134419	-0.306082	2.63e-09	4.98e-08
ENSG00000136014	1.35812	2.66e-09	5.03e-08
ENSG00000122218	0.273358	2.67e-09	5.05e-08
ENSG00000109685	-0.268689	2.69e-09	5.08e-08
ENSG00000177508	-0.794691	2.72e-09	5.14e-08
ENSG00000182487	0.579065	2.77e-09	5.23e-08
ENSG00000180448	-0.481399	2.92e-09	5.49e-08
ENSG00000027697	0.498542	2.93e-09	5.5e-08
ENSG00000142534	-0.229902	3.14e-09	5.9e-08
ENSG00000173456	-0.539398	3.16e-09	5.92e-08
ENSG00000177628	0.595583	3.28e-09	6.13e-08
ENSG00000120280	-0.575393	3.34e-09	6.25e-08
ENSG00000185215	0.432191	3.36e-09	6.27e-08
ENSG00000135069	-0.394896	3.37e-09	6.28e-08
ENSG00000100028	-0.360034	3.47e-09	6.47e-08
ENSG00000172794	-0.56405	3.51e-09	6.53e-08
ENSG00000115310	0.305299	3.59e-09	6.68e-08
ENSG00000074201	-0.45598	3.71e-09	6.89e-08
ENSG00000134352	0.803976	3.74e-09	6.93e-08
ENSG00000113161	0.46598	3.88e-09	7.19e-08
ENSG00000140740	-0.288949	4e-09	7.4e-08
ENSG00000125166	-0.391101	4.04e-09	7.46e-08
ENSG00000277303	-0.764023	4.08e-09	7.52e-08
ENSG00000131469	-0.336911	4.11e-09	7.57e-08
ENSG00000139343	-0.496721	4.15e-09	7.62e-08
ENSG00000196209	0.701332	4.14e-09	7.62e-08
ENSG00000116288	-0.330348	4.17e-09	7.65e-08
ENSG00000152402	0.934204	4.23e-09	7.75e-08
ENSG00000147274	-0.263792	4.32e-09	7.9e-08
ENSG00000100350	-0.342148	4.4e-09	8.03e-08
ENSG00000168906	-0.294183	4.4e-09	8.03e-08
ENSG00000005022	-0.31328	4.5e-09	8.2e-08
ENSG00000233927	-0.377531	4.66e-09	8.5e-08
ENSG00000130164	0.490632	4.68e-09	8.51e-08
ENSG00000248098	-0.592741	4.75e-09	8.63e-08
ENSG00000125810	0.221047	4.81e-09	8.73e-08
ENSG00000124207	-0.341898	4.9e-09	8.87e-08
ENSG00000131446	0.373472	4.91e-09	8.89e-08
ENSG00000151694	0.473297	5.02e-09	9.08e-08
ENSG00000136261	-0.467424	5.07e-09	9.15e-08
ENSG00000115271	1.04755	5.12e-09	9.23e-08
ENSG00000157514	1.0425	5.19e-09	9.34e-08
ENSG00000126351	-0.602421	5.49e-09	9.87e-08
ENSG00000109572	0.523367	5.53e-09	9.93e-08
ENSG00000119900	0.380175	5.57e-09	1e-07
ENSG00000105339	-0.389066	5.74e-09	1.03e-07
ENSG00000166825	0.308154	5.8e-09	1.04e-07
ENSG00000276043	-0.361679	5.83e-09	1.04e-07
ENSG00000117592	-0.376781	6.1e-09	1.09e-07
ENSG00000107815	-0.542421	6.16e-09	1.1e-07
ENSG00000180817	-0.402713	6.27e-09	1.12e-07
ENSG00000221963	0.462124	6.31e-09	1.12e-07
ENSG00000130005	-0.679405	6.34e-09	1.13e-07
ENSG00000214736	-0.394858	6.37e-09	1.13e-07
ENSG00000175040	-0.605526	6.47e-09	1.15e-07
ENSG00000118640	-0.36728	6.57e-09	1.16e-07
ENSG00000161642	0.636784	6.64e-09	1.17e-07
ENSG00000169813	-0.258626	6.81e-09	1.2e-07
ENSG00000271856	2.19172	6.83e-09	1.2e-07
ENSG00000173473	-0.270632	6.99e-09	1.23e-07
ENSG00000113407	-0.351841	7.29e-09	1.28e-07
ENSG00000179862	-0.792665	7.33e-09	1.29e-07
ENSG00000065809	-0.253532	7.52e-09	1.32e-07
ENSG00000067167	0.338699	7.54e-09	1.32e-07
ENSG00000150093	0.297399	8e-09	1.4e-07
ENSG00000023287	0.503901	8.04e-09	1.41e-07
ENSG00000167088	-0.381397	8.07e-09	1.41e-07
ENSG00000118058	0.462639	8.09e-09	1.41e-07
ENSG00000174021	-0.374181	8.11e-09	1.41e-07
ENSG00000182162	-0.598247	8.1e-09	1.41e-07
ENSG00000189306	-0.45647	8.19e-09	1.42e-07
ENSG00000131828	-0.40304	8.42e-09	1.46e-07
ENSG00000108424	-0.239588	8.47e-09	1.47e-07
ENSG00000164466	-0.399938	8.52e-09	1.48e-07
ENSG00000101265	0.280217	8.55e-09	1.48e-07
ENSG00000110104	-0.566397	8.64e-09	1.49e-07
ENSG00000064012	0.53173	9.41e-09	1.62e-07
ENSG00000137145	0.583989	9.43e-09	1.63e-07
ENSG00000092621	-0.340615	9.52e-09	1.64e-07
ENSG00000198408	0.338312	9.51e-09	1.64e-07
ENSG00000006638	-0.825072	9.68e-09	1.66e-07
ENSG00000170266	0.29413	1.02e-08	1.76e-07
ENSG00000137509	0.571773	1.04e-08	1.78e-07
ENSG00000117009	1.32533	1.05e-08	1.8e-07
ENSG00000005884	1.00427	1.05e-08	1.8e-07
ENSG00000041353	0.419379	1.05e-08	1.8e-07
ENSG00000117500	0.400872	1.07e-08	1.82e-07
ENSG00000028137	0.286969	1.07e-08	1.82e-07
ENSG00000143947	-0.294514	1.08e-08	1.84e-07
ENSG00000135414	-0.887241	1.09e-08	1.85e-07
ENSG00000138764	0.678337	1.09e-08	1.86e-07
ENSG00000128016	0.677383	1.1e-08	1.87e-07
ENSG00000169403	0.371948	1.11e-08	1.87e-07
ENSG00000197958	-0.222437	1.12e-08	1.9e-07
ENSG00000100216	-0.380871	1.16e-08	1.95e-07
ENSG00000184009	-0.194342	1.18e-08	1.99e-07
ENSG00000185201	-0.428786	1.18e-08	1.99e-07
ENSG00000089009	-0.228039	1.21e-08	2.03e-07
ENSG00000213918	0.96344	1.21e-08	2.03e-07
ENSG00000123360	0.698954	1.27e-08	2.14e-07
ENSG00000085265	0.844024	1.32e-08	2.22e-07
ENSG00000172757	-0.243309	1.35e-08	2.27e-07
ENSG00000166482	0.913953	1.42e-08	2.38e-07
ENSG00000140941	0.443216	1.49e-08	2.49e-07
ENSG00000153574	-0.476341	1.5e-08	2.5e-07
ENSG00000152795	-0.26795	1.5e-08	2.51e-07
ENSG00000145901	0.363623	1.53e-08	2.54e-07
ENSG00000113369	1.0229	1.55e-08	2.57e-07
ENSG00000100650	-0.307118	1.55e-08	2.58e-07
ENSG00000171863	-0.275157	1.58e-08	2.62e-07
ENSG00000083845	-0.279853	1.62e-08	2.69e-07
ENSG00000162521	-0.251693	1.62e-08	2.69e-07
ENSG00000196092	-1.07062	1.65e-08	2.73e-07
ENSG00000130725	-0.407393	1.66e-08	2.75e-07
ENSG00000088992	-0.368595	1.69e-08	2.79e-07
ENSG00000128596	-0.639452	1.69e-08	2.79e-07
ENSG00000166272	0.466924	1.7e-08	2.8e-07
ENSG00000219200	-0.410618	1.7e-08	2.8e-07
ENSG00000165029	2.32809	1.74e-08	2.85e-07
ENSG00000205269	0.514028	1.8e-08	2.96e-07
ENSG00000255717	-0.449408	1.84e-08	3.02e-07
ENSG00000121039	0.757004	1.85e-08	3.03e-07
ENSG00000214706	-0.498256	1.85e-08	3.03e-07
ENSG00000168421	1.16937	1.86e-08	3.05e-07
ENSG00000158710	-0.216486	1.98e-08	3.24e-07
ENSG00000262814	-0.449915	2.01e-08	3.27e-07
ENSG00000164463	0.962888	2.05e-08	3.35e-07
ENSG00000196730	0.461143	2.09e-08	3.4e-07
ENSG00000254772	-0.198339	2.11e-08	3.43e-07
ENSG00000235650	-0.339245	2.13e-08	3.45e-07
ENSG00000271303	0.461093	2.13e-08	3.45e-07
ENSG00000125304	0.267889	2.14e-08	3.46e-07
ENSG00000162923	0.330183	2.15e-08	3.47e-07
ENSG00000164307	0.523722	2.15e-08	3.47e-07
ENSG00000214021	0.445047	2.15e-08	3.47e-07
ENSG00000072310	-0.647647	2.28e-08	3.69e-07
ENSG00000101439	0.329574	2.3e-08	3.7e-07
ENSG00000134107	0.484769	2.3e-08	3.7e-07
ENSG00000117394	-0.651846	2.31e-08	3.72e-07
ENSG00000167792	-0.386323	2.38e-08	3.83e-07
ENSG00000160803	-0.414034	2.41e-08	3.86e-07
ENSG00000065882	-0.376719	2.47e-08	3.95e-07
ENSG00000106153	-0.306486	2.53e-08	4.06e-07
ENSG00000124788	0.603018	2.57e-08	4.12e-07
ENSG00000106366	2.94122	2.59e-08	4.14e-07
ENSG00000197405	0.857423	2.68e-08	4.28e-07
ENSG00000128512	1.0661	2.78e-08	4.43e-07
ENSG00000071626	-0.353296	2.86e-08	4.56e-07
ENSG00000162772	1.16534	2.97e-08	4.72e-07
ENSG00000131467	-0.302358	3.03e-08	4.81e-07
ENSG00000100997	0.463918	3.16e-08	5.01e-07
ENSG00000243335	0.576493	3.21e-08	5.1e-07
ENSG00000261040	2.53776	3.22e-08	5.1e-07
ENSG00000105063	-0.260064	3.23e-08	5.11e-07
ENSG00000197728	-0.294159	3.31e-08	5.24e-07
ENSG00000133318	0.270298	3.4e-08	5.37e-07
ENSG00000103313	1.06696	3.45e-08	5.45e-07
ENSG00000122591	0.463136	3.52e-08	5.55e-07
ENSG00000070423	-0.510106	3.57e-08	5.61e-07
ENSG00000163219	0.608002	3.58e-08	5.63e-07
ENSG00000110700	-0.302632	3.59e-08	5.64e-07
ENSG00000121064	0.299309	3.69e-08	5.79e-07
ENSG00000137628	0.883116	3.77e-08	5.9e-07
ENSG00000163346	0.531909	3.77e-08	5.91e-07
ENSG00000125354	-0.483485	3.8e-08	5.94e-07
ENSG00000135124	0.898456	3.88e-08	6.06e-07
ENSG00000197892	0.56346	3.92e-08	6.12e-07
ENSG00000160214	-0.500564	4.19e-08	6.53e-07
ENSG00000158869	0.349817	4.21e-08	6.55e-07
ENSG00000138411	1.47196	4.43e-08	6.89e-07
ENSG00000099290	0.398868	4.45e-08	6.91e-07
ENSG00000198771	-0.373839	4.48e-08	6.95e-07
ENSG00000146701	-0.281997	4.52e-08	7.01e-07
ENSG00000047849	-0.274765	4.52e-08	7.01e-07
ENSG00000204634	0.678171	4.58e-08	7.09e-07
ENSG00000097021	-0.477778	4.64e-08	7.17e-07
ENSG00000197785	-0.458628	4.72e-08	7.28e-07
ENSG00000156508	0.172483	4.73e-08	7.29e-07
ENSG00000213178	-0.569365	4.81e-08	7.41e-07
ENSG00000073910	0.658243	4.88e-08	7.52e-07
ENSG00000055118	-1.00367	4.92e-08	7.57e-07
ENSG00000138642	0.962216	4.93e-08	7.57e-07
ENSG00000125901	-0.899734	4.98e-08	7.65e-07
ENSG00000198162	0.353934	5.04e-08	7.72e-07
ENSG00000124198	0.387364	5.06e-08	7.74e-07
ENSG00000134250	0.280587	5.06e-08	7.74e-07
ENSG00000182054	-0.29135	5.17e-08	7.9e-07
ENSG00000108219	-0.333293	5.22e-08	7.95e-07
ENSG00000169020	-0.577031	5.21e-08	7.95e-07
ENSG00000162736	0.316718	5.28e-08	8.05e-07
ENSG00000188641	0.651081	5.49e-08	8.35e-07
ENSG00000164587	-0.222364	5.62e-08	8.54e-07
ENSG00000213073	1.36805	5.71e-08	8.67e-07
ENSG00000076248	-0.44448	5.79e-08	8.78e-07
ENSG00000121281	0.342576	5.79e-08	8.78e-07
ENSG00000145012	0.47427	5.87e-08	8.89e-07
ENSG00000184897	-0.364339	5.9e-08	8.92e-07
ENSG00000258555	-1.46879	6.01e-08	9.08e-07
ENSG00000157873	0.905337	6.17e-08	9.31e-07
ENSG00000116251	-0.237106	6.22e-08	9.37e-07
ENSG00000101057	-0.259728	6.29e-08	9.47e-07
ENSG00000035862	0.406879	6.35e-08	9.54e-07
ENSG00000136869	0.439657	6.45e-08	9.69e-07
ENSG00000111142	-0.320965	6.59e-08	9.9e-07
ENSG00000142166	0.381116	6.75e-08	1.01e-06
ENSG00000261236	-0.464718	6.9e-08	1.03e-06
ENSG00000179958	-0.527885	6.97e-08	1.04e-06
ENSG00000080822	0.358294	7.03e-08	1.05e-06
ENSG00000198830	-0.212946	7.04e-08	1.05e-06
ENSG00000164134	-0.332673	7.07e-08	1.05e-06
ENSG00000173221	0.609437	7.07e-08	1.05e-06
ENSG00000171793	-0.315395	7.16e-08	1.07e-06
ENSG00000116221	-0.304668	7.26e-08	1.08e-06
ENSG00000131370	0.514015	7.26e-08	1.08e-06
ENSG00000223367	-0.327929	7.27e-08	1.08e-06
ENSG00000158201	0.608284	7.33e-08	1.09e-06
ENSG00000134668	1.91507	7.35e-08	1.09e-06
ENSG00000071564	-0.34282	7.36e-08	1.09e-06
ENSG00000198380	0.467822	7.4e-08	1.09e-06
ENSG00000100138	-0.490299	7.43e-08	1.1e-06
ENSG00000135776	-0.375247	7.49e-08	1.1e-06
ENSG00000153044	-0.598568	7.5e-08	1.11e-06
ENSG00000166275	0.643434	7.57e-08	1.11e-06
ENSG00000084623	-0.273643	7.6e-08	1.12e-06
ENSG00000231500	-0.325506	7.8e-08	1.15e-06
ENSG00000109323	0.525891	7.85e-08	1.15e-06
ENSG00000239264	-0.285892	7.85e-08	1.15e-06
ENSG00000106785	-0.362219	7.97e-08	1.17e-06
ENSG00000075151	-0.312408	8.08e-08	1.18e-06
ENSG00000096150	-0.324167	8.15e-08	1.19e-06
ENSG00000143179	-0.359114	8.21e-08	1.2e-06
ENSG00000175567	-0.433176	8.23e-08	1.2e-06
ENSG00000101966	0.475184	8.45e-08	1.23e-06
ENSG00000157087	1.07025	8.67e-08	1.26e-06
ENSG00000276985	1.18499	8.73e-08	1.27e-06
ENSG00000143368	-0.344707	8.83e-08	1.28e-06
ENSG00000176105	-1.6497	8.94e-08	1.3e-06
ENSG00000019582	-0.287717	9.52e-08	1.38e-06
ENSG00000108582	0.282203	9.6e-08	1.39e-06
ENSG00000115128	-0.336043	9.62e-08	1.39e-06
ENSG00000140526	0.34877	9.64e-08	1.39e-06
ENSG00000085999	-0.450344	9.73e-08	1.4e-06
ENSG00000226950	-0.611638	9.73e-08	1.4e-06
ENSG00000203875	-0.379472	9.79e-08	1.41e-06
ENSG00000138385	-0.301959	9.82e-08	1.41e-06
ENSG00000172661	0.418992	9.84e-08	1.42e-06
ENSG00000226225	-0.326162	9.92e-08	1.43e-06
ENSG00000154518	-0.271973	9.96e-08	1.43e-06
ENSG00000214078	-0.468754	1e-07	1.43e-06
ENSG00000213190	1.58077	1.03e-07	1.48e-06
ENSG00000158006	0.749057	1.03e-07	1.48e-06
ENSG00000011405	0.579696	1.04e-07	1.49e-06
ENSG00000197457	-1.39348	1.07e-07	1.52e-06
ENSG00000130363	0.774476	1.08e-07	1.55e-06
ENSG00000240303	-1.58114	1.1e-07	1.57e-06
ENSG00000138326	-0.207964	1.11e-07	1.57e-06
ENSG00000173726	-0.258783	1.11e-07	1.58e-06
ENSG00000254726	-1.28762	1.12e-07	1.59e-06
ENSG00000102794	4.71159	1.14e-07	1.63e-06
ENSG00000118785	3.56718	1.15e-07	1.63e-06
ENSG00000130332	-0.453474	1.16e-07	1.64e-06
ENSG00000165685	1.02212	1.16e-07	1.64e-06
ENSG00000010292	-0.244298	1.18e-07	1.67e-06
ENSG00000104889	-0.492978	1.18e-07	1.67e-06
ENSG00000143815	-0.222293	1.19e-07	1.68e-06
ENSG00000145494	-0.440199	1.2e-07	1.7e-06
ENSG00000182578	0.797026	1.2e-07	1.7e-06
ENSG00000071537	0.312511	1.23e-07	1.73e-06
ENSG00000115977	0.384494	1.24e-07	1.74e-06
ENSG00000138363	-0.382101	1.25e-07	1.76e-06
ENSG00000177733	-0.318253	1.26e-07	1.78e-06
ENSG00000165688	-0.388822	1.28e-07	1.8e-06
ENSG00000071894	-0.367867	1.29e-07	1.8e-06
ENSG00000196405	0.505198	1.29e-07	1.81e-06
ENSG00000276833	-0.362312	1.3e-07	1.82e-06
ENSG00000135870	0.543968	1.31e-07	1.83e-06
ENSG00000154803	0.510604	1.31e-07	1.83e-06
ENSG00000135838	0.628539	1.35e-07	1.88e-06
ENSG00000087269	-0.326014	1.36e-07	1.89e-06
ENSG00000118689	0.49366	1.36e-07	1.89e-06
ENSG00000052802	0.639544	1.37e-07	1.9e-06
ENSG00000143110	0.479018	1.37e-07	1.9e-06
ENSG00000171490	-0.305767	1.37e-07	1.9e-06
ENSG00000244313	-0.523017	1.38e-07	1.92e-06
ENSG00000171314	-0.23447	1.39e-07	1.92e-06
ENSG00000128266	-1.73142	1.4e-07	1.93e-06
ENSG00000125037	0.401524	1.42e-07	1.96e-06
ENSG00000169715	-0.974363	1.44e-07	1.99e-06
ENSG00000128872	0.710486	1.48e-07	2.05e-06
ENSG00000079246	-0.223678	1.5e-07	2.07e-06
ENSG00000155265	0.867507	1.51e-07	2.07e-06
ENSG00000147604	-0.214508	1.52e-07	2.09e-06
ENSG00000146278	0.726774	1.52e-07	2.09e-06
ENSG00000064666	-0.321611	1.55e-07	2.12e-06
ENSG00000183255	0.310689	1.61e-07	2.21e-06
ENSG00000116161	-0.29351	1.66e-07	2.28e-06
ENSG00000198712	0.216364	1.67e-07	2.29e-06
ENSG00000108773	-0.566911	1.74e-07	2.38e-06
ENSG00000213145	-0.535817	1.82e-07	2.49e-06
ENSG00000107937	-0.327202	1.84e-07	2.51e-06
ENSG00000128815	0.364787	1.86e-07	2.54e-06
ENSG00000004779	-0.348727	1.88e-07	2.57e-06
ENSG00000198604	-0.281557	1.89e-07	2.58e-06
ENSG00000161267	-0.643885	1.93e-07	2.63e-06
ENSG00000163683	0.65567	1.94e-07	2.64e-06
ENSG00000141522	-0.255989	2e-07	2.72e-06
ENSG00000172232	-0.777028	2.01e-07	2.73e-06
ENSG00000122224	1.55582	2.02e-07	2.73e-06
ENSG00000167005	-0.262371	2.02e-07	2.73e-06
ENSG00000135390	-0.359115	2.03e-07	2.75e-06
ENSG00000151726	0.304026	2.06e-07	2.78e-06
ENSG00000137965	1.91675	2.09e-07	2.83e-06
ENSG00000273604	-0.683338	2.12e-07	2.86e-06
ENSG00000250771	3.77566	2.14e-07	2.88e-06
ENSG00000275990	0.513303	2.14e-07	2.89e-06
ENSG00000042445	0.607573	2.17e-07	2.93e-06
ENSG00000130726	-0.2537	2.2e-07	2.96e-06
ENSG00000136169	0.312093	2.28e-07	3.07e-06
ENSG00000124151	0.522885	2.31e-07	3.1e-06
ENSG00000075415	-0.283484	2.31e-07	3.1e-06
ENSG00000110324	0.620875	2.39e-07	3.2e-06
ENSG00000180573	1.65316	2.43e-07	3.25e-06
ENSG00000048392	0.43974	2.44e-07	3.26e-06
ENSG00000109475	-0.297082	2.46e-07	3.28e-06
ENSG00000021355	-0.341106	2.47e-07	3.29e-06
ENSG00000274442	-0.254307	2.47e-07	3.29e-06
ENSG00000049239	0.439169	2.49e-07	3.32e-06
ENSG00000043143	-0.363822	2.5e-07	3.32e-06
ENSG00000138674	0.385498	2.53e-07	3.36e-06
ENSG00000172175	0.57394	2.6e-07	3.45e-06
ENSG00000089041	0.637661	2.6e-07	3.45e-06
ENSG00000025039	0.482579	2.65e-07	3.51e-06
ENSG00000132967	-0.434123	2.66e-07	3.53e-06
ENSG00000124782	0.369082	2.71e-07	3.58e-06
ENSG00000138029	0.297798	2.75e-07	3.64e-06
ENSG00000006744	-0.328849	2.8e-07	3.7e-06
ENSG00000073756	1.7093	2.81e-07	3.71e-06
ENSG00000101546	-0.630305	2.83e-07	3.73e-06
ENSG00000079215	0.585752	2.9e-07	3.82e-06
ENSG00000178921	-0.382358	2.92e-07	3.85e-06
ENSG00000178719	0.30638	2.93e-07	3.85e-06
ENSG00000138311	4.01112	2.94e-07	3.86e-06
ENSG00000137449	0.976683	2.95e-07	3.87e-06
ENSG00000120802	-0.224179	3.01e-07	3.94e-06
ENSG00000121931	0.358587	3.05e-07	3.99e-06
ENSG00000108829	-0.243935	3.06e-07	4.01e-06
ENSG00000136628	-0.257103	3.12e-07	4.09e-06
ENSG00000177192	-0.483445	3.13e-07	4.09e-06
ENSG00000164086	-0.471932	3.13e-07	4.09e-06
ENSG00000122026	-0.247737	3.14e-07	4.1e-06
ENSG00000082898	-0.228948	3.16e-07	4.12e-06
ENSG00000184428	-0.448264	3.19e-07	4.15e-06
ENSG00000266835	2.82845	3.28e-07	4.26e-06
ENSG00000131876	-0.426554	3.29e-07	4.28e-06
ENSG00000116133	0.240876	3.3e-07	4.28e-06
ENSG00000004142	-0.371025	3.33e-07	4.32e-06
ENSG00000149639	-0.498331	3.33e-07	4.32e-06
ENSG00000178104	0.663226	3.35e-07	4.34e-06
ENSG00000008441	-1.29909	3.36e-07	4.34e-06
ENSG00000160213	0.292862	3.35e-07	4.34e-06
ENSG00000167670	-0.359258	3.36e-07	4.34e-06
ENSG00000213694	-0.745877	3.53e-07	4.56e-06
ENSG00000140379	0.699735	3.53e-07	4.56e-06
ENSG00000144815	0.246019	3.54e-07	4.56e-06
ENSG00000143319	-0.33143	3.54e-07	4.56e-06
ENSG00000087365	-0.255664	3.7e-07	4.76e-06
ENSG00000135521	-0.430292	3.7e-07	4.76e-06
ENSG00000256043	1.24073	3.76e-07	4.83e-06
ENSG00000117758	0.489206	3.8e-07	4.87e-06
ENSG00000142599	0.318367	3.8e-07	4.87e-06
ENSG00000163110	0.510341	3.82e-07	4.9e-06
ENSG00000008294	0.424997	3.86e-07	4.93e-06
ENSG00000177971	-0.565924	3.94e-07	5.04e-06
ENSG00000152332	0.313269	4.01e-07	5.12e-06
ENSG00000240342	-0.27778	4.04e-07	5.16e-06
ENSG00000132661	-0.460875	4.06e-07	5.17e-06
ENSG00000162407	0.945247	4.07e-07	5.19e-06
ENSG00000196814	-0.477396	4.11e-07	5.23e-06
ENSG00000157778	-0.511969	4.18e-07	5.32e-06
ENSG00000112367	0.529157	4.2e-07	5.33e-06
ENSG00000233038	-1.13697	4.21e-07	5.34e-06
ENSG00000163947	1.00605	4.22e-07	5.36e-06
ENSG00000138413	0.275323	4.23e-07	5.36e-06
ENSG00000107968	0.870897	4.29e-07	5.44e-06
ENSG00000054118	-0.25145	4.32e-07	5.46e-06
ENSG00000047249	0.407652	4.34e-07	5.49e-06
ENSG00000204628	-0.207371	4.41e-07	5.57e-06
ENSG00000121060	0.33945	4.42e-07	5.58e-06
ENSG00000113368	-0.282071	4.53e-07	5.72e-06
ENSG00000035403	0.295199	4.57e-07	5.75e-06
ENSG00000080815	0.383662	4.57e-07	5.75e-06
ENSG00000166900	0.372512	4.57e-07	5.75e-06
ENSG00000100401	-0.304655	4.59e-07	5.77e-06
ENSG00000170604	-0.626083	4.62e-07	5.8e-06
ENSG00000111605	-0.308741	4.64e-07	5.83e-06
ENSG00000175130	-0.554021	4.65e-07	5.83e-06
ENSG00000247556	0.321729	4.68e-07	5.86e-06
ENSG00000017260	0.360556	4.7e-07	5.87e-06
ENSG00000120889	0.344125	4.7e-07	5.87e-06
ENSG00000166523	3.31342	4.71e-07	5.88e-06
ENSG00000118200	0.698208	4.76e-07	5.93e-06
ENSG00000111716	-0.203127	4.8e-07	5.98e-06
ENSG00000051108	0.641162	4.81e-07	5.99e-06
ENSG00000174547	-0.440978	4.9e-07	6.1e-06
ENSG00000142676	-0.241276	4.92e-07	6.11e-06
ENSG00000187098	0.817331	5.02e-07	6.24e-06
ENSG00000072071	-0.667008	5.03e-07	6.24e-06
ENSG00000152234	-0.205981	5.04e-07	6.25e-06
ENSG00000227129	0.82503	5.08e-07	6.3e-06
ENSG00000123416	-0.161836	5.13e-07	6.36e-06
ENSG00000123636	0.616816	5.19e-07	6.42e-06
ENSG00000168918	-0.270534	5.2e-07	6.42e-06
ENSG00000169976	-0.427742	5.22e-07	6.44e-06
ENSG00000079263	1.53925	5.23e-07	6.46e-06
ENSG00000100281	-0.427305	5.35e-07	6.59e-06
ENSG00000144677	-0.528614	5.37e-07	6.61e-06
ENSG00000166902	-0.470926	5.42e-07	6.68e-06
ENSG00000104131	-0.315058	5.49e-07	6.75e-06
ENSG00000158417	-0.287852	5.52e-07	6.78e-06
ENSG00000196230	-0.315901	5.62e-07	6.9e-06
ENSG00000074370	-0.300872	5.79e-07	7.1e-06
ENSG00000103550	-0.490069	5.8e-07	7.1e-06
ENSG00000156273	0.41711	5.89e-07	7.22e-06
ENSG00000072786	0.278081	5.92e-07	7.25e-06
ENSG00000100351	2.94258	5.94e-07	7.26e-06
ENSG00000140990	-0.453503	6.04e-07	7.38e-06
ENSG00000110108	-0.387066	6.06e-07	7.38e-06
ENSG00000141664	0.554262	6.06e-07	7.38e-06
ENSG00000228594	-0.893098	6.06e-07	7.38e-06
ENSG00000122687	-0.399824	6.09e-07	7.41e-06
ENSG00000100726	-0.518295	6.13e-07	7.45e-06
ENSG00000174444	-0.180227	6.25e-07	7.6e-06
ENSG00000168496	-0.302966	6.28e-07	7.63e-06
ENSG00000127084	0.576123	6.37e-07	7.72e-06
ENSG00000072364	0.512377	6.54e-07	7.93e-06
ENSG00000005020	0.338329	6.56e-07	7.95e-06
ENSG00000160551	0.322177	6.6e-07	7.99e-06
ENSG00000087053	0.552623	6.65e-07	8.05e-06
ENSG00000175274	-0.328673	6.69e-07	8.09e-06
ENSG00000111358	-0.377325	6.73e-07	8.13e-06
ENSG00000185404	0.761965	6.8e-07	8.21e-06
ENSG00000196876	0.796478	6.9e-07	8.32e-06
ENSG00000109943	1.09754	7.01e-07	8.44e-06
ENSG00000167526	-0.251971	7.07e-07	8.51e-06
ENSG00000170854	-0.484335	7.19e-07	8.65e-06
ENSG00000163655	-0.358454	7.25e-07	8.71e-06
ENSG00000260336	0.558953	7.33e-07	8.81e-06
ENSG00000105447	-0.385629	7.52e-07	9.02e-06
ENSG00000149289	0.818298	7.54e-07	9.04e-06
ENSG00000100100	1.26438	7.58e-07	9.07e-06
ENSG00000135829	-0.244849	7.7e-07	9.21e-06
ENSG00000140396	0.396095	7.75e-07	9.26e-06
ENSG00000103653	-0.31771	7.8e-07	9.32e-06
ENSG00000197253	0.294161	7.81e-07	9.33e-06
ENSG00000242616	-0.553108	7.88e-07	9.4e-06
ENSG00000196428	0.596186	8.27e-07	9.85e-06
ENSG00000187840	-0.351496	8.31e-07	9.89e-06
ENSG00000012822	0.622117	8.32e-07	9.9e-06
ENSG00000242028	2.4742	8.37e-07	9.95e-06
ENSG00000159199	-0.470194	8.39e-07	9.97e-06
ENSG00000141458	0.373698	8.51e-07	1.01e-05
ENSG00000148300	-0.436083	8.69e-07	1.03e-05
ENSG00000116478	-0.228081	8.7e-07	1.03e-05
ENSG00000174173	-0.421333	8.74e-07	1.04e-05
ENSG00000198727	0.199312	8.92e-07	1.06e-05
ENSG00000109606	-0.243488	9.01e-07	1.06e-05
ENSG00000158292	-0.865854	9.02e-07	1.06e-05
ENSG00000165119	-0.195184	9.03e-07	1.07e-05
ENSG00000169155	0.484271	9.07e-07	1.07e-05
ENSG00000169714	-0.231874	9.08e-07	1.07e-05
ENSG00000181924	-0.566375	9.14e-07	1.08e-05
ENSG00000257017	4.2221	9.31e-07	1.09e-05
ENSG00000100941	-0.291087	9.58e-07	1.13e-05
ENSG00000171421	-0.649303	9.58e-07	1.13e-05
ENSG00000173418	-0.406355	9.62e-07	1.13e-05
ENSG00000177084	-0.296172	9.78e-07	1.15e-05
ENSG00000162434	0.314061	9.84e-07	1.15e-05
ENSG00000123136	-0.298821	9.9e-07	1.16e-05
ENSG00000135272	0.42136	1e-06	1.17e-05
ENSG00000143256	-0.411043	1.01e-06	1.19e-05
ENSG00000163597	-0.43954	1.03e-06	1.2e-05
ENSG00000002822	-0.414537	1.04e-06	1.22e-05
ENSG00000105329	-0.314452	1.07e-06	1.24e-05
ENSG00000108559	-0.394461	1.08e-06	1.26e-05
ENSG00000105835	0.31447	1.09e-06	1.27e-05
ENSG00000134955	0.59387	1.12e-06	1.3e-05
ENSG00000135363	-0.309792	1.12e-06	1.3e-05
ENSG00000091106	0.852666	1.15e-06	1.34e-05
ENSG00000065518	-0.345467	1.15e-06	1.34e-05
ENSG00000173272	-0.630562	1.16e-06	1.35e-05
ENSG00000169752	1.73892	1.16e-06	1.35e-05
ENSG00000142453	-0.44286	1.17e-06	1.36e-05
ENSG00000204856	-0.662811	1.19e-06	1.37e-05
ENSG00000005844	0.307099	1.2e-06	1.38e-05
ENSG00000183751	-0.540154	1.2e-06	1.38e-05
ENSG00000103266	-0.485652	1.2e-06	1.39e-05
ENSG00000111331	0.370583	1.21e-06	1.39e-05
ENSG00000071967	0.433072	1.21e-06	1.4e-05
ENSG00000101187	-0.701148	1.23e-06	1.41e-05
ENSG00000147684	-0.267214	1.23e-06	1.41e-05
ENSG00000120875	0.519178	1.23e-06	1.41e-05
ENSG00000135842	0.252302	1.23e-06	1.41e-05
ENSG00000196739	-0.907642	1.25e-06	1.44e-05
ENSG00000114480	0.39686	1.27e-06	1.45e-05
ENSG00000116991	0.601868	1.27e-06	1.46e-05
ENSG00000126804	0.476022	1.28e-06	1.46e-05
ENSG00000268758	1.44808	1.29e-06	1.47e-05
ENSG00000225205	0.774855	1.3e-06	1.48e-05
ENSG00000278233	1.85156	1.31e-06	1.5e-05
ENSG00000196208	0.643421	1.31e-06	1.5e-05
ENSG00000174837	0.927793	1.33e-06	1.51e-05
ENSG00000145495	0.267549	1.36e-06	1.54e-05
ENSG00000100889	-0.427077	1.36e-06	1.55e-05
ENSG00000086475	-0.344545	1.36e-06	1.55e-05
ENSG00000152223	0.406767	1.36e-06	1.55e-05
ENSG00000272405	0.61313	1.36e-06	1.55e-05
ENSG00000167658	-0.164683	1.38e-06	1.57e-05
ENSG00000147955	-0.381502	1.4e-06	1.58e-05
ENSG00000109436	0.874708	1.41e-06	1.6e-05
ENSG00000272016	-0.473798	1.47e-06	1.66e-05
ENSG00000101474	0.295963	1.48e-06	1.68e-05
ENSG00000182481	-0.220209	1.49e-06	1.69e-05
ENSG00000169689	-0.529702	1.5e-06	1.7e-05
ENSG00000060566	2.64544	1.51e-06	1.7e-05
ENSG00000065613	0.323332	1.51e-06	1.7e-05
ENSG00000278970	0.473194	1.51e-06	1.7e-05
ENSG00000023318	0.359734	1.52e-06	1.71e-05
ENSG00000167695	-0.457104	1.53e-06	1.72e-05
ENSG00000164109	-0.317704	1.54e-06	1.73e-05
ENSG00000070785	-0.516441	1.54e-06	1.73e-05
ENSG00000179091	-0.286828	1.55e-06	1.74e-05
ENSG00000152558	0.225771	1.56e-06	1.75e-05
ENSG00000174099	-0.338514	1.56e-06	1.75e-05
ENSG00000136059	-0.631151	1.58e-06	1.77e-05
ENSG00000245060	0.773908	1.58e-06	1.77e-05
ENSG00000135424	0.426337	1.59e-06	1.78e-05
ENSG00000112851	0.281814	1.63e-06	1.82e-05
ENSG00000188559	0.412974	1.65e-06	1.84e-05
ENSG00000104897	-0.337441	1.7e-06	1.9e-05
ENSG00000104812	-0.494232	1.72e-06	1.92e-05
ENSG00000163682	-0.251274	1.73e-06	1.93e-05
ENSG00000173674	-0.292781	1.75e-06	1.94e-05
ENSG00000140264	-0.269506	1.75e-06	1.95e-05
ENSG00000125630	-0.412087	1.76e-06	1.96e-05
ENSG00000134308	-0.226275	1.78e-06	1.98e-05
ENSG00000138074	-0.41906	1.79e-06	1.99e-05
ENSG00000117280	0.364479	1.83e-06	2.03e-05
ENSG00000236552	-0.517783	1.84e-06	2.04e-05
ENSG00000132603	-0.382695	1.86e-06	2.06e-05
ENSG00000103363	-0.368194	1.87e-06	2.07e-05
ENSG00000277443	-0.342954	1.9e-06	2.1e-05
ENSG00000111581	-0.317987	1.9e-06	2.1e-05
ENSG00000173436	-0.372668	1.9e-06	2.1e-05
ENSG00000058804	-0.302612	1.94e-06	2.14e-05
ENSG00000117399	-0.260178	1.95e-06	2.15e-05
ENSG00000170345	0.512852	1.96e-06	2.16e-05
ENSG00000177426	0.56644	1.98e-06	2.18e-05
ENSG00000101916	1.15242	1.99e-06	2.19e-05
ENSG00000114859	-1.20413	2e-06	2.2e-05
ENSG00000176946	-0.770417	2.01e-06	2.21e-05
ENSG00000175063	-0.407857	2.03e-06	2.23e-05
ENSG00000164211	0.587004	2.04e-06	2.24e-05
ENSG00000178952	-0.281554	2.06e-06	2.26e-05
ENSG00000163811	-0.322622	2.06e-06	2.26e-05
ENSG00000146223	-0.222147	2.07e-06	2.26e-05
ENSG00000159256	0.444371	2.07e-06	2.27e-05
ENSG00000011304	-0.192175	2.08e-06	2.28e-05
ENSG00000134375	-0.293716	2.1e-06	2.29e-05
ENSG00000052841	0.397684	2.11e-06	2.3e-05
ENSG00000082516	-0.385631	2.11e-06	2.3e-05
ENSG00000145022	0.611323	2.12e-06	2.31e-05
ENSG00000170776	0.361895	2.14e-06	2.33e-05
ENSG00000188603	0.412401	2.16e-06	2.35e-05
ENSG00000112137	0.522697	2.17e-06	2.36e-05
ENSG00000013561	0.483249	2.2e-06	2.39e-05
ENSG00000099364	-0.468935	2.21e-06	2.39e-05
ENSG00000179041	-0.538964	2.2e-06	2.39e-05
ENSG00000145214	0.682457	2.22e-06	2.4e-05
ENSG00000182827	0.368339	2.24e-06	2.43e-05
ENSG00000100697	0.330327	2.27e-06	2.46e-05
ENSG00000258839	-0.797701	2.29e-06	2.48e-05
ENSG00000123179	-0.49194	2.29e-06	2.48e-05
ENSG00000134954	0.420141	2.32e-06	2.5e-05
ENSG00000100029	-0.319808	2.35e-06	2.53e-05
ENSG00000113649	-0.299697	2.35e-06	2.53e-05
ENSG00000134061	0.409522	2.35e-06	2.53e-05
ENSG00000163808	-0.343189	2.35e-06	2.53e-05
ENSG00000143314	-0.43616	2.39e-06	2.57e-05
ENSG00000274276	-1.08565	2.39e-06	2.57e-05
ENSG00000135905	0.319093	2.43e-06	2.61e-05
ENSG00000113163	0.452172	2.51e-06	2.7e-05
ENSG00000120526	-0.423129	2.61e-06	2.8e-05
ENSG00000196365	-0.270799	2.62e-06	2.81e-05
ENSG00000111961	0.478211	2.64e-06	2.82e-05
ENSG00000178999	-0.377071	2.64e-06	2.82e-05
ENSG00000137409	0.311862	2.65e-06	2.83e-05
ENSG00000143294	-0.379757	2.65e-06	2.83e-05
ENSG00000048471	0.695225	2.65e-06	2.83e-05
ENSG00000151503	-0.272798	2.66e-06	2.83e-05
ENSG00000169230	-0.261464	2.66e-06	2.83e-05
ENSG00000100296	-0.475612	2.67e-06	2.85e-05
ENSG00000247626	-0.437542	2.68e-06	2.86e-05
ENSG00000111670	0.511897	2.7e-06	2.88e-05
ENSG00000211697	0.639946	2.71e-06	2.88e-05
ENSG00000139629	0.320989	2.72e-06	2.89e-05
ENSG00000144355	-0.319791	2.73e-06	2.9e-05
ENSG00000165030	0.666636	2.73e-06	2.9e-05
ENSG00000125821	-0.503036	2.77e-06	2.94e-05
ENSG00000167325	-0.261453	2.77e-06	2.94e-05
ENSG00000037474	-0.23324	2.79e-06	2.96e-05
ENSG00000172086	0.684101	2.85e-06	3.02e-05
ENSG00000177954	-0.208945	2.86e-06	3.02e-05
ENSG00000006534	0.440695	2.9e-06	3.06e-05
ENSG00000104969	-0.341182	2.9e-06	3.06e-05
ENSG00000112078	0.275094	2.9e-06	3.06e-05
ENSG00000139163	0.398853	2.9e-06	3.06e-05
ENSG00000164062	-0.301361	2.94e-06	3.1e-05
ENSG00000187134	4.21188	2.94e-06	3.1e-05
ENSG00000109519	-0.368518	2.96e-06	3.12e-05
ENSG00000119321	0.398706	2.97e-06	3.12e-05
ENSG00000123643	0.618471	3.01e-06	3.16e-05
ENSG00000075651	0.579479	3.05e-06	3.2e-05
ENSG00000273936	0.917523	3.05e-06	3.2e-05
ENSG00000105856	0.566364	3.07e-06	3.22e-05
ENSG00000136811	-0.338992	3.1e-06	3.24e-05
ENSG00000273738	0.997406	3.1e-06	3.24e-05
ENSG00000102908	0.484796	3.15e-06	3.29e-05
ENSG00000168769	0.649614	3.15e-06	3.29e-05
ENSG00000168028	-0.169876	3.23e-06	3.38e-05
ENSG00000165699	0.409189	3.24e-06	3.38e-05
ENSG00000138459	0.444072	3.27e-06	3.41e-05
ENSG00000110955	-0.175747	3.28e-06	3.42e-05
ENSG00000204161	0.562383	3.31e-06	3.45e-05
ENSG00000171310	-0.307795	3.33e-06	3.47e-05
ENSG00000170579	1.77623	3.34e-06	3.47e-05
ENSG00000105221	-0.354396	3.35e-06	3.48e-05
ENSG00000197713	-0.383749	3.42e-06	3.55e-05
ENSG00000099995	-0.236517	3.43e-06	3.55e-05
ENSG00000102786	0.347563	3.43e-06	3.55e-05
ENSG00000171453	-0.502445	3.43e-06	3.55e-05
ENSG00000100365	0.355509	3.44e-06	3.56e-05
ENSG00000261732	1.58894	3.51e-06	3.63e-05
ENSG00000153815	-0.319412	3.54e-06	3.66e-05
ENSG00000135372	-0.311246	3.55e-06	3.67e-05
ENSG00000102781	0.57924	3.56e-06	3.68e-05
ENSG00000138166	0.668697	3.58e-06	3.7e-05
ENSG00000204382	-0.370132	3.59e-06	3.7e-05
ENSG00000075303	0.336895	3.6e-06	3.71e-05
ENSG00000056586	0.417942	3.61e-06	3.72e-05
ENSG00000255587	-0.465333	3.63e-06	3.73e-05
ENSG00000267855	-0.591438	3.67e-06	3.77e-05
ENSG00000119383	-0.328529	3.68e-06	3.78e-05
ENSG00000161981	-0.393407	3.68e-06	3.78e-05
ENSG00000233608	-0.971044	3.69e-06	3.78e-05
ENSG00000163660	0.389335	3.74e-06	3.84e-05
ENSG00000100906	0.386327	3.75e-06	3.84e-05
ENSG00000104205	0.485549	3.75e-06	3.84e-05
ENSG00000083454	-1.09512	3.79e-06	3.88e-05
ENSG00000266302	-0.907812	3.8e-06	3.88e-05
ENSG00000165502	-0.386931	3.8e-06	3.88e-05
ENSG00000242125	-0.47631	3.81e-06	3.89e-05
ENSG00000110958	-0.212172	3.84e-06	3.92e-05
ENSG00000122877	2.30131	3.84e-06	3.92e-05
ENSG00000092439	0.295059	3.85e-06	3.92e-05
ENSG00000121552	0.406638	3.86e-06	3.93e-05
ENSG00000077152	-0.436668	3.86e-06	3.93e-05
ENSG00000178184	-0.970408	3.88e-06	3.94e-05
ENSG00000196531	-0.212861	3.91e-06	3.97e-05
ENSG00000127824	-0.257828	3.97e-06	4.03e-05
ENSG00000078018	2.22015	4e-06	4.06e-05
ENSG00000115159	0.408478	4.02e-06	4.07e-05
ENSG00000131023	0.406326	4.07e-06	4.12e-05
ENSG00000189050	0.672641	4.07e-06	4.12e-05
ENSG00000128626	-0.491459	4.1e-06	4.14e-05
ENSG00000123610	1.82472	4.22e-06	4.27e-05
ENSG00000111445	-0.47329	4.24e-06	4.28e-05
ENSG00000145730	0.449323	4.26e-06	4.3e-05
ENSG00000112977	-0.237169	4.31e-06	4.35e-05
ENSG00000180509	1.62155	4.35e-06	4.39e-05
ENSG00000155506	-0.202475	4.36e-06	4.39e-05
ENSG00000144785	1.9746	4.4e-06	4.43e-05
ENSG00000166938	-0.490025	4.45e-06	4.47e-05
ENSG00000102144	-0.205342	4.47e-06	4.49e-05
ENSG00000228253	0.211699	4.47e-06	4.49e-05
ENSG00000175348	0.518132	4.49e-06	4.51e-05
ENSG00000132205	-0.204213	4.52e-06	4.53e-05
ENSG00000171960	-0.37284	4.54e-06	4.55e-05
ENSG00000168374	0.266768	4.69e-06	4.7e-05
ENSG00000183019	0.366044	4.7e-06	4.71e-05
ENSG00000148843	-0.259466	4.81e-06	4.81e-05
ENSG00000087266	0.267704	4.85e-06	4.85e-05
ENSG00000116514	0.469384	4.87e-06	4.87e-05
ENSG00000107338	0.877191	4.96e-06	4.95e-05
ENSG00000100413	-0.461279	5.03e-06	5.02e-05
ENSG00000172716	0.305548	5.03e-06	5.02e-05
ENSG00000084754	0.199946	5.04e-06	5.03e-05
ENSG00000093183	0.377775	5.1e-06	5.08e-05
ENSG00000079102	0.816062	5.11e-06	5.09e-05
ENSG00000277571	-0.826196	5.15e-06	5.12e-05
ENSG00000071539	-0.347051	5.19e-06	5.15e-05
ENSG00000117143	-0.522785	5.21e-06	5.17e-05
ENSG00000176018	0.48507	5.21e-06	5.17e-05
ENSG00000168575	0.377278	5.25e-06	5.21e-05
ENSG00000135636	0.434023	5.29e-06	5.25e-05
ENSG00000081189	0.590357	5.31e-06	5.26e-05
ENSG00000104964	-0.280098	5.31e-06	5.26e-05
ENSG00000169926	0.307866	5.36e-06	5.3e-05
ENSG00000115042	-0.83853	5.38e-06	5.32e-05
ENSG00000247077	-0.34253	5.4e-06	5.33e-05
ENSG00000131153	-0.482471	5.44e-06	5.37e-05
ENSG00000099331	0.253063	5.47e-06	5.39e-05
ENSG00000006715	0.30797	5.55e-06	5.47e-05
ENSG00000127616	-0.285925	5.58e-06	5.49e-05
ENSG00000117616	0.404979	5.59e-06	5.5e-05
ENSG00000001497	-0.397888	5.6e-06	5.51e-05
ENSG00000004487	-0.282231	5.66e-06	5.57e-05
ENSG00000090581	0.492358	5.67e-06	5.57e-05
ENSG00000169032	0.388505	5.67e-06	5.57e-05
ENSG00000100395	-0.387569	5.69e-06	5.58e-05
ENSG00000206053	-0.270511	5.7e-06	5.59e-05
ENSG00000047365	0.962936	5.75e-06	5.63e-05
ENSG00000133246	-0.409103	5.77e-06	5.64e-05
ENSG00000172578	0.477369	5.79e-06	5.66e-05
ENSG00000117148	-0.875474	5.8e-06	5.67e-05
ENSG00000179051	-0.179446	5.88e-06	5.75e-05
ENSG00000197561	-0.778638	6.03e-06	5.89e-05
ENSG00000236453	1.46895	6.04e-06	5.9e-05
ENSG00000090447	-0.602991	6.11e-06	5.96e-05
ENSG00000225830	0.69547	6.21e-06	6.05e-05
ENSG00000160218	0.328966	6.32e-06	6.16e-05
ENSG00000260238	-1.44021	6.34e-06	6.17e-05
ENSG00000186283	-0.369874	6.35e-06	6.18e-05
ENSG00000111786	-0.273678	6.42e-06	6.24e-05
ENSG00000160145	2.53261	6.51e-06	6.32e-05
ENSG00000116711	0.36668	6.69e-06	6.5e-05
ENSG00000135164	0.498271	6.73e-06	6.52e-05
ENSG00000166986	-0.276713	6.76e-06	6.55e-05
ENSG00000186594	1.3196	6.8e-06	6.58e-05
ENSG00000118985	0.718155	6.84e-06	6.62e-05
ENSG00000125912	-0.321099	6.89e-06	6.67e-05
ENSG00000124570	-0.380302	6.98e-06	6.75e-05
ENSG00000230700	-0.859222	7.2e-06	6.95e-05
ENSG00000136305	-0.688992	7.24e-06	6.99e-05
ENSG00000127837	-0.33392	7.31e-06	7.05e-05
ENSG00000143507	0.728204	7.39e-06	7.13e-05
ENSG00000196914	0.415561	7.41e-06	7.14e-05
ENSG00000121851	0.521373	7.48e-06	7.2e-05
ENSG00000188549	0.763943	7.56e-06	7.27e-05
ENSG00000095739	0.881537	7.67e-06	7.37e-05
ENSG00000184675	-0.754433	7.67e-06	7.37e-05
ENSG00000196363	-0.318473	7.81e-06	7.5e-05
ENSG00000101347	0.807818	7.88e-06	7.56e-05
ENSG00000131174	-0.308727	8.11e-06	7.78e-05
ENSG00000140332	-0.298199	8.13e-06	7.79e-05
ENSG00000164209	0.338529	8.15e-06	7.8e-05
ENSG00000164327	0.477948	8.28e-06	7.92e-05
ENSG00000235173	-0.520719	8.36e-06	7.99e-05
ENSG00000100221	0.330155	8.46e-06	8.09e-05
ENSG00000137842	0.622255	8.5e-06	8.12e-05
ENSG00000166411	-0.32504	8.68e-06	8.29e-05
ENSG00000113569	-0.30093	8.69e-06	8.29e-05
ENSG00000112578	-0.447754	8.76e-06	8.35e-05
ENSG00000102010	2.4893	8.8e-06	8.38e-05
ENSG00000262418	0.375459	8.8e-06	8.38e-05
ENSG00000275530	0.834391	8.84e-06	8.41e-05
ENSG00000197956	0.325008	8.89e-06	8.45e-05
ENSG00000142230	-0.247609	8.94e-06	8.5e-05
ENSG00000117298	-0.368759	9e-06	8.54e-05
ENSG00000150455	0.776161	9e-06	8.54e-05
ENSG00000171621	0.755816	9.09e-06	8.62e-05
ENSG00000136754	0.354017	9.26e-06	8.77e-05
ENSG00000188342	-0.358752	9.26e-06	8.77e-05
ENSG00000110047	0.321161	9.36e-06	8.86e-05
ENSG00000144840	-0.388935	9.38e-06	8.87e-05
ENSG00000160991	-0.330814	9.4e-06	8.89e-05
ENSG00000090020	0.46916	9.51e-06	8.98e-05
ENSG00000119705	-0.489265	9.51e-06	8.98e-05
ENSG00000104529	-0.300075	9.56e-06	9.02e-05
ENSG00000091127	-0.447021	9.94e-06	9.37e-05
ENSG00000115107	-0.40288	1e-05	9.42e-05
ENSG00000114391	-0.245848	1e-05	9.44e-05
ENSG00000175198	0.412513	1.01e-05	9.49e-05
ENSG00000198715	0.42625	1.02e-05	9.55e-05
ENSG00000165716	-1.45521	1.02e-05	9.56e-05
ENSG00000131187	-1.03943	1.03e-05	9.7e-05
ENSG00000238103	-0.396287	1.06e-05	9.94e-05
ENSG00000205476	-0.510802	1.06e-05	9.94e-05
ENSG00000119471	0.387947	1.09e-05	0.000101776
ENSG00000100979	-0.348218	1.09e-05	0.000102148
ENSG00000067836	-0.548208	1.09e-05	0.00010218
ENSG00000163993	0.436472	1.11e-05	0.000103914
ENSG00000010610	0.188579	1.11e-05	0.000104146
ENSG00000041357	-0.221078	1.11e-05	0.000104146
ENSG00000111639	-0.341795	1.12e-05	0.000104409
ENSG00000100591	-0.333853	1.12e-05	0.000104644
ENSG00000156697	-0.403163	1.12e-05	0.000104644
ENSG00000168461	0.215322	1.13e-05	0.00010487
ENSG00000166734	0.326565	1.13e-05	0.000105279
ENSG00000132300	-0.311526	1.15e-05	0.000106827
ENSG00000176340	-0.345056	1.15e-05	0.000107195
ENSG00000081041	1.27458	1.16e-05	0.000107403
ENSG00000111912	0.48665	1.16e-05	0.000107926
ENSG00000130779	0.34258	1.16e-05	0.000107926
ENSG00000145386	-0.242697	1.16e-05	0.000107926
ENSG00000130382	-0.340709	1.17e-05	0.000108545
ENSG00000083799	0.435995	1.17e-05	0.000108812
ENSG00000101577	0.409107	1.18e-05	0.000109061
ENSG00000104859	-0.416318	1.18e-05	0.000109173
ENSG00000161960	-0.177156	1.18e-05	0.000109527
ENSG00000174227	0.376624	1.21e-05	0.000111697
ENSG00000172869	0.433461	1.21e-05	0.000111706
ENSG00000179409	-0.37657	1.21e-05	0.000111995
ENSG00000164104	-0.219406	1.22e-05	0.000112483
ENSG00000120690	0.248885	1.22e-05	0.00011285
ENSG00000115607	1.06831	1.23e-05	0.000113113
ENSG00000160588	2.47781	1.24e-05	0.000113915
ENSG00000157680	0.940017	1.24e-05	0.000114056
ENSG00000154589	1.16631	1.25e-05	0.000115113
ENSG00000123933	0.50451	1.26e-05	0.000115344
ENSG00000185339	1.36397	1.26e-05	0.000115344
ENSG00000187796	-0.542971	1.26e-05	0.000115441
ENSG00000172216	-0.324647	1.26e-05	0.000115577
ENSG00000214753	-0.250438	1.26e-05	0.000115746
ENSG00000188486	-0.371005	1.28e-05	0.000117011
ENSG00000164024	-0.352845	1.28e-05	0.000117108
ENSG00000136718	-0.397544	1.29e-05	0.000117853
ENSG00000011566	0.66831	1.31e-05	0.000119945
ENSG00000116731	0.344188	1.32e-05	0.000120613
ENSG00000177542	-0.550158	1.32e-05	0.000120613
ENSG00000080298	1.11685	1.32e-05	0.000120802
ENSG00000265681	-0.182322	1.33e-05	0.000121287
ENSG00000162702	0.327354	1.33e-05	0.000121371
ENSG00000145425	-0.165275	1.34e-05	0.000121939
ENSG00000181467	0.337544	1.34e-05	0.000121939
ENSG00000125618	2.65937	1.34e-05	0.000122069
ENSG00000161179	-0.547648	1.35e-05	0.000122619
ENSG00000213300	-0.974446	1.37e-05	0.000124834
ENSG00000149658	-0.310912	1.38e-05	0.00012489
ENSG00000124789	-0.235661	1.39e-05	0.000126039
ENSG00000160117	-0.509128	1.41e-05	0.000127494
ENSG00000033050	-0.312829	1.42e-05	0.000128884
ENSG00000132383	-0.219605	1.42e-05	0.00012909
ENSG00000179598	-0.574821	1.43e-05	0.000129919
ENSG00000237550	-0.235907	1.44e-05	0.000130084
ENSG00000123124	0.70538	1.44e-05	0.000130374
ENSG00000137876	-0.28978	1.45e-05	0.00013137
ENSG00000148840	-0.273821	1.46e-05	0.00013169
ENSG00000134294	0.236305	1.46e-05	0.000131751
ENSG00000106477	-0.573797	1.47e-05	0.000132242
ENSG00000113648	0.182237	1.47e-05	0.000132405
ENSG00000276371	-0.40351	1.47e-05	0.000132478
ENSG00000137075	0.415689	1.47e-05	0.000132508
ENSG00000130775	-0.435425	1.49e-05	0.000133847
ENSG00000096070	0.450221	1.51e-05	0.000135669
ENSG00000100284	0.52477	1.54e-05	0.000138272
ENSG00000110852	-0.285551	1.54e-05	0.000138272
ENSG00000054983	0.5173	1.54e-05	0.000138485
ENSG00000089127	1.06135	1.54e-05	0.000138579
ENSG00000120942	-0.43728	1.56e-05	0.000140038
ENSG00000131236	0.184149	1.56e-05	0.000140048
ENSG00000156398	-0.548254	1.57e-05	0.000140525
ENSG00000185432	0.64211	1.57e-05	0.000140899
ENSG00000131653	-0.314814	1.59e-05	0.000142059
ENSG00000173692	-0.314797	1.59e-05	0.00014224
ENSG00000141543	-0.270171	1.6e-05	0.000142818
ENSG00000065427	-0.234212	1.6e-05	0.000142928
ENSG00000131143	-0.208705	1.62e-05	0.00014441
ENSG00000175602	-0.776658	1.62e-05	0.000144518
ENSG00000101311	-0.661841	1.62e-05	0.000144582
ENSG00000159131	-0.329098	1.63e-05	0.0001456
ENSG00000205323	-0.443954	1.64e-05	0.000145727
ENSG00000196850	0.389092	1.66e-05	0.000147291
ENSG00000142541	-0.161765	1.68e-05	0.000149185
ENSG00000127838	-0.320881	1.69e-05	0.000149901
ENSG00000160949	-0.403937	1.69e-05	0.000150368
ENSG00000107372	0.246606	1.7e-05	0.000150855
ENSG00000184575	-0.245763	1.7e-05	0.000150855
ENSG00000186088	0.548718	1.7e-05	0.000150855
ENSG00000117906	-0.393456	1.71e-05	0.000151037
ENSG00000122952	-0.293612	1.71e-05	0.0001517
ENSG00000160957	-0.365929	1.72e-05	0.000152274
ENSG00000177889	-0.281131	1.73e-05	0.000153292
ENSG00000082701	0.296634	1.74e-05	0.000153663
ENSG00000125656	-0.447779	1.75e-05	0.000154346
ENSG00000259781	-0.342294	1.76e-05	0.000155162
ENSG00000186470	0.567594	1.76e-05	0.000155414
ENSG00000188554	0.344309	1.76e-05	0.000155414
ENSG00000254838	0.784503	1.77e-05	0.000155563
ENSG00000196684	-0.669379	1.78e-05	0.000157098
ENSG00000080608	-0.325905	1.79e-05	0.000157304
ENSG00000107862	0.250574	1.79e-05	0.000157524
ENSG00000198363	0.520383	1.8e-05	0.000158226
ENSG00000273673	-0.235798	1.81e-05	0.000159357
ENSG00000131188	-1.05349	1.82e-05	0.000160024
ENSG00000124299	0.336059	1.83e-05	0.000160689
ENSG00000075624	-0.142429	1.84e-05	0.000161307
ENSG00000165209	-0.495145	1.84e-05	0.000161598
ENSG00000116670	-0.361836	1.87e-05	0.000163772
ENSG00000104765	0.320864	1.88e-05	0.000164168
ENSG00000136021	0.335033	1.89e-05	0.000165613
ENSG00000186451	1.17975	1.91e-05	0.000166761
ENSG00000074071	-0.352765	1.91e-05	0.000166822
ENSG00000108799	0.504383	1.92e-05	0.000166997
ENSG00000108953	-0.212563	1.91e-05	0.000166997
ENSG00000168300	0.521828	1.91e-05	0.000166997
ENSG00000092201	-0.219002	1.92e-05	0.000167389
ENSG00000089157	-0.173445	1.94e-05	0.000168549
ENSG00000078900	-2.55924	1.95e-05	0.000169959
ENSG00000086730	-0.28144	1.98e-05	0.000172057
ENSG00000164300	0.568909	2.01e-05	0.000174861
ENSG00000185567	0.955561	2.03e-05	0.000176386
ENSG00000100304	-0.47873	2.05e-05	0.000178317
ENSG00000105364	-0.399079	2.08e-05	0.000180721
ENSG00000079616	-0.284763	2.13e-05	0.000184325
ENSG00000164091	-0.214134	2.13e-05	0.000184464
ENSG00000100330	0.400267	2.16e-05	0.000187509
ENSG00000169105	-0.78249	2.17e-05	0.000187646
ENSG00000148308	-0.262715	2.18e-05	0.000188386
ENSG00000204422	6.04564	2.18e-05	0.000188857
ENSG00000243667	-0.603358	2.23e-05	0.00019232
ENSG00000164362	-1.75657	2.23e-05	0.000192475
ENSG00000073331	0.708252	2.25e-05	0.000194177
ENSG00000182196	-0.388821	2.26e-05	0.000194974
ENSG00000164031	0.363807	2.27e-05	0.000196079
ENSG00000171617	0.527589	2.28e-05	0.000196087
ENSG00000163554	1.76093	2.3e-05	0.000197987
ENSG00000137710	0.425128	2.3e-05	0.000198007
ENSG00000164485	1.21361	2.3e-05	0.000198007
ENSG00000119714	0.491348	2.32e-05	0.000199096
ENSG00000102393	0.357443	2.33e-05	0.000200027
ENSG00000059728	0.650342	2.35e-05	0.00020172
ENSG00000104660	0.303096	2.37e-05	0.000203122
ENSG00000169045	-0.165992	2.37e-05	0.000203466
ENSG00000271503	-0.72172	2.38e-05	0.000203814
ENSG00000006007	0.30919	2.4e-05	0.000205245
ENSG00000066027	0.397895	2.4e-05	0.000205548
ENSG00000114127	0.373383	2.41e-05	0.000205771
ENSG00000196313	-0.246018	2.42e-05	0.000206569
ENSG00000260007	-1.68011	2.43e-05	0.000207612
ENSG00000140718	-0.405675	2.44e-05	0.000207987
ENSG00000003249	-2.16827	2.46e-05	0.000210227
ENSG00000103485	0.384564	2.47e-05	0.000210973
ENSG00000163625	0.498805	2.48e-05	0.000211754
ENSG00000049089	-0.27275	2.49e-05	0.000211993
ENSG00000118707	-0.549638	2.49e-05	0.000212112
ENSG00000100836	-0.235371	2.5e-05	0.00021305
ENSG00000109736	-0.307351	2.51e-05	0.000213808
ENSG00000099246	0.382695	2.52e-05	0.000214608
ENSG00000183048	-0.64554	2.55e-05	0.000216357
ENSG00000069011	-0.75532	2.56e-05	0.000217352
ENSG00000132467	-0.526307	2.56e-05	0.000217534
ENSG00000065413	0.401108	2.57e-05	0.00021823
ENSG00000100749	-0.316511	2.58e-05	0.000218663
ENSG00000156502	-0.406447	2.61e-05	0.00022099
ENSG00000101745	0.426487	2.64e-05	0.000223227
ENSG00000102054	-0.27797	2.65e-05	0.00022388
ENSG00000235106	-0.550259	2.65e-05	0.00022388
ENSG00000003756	0.261473	2.68e-05	0.000226328
ENSG00000084207	-0.180985	2.68e-05	0.000226328
ENSG00000177125	0.43016	2.7e-05	0.000227532
ENSG00000233834	1.73685	2.7e-05	0.000227532
ENSG00000102900	-0.288328	2.71e-05	0.000228156
ENSG00000106399	-0.381889	2.71e-05	0.000228156
ENSG00000111361	-0.336482	2.75e-05	0.000231706
ENSG00000139324	0.571508	2.76e-05	0.000232568
ENSG00000117151	0.448398	2.77e-05	0.000233098
ENSG00000106636	0.258108	2.77e-05	0.000233284
ENSG00000153187	-0.150839	2.79e-05	0.000234169
ENSG00000235531	3.24838	2.81e-05	0.000236378
ENSG00000186193	-0.307151	2.82e-05	0.000237021
ENSG00000129226	0.642752	2.87e-05	0.000240364
ENSG00000168090	-0.343908	2.89e-05	0.000242518
ENSG00000132773	-0.486013	2.9e-05	0.000243268
ENSG00000181026	-0.436726	2.91e-05	0.000243268
ENSG00000203799	1.1763	2.91e-05	0.000243389
ENSG00000232575	-0.249664	2.92e-05	0.000244647
ENSG00000159079	-0.442521	2.94e-05	0.000245386
ENSG00000155438	-0.35088	2.94e-05	0.000245965
ENSG00000107036	0.550383	2.95e-05	0.000246196
ENSG00000259834	-0.709098	2.98e-05	0.000248833
ENSG00000197142	0.287119	2.99e-05	0.000249311
ENSG00000166582	-0.603637	2.99e-05	0.00024937
ENSG00000085415	-0.309396	3.01e-05	0.000250447
ENSG00000047346	0.776272	3.04e-05	0.000253483
ENSG00000132744	-1.31261	3.07e-05	0.000255683
ENSG00000161533	0.387532	3.08e-05	0.000255799
ENSG00000160075	-0.280008	3.14e-05	0.000260911
ENSG00000160888	-0.351868	3.14e-05	0.000260911
ENSG00000198786	0.402508	3.16e-05	0.000262625
ENSG00000104884	-0.496952	3.2e-05	0.000265591
ENSG00000161040	0.786794	3.21e-05	0.000266164
ENSG00000186635	0.255679	3.22e-05	0.000266566
ENSG00000124802	-0.624043	3.23e-05	0.000267766
ENSG00000148841	0.324089	3.25e-05	0.00026871
ENSG00000152256	-0.156613	3.25e-05	0.000269228
ENSG00000158987	0.539866	3.28e-05	0.000271566
ENSG00000116679	-0.276127	3.29e-05	0.000271932
ENSG00000110697	0.330136	3.31e-05	0.00027328
ENSG00000140678	0.721021	3.33e-05	0.000274869
ENSG00000121774	-0.193663	3.34e-05	0.000275375
ENSG00000137497	0.2291	3.34e-05	0.000275444
ENSG00000138798	2.44147	3.35e-05	0.000276332
ENSG00000114473	0.905321	3.36e-05	0.000276376
ENSG00000040487	0.435121	3.46e-05	0.000285113
ENSG00000163882	-0.437735	3.55e-05	0.000291894
ENSG00000102032	0.643537	3.57e-05	0.000293525
ENSG00000115935	0.183882	3.62e-05	0.000297447
ENSG00000124562	-0.314404	3.64e-05	0.000299211
ENSG00000111206	-0.245221	3.65e-05	0.000299268
ENSG00000141569	-0.410027	3.65e-05	0.000299581
ENSG00000118971	-0.452815	3.66e-05	0.000300275
ENSG00000147459	0.319943	3.82e-05	0.000313164
ENSG00000132768	-0.414595	3.83e-05	0.000313675
ENSG00000130713	-0.339315	3.84e-05	0.000314502
ENSG00000104852	-0.242587	3.85e-05	0.000314715
ENSG00000204356	0.92081	3.87e-05	0.000316389
ENSG00000011052	-0.630704	3.96e-05	0.000323628
ENSG00000229684	-0.243744	3.99e-05	0.000325771
ENSG00000275215	1.77399	4.04e-05	0.000329882
ENSG00000029363	-0.184448	4.04e-05	0.000329902
ENSG00000065268	-0.485178	4.06e-05	0.000331276
ENSG00000135446	-0.238148	4.11e-05	0.000335308
ENSG00000128595	0.214957	4.12e-05	0.000335949
ENSG00000124486	0.336497	4.13e-05	0.000336062
ENSG00000172845	0.213006	4.14e-05	0.000336848
ENSG00000156011	1.01807	4.17e-05	0.000339393
ENSG00000106144	0.248956	4.2e-05	0.000341634
ENSG00000263238	0.996434	4.25e-05	0.000345195
ENSG00000151176	0.341689	4.26e-05	0.000345426
ENSG00000127603	0.290516	4.27e-05	0.00034624
ENSG00000228716	-0.204998	4.27e-05	0.000346259
ENSG00000179115	-0.280927	4.28e-05	0.000347153
ENSG00000103507	-0.433665	4.3e-05	0.000348329
ENSG00000236682	1.61518	4.3e-05	0.000348329
ENSG00000185298	-0.372527	4.31e-05	0.000349046
ENSG00000110395	0.236808	4.34e-05	0.000351241
ENSG00000078177	0.299432	4.35e-05	0.000351263
ENSG00000277739	1.69686	4.35e-05	0.000351263
ENSG00000198729	0.636872	4.36e-05	0.000352173
ENSG00000167315	0.270175	4.37e-05	0.00035273
ENSG00000172115	-0.178797	4.38e-05	0.000353218
ENSG00000228463	0.809063	4.41e-05	0.000355549
ENSG00000156026	-0.498187	4.42e-05	0.000355939
ENSG00000079462	-0.500165	4.48e-05	0.000360475
ENSG00000185811	-0.186069	4.57e-05	0.000367851
ENSG00000165914	-0.907796	4.59e-05	0.000369297
ENSG00000165802	-0.373723	4.61e-05	0.000370387
ENSG00000203747	2.0716	4.61e-05	0.000370387
ENSG00000175105	0.523423	4.63e-05	0.000372093
ENSG00000130518	0.894565	4.65e-05	0.000372985
ENSG00000139146	-0.35845	4.65e-05	0.000373067
ENSG00000177576	0.728148	4.65e-05	0.000373067
ENSG00000172009	-0.383746	4.66e-05	0.00037333
ENSG00000143742	-0.202227	4.68e-05	0.000374376
ENSG00000060491	-0.425272	4.71e-05	0.000376344
ENSG00000129450	0.549111	4.71e-05	0.000376344
ENSG00000159339	1.47777	4.71e-05	0.000376344
ENSG00000178773	-0.801749	4.71e-05	0.000376344
ENSG00000143248	1.42936	4.74e-05	0.000378118
ENSG00000204469	-0.355369	4.74e-05	0.000378613
ENSG00000215018	2.5263	4.76e-05	0.000379828
ENSG00000149269	0.293916	4.77e-05	0.000379983
ENSG00000089818	0.560496	4.78e-05	0.000380527
ENSG00000270629	0.32461	4.82e-05	0.000383818
ENSG00000129566	0.487604	4.83e-05	0.000383958
ENSG00000215114	0.362268	4.83e-05	0.000383958
ENSG00000142669	-0.190235	4.86e-05	0.000386372
ENSG00000067064	0.295337	4.88e-05	0.000387925
ENSG00000272068	0.978571	4.94e-05	0.000392298
ENSG00000125386	0.389167	4.96e-05	0.000393942
ENSG00000073536	-0.569838	4.98e-05	0.000395137
ENSG00000128203	-0.89162	4.98e-05	0.000395137
ENSG00000088812	0.359014	4.99e-05	0.000395548
ENSG00000105568	-0.261892	5.05e-05	0.000400096
ENSG00000095303	-0.310879	5.06e-05	0.000400328
ENSG00000171316	0.953282	5.13e-05	0.000405505
ENSG00000084110	-0.587041	5.15e-05	0.000406802
ENSG00000141101	-0.350631	5.17e-05	0.000408536
ENSG00000142684	-0.465858	5.26e-05	0.000415295
ENSG00000089820	-0.360887	5.29e-05	0.000417601
ENSG00000100612	0.468286	5.29e-05	0.000417601
ENSG00000128039	0.431428	5.3e-05	0.000417601
ENSG00000004399	-0.268342	5.31e-05	0.000418559
ENSG00000182628	-0.332029	5.33e-05	0.000419636
ENSG00000075213	2.47212	5.39e-05	0.000424539
ENSG00000076067	1.66535	5.48e-05	0.000430809
ENSG00000069399	0.817044	5.52e-05	0.000434041
ENSG00000072042	0.305332	5.52e-05	0.000434044
ENSG00000276701	-0.752825	5.55e-05	0.000436226
ENSG00000147224	-0.307762	5.58e-05	0.000437644
ENSG00000182568	-0.419094	5.58e-05	0.000437644
ENSG00000167965	-0.410651	5.64e-05	0.000442194
ENSG00000167900	-0.349009	5.64e-05	0.000442346
ENSG00000176463	0.331081	5.65e-05	0.000442346
ENSG00000001461	0.542518	5.66e-05	0.000443443
ENSG00000079277	0.356569	5.75e-05	0.000449814
ENSG00000261229	2.198	5.77e-05	0.000451283
ENSG00000106554	-0.305522	5.86e-05	0.000458456
ENSG00000116183	1.71654	5.89e-05	0.000460376
ENSG00000145569	-0.327986	5.92e-05	0.000462643
ENSG00000127870	0.305413	5.95e-05	0.000464285
ENSG00000164933	-0.285053	6.01e-05	0.000468855
ENSG00000146676	0.287563	6.06e-05	0.000472121
ENSG00000166326	0.238201	6.08e-05	0.000473523
ENSG00000149806	-0.238939	6.18e-05	0.000481372
ENSG00000165637	-0.271991	6.19e-05	0.000482154
ENSG00000116586	-0.333439	6.24e-05	0.000485357
ENSG00000182979	-0.316747	6.25e-05	0.000485908
ENSG00000130520	-0.252247	6.26e-05	0.000486485
ENSG00000273594	-0.274924	6.28e-05	0.000487884
ENSG00000108651	-0.296399	6.29e-05	0.000488477
ENSG00000137154	-0.155743	6.34e-05	0.000492283
ENSG00000008282	-0.30882	6.4e-05	0.000496308
ENSG00000171552	-0.270529	6.41e-05	0.000497189
ENSG00000110911	0.402435	6.42e-05	0.000497676
ENSG00000105607	-0.528093	6.44e-05	0.000498311
ENSG00000227081	-0.337569	6.45e-05	0.000499137
ENSG00000115170	0.732986	6.5e-05	0.000502407
ENSG00000253729	-0.153457	6.5e-05	0.000502407
ENSG00000116030	-0.267832	6.56e-05	0.000506464
ENSG00000260923	0.607925	6.59e-05	0.000508766
ENSG00000172586	-0.514355	6.61e-05	0.000509813
ENSG00000188647	0.336409	6.64e-05	0.000512473
ENSG00000225968	-1.02753	6.65e-05	0.000512806
ENSG00000175471	0.344413	6.68e-05	0.000514776
ENSG00000065154	-0.250169	6.73e-05	0.000517995
ENSG00000176871	0.360852	6.82e-05	0.000524818
ENSG00000168297	-0.228734	6.85e-05	0.000527336
ENSG00000142583	-0.430666	6.9e-05	0.00053032
ENSG00000162413	0.321001	6.9e-05	0.00053032
ENSG00000062716	0.352418	6.94e-05	0.000532942
ENSG00000104064	-0.432508	6.96e-05	0.000534068
ENSG00000154930	-0.39761	6.96e-05	0.000534068
ENSG00000184602	-0.325452	6.97e-05	0.00053446
ENSG00000170860	-0.270058	7.02e-05	0.000537822
ENSG00000242485	-0.356094	7.02e-05	0.000537822
ENSG00000116455	-0.338435	7.05e-05	0.0005401
ENSG00000124469	-1.08571	7.08e-05	0.000541896
ENSG00000111642	-0.168671	7.16e-05	0.000547722
ENSG00000261373	-1.37098	7.16e-05	0.000547722
ENSG00000119844	0.347088	7.21e-05	0.000550759
ENSG00000082641	0.196561	7.29e-05	0.000556739
ENSG00000124357	0.443046	7.29e-05	0.000556739
ENSG00000085840	-0.262219	7.3e-05	0.000556821
ENSG00000135953	0.633828	7.36e-05	0.000561538
ENSG00000197111	-0.173692	7.4e-05	0.000563778
ENSG00000005238	0.696219	7.44e-05	0.000566359
ENSG00000100219	-0.277392	7.46e-05	0.000567757
ENSG00000147140	-0.175893	7.56e-05	0.000575484
ENSG00000120896	-0.31756	7.6e-05	0.000577728
ENSG00000139842	-0.205411	7.61e-05	0.000578245
ENSG00000262635	1.75683	7.61e-05	0.000578245
ENSG00000163541	-0.327132	7.65e-05	0.000580744
ENSG00000138190	0.492131	7.83e-05	0.000594354
ENSG00000125945	0.595615	7.86e-05	0.000596123
ENSG00000126267	-0.286498	7.93e-05	0.000601306
ENSG00000126882	-0.288646	7.98e-05	0.00060428
ENSG00000149781	0.211131	7.98e-05	0.00060428
ENSG00000175899	3.46533	7.99e-05	0.00060451
ENSG00000148700	0.627903	7.99e-05	0.000604862
ENSG00000099904	-0.509028	8.03e-05	0.000607359
ENSG00000147804	-0.525537	8.04e-05	0.000607359
ENSG00000164048	0.444023	8.05e-05	0.000608426
ENSG00000131462	-0.306267	8.07e-05	0.000609117
ENSG00000113916	0.519447	8.08e-05	0.000609454
ENSG00000166801	0.243315	8.15e-05	0.000614419
ENSG00000139405	-0.447116	8.18e-05	0.000616752
ENSG00000115993	0.358249	8.22e-05	0.000619126
ENSG00000260910	3.38159	8.22e-05	0.000619126
ENSG00000140948	0.370168	8.24e-05	0.000619942
ENSG00000198728	0.276542	8.26e-05	0.000621112
ENSG00000188419	0.441007	8.3e-05	0.000623881
ENSG00000115762	0.209106	8.33e-05	0.000625987
ENSG00000186517	0.234855	8.34e-05	0.0006266
ENSG00000076662	0.362207	8.41e-05	0.000631379
ENSG00000123240	0.330934	8.41e-05	0.000631379
ENSG00000076685	0.210748	8.55e-05	0.000641319
ENSG00000163638	-0.666362	8.57e-05	0.000642203
ENSG00000146859	1.29691	8.67e-05	0.000649477
ENSG00000141858	-0.302338	8.68e-05	0.000650018
ENSG00000043093	0.345187	8.69e-05	0.000650335
ENSG00000013810	-0.176622	8.71e-05	0.000651208
ENSG00000128567	-0.398361	8.71e-05	0.000651208
ENSG00000177888	0.724036	8.71e-05	0.000651208
ENSG00000154889	0.587906	8.74e-05	0.000652986
ENSG00000205221	0.812335	8.75e-05	0.000653315
ENSG00000152804	-0.34411	8.88e-05	0.000662801
ENSG00000114738	-0.182965	8.91e-05	0.000664342
ENSG00000122034	-0.242425	8.92e-05	0.000665213
ENSG00000174886	-0.335391	8.95e-05	0.000666906
ENSG00000106789	-0.529251	8.96e-05	0.000666945
ENSG00000273142	0.906158	9.04e-05	0.000672797
ENSG00000088247	-0.162028	9.07e-05	0.000675014
ENSG00000135048	0.529706	9.11e-05	0.000677183
ENSG00000166881	0.268894	9.12e-05	0.000677637
ENSG00000084693	-0.468568	9.14e-05	0.000679183
ENSG00000105258	-0.53955	9.31e-05	0.00069077
ENSG00000241468	-0.292755	9.31e-05	0.000690896
ENSG00000136518	-0.291557	9.32e-05	0.000690989
ENSG00000121966	-0.231621	9.34e-05	0.000692609
ENSG00000169180	-0.187531	9.35e-05	0.000692806
ENSG00000147509	2.60715	9.47e-05	0.000701015
ENSG00000131149	-0.28727	9.56e-05	0.000706846
ENSG00000160818	-0.262674	9.55e-05	0.000706846
ENSG00000155304	0.300365	9.61e-05	0.000710399
ENSG00000101182	-0.224726	9.67e-05	0.000714273
ENSG00000137700	-0.500482	9.67e-05	0.000714473
ENSG00000103187	-0.197761	9.7e-05	0.000716427
ENSG00000167202	0.356994	9.85e-05	0.000726553
ENSG00000160570	0.50834	9.91e-05	0.000730851
ENSG00000232143	-0.835471	9.92e-05	0.000731367
ENSG00000149480	-0.229639	0.0001	0.000736592
ENSG00000036530	-0.41912	0.000100079	0.000736926
ENSG00000133706	-0.22752	0.000100337	0.000738452
ENSG00000111540	0.286893	0.000100453	0.000738938
ENSG00000086666	0.337372	0.000100781	0.000740974
ENSG00000279496	-0.530097	0.000100954	0.00074187
ENSG00000189337	-0.55267	0.000103005	0.000756566
ENSG00000130935	-0.271693	0.000103932	0.000762986
ENSG00000105186	-0.274477	0.000104123	0.000764002
ENSG00000177853	0.326615	0.000104852	0.000768969
ENSG00000159459	0.368021	0.000105049	0.000769641
ENSG00000168172	0.279425	0.000105007	0.000769641
ENSG00000105483	0.315504	0.000105708	0.000774076
ENSG00000147526	0.205438	0.000106873	0.000782215
ENSG00000124813	0.447243	0.000107307	0.000784998
ENSG00000150403	0.268532	0.000107511	0.000786098
ENSG00000172594	0.790796	0.000108063	0.000789735
ENSG00000258659	1.05682	0.000108898	0.00079544
ENSG00000197063	0.285486	0.000109004	0.000795818
[truncated: 15,658 more rows]
