# Supplementary material for: Core transcriptional regulatory circuitry molecule ZNF217 promotes AML cell proliferation by up-regulating MYB
Source: Int J Biol Sci. 2025 Feb 18;21(5):1966–83. doi: 10.7150/ijbs.103211 (PMC11900805; doi:10.7150/ijbs.103211)
Supplement: Supplementary file 1 — Supplementary figures and tables. [file ijbsv21p1966s1.zip › Supplementary/Table S27.xls]

## Sheet: MV4_casZNF217_GSEA_HALLMARK_Pat
MV4-11 GSEA analysis results
ID	Description	setSize	enrichmentScore	NES	pvalue	p.adjust	qvalue	rank	leading_edge	core_enrichment
HALLMARK_MYC_TARGETS_V1	HALLMARK_MYC_TARGETS_V1	200	-0.719042	-3.09317	1e-10	8.33333e-10	3.50877e-10	3005	tags=77%, list=23%, signal=61%	RPS6/RAD23B/POLE3/SF3A1/RPL22/COPS5/PSMD14/DUT/SRPK1/SF3B3/SLC25A3/RPL18/PSMB2/PGK1/HNRNPC/MRPS18B/SSBP1/ETF1/PSMB3/SMARCC1/NAP1L1/PSMA7/EPRS1/SERBP1/SRSF7/PSMB3/TARDBP/LSM2/LSM2/IARS1/G3BP1/CDC20/TRIM28/SNRPD2/UBE2E1/EIF3B/CBX3/CNBP/PCBP1/HNRNPR/EIF1AX/PSMA1/TOMM70/EIF3D/NCBP1/RPS5/RPL14/NHP2/EEF1B2/RRP9/CUL1/RFC4/EIF4E/PRDX3/PSMC4/VBP1/BUB3/COX5A/XPO1/SYNCRIP/RSL1D1/MCM7/MCM4/HNRNPA3/DHX15/VDAC…
HALLMARK_E2F_TARGETS	HALLMARK_E2F_TARGETS	200	-0.668013	-2.87366	1e-10	8.33333e-10	3.50877e-10	2934	tags=71%, list=22%, signal=56%	TK1/MTHFD2/DUT/NASP/CHEK2/DDX39A/SNRPB/KIF2C/MLH1/UBE2S/TCF19/NCAPD2/SHMT1/IPO7/RACGAP1/SMC1A/NAP1L1/TCF19/LIG1/TCF19/SMC6/SMC4/CDKN1B/CDC20/TCF19/PPP1R8/STAG1/NUP205/MMS22L/MKI67/TBRG4/PTTG1/SPAG5/EXOSC8/BARD1/DCK/DCTPP1/PLK4/NUP153/CDCA8/LMNB1/RPA1/CDK1/MCM3/AURKA/NBN/CDC25A/XPO1/SYNCRIP/HMMR/MCM7/MCM4/CCNE1/UBR7/UBR7/CNOT9/CKS1B/LBR/RAD51AP1/PHF5A/DONSON/PRPS1/BRCA1/POP7/RPA3/SRSF1/NME1/CTCF/H…
HALLMARK_MYC_TARGETS_V2	HALLMARK_MYC_TARGETS_V2	58	-0.701677	-2.47325	1e-10	8.33333e-10	3.50877e-10	1826	tags=71%, list=14%, signal=61%	PUS1/SORD/GRWD1/TCOF1/TMEM97/CBX3/TBRG4/UTP20/RRP9/FARSA/DCTPP1/PLK4/MCM4/LAS1L/NIP7/PHB1/NOC4L/RCL1/DDX18/WDR43/TFB2M/SUPV3L1/NOP56/PLK1/EXOSC5/CDK4/IMP4/NOLC1/HSPE1/GNL3/NOP16/NPM1/MPHOSPH10/MRTO4/PRMT3/MYC/HSPD1/NDUFAF4/AIMP2/SRM/PA2G4
HALLMARK_TNFA_SIGNALING_VIA_NFKB	HALLMARK_TNFA_SIGNALING_VIA_NFKB	174	0.686828	2.43229	1e-10	8.33333e-10	3.50877e-10	2146	tags=46%, list=16%, signal=39%	OLR1/IL1B/IL1A/IL7R/LAMB3/ATF3/BTG2/TNFRSF9/ABCA1/DUSP1/CXCL11/TNFAIP6/IFIT2/PHLDA1/CDKN1A/IER3/SAT1/EGR2/IER3/SQSTM1/JUN/ZFP36/MAP3K8/PTGS2/IER3/IER3/BCL3/KDM6B/KYNU/MAFF/CCRL2/PPP1R15A/IER3/BCL6/TIPARP/TNFAIP2/DUSP5/IER5/TRIB1/SPSB1/SGK1/TRAF1/KLF9/CFLAR/SOD2/TNFAIP3/EHD1/MXD1/PLAU/PTX3/TNIP1/JUNB/SLC2A3/CXCL10/IL18/CXCL2/IRF1/PTGER4/KLF4/FOS/ZC3H12A/TGIF1/DUSP4/VEGFA/BIRC3/NFAT5/BHLHE40/GADD45…
HALLMARK_G2M_CHECKPOINT	HALLMARK_G2M_CHECKPOINT	197	-0.555373	-2.37568	1e-10	8.33333e-10	3.50877e-10	3137	tags=61%, list=24%, signal=47%	POLA2/KMT5A/E2F4/MNAT1/RAD23B/SRSF10/CUL5/NASP/DDX39A/HOXC10/DR1/KIF2C/UBE2S/CUL4A/KIF20B/RACGAP1/SMC1A/CBX1/PRC1/SMARCC1/KNL1/LIG3/H2AZ2/HIRA/CENPA/NSD2/CENPF/SMC4/CDKN1B/G3BP1/CDC20/SLC7A1/HMGN2/CUL3/STAG1/UCK2/DBF4/CCNF/TOP1/MKI67/STIL/PTTG1/CASP8AP2/ODF2/DTYMK/EXO1/BARD1/ORC5/CUL1/PLK4/LMNB1/CDK1/MCM3/AURKA/BUB3/RBL1/CDC25A/XPO1/SYNCRIP/HMMR/CDC7/CKS1B/LBR/SRSF1/KPNB1/NDC80/CTCF/NUP50/SRSF2/C…
HALLMARK_INFLAMMATORY_RESPONSE	HALLMARK_INFLAMMATORY_RESPONSE	145	0.672643	2.34328	1e-10	8.33333e-10	3.50877e-10	1186	tags=26%, list=9%, signal=24%	OLR1/FPR1/RGS1/IL1B/SELL/BEST1/IL1A/IL7R/OPRK1/IL1R1/AQP9/ROS1/BTG2/TLR1/TNFRSF9/ABCA1/CXCL11/TNFAIP6/CDKN1A/SLC31A2/MEFV/FFAR2/IL18RAP/P2RX7/C5AR1/PIK3R5/HRH1/CCRL2/IL10RA/ADGRE1/IRAK2/AHR/C3AR1/CXCL8/MXD1/P2RX4/CSF3R/CD82/CXCL10/IL18/IRF1/PTGER4
HALLMARK_OXIDATIVE_PHOSPHORYLATION	HALLMARK_OXIDATIVE_PHOSPHORYLATION	197	-0.482853	-2.06546	1.84348e-09	1.31677e-08	5.5443e-09	2989	tags=56%, list=23%, signal=44%	HCCS/TIMM17A/POLR2F/UQCRC1/NDUFS7/CYCS/COX11/SLC25A3/TIMM10/NDUFV1/ATP5MF/COX17/TIMM13/UQCR11/MRPS15/LDHB/NDUFA9/NDUFB6/MRPL15/COX6A1/AIFM1/TIMM50/NDUFA7/SDHA/OAT/COX4I1/ATP5MC3/RHOT1/NNT/AFG3L2/ATP5F1C/NDUFS3/ATP5F1D/NDUFV2/MRPS11/UQCR10/BCKDHA/NDUFS2/MRPS30/TOMM70/GRPEL1/ATP5F1B/OPA1/SLC25A11/NDUFB4/NDUFC2/HSD17B10/NDUFS4/PRDX3/UQCRQ/COX8A/ACAT1/SUCLG1/MDH2/COX5A/SDHB/NDUFA8/NDUFS1/PMPCA/FDX1/C…
HALLMARK_APOPTOSIS	HALLMARK_APOPTOSIS	133	0.612364	2.08961	1.8022e-08	1.12638e-07	4.74263e-08	1634	tags=33%, list=12%, signal=29%	IL1B/IL1A/ATF3/BTG2/CDKN1A/EMP1/IER3/SAT1/IER3/AIFM3/SQSTM1/BMF/JUN/CLU/DDIT3/IER3/IER3/TNFRSF12A/PPP2R5B/RETSAT/IGF2R/LGALS3/IER3/TXNIP/ANXA1/LMNA/CASP8/CD2/GSN/CFLAR/PMAIP1/SOD2/CASP4/PLCB2/HMOX1/CTH/DPYD/SPTAN1/RNASEL/IL18/RARA/IRF1/XIAP/MMP2/BIRC3/GADD45A/PEA15/ERBB2/BCL2L2/CASP9
HALLMARK_INTERFERON_GAMMA_RESPONSE	HALLMARK_INTERFERON_GAMMA_RESPONSE	164	0.590059	2.08689	6.31223e-08	3.5068e-07	1.47655e-07	2701	tags=39%, list=20%, signal=32%	CFH/SLAMF7/FPR1/IFI44/CD86/ITGB7/OASL/P2RY14/CXCL11/SAMD9L/TNFAIP6/IFIT2/IFIT1/CDKN1A/MVP/DDX60/HLA-A/PTGS2/IFI30/IFIT3/HERC6/TXNIP/IL10RA/TNFAIP2/CSF2RB/CASP8/SOD2/HLA-DRB1/CASP4/STAT2/SAMHD1/PARP14/TNFAIP3/APOL6/TRIM25/NCOA3/HLA-B/GPR18/B2M/CXCL10/B2M/OAS3/HLA-B/IRF1/HLA-B/TRIM26/HLA-B/HLA-A/RNF213/HELZ2/ZNFX1/MARCHF1/PLSCR1/IRF9/LATS2/IRF5/NAMPT/TRIM26/CASP1/CMTR1/DHX58/BTG1/SPPL2A/IFIH1/BPGM/…
HALLMARK_EPITHELIAL_MESENCHYMAL_TRANSITION	HALLMARK_EPITHELIAL_MESENCHYMAL_TRANSITION	92	0.643656	2.09031	2.76388e-07	1.38194e-06	5.81869e-07	2196	tags=42%, list=17%, signal=36%	SPP1/COL6A3/ITGB5/LRP1/GLIPR1/LAMA2/TGFBI/SAT1/COL7A1/JUN/TNFRSF12A/COL5A2/DAB2/QSOX1/FUCA1/FAP/CXCL8/TNFAIP3/FLNA/ANPEP/PTX3/ITGAV/MYLK/DST/NOTCH2/MMP2/SNTB1/VEGFA/GADD45A/SERPINE1/SDC4/DPYSL3/TPM2/COPA/ECM1/WIPF1/VIM/ITGA5/TAGLN
HALLMARK_COMPLEMENT	HALLMARK_COMPLEMENT	145	0.573263	1.99707	7.38574e-07	3.35715e-06	1.41354e-06	1399	tags=23%, list=11%, signal=21%	CFH/OLR1/CD36/F5/C1QA/C3/LRP1/ITGAM/CPQ/PRSS36/CLU/CTSO/CTSD/S100A9/DOCK4/PIK3R5/KYNU/LGALS3/MAFF/SERPINA1/GCA/DUSP5/CTSO/C2/CASP4/CTSS/TNFAIP3/EHD1/CASP10/DUSP6/ERAP2/CR1/CTSB/IRF1/CPM/CD46/CSRP1/SERPINE1
HALLMARK_P53_PATHWAY	HALLMARK_P53_PATHWAY	174	0.544847	1.92949	1.18318e-06	4.92991e-06	2.07575e-06	2207	tags=36%, list=17%, signal=30%	ZNF365/IL1A/ATF3/BTG2/TCN2/CDKN2B/SLC7A11/VWA5A/TM4SF1/OSGIN1/CDKN1A/IER3/SAT1/IER3/JUN/ABHD4/DDIT3/IER3/CTSD/IER3/PLXNB2/IFI30/RETSAT/PPP1R15A/IER3/MXD4/TXNIP/GM2A/IER5/FUCA1/HMOX1/MXD1/JAG2/KIF13B/FOXO3/CD82/ABAT/SLC3A2/PTPN14/ZMAT3/DDIT4/KLF4/FOS/ABCC5/GADD45A/RAP2B/CD81/TP53/S100A4/S100A10/ANKRA2/NOTCH1/TOB1/PLK3/HEXIM1/CDKN2A/DGKA/PTPRE/CASP1/IER3/MKNK2/BTG1/NINJ1/RNF19B/UPP1/TRAFD1/CYFIP2
HALLMARK_KRAS_SIGNALING_UP	HALLMARK_KRAS_SIGNALING_UP	120	0.584702	1.97762	3.11158e-06	1.19676e-05	5.03899e-06	1497	tags=29%, list=11%, signal=26%	CFH/SPON1/IL1B/SPP1/IL7R/TFPI/VWA5A/ADAMDEC1/EMP1/LY96/PTGS2/PRDM1/TLR8/PPP1R15A/IL10RA/TRIB1/TRAF1/FUCA1/GPNMB/CTSS/C3AR1/TNFAIP3/PLAU/SDCCAG8/MAP7/MAFB/DUSP6/CXCL10/ADAM8/KLF4/JUP/CSF2RA/BIRC3/DNMBP/ITGB2/TNFRSF1B/EPB41L3/GLRX
HALLMARK_IL6_JAK_STAT3_SIGNALING	HALLMARK_IL6_JAK_STAT3_SIGNALING	66	0.655066	2.03625	6.60245e-06	2.08156e-05	8.76447e-06	2018	tags=31%, list=15%, signal=26%	CD36/IL1B/IL1R1/CXCL11/TNFRSF21/JUN/MAP3K8/TNFRSF12A/IL12RB1/PIK3R5/CSF2RB/STAT2/HMOX1/CSF3R/CCR1/CXCL10/IRF1/CSF2RA/TNFRSF1B/IL13RA1/IRF9/ACVRL1/TYK2
HALLMARK_COAGULATION	HALLMARK_COAGULATION	85	0.624911	2.01797	6.66099e-06	2.08156e-05	8.76447e-06	1509	tags=27%, list=11%, signal=24%	CFH/OLR1/C1QA/C3/LRP1/CPQ/CLU/CTSO/THBD/MAFF/SERPINA1/ANXA1/CTSO/GSN/C2/PLAU/CAPN2/MST1/DUSP6/CTSB/PROS1/RAPGEF3/MMP2/CSRP1/SERPINE1/C2
HALLMARK_INTERFERON_ALPHA_RESPONSE	HALLMARK_INTERFERON_ALPHA_RESPONSE	83	0.619615	1.9904	6.2336e-06	2.08156e-05	8.76447e-06	2669	tags=44%, list=20%, signal=36%	SELL/IFI44/OASL/CXCL11/SAMD9L/IFIT2/GBP2/OAS1/DDX60/IFI30/SAMD9/CCRL2/HLA-C/IFIT3/HERC6/TXNIP/CASP8/HLA-C/HLA-C/STAT2/PARP14/HLA-C/TRIM25/HLA-C/UBA7/HLA-C/TMEM140/B2M/CXCL10/B2M/IRF1/TRIM26/HLA-C/HELZ2/NUB1/PLSCR1/IRF9/TRIM26/CASP1/CMTR1/DHX58/IFIH1/TRAFD1/TRIM21/NCOA7/TRIM26/TRIM26/PARP12/OGFR/TRIM26/TRIM5/IL4R/TAP1
HALLMARK_MYOGENESIS	HALLMARK_MYOGENESIS	103	0.587874	1.94835	7.79625e-06	2.29301e-05	9.6548e-06	2268	tags=39%, list=17%, signal=32%	CD36/TCAP/MYOM1/COL6A3/ITGB5/CDKN1A/LAMA2/CLU/PLXNB2/ITGA7/MYBPH/MYH9/GSN/FOXO4/AGL/MEF2C/LSP1/SPTAN1/MYLK/LPIN1/PPFIA4/PDE4DIP/SH2B1/KIFC3/BHLHE40/SH3BGR/HDAC5/SCHIP1/AGRN/RIT1/NOTCH1/GAA/TPM2/DENND2B/DMPK/SMTN/TSC2/ENO3/TAGLN/SIRT2/IFRD1
HALLMARK_DNA_REPAIR	HALLMARK_DNA_REPAIR	146	-0.443107	-1.81205	1.3992e-05	3.88666e-05	1.63649e-05	3157	tags=42%, list=24%, signal=32%	POLR1D/POLA2/TAF9/BOLA2/POLR2F/POLR1H/DUT/AK3/PDE4B/COX17/POLR2J/GTF2H1/NT5C3A/SRSF6/POLR2D/NELFE/ERCC2/RAD51/POLR2C/NELFE/LIG1/POLR2K/FEN1/APRT/UPF3B/DAD1/TMED2/POLR1C/ZWINT/NELFCD/DGUOK/RFC4/GTF3C5/POLR3C/PRIM1/ADRM1/NT5C/RFC5/PNP/RPA3/NME1/CDA/UMPS/RAE1/NUDT21/IMPDH2/RPA2/ALYREF/GPX4/GTF2A2/RFC2/POLD3/SUPT4H1/RFC3/SF3A3/HPRT1/POLR2H/CETN2/TYMS/MRPL40/SSRP1/PCNA/POLA1/NME4/RBX1/POLR2I/NELFE
HALLMARK_IL2_STAT5_SIGNALING	HALLMARK_IL2_STAT5_SIGNALING	150	0.49139	1.72118	0.000187951	0.000494608	0.000208256	1466	tags=23%, list=11%, signal=21%	SPP1/SELL/CD86/TNFRSF9/EOMES/CAPN3/PHLDA1/TLR7/EMP1/PRAF2/PLIN2/TNFRSF21/PLEC/RHOH/GPR65/MAP3K8/IGF2R/GABARAPL1/MAFF/AHNAK/IL10RA/TRAF1/AHR/MXD1/HIPK2/P2RX4/NCOA3/ITGAV/SLC2A3/CXCL10/SWAP70/TIAM1/BHLHE40/KLF6/TNFRSF1B/CD81
HALLMARK_ANGIOGENESIS	HALLMARK_ANGIOGENESIS	21	0.735077	1.8678	0.000605474	0.00151369	0.000637341	1812	tags=52%, list=14%, signal=45%	OLR1/SPP1/TNFRSF21/THBD/COL5A2/JAG2/ITGAV/FGFR1/VEGFA/S100A4/LRPAP1
HALLMARK_SPERMATOGENESIS	HALLMARK_SPERMATOGENESIS	69	-0.48194	-1.76513	0.000690576	0.00164423	0.000692307	3344	tags=49%, list=25%, signal=37%	RAD17/RAD17/ARL4A/RPL39L/PARP2/GMCL1/KIF2C/CCNA1/CSNK2A2/TSN/AGFG1/DBF4/TALDO1/IFT88/ZC3H14/RFC4/TOPBP1/CDK1/CLPB/AURKA/COIL/VDAC3/GFI1/ELOVL3/NEK2/EZH2/BUB1/HSPA4L/STRBP/CCNB2/PEBP1/NCAPH/TTK/CDKN3/PSMG1
HALLMARK_KRAS_SIGNALING_DN	HALLMARK_KRAS_SIGNALING_DN	66	0.551257	1.71356	0.00105107	0.00238879	0.00100581	1556	tags=26%, list=12%, signal=23%	EGF/BTG2/MSH5/MEFV/SYNPO/SGK1/SKIL/LFNG/IDUA/KMT2D/MTHFR/PTPRJ/FGGY/STAG3/CLSTN3/DLK2/VPS50/MFSD6/MAST3
HALLMARK_HYPOXIA	HALLMARK_HYPOXIA	138	0.454789	1.5665	0.00307041	0.0066748	0.00281044	1764	tags=31%, list=13%, signal=27%	ATF3/TMEM45A/DUSP1/PGF/CDKN1A/IER3/TGFBI/PLIN2/IER3/JUN/ZFP36/AMPD3/DDIT3/IER3/IER3/STBD1/MAFF/PPP1R15A/IER3/TIPARP/MYH9/SLC6A6/HEXA/KLHL24/HMOX1/TNFAIP3/FOXO3/SLC2A3/PPFIA4/DDIT4/TKTL1/FOS/VEGFA/BHLHE40/KLF6/SERPINE1/FOSL2/NAGK/GLRX/S100A4/SDC4/ETS1/GAA/PNRC1/NFIL3
HALLMARK_XENOBIOTIC_METABOLISM	HALLMARK_XENOBIOTIC_METABOLISM	125	0.439929	1.49307	0.00705442	0.0141088	0.00594056	2617	tags=31%, list=20%, signal=25%	AKR1C2/CD36/IL1R1/CYP1A1/AQP9/VNN1/TDO2/TDO2/CES1/CES1/RETSAT/KYNU/GABARAPL1/SLC6A6/POR/SERTAD1/HMOX1/GCLC/LPIN2/PROS1/ACOX1/JUP/SERPINE1/PINK1/DHRS1/CYP17A1/PDLIM5/NPC1/TMBIM6/NINJ1/UPP1/CYFIP2/ABCC2/SLC6A12/MARCHF6/DHRS7/PGD/DDAH2/EPHX1/AP4B1/ALAS1/SMOX
HALLMARK_MTORC1_SIGNALING	HALLMARK_MTORC1_SIGNALING	190	-0.312918	-1.33335	0.00684566	0.0141088	0.00594056	3395	tags=48%, list=26%, signal=36%	ENO1/GSR/PSMD13/SLC7A5/ACTR2/CYP51A1/ACTR3/HSP90B1/ARPC5L/PSMC6/SDF2L1/TBK1/COPS5/PSMD14/MTHFD2/DDX39A/SORD/PGK1/GTF2H1/PSMC2/RAB1A/GAPDH/CYB5B/ETF1/EPRS1/QDPR/PNO1/AK4/TMEM97/ABCF2/TCEA1/NUP205/PSAT1/PSME3/CCNF/WARS1/ERO1A/SHMT2/SCD/NFYC/ELOVL5/TPI1/PITPNB/GOT1/RRP9/PGM1/PSMC4/HSPA4/RPA1/AURKA/SSR1/CDC25A/MCM4/TOMM40/FADS1/CCNG1/SLC37A4/PNP/GPI/PDK1/ATP5MC1/HMBS/BUB1/PPIA/PLK1/RRM2/POLR3G/PSMA3/…
HALLMARK_ALLOGRAFT_REJECTION	HALLMARK_ALLOGRAFT_REJECTION	135	0.437705	1.49633	0.0112304	0.0215969	0.00909343	1100	tags=16%, list=8%, signal=15%	IL1B/CD86/TLR1/TLR6/GBP2/FCGR2B/GPR65/HLA-A/IL18RAP/HLA-E/FGR/CRTAM/BCL3/IL12RB1/CFP/CD2/HLA-E/C2/CTSS/NCF4/HLA-E/FLNA/HCLS1/HLA-E/CCR2/ITGAL/HLA-DRA/CCR1/B2M/B2M/NCF4/FYB1/IL18
HALLMARK_GLYCOLYSIS	HALLMARK_GLYCOLYSIS	145	-0.332784	-1.35522	0.0176843	0.0327486	0.0137889	3048	tags=39%, list=23%, signal=30%	PDK3/CD44/COG2/NASP/AK3/MERTK/PGK1/PC/LHPP/PGM2/UGP2/HOMER1/CENPA/EXT1/AK4/ME2/HAX1/FAM162A/B3GALT6/HS2ST1/ERO1A/TALDO1/ECD/KIF20A/PGAM1/TPI1/GOT1/CHST12/PSMC4/RPE/GYS1/CDK1/AURKA/MDH2/SLC25A13/HMMR/PRPS1/MPI/SLC37A4/FKBP4/GALK1/TXN/PYGL/PAXIP1/PPIA/STMN1/MIF/KIF2A/SLC25A10/POLR3K/MIF/DLD/RARS1/LDHA/CHST2/B4GALT2/FUT8/CXCR4/GOT2
HALLMARK_CHOLESTEROL_HOMEOSTASIS	HALLMARK_CHOLESTEROL_HOMEOSTASIS	63	0.508883	1.57907	0.0198817	0.0342788	0.0144332	2221	tags=30%, list=17%, signal=25%	ATF3/CXCL16/CLU/TNFRSF12A/LGALS3/PPARG/CPEB2/MVD/ATF5/HMGCR/SREBF2/LSS/STARD4/PLSCR1/PNRC1/NFIL3/LDLR/NIBAN1/MVK
HALLMARK_UNFOLDED_PROTEIN_RESPONSE	HALLMARK_UNFOLDED_PROTEIN_RESPONSE	109	-0.349347	-1.3656	0.0192817	0.0342788	0.0144332	1985	tags=35%, list=15%, signal=30%	EXOSC9/EXOSC10/SRPRB/NFYA/PSAT1/NOP14/ERO1A/EXOSC1/EIF4EBP1/CEBPG/PDIA6/MTREX/NHP2/RRP9/EIF4E/DDX10/SSR1/CKS1B/PARN/TARS1/EIF2S1/BANF1/XPOT/H2AX/EXOSC2/IMP3/NOP56/DKC1/EIF4A3/EIF4A1/EXOSC5/HSPA9/NOLC1/EXOSC4/ALDH18A1/NPM1/NFYB/CCL2
