# Supplementary material for: Core transcriptional regulatory circuitry molecule ZNF217 promotes AML cell proliferation by up-regulating MYB
Source: Int J Biol Sci. 2025 Feb 18;21(5):1966–83. doi: 10.7150/ijbs.103211 (PMC11900805; doi:10.7150/ijbs.103211)
Supplement: Supplementary file 1 — Supplementary figures and tables. [file ijbsv21p1966s1.zip › Supplementary/Table S28.xls]

## Sheet: U937_ZNF217_KO_GSEA_HALLMARK_Pa
U937 GSEA analysis results
ID	Description	setSize	enrichmentScore	NES	pvalue	p.adjust	qvalue	rank	leading_edge	core_enrichment
HALLMARK_MYC_TARGETS_V1	HALLMARK_MYC_TARGETS_V1	200	-0.686155	-3.05366	1e-10	7.14286e-10	3.30827e-10	2988	tags=76%, list=24%, signal=59%	CAD/PSMC4/RPLP0/EIF3D/TOMM70/TARDBP/CSTF2/EIF4A1/PCBP1/IARS1/ABCE1/TXNL4A/PSMD7/YWHAE/DDX18/UBE2L3/SRPK1/UBE2E1/PGK1/MCM5/RFC4/RACK1/PTGES3/YWHAE/UBA2/PRPF31/KPNA2/EIF2S1/PSMA4/PWP1/PSMA7/COX5A/YWHAQ/EIF4E/CDK2/RPL6/XPO1/MRPL9/CNBP/KARS1/SF3A1/RPL22/CDK4/RPS3/KPNB1/U2AF1/CCNA2/DHX15/XPOT/DUT/TRIM28/LSM2/AIMP2/EPRS1/CDC20/SET/RRM1/MRPS18B/PSMB3/SMARCC1/POLE3/CCT5/RPS5/HPRT1/TUFM/MRPL23/SLC25A3/SRS…
HALLMARK_MYC_TARGETS_V2	HALLMARK_MYC_TARGETS_V2	57	-0.754962	-2.69853	1e-10	7.14286e-10	3.30827e-10	2625	tags=84%, list=21%, signal=67%	DDX18/WDR74/SORD/MCM5/TBRG4/MPHOSPH10/NOP2/CDK4/RABEPK/UTP20/AIMP2/NDUFAF4/TMEM97/PPRC1/FARSA/NOC4L/EXOSC5/PLK1/PES1/WDR43/MCM4/TFB2M/RRP9/NPM1/NOP56/NIP7/GRWD1/PHB1/IMP4/LAS1L/SUPV3L1/TCOF1/PRMT3/GNL3/MYBBP1A/UNG/HSPE1/BYSL/MRTO4/PUS1/HSPD1/NOLC1/DCTPP1/SRM/PA2G4/NOP16/PPAN/MYC
HALLMARK_E2F_TARGETS	HALLMARK_E2F_TARGETS	200	-0.586398	-2.6097	1e-10	7.14286e-10	3.30827e-10	3440	tags=65%, list=27%, signal=48%	AURKA/TIMELESS/KIF2C/SUV39H1/PTTG1/PRKDC/CDCA8/SHMT1/MMS22L/EXOSC8/TCF19/UBE2S/MSH2/NUP205/TACC3/MELK/BRCA1/UBR7/CDC25B/UBR7/MTHFD2/ZW10/SMC3/POLA2/CDCA3/CCNE1/TCF19/SMC1A/RAD51C/RPA2/SLBP/MCM5/PSIP1/TBRG4/TCF19/HMGB2/RPA1/KPNA2/EIF2S1/CENPM/LBR/TMPO/RFC3/SPAG5/XPO1/MLH1/NUP153/CDK4/TCF19/TUBB/NCAPD2/DUT/CKS1B/TCF19/TUBB/ILF3/RFC2/CDKN3/MYBL2/CDC20/NUDT21/ANP32E/RBBP7/GINS1/LMNB1/SRSF1/KIF22/STMN…
HALLMARK_TNFA_SIGNALING_VIA_NFKB	HALLMARK_TNFA_SIGNALING_VIA_NFKB	172	0.728653	2.42005	1e-10	7.14286e-10	3.30827e-10	1464	tags=45%, list=12%, signal=40%	OLR1/IL7R/SERPINE1/IL1B/ABCA1/EGR2/TNFAIP6/TNFRSF9/PTGS2/PHLDA1/IFIT2/LAMB3/CXCL2/BTG2/ATF3/JUN/SQSTM1/PTX3/TRAF1/IER3/SGK1/PLPP3/TIPARP/MAP3K8/SAT1/TRIB1/SOD2/KYNU/CDKN1A/BCL3/TNFAIP3/IL6ST/SLC2A3/IER3/IER3/SPSB1/PPP1R15A/PNRC1/CFLAR/KLF10/BCL2A1/ZFP36/DUSP5/NFIL3/IER3/MXD1/IL18/IER3/GPR183/BIRC3/SERPINB2/SDC4/DUSP1/CCL2/KLF6/TGIF1/TANK/MAFF/PTGER4/IER3/BCL6/DUSP4/FOS/PDLIM5/LDLR/NFAT5/BHLHE40/R…
HALLMARK_COMPLEMENT	HALLMARK_COMPLEMENT	139	0.717026	2.32401	1e-10	7.14286e-10	3.30827e-10	1639	tags=41%, list=13%, signal=36%	CFH/OLR1/CD36/MMP12/SERPINE1/C1QA/F5/C3/ITGAM/C2/CTSO/C2/LGALS3/DOCK4/GCA/S100A9/CTSO/CTSS/CPQ/CTSD/FCN1/KYNU/TNFAIP3/CASP1/C2/DUSP6/CLU/DUSP5/CASP4/CD46/SERPINB2/PRCP/PIK3R5/MAFF/CTSB/CR1/BRPF3/IRF1/ERAP2/LAMP2/CTSC/GPD2/TIMP2/PLSCR1/ANXA5/C2/DGKH/PSEN1/PRDM4/CASP10/SERPINA1/PLA2G4A/PIK3CA/GNG2/FCER1G/ADAM9/HSPA1A/EHD1/DOCK10/LIPA/GMFB/VCPIP1/STX4/CBLB
HALLMARK_INFLAMMATORY_RESPONSE	HALLMARK_INFLAMMATORY_RESPONSE	134	0.690594	2.2259	1e-10	7.14286e-10	3.30827e-10	1251	tags=35%, list=10%, signal=32%	OLR1/IL7R/SERPINE1/FPR1/IL1B/AQP9/TLR1/ABCA1/CCL7/TNFAIP6/TNFRSF9/CXCL8/BTG2/IL18RAP/MEFV/ADM/ADGRE1/AHR/P2RX4/BEST1/C5AR1/CYBB/CLEC5A/CDKN1A/C3AR1/SELL/CD48/MXD1/IL18/P2RX7/GPR183/IL10RA/CCL2/KLF6/FFAR2/PIK3R5/PTGER4/SLC31A2/HRH1/LDLR/IFNGR2/IRF1/SLC11A2/IFNGR2/NFKBIA/PSEN1/IRAK2/IFNAR1/PTAFR/TLR2/ATP2C1/ABI1
HALLMARK_KRAS_SIGNALING_UP	HALLMARK_KRAS_SIGNALING_UP	120	0.690186	2.21046	1e-10	7.14286e-10	3.30827e-10	1021	tags=31%, list=8%, signal=28%	CFH/SPP1/TFPI/IL7R/IL1B/SPON1/ADAMDEC1/VWA5A/PRDM1/EMP1/PTGS2/FUCA1/LY96/TLR8/GPNMB/TRAF1/CTSS/TRIB1/TNFAIP3/NRP1/DUSP6/C3AR1/PPP1R15A/MAFB/BIRC3/IL10RA/GLRX/EPB41L3/SDCCAG8/PSMB8/PECAM1/ADAM17/DNMBP/LAPTM5/SDCCAG8/TOR1AIP2/MMD/CCSER2/ETS1/CSF2RA
HALLMARK_OXIDATIVE_PHOSPHORYLATION	HALLMARK_OXIDATIVE_PHOSPHORYLATION	196	-0.481719	-2.14071	2.61261e-10	1.63288e-09	7.56281e-10	3489	tags=56%, list=27%, signal=41%	ISCA1/TIMM9/COX6A1/NDUFB7/NDUFA3/UQCRB/ECHS1/MTRR/NDUFA3/IMMT/NNT/ALDH6A1/ATP5PB/NDUFA5/MRPL35/UQCRC1/SLC25A11/ATP5F1B/UQCRH/TOMM70/IDH3B/OXA1L/ATP5PO/CYCS/DLD/HSD17B10/NDUFS2/NDUFB3/NDUFA6/SDHA/RHOT2/MRPS22/ATP5F1C/SDHB/COX6C/ATP5MG/ATP5PD/NDUFA6/MPC1/UQCRFS1/LDHB/NDUFA6/NDUFA6/ATP5F1A/COX4I1/COX7A2/TIMM10/SUCLA2/COX11/MRPS15/COX5A/DLAT/COX7C/FXN/FH/UQCRQ/ACADSB/UQCR11/MRPL34/OAT/ATP5PF/NDUFS3/U…
HALLMARK_COAGULATION	HALLMARK_COAGULATION	77	0.74568	2.26285	5.00373e-10	2.77985e-09	1.28751e-09	1176	tags=34%, list=9%, signal=32%	CFH/OLR1/A2M/SERPINE1/C1QA/MMP1/ANXA1/C3/C2/CTSO/C2/CTSO/THBD/CPQ/C8B/C2/DUSP6/CLU/MMP2/CAPN2/PROS1/SERPINB2/CTSK/MAFF/CTSB/GSN/PECAM1/LAMP2/C2/SERPINA1
HALLMARK_P53_PATHWAY	HALLMARK_P53_PATHWAY	169	0.611254	2.03108	5.65879e-09	2.82939e-08	1.31046e-08	935	tags=24%, list=7%, signal=23%	TM4SF1/ZNF365/VWA5A/SLC7A11/CDKN2B/ABHD4/DDIT3/TCN2/FUCA1/DDIT4/OSGIN1/BTG2/ATF3/JUN/IFI30/IER3/CTSD/HMOX1/SAT1/CDKN1A/TXNIP/GM2A/CASP1/IER3/IER3/PPP1R15A/WWP1/EPHX1/PTPN14/IER3/MXD1/IER3/RETSAT/S100A10/KIF13B/CD81/IER3/UPP1/FOS/MXD4/FOXO3/RNF19B/ZMAT3/SESN1
HALLMARK_APOPTOSIS	HALLMARK_APOPTOSIS	129	0.642103	2.06552	1.30215e-08	5.91886e-08	2.74137e-08	1647	tags=36%, list=13%, signal=32%	IL1B/EMP1/ANXA1/DDIT3/CD2/BTG2/LGALS3/ATF3/BMF/JUN/SQSTM1/IER3/HMOX1/SAT1/SOD2/CDKN1A/TXNIP/CASP1/IER3/IER3/CLU/IGF2R/CFLAR/MMP2/CASP4/DPYD/IER3/IL18/IER3/BIRC3/RETSAT/CASP8/IER3/GSN/LMNA/IFNGR1/XIAP/CYLD/SC5D/IRF1/TIMP2/RNASEL/PMAIP1/PSEN1/SPTAN1/DNAJC3/SMAD7/GADD45A/BNIP3L/PPT1/CD69/CTNNB1/PAK1/PLCB2
HALLMARK_INTERFERON_GAMMA_RESPONSE	HALLMARK_INTERFERON_GAMMA_RESPONSE	161	0.616517	2.02985	1.42069e-08	5.91954e-08	2.74168e-08	2190	tags=36%, list=17%, signal=30%	CFH/SLAMF7/FPR1/CD86/CCL7/IFI44/TNFAIP6/PTGS2/IFIT2/SAMD9L/BANK1/MVP/IFI30/IFIT3/HERC6/DDX60/SOD2/CDKN1A/TNFAIP3/SAMHD1/TXNIP/CASP1/SPPL2A/PARP14/CASP4/IRF9/IL10RA/OASL/CCL2/RAPGEF6/CASP8/B2M/NCOA3/UPP1/B2M/PSMB8/APOL6/TNFAIP2/IRF1/DDX58/PLSCR1/ARID5B/NFKBIA/RSAD2/OAS3/IRF5/IL18BP/PLA2G4A/CSF2RB/IFIH1/TRIM25/HLA-B/NAMPT/LATS2/FCGR1A/CD69/BPGM/TRIM21/STAT2/IFNAR2/JAK2/PDE4B/IRF2/TNFSF10/EIF4E3/IL4…
HALLMARK_G2M_CHECKPOINT	HALLMARK_G2M_CHECKPOINT	197	-0.432447	-1.91567	1.81151e-07	6.96735e-07	3.22699e-07	3440	tags=52%, list=27%, signal=39%	SMAD3/ESPL1/TOP2A/TPX2/AURKA/TOP1/KIF2C/SUV39H1/PTTG1/HNRNPU/CUL1/CDC7/BUB1/PBK/NUSAP1/UBE2S/PRPF4B/CDC45/TACC3/CCNF/EXO1/FANCC/CDC25B/KIF11/ORC5/POLA2/SMC2/SMC1A/RPA2/CDC6/YTHDC1/MCM5/CUL4A/HMGN2/KPNA2/LBR/TMPO/E2F4/XPO1/CDK4/KPNB1/KIF23/INCENP/CCNA2/CKS1B/ILF3/CDKN3/RBM14/MYBL2/CDC20/TNPO2/HIRA/NSD2/SMARCC1/HOXC10/KMT5A/LMNB1/SRSF1/KIF22/DTYMK/LIG3/STMN1/SYNCRIP/POLE/TLE3/DDX39A/SRSF2/TFDP1/BIR…
HALLMARK_IL6_JAK_STAT3_SIGNALING	HALLMARK_IL6_JAK_STAT3_SIGNALING	64	0.703183	2.08081	5.70074e-07	2.03598e-06	9.4298e-07	1209	tags=31%, list=10%, signal=28%	A2M/CD36/IL1B/CCL7/TNFRSF21/JUN/MAP3K8/HMOX1/CCR1/IL6ST/IL13RA1/IRF9/STAM2/PIK3R5/IFNGR1/IFNGR2/IRF1/CSF2RA/IFNGR2/IFNAR1/TLR2/CSF2RB
HALLMARK_HYPOXIA	HALLMARK_HYPOXIA	135	0.595336	1.92281	1.77379e-06	5.91264e-06	2.73849e-06	1088	tags=33%, list=9%, signal=31%	SERPINE1/TGFBI/PLIN2/DDIT3/DDIT4/ATF3/JUN/AMPD3/ADM/IER3/TIPARP/KLHL24/HMOX1/CDKN1A/TNFAIP3/SLC2A3/IER3/IER3/PPP1R15A/PNRC1/SLC6A6/CCNG2/ZFP36/NFIL3/IER3/IER3/GLRX/SDC4/HEXA/DUSP1/ATP7A/KLF6/IDS/MAFF/IER3/FOS/FOXO3/BHLHE40/RRAGD/PAM/GCNT2/NAGK/FOSL2/ETS1/S100A4/ANXA2/GBE1
HALLMARK_IL2_STAT5_SIGNALING	HALLMARK_IL2_STAT5_SIGNALING	142	0.564783	1.83515	5.4393e-06	1.69978e-05	7.87267e-06	1226	tags=29%, list=10%, signal=27%	SPP1/CD86/TNFRSF9/EMP1/PHLDA1/PLIN2/TLR7/TNFRSF21/RHOH/ITGAV/CAPN3/GPR65/TRAF1/AHR/P2RX4/MAP3K8/NRP1/SMPDL3A/SLC2A3/SELL/IGF2R/SNX9/CD48/NFIL3/GABARAPL1/MXD1/IL10RA/HIPK2/PLEC/SWAP70/KLF6/MAFF/CD81/NCOA3/IFNGR1/BHLHE40/RRAGD/AHNAK/PLSCR1/ITGA6/NFKBIZ/BMPR2
HALLMARK_PROTEIN_SECRETION	HALLMARK_PROTEIN_SECRETION	87	0.611642	1.89815	4.01304e-05	0.00011803	5.46668e-05	2355	tags=44%, list=19%, signal=36%	ABCA1/CLN5/IGF2R/ATP7A/STX7/SGMS1/RAB9A/CLCN3/GALC/VAMP4/STX12/SEC22B/DST/PAM/DOP1A/LAMP2/CTSC/ATP6V1H/ARFGEF2/SEC31A/GLA/BET1/YIPF6/ARFIP1/PPT1/CD63/YKT6/RAB5A/CLTC/GBF1/RPS6KA3/AP3B1/VPS4B/TSG101/RAB14/GOLGA4/VAMP3/COPB1/MAPK1
HALLMARK_EPITHELIAL_MESENCHYMAL_TRANSITION	HALLMARK_EPITHELIAL_MESENCHYMAL_TRANSITION	84	0.625537	1.92415	6.50717e-05	0.000180095	8.34124e-05	1746	tags=35%, list=14%, signal=30%	SPP1/SERPINE1/MMP1/TGFBI/CXCL8/GLIPR1/FUCA1/DPYSL3/COL6A3/ITGAV/JUN/PTX3/SAT1/TNFAIP3/MMP2/FAP/SDC4/QSOX1/DAB2/DST/VIM/GADD45A/ANPEP/ITGB1/ITGA5/NOTCH2/COPA/FSTL1/FLNA
HALLMARK_INTERFERON_ALPHA_RESPONSE	HALLMARK_INTERFERON_ALPHA_RESPONSE	82	0.615032	1.88515	6.84361e-05	0.000180095	8.34124e-05	2028	tags=30%, list=16%, signal=25%	IFI44/IFIT2/TMEM140/SAMD9L/OAS1/IFI30/IFIT3/HERC6/DDX60/TXNIP/CASP1/SELL/SAMD9/PARP14/IRF9/OASL/CASP8/B2M/B2M/PSMB8/NCOA7/IRF1/PLSCR1/RSAD2/IFIH1/TRIM25/TRIM21/STAT2/TRIM5/CCRL2/IRF2/ELF1/IL4R/IFI35/CMPK2
HALLMARK_XENOBIOTIC_METABOLISM	HALLMARK_XENOBIOTIC_METABOLISM	124	0.553481	1.77945	0.000129414	0.000323536	0.000149848	1163	tags=21%, list=9%, signal=20%	CD36/CYP17A1/SERPINE1/AQP9/CYP1A1/ITIH4/TDO2/TDO2/VNN1/CES1/CES1/HMOX1/KYNU/SLC6A6/GCLC/EPHX1/GABARAPL1/PROS1/RETSAT/ABCC2/UPP1/PDLIM5/NQO1/DHRS7/ALAS1/GCNT2/LPIN2/ACOX1/NPC1
HALLMARK_DNA_REPAIR	HALLMARK_DNA_REPAIR	144	-0.385742	-1.61795	0.000240019	0.000571475	0.000264683	3388	tags=44%, list=27%, signal=33%	ITPA/NELFE/GTF2A2/BOLA2/UPF3B/CLP1/DAD1/TAF6/DGUOK/MPG/RAD51/CSTF3/POLR1H/CDA/MRPL40/CETN2/POLA2/TAF10/RPA2/RFC4/RFC3/NELFB/GTF2F1/SAC3D1/ADRM1/DUT/POM121/AAAS/POLR2D/RFC2/EDF1/NUDT21/GTF3C5/POLA1/BOLA2/RBX1/HPRT1/POLR2E/POLR1H/XPC/ZWINT/UMPS/FEN1/POLD3/PCNA/APRT/RAE1/TYMS/GTF2H3/RPA3/POLR2F/SF3A3/SNAPC4/NELFE/PNP/NT5C/POLR2H/ALYREF/POLD1/RFC5/LIG1/ERCC2/IMPDH2/POLR1C/NME1/SSRP1/POLR2I/NME4/NELFE…
HALLMARK_ALLOGRAFT_REJECTION	HALLMARK_ALLOGRAFT_REJECTION	131	0.518077	1.6707	0.00032234	0.00073259	0.000339305	1323	tags=21%, list=10%, signal=19%	CD86/IL1B/TLR1/TLR6/CCL7/FCGR2B/IGSF6/CD2/C2/C2/GPR65/CRTAM/IL18RAP/CTSS/FGR/CCR1/BCL3/C2/FYB1/IL18/CCL2/CCR2/PTPRC/B2M/B2M/NCF4/RPS9/IFNGR1/IFNGR2/ETS1/C2/IFNGR2/PTPRC/TLR2/ITGB2/NCF4/ABI1/CFP/HLA-E/HLA-E
HALLMARK_ANGIOGENESIS	HALLMARK_ANGIOGENESIS	20	0.765649	1.83362	0.000815108	0.00177197	0.000820704	393	tags=30%, list=3%, signal=29%	OLR1/SPP1/TNFRSF21/ITGAV/THBD/NRP1
HALLMARK_TGF_BETA_SIGNALING	HALLMARK_TGF_BETA_SIGNALING	47	0.634269	1.77578	0.00136446	0.00284263	0.00131659	2576	tags=52%, list=20%, signal=42%	SERPINE1/LTBP2/SKIL/PPP1R15A/ACVR1/KLF10/TGFBR1/HIPK2/TGIF1/SKI/XIAP/IFNGR2/IFNGR2/BMPR2/SMAD7/CTNNB1/APC/SMURF2/ID2/RAB31/SMURF1/FNTA/TRIM33/JUNB/SLC20A1
HALLMARK_UV_RESPONSE_DN	HALLMARK_UV_RESPONSE_DN	102	0.529999	1.67734	0.00150036	0.00300072	0.00138981	1319	tags=25%, list=10%, signal=22%	TFPI/SERPINE1/KALRN/PTGFR/PPARG/PLPP3/NRP1/SCN8A/TGFBR2/ADD3/ATXN1/DUSP1/PDLIM5/DAB2/LDLR/BHLHE40/PTEN/SYNE1/ANXA2/ZMIZ1/ATP2C1/ATRN/AGGF1/PRDM2/SMAD7/ADORA2B
HALLMARK_CHOLESTEROL_HOMEOSTASIS	HALLMARK_CHOLESTEROL_HOMEOSTASIS	63	0.539986	1.58805	0.0135551	0.0260674	0.0120733	1949	tags=37%, list=15%, signal=31%	CXCL16/LGALS3/ATF3/PPARG/CPEB2/CLU/PNRC1/NFIL3/STARD4/LDLR/HMGCR/SC5D/PLSCR1/ANXA5/CYP51A1/S100A11/MVK/CTNNB1/IDI1/SQLE/NIBAN1/ALCAM/ATF5
