# Supplementary material for: Core transcriptional regulatory circuitry molecule ZNF217 promotes AML cell proliferation by up-regulating MYB
Source: Int J Biol Sci. 2025 Feb 18;21(5):1966–83. doi: 10.7150/ijbs.103211 (PMC11900805; doi:10.7150/ijbs.103211)
Supplement: Supplementary file 1 — Supplementary figures and tables. [file ijbsv21p1966s1.zip › Supplementary/Table S3.xlsx]

## Sheet: Sheet1
The qPCR primers
Gene		Sequence
GAPDH forward		TGCACCACCAACTGCTTAG
GAPDH reverse		GATGCAGGGATGATGTTC
ZNF217 forward		AAACATGCCAACTCAATCCCTC
ZNF217 reverse		GGAATGGAACAACAGCGGT
ELF1 forward		TGTCCAACAGAACGACCTAGT
ELF1 reverse		GGCAGGAAAAATAGCTGGATCAC
MEF2D forward		CCAGCGAATCACCGACGAG
MEF2D reverse		GCAGTCACATAGCACGCTC
RUNX2 forward		TGGTTACTGTCATGGCGGGTA
RUNX2 reverse		TCTCAGATCGTTGAACCTTGCTA
FOXP1 forward		ATGATGCAAGAATCTGGGACTG
FOXP1 reverse		GGATGGCTGAACCGTTACTTTT
MYB forward		ATCTCCCGAATCGAACAGATGT
MYB reverse		TGCTTGGCAATAACAGACCAAC
HSPD1 forward		ATGCTTCGGTTACCCACAGTC
HSPD1 reverse		AGCCCGAGTGAGATGAGGAG
CHI3L1 forward		GTGAAGGCGTCTCAAACAGG
CHI3L1 reverse		GAAGCGGTCAAGGGCATCT
ZNF117 forward		CCAGTCATCGACCCTTACTACA
ZNF117 reverse		CTTTGAGGCTTGGTTAAAAGCTC
CD36 forward		GGCTGTGACCGGAACTGTG
CD36 reverse		AGGTCTCCAACTGGCATTAGAA
