# Supplementary material for: Core transcriptional regulatory circuitry molecule ZNF217 promotes AML cell proliferation by up-regulating MYB
Source: Int J Biol Sci. 2025 Feb 18;21(5):1966–83. doi: 10.7150/ijbs.103211 (PMC11900805; doi:10.7150/ijbs.103211)
Supplement: Supplementary file 1 — Supplementary figures and tables. [file ijbsv21p1966s1.zip › Supplementary/Table S4.xlsx]

## Sheet: Sheet1
Protein	information
ZNF217	A303-266A; BETHYL, USA
ELF1	ab64937, Abcam, USA
MEF2D	14353-1-AP, Proteintech, China
RUNX2	20700-1-AP, Proteintech, China
FOXP1	#4402T, CST, USA
Flag	ab125243, Abcam, USA
IgG	ab172730, Abcam, USA
GAPDH	ab128915, Abcam, USA
MYB	#12319, CST, USA
CD34-APC	BD#340441
CD45-PE	BD#561866
CD38-FITC	Biolengend#356610
CD45	560915, BD, USA
Ki67	GB111499-100, Servicebio, China
C-MYC	GB13076-50, Servicebio, China
LDB1	#64994, CST, USA
