# Supplementary material for: Core transcriptional regulatory circuitry molecule ZNF217 promotes AML cell proliferation by up-regulating MYB
Source: Int J Biol Sci. 2025 Feb 18;21(5):1966–83. doi: 10.7150/ijbs.103211 (PMC11900805; doi:10.7150/ijbs.103211)
Supplement: Supplementary file 1 — Supplementary figures and tables. [file ijbsv21p1966s1.zip › Supplementary/Table S5.xlsx]

## Sheet: Expression
	Group	Expression	SampleName
LAML(T=173,N=337)	Tumor	4.3031	TCGA-AB-2972-03
LAML(T=173,N=337)	Tumor	5.0326	TCGA-AB-2914-03
LAML(T=173,N=337)	Tumor	4.5411	TCGA-AB-2967-03
LAML(T=173,N=337)	Tumor	4.6312	TCGA-AB-2892-03
LAML(T=173,N=337)	Tumor	3.3828	TCGA-AB-2976-03
LAML(T=173,N=337)	Tumor	4.9482	TCGA-AB-2943-03
LAML(T=173,N=337)	Tumor	2.2019	TCGA-AB-2986-03
LAML(T=173,N=337)	Tumor	5.0131	TCGA-AB-2869-03
LAML(T=173,N=337)	Tumor	4.8758	TCGA-AB-3009-03
LAML(T=173,N=337)	Tumor	4.3463	TCGA-AB-2879-03
LAML(T=173,N=337)	Tumor	4.6023	TCGA-AB-2994-03
LAML(T=173,N=337)	Tumor	5.1453	TCGA-AB-2870-03
LAML(T=173,N=337)	Tumor	5.467	TCGA-AB-2981-03
LAML(T=173,N=337)	Tumor	4.3814	TCGA-AB-2884-03
LAML(T=173,N=337)	Tumor	4.8768	TCGA-AB-2998-03
LAML(T=173,N=337)	Tumor	3.011	TCGA-AB-2978-03
LAML(T=173,N=337)	Tumor	4.5117	TCGA-AB-2875-03
LAML(T=173,N=337)	Tumor	3.7486	TCGA-AB-2956-03
LAML(T=173,N=337)	Tumor	4.3667	TCGA-AB-2965-03
LAML(T=173,N=337)	Tumor	4.4523	TCGA-AB-3008-03
LAML(T=173,N=337)	Tumor	4.7704	TCGA-AB-2844-03
LAML(T=173,N=337)	Tumor	3.8411	TCGA-AB-3012-03
LAML(T=173,N=337)	Tumor	3.6657	TCGA-AB-2853-03
LAML(T=173,N=337)	Tumor	3.8837	TCGA-AB-2876-03
LAML(T=173,N=337)	Tumor	4.2987	TCGA-AB-2949-03
LAML(T=173,N=337)	Tumor	4.8455	TCGA-AB-2820-03
LAML(T=173,N=337)	Tumor	4.0436	TCGA-AB-3007-03
LAML(T=173,N=337)	Tumor	4.8954	TCGA-AB-2851-03
LAML(T=173,N=337)	Tumor	5.2533	TCGA-AB-2915-03
LAML(T=173,N=337)	Tumor	4.4686	TCGA-AB-2988-03
LAML(T=173,N=337)	Tumor	3.5022	TCGA-AB-2862-03
LAML(T=173,N=337)	Tumor	3.8064	TCGA-AB-2847-03
LAML(T=173,N=337)	Tumor	4.579	TCGA-AB-2859-03
LAML(T=173,N=337)	Tumor	4.9175	TCGA-AB-2838-03
LAML(T=173,N=337)	Tumor	4.8435	TCGA-AB-2917-03
LAML(T=173,N=337)	Tumor	4.6023	TCGA-AB-2826-03
LAML(T=173,N=337)	Tumor	5.5154	TCGA-AB-2825-03
LAML(T=173,N=337)	Tumor	4.0366	TCGA-AB-2840-03
LAML(T=173,N=337)	Tumor	4.5442	TCGA-AB-2816-03
LAML(T=173,N=337)	Tumor	4.0532	TCGA-AB-2868-03
LAML(T=173,N=337)	Tumor	3.4411	TCGA-AB-2821-03
LAML(T=173,N=337)	Tumor	3.5851	TCGA-AB-2843-03
LAML(T=173,N=337)	Tumor	4.7269	TCGA-AB-2871-03
LAML(T=173,N=337)	Tumor	3.9856	TCGA-AB-2938-03
LAML(T=173,N=337)	Tumor	3.8501	TCGA-AB-2846-03
LAML(T=173,N=337)	Tumor	5.151	TCGA-AB-2860-03
LAML(T=173,N=337)	Tumor	4.5021	TCGA-AB-2849-03
LAML(T=173,N=337)	Tumor	4.6065	TCGA-AB-2891-03
LAML(T=173,N=337)	Tumor	3.8571	TCGA-AB-2932-03
LAML(T=173,N=337)	Tumor	1.9601	TCGA-AB-2984-03
LAML(T=173,N=337)	Tumor	4.0807	TCGA-AB-2858-03
LAML(T=173,N=337)	Tumor	4.7192	TCGA-AB-2901-03
LAML(T=173,N=337)	Tumor	4.4176	TCGA-AB-2912-03
LAML(T=173,N=337)	Tumor	4.8028	TCGA-AB-2834-03
LAML(T=173,N=337)	Tumor	4.3827	TCGA-AB-2931-03
LAML(T=173,N=337)	Tumor	4.3944	TCGA-AB-2935-03
LAML(T=173,N=337)	Tumor	4.7981	TCGA-AB-2921-03
LAML(T=173,N=337)	Tumor	5.1301	TCGA-AB-2924-03
LAML(T=173,N=337)	Tumor	3.8935	TCGA-AB-2824-03
LAML(T=173,N=337)	Tumor	5.0339	TCGA-AB-2970-03
LAML(T=173,N=337)	Tumor	3.8147	TCGA-AB-2874-03
LAML(T=173,N=337)	Tumor	4.9691	TCGA-AB-2939-03
LAML(T=173,N=337)	Tumor	4.3793	TCGA-AB-2808-03
LAML(T=173,N=337)	Tumor	3.5212	TCGA-AB-2877-03
LAML(T=173,N=337)	Tumor	6.0193	TCGA-AB-2837-03
LAML(T=173,N=337)	Tumor	4.3625	TCGA-AB-2835-03
LAML(T=173,N=337)	Tumor	3.3134	TCGA-AB-2878-03
LAML(T=173,N=337)	Tumor	3.6474	TCGA-AB-2861-03
LAML(T=173,N=337)	Tumor	2.9562	TCGA-AB-2920-03
LAML(T=173,N=337)	Tumor	4.958	TCGA-AB-2842-03
LAML(T=173,N=337)	Tumor	3.9691	TCGA-AB-2900-03
LAML(T=173,N=337)	Tumor	3.6838	TCGA-AB-2925-03
LAML(T=173,N=337)	Tumor	3.4596	TCGA-AB-2979-03
LAML(T=173,N=337)	Tumor	4.0118	TCGA-AB-2942-03
LAML(T=173,N=337)	Tumor	3.0825	TCGA-AB-2803-03
LAML(T=173,N=337)	Tumor	4.3075	TCGA-AB-2866-03
LAML(T=173,N=337)	Tumor	4.8871	TCGA-AB-2983-03
LAML(T=173,N=337)	Tumor	4.6938	TCGA-AB-2966-03
LAML(T=173,N=337)	Tumor	3.2267	TCGA-AB-2841-03
LAML(T=173,N=337)	Tumor	2.9911	TCGA-AB-2811-03
LAML(T=173,N=337)	Tumor	4.8545	TCGA-AB-3000-03
LAML(T=173,N=337)	Tumor	4.1327	TCGA-AB-2896-03
LAML(T=173,N=337)	Tumor	4.197	TCGA-AB-2985-03
LAML(T=173,N=337)	Tumor	4.5053	TCGA-AB-2987-03
LAML(T=173,N=337)	Tumor	4.47	TCGA-AB-2887-03
LAML(T=173,N=337)	Tumor	4.8827	TCGA-AB-2940-03
LAML(T=173,N=337)	Tumor	4.6224	TCGA-AB-2959-03
LAML(T=173,N=337)	Tumor	3.7127	TCGA-AB-2894-03
LAML(T=173,N=337)	Tumor	3.5411	TCGA-AB-2991-03
LAML(T=173,N=337)	Tumor	5.8724	TCGA-AB-2805-03
LAML(T=173,N=337)	Tumor	3.5911	TCGA-AB-2819-03
LAML(T=173,N=337)	Tumor	2.5804	TCGA-AB-2812-03
LAML(T=173,N=337)	Tumor	4.546	TCGA-AB-2971-03
LAML(T=173,N=337)	Tumor	2.7508	TCGA-AB-2990-03
LAML(T=173,N=337)	Tumor	3.7919	TCGA-AB-2854-03
LAML(T=173,N=337)	Tumor	4.2714	TCGA-AB-2898-03
LAML(T=173,N=337)	Tumor	4.3009	TCGA-AB-2857-03
LAML(T=173,N=337)	Tumor	3.7248	TCGA-AB-2918-03
LAML(T=173,N=337)	Tumor	2.7161	TCGA-AB-3005-03
LAML(T=173,N=337)	Tumor	4.6376	TCGA-AB-2890-03
LAML(T=173,N=337)	Tumor	4.1061	TCGA-AB-2928-03
LAML(T=173,N=337)	Tumor	5.85	TCGA-AB-2910-03
LAML(T=173,N=337)	Tumor	3.2959	TCGA-AB-2927-03
LAML(T=173,N=337)	Tumor	5.1547	TCGA-AB-2899-03
LAML(T=173,N=337)	Tumor	4.652	TCGA-AB-2930-03
LAML(T=173,N=337)	Tumor	4.7903	TCGA-AB-2880-03
LAML(T=173,N=337)	Tumor	4.1036	TCGA-AB-2919-03
LAML(T=173,N=337)	Tumor	3.992	TCGA-AB-2817-03
LAML(T=173,N=337)	Tumor	4.6323	TCGA-AB-2865-03
LAML(T=173,N=337)	Tumor	4.7049	TCGA-AB-2973-03
LAML(T=173,N=337)	Tumor	3.0358	TCGA-AB-2897-03
LAML(T=173,N=337)	Tumor	4.6691	TCGA-AB-2963-03
LAML(T=173,N=337)	Tumor	1.6558	TCGA-AB-2977-03
LAML(T=173,N=337)	Tumor	3.4868	TCGA-AB-2908-03
LAML(T=173,N=337)	Tumor	4.9556	TCGA-AB-2886-03
LAML(T=173,N=337)	Tumor	5.5008	TCGA-AB-2916-03
LAML(T=173,N=337)	Tumor	4.0541	TCGA-AB-2848-03
LAML(T=173,N=337)	Tumor	2.7422	TCGA-AB-2856-03
LAML(T=173,N=337)	Tumor	4.5342	TCGA-AB-2881-03
LAML(T=173,N=337)	Tumor	4.0884	TCGA-AB-2903-03
LAML(T=173,N=337)	Tumor	4.7597	TCGA-AB-2911-03
LAML(T=173,N=337)	Tumor	4.6566	TCGA-AB-2934-03
LAML(T=173,N=337)	Tumor	3.8581	TCGA-AB-2839-03
LAML(T=173,N=337)	Tumor	3.9737	TCGA-AB-2999-03
LAML(T=173,N=337)	Tumor	3.5863	TCGA-AB-2980-03
LAML(T=173,N=337)	Tumor	4.9463	TCGA-AB-2885-03
LAML(T=173,N=337)	Tumor	4.3249	TCGA-AB-2996-03
LAML(T=173,N=337)	Tumor	4.8861	TCGA-AB-2806-03
LAML(T=173,N=337)	Tumor	3.3307	TCGA-AB-2867-03
LAML(T=173,N=337)	Tumor	4.7318	TCGA-AB-2855-03
LAML(T=173,N=337)	Tumor	5.3498	TCGA-AB-2828-03
LAML(T=173,N=337)	Tumor	3.8391	TCGA-AB-2975-03
LAML(T=173,N=337)	Tumor	4.5898	TCGA-AB-2882-03
LAML(T=173,N=337)	Tumor	4.208	TCGA-AB-2944-03
LAML(T=173,N=337)	Tumor	5.1595	TCGA-AB-2954-03
LAML(T=173,N=337)	Tumor	5.4529	TCGA-AB-2818-03
LAML(T=173,N=337)	Tumor	4.1978	TCGA-AB-2822-03
LAML(T=173,N=337)	Tumor	4.3527	TCGA-AB-2873-03
LAML(T=173,N=337)	Tumor	4.2072	TCGA-AB-2950-03
LAML(T=173,N=337)	Tumor	4.2289	TCGA-AB-2952-03
LAML(T=173,N=337)	Tumor	4.6497	TCGA-AB-2895-03
LAML(T=173,N=337)	Tumor	3.0876	TCGA-AB-2883-03
LAML(T=173,N=337)	Tumor	5.0704	TCGA-AB-2948-03
LAML(T=173,N=337)	Tumor	4.2921	TCGA-AB-3006-03
LAML(T=173,N=337)	Tumor	4.9519	TCGA-AB-2889-03
LAML(T=173,N=337)	Tumor	4.9635	TCGA-AB-2815-03
LAML(T=173,N=337)	Tumor	4.4764	TCGA-AB-2823-03
LAML(T=173,N=337)	Tumor	5.1404	TCGA-AB-2955-03
LAML(T=173,N=337)	Tumor	4.1441	TCGA-AB-2993-03
LAML(T=173,N=337)	Tumor	4.245	TCGA-AB-2904-03
LAML(T=173,N=337)	Tumor	4.4913	TCGA-AB-2830-03
LAML(T=173,N=337)	Tumor	3.7773	TCGA-AB-3002-03
LAML(T=173,N=337)	Tumor	4.0357	TCGA-AB-2941-03
LAML(T=173,N=337)	Tumor	2.8701	TCGA-AB-2832-03
LAML(T=173,N=337)	Tumor	3.6277	TCGA-AB-2872-03
LAML(T=173,N=337)	Tumor	4.6077	TCGA-AB-2969-03
LAML(T=173,N=337)	Tumor	3.8136	TCGA-AB-3011-03
LAML(T=173,N=337)	Tumor	4.3356	TCGA-AB-2913-03
LAML(T=173,N=337)	Tumor	4.8895	TCGA-AB-2813-03
LAML(T=173,N=337)	Tumor	5.0989	TCGA-AB-2936-03
LAML(T=173,N=337)	Tumor	5.3093	TCGA-AB-2929-03
LAML(T=173,N=337)	Tumor	1.1184	TCGA-AB-2810-03
LAML(T=173,N=337)	Tumor	5.4363	TCGA-AB-2836-03
LAML(T=173,N=337)	Tumor	5.1388	TCGA-AB-2814-03
LAML(T=173,N=337)	Tumor	4.4855	TCGA-AB-2946-03
LAML(T=173,N=337)	Tumor	4.0401	TCGA-AB-2995-03
LAML(T=173,N=337)	Tumor	3.3177	TCGA-AB-2964-03
LAML(T=173,N=337)	Tumor	3.8157	TCGA-AB-2863-03
LAML(T=173,N=337)	Tumor	5.0661	TCGA-AB-2845-03
LAML(T=173,N=337)	Tumor	2.8502	TCGA-AB-2893-03
LAML(T=173,N=337)	Tumor	4.5392	TCGA-AB-2933-03
LAML(T=173,N=337)	Tumor	4.5136	TCGA-AB-2833-03
LAML(T=173,N=337)	Tumor	3.3134	TCGA-AB-2937-03
LAML(T=173,N=337)	Normal	0.2277	GTEX-VJYA-0005-SM-3P5ZD
LAML(T=173,N=337)	Normal	2.2723	GTEX-POMQ-0006-SM-5SI7D
LAML(T=173,N=337)	Normal	0.434	GTEX-1399Q-0005-SM-5NQAG
LAML(T=173,N=337)	Normal	1.6093	GTEX-ZPIC-0005-SM-4WWEB
LAML(T=173,N=337)	Normal	2.081	GTEX-WHSB-0005-SM-3LK7C
LAML(T=173,N=337)	Normal	2.7657	GTEX-POYW-0006-SM-2XCF4
LAML(T=173,N=337)	Normal	4.2227	GTEX-RU1J-0006-SM-2TF6M
LAML(T=173,N=337)	Normal	2.036	GTEX-XMD2-0006-SM-4WWEG
LAML(T=173,N=337)	Normal	2.9013	GTEX-YBZK-0005-SM-59HKG
LAML(T=173,N=337)	Normal	0.3796	GTEX-Q2AG-0005-SM-5SI7F
LAML(T=173,N=337)	Normal	4.423	GTEX-132AR-0006-SM-5NQ7N
LAML(T=173,N=337)	Normal	0.547	GTEX-13OVK-0006-SM-5O9B7
LAML(T=173,N=337)	Normal	4.1994	GTEX-X4LF-0006-SM-3NMCO
LAML(T=173,N=337)	Normal	3.1011	GTEX-OXRL-0005-SM-3LK6A
LAML(T=173,N=337)	Normal	3.8541	GTEX-1497J-0005-SM-5NQBD
LAML(T=173,N=337)	Normal	3.5473	GTEX-Q2AI-0006-SM-2I3FG
LAML(T=173,N=337)	Normal	1.5366	GTEX-P4PP-0005-SM-2HMKX
LAML(T=173,N=337)	Normal	2.2603	GTEX-XBED-0006-SM-47JXO
LAML(T=173,N=337)	Normal	1.2209	GTEX-13OVG-0005-SM-5P9HA
LAML(T=173,N=337)	Normal	-2.2447	GTEX-11EQ8-0006-SM-5P9HJ
LAML(T=173,N=337)	Normal	-0.8084	GTEX-131XH-0006-SM-5O98V
LAML(T=173,N=337)	Normal	0.6699	GTEX-14BIL-0006-SM-5N9F2
LAML(T=173,N=337)	Normal	-1.2481	GTEX-NPJ8-0007-SM-26GMF
LAML(T=173,N=337)	Normal	3.3478	GTEX-11DXX-0005-SM-5NQ8B
LAML(T=173,N=337)	Normal	0.3115	GTEX-11O72-0006-SM-5O9DB
LAML(T=173,N=337)	Normal	2.036	GTEX-ZVT4-0006-SM-57WB8
LAML(T=173,N=337)	Normal	1.9895	GTEX-OHPM-0006-SM-2HMKU
LAML(T=173,N=337)	Normal	2.6019	GTEX-ZXES-0005-SM-57WCB
LAML(T=173,N=337)	Normal	4.1002	GTEX-P4PQ-0005-SM-2HMKJ
LAML(T=173,N=337)	Normal	4.3702	GTEX-1211K-0006-SM-5MR53
LAML(T=173,N=337)	Normal	1.2455	GTEX-14A5I-0005-SM-5N9FU
LAML(T=173,N=337)	Normal	-0.4719	GTEX-P44G-0006-SM-2TC6A
LAML(T=173,N=337)	Normal	2.3926	GTEX-QDVJ-0005-SM-2TC5X
LAML(T=173,N=337)	Normal	2.7073	GTEX-T6MO-0006-SM-32QOU
LAML(T=173,N=337)	Normal	1.7009	GTEX-11UD2-0005-SM-5NQ9B
LAML(T=173,N=337)	Normal	2.8096	GTEX-TMZS-0006-SM-3DB8G
LAML(T=173,N=337)	Normal	2.8819	GTEX-X88G-0006-SM-47JX5
LAML(T=173,N=337)	Normal	0.7321	GTEX-11GSP-0006-SM-5N9EL
LAML(T=173,N=337)	Normal	3.864	GTEX-14DAR-0006-SM-5N9GC
LAML(T=173,N=337)	Normal	1.2147	GTEX-Y111-0006-SM-4SOIO
LAML(T=173,N=337)	Normal	-2.3147	GTEX-QMR6-0005-SM-32PKY
LAML(T=173,N=337)	Normal	1.3623	GTEX-X638-0005-SM-47JX6
LAML(T=173,N=337)	Normal	1.0151	GTEX-1314G-0005-SM-5NQ9O
LAML(T=173,N=337)	Normal	2.9262	GTEX-N7MT-0007-SM-3GACQ
LAML(T=173,N=337)	Normal	1.0433	GTEX-12584-0005-SM-5N9GM
LAML(T=173,N=337)	Normal	0.8327	GTEX-N7MS-0007-SM-2D7W1
LAML(T=173,N=337)	Normal	3.0774	GTEX-Y3IK-0005-SM-4WWDE
LAML(T=173,N=337)	Normal	3.5947	GTEX-WRHU-0006-SM-3MJF6
LAML(T=173,N=337)	Normal	2.233	GTEX-R53T-0005-SM-3GADK
LAML(T=173,N=337)	Normal	0.6608	GTEX-12126-0006-SM-5O9B8
LAML(T=173,N=337)	Normal	0.4552	GTEX-PWCY-0005-SM-2I3E2
LAML(T=173,N=337)	Normal	0.6425	GTEX-13CF3-0006-SM-5N9ED
LAML(T=173,N=337)	Normal	-0.4719	GTEX-PW2O-0006-SM-2I3DV
LAML(T=173,N=337)	Normal	3.5839	GTEX-13FTW-0005-SM-5LZVZ
LAML(T=173,N=337)	Normal	2.727	GTEX-PLZ6-0006-SM-33HBZ
LAML(T=173,N=337)	Normal	1.7575	GTEX-11ZTT-0006-SM-5N9FX
LAML(T=173,N=337)	Normal	1.595	GTEX-ZLV1-0005-SM-4WWAP
LAML(T=173,N=337)	Normal	3.4464	GTEX-ZVP2-0005-SM-51MRK
LAML(T=173,N=337)	Normal	2.1734	GTEX-132NY-0005-SM-5O9AC
LAML(T=173,N=337)	Normal	1.8643	GTEX-TMKS-0005-SM-33OV7
LAML(T=173,N=337)	Normal	-0.9686	GTEX-R45C-0006-SM-3GAD6
LAML(T=173,N=337)	Normal	2.5163	GTEX-XPT6-0006-SM-4B66Q
LAML(T=173,N=337)	Normal	2.0183	GTEX-139D8-0006-SM-5LZX8
LAML(T=173,N=337)	Normal	1.0711	GTEX-WVLH-0006-SM-3MJF7
LAML(T=173,N=337)	Normal	1.3454	GTEX-XGQ4-0005-SM-4AT5U
LAML(T=173,N=337)	Normal	1.7912	GTEX-PLZ5-0006-SM-5S2W5
LAML(T=173,N=337)	Normal	3.4504	GTEX-ZF29-0006-SM-4WKGQ
LAML(T=173,N=337)	Normal	0.044	GTEX-S341-0006-SM-3NM8D
LAML(T=173,N=337)	Normal	4.0001	GTEX-14DAQ-0005-SM-5NQ7B
LAML(T=173,N=337)	Normal	2.1606	GTEX-13FTX-0005-SM-5N9F6
LAML(T=173,N=337)	Normal	2.3135	GTEX-Y8E4-0006-SM-4V6EW
LAML(T=173,N=337)	Normal	2.4225	GTEX-14ABY-0005-SM-5O99U
LAML(T=173,N=337)	Normal	1.6281	GTEX-OHPK-0006-SM-2HMKH
LAML(T=173,N=337)	Normal	2.0111	GTEX-ZVTK-0006-SM-57WBK
LAML(T=173,N=337)	Normal	4.5856	GTEX-12WSN-0006-SM-5NQAP
LAML(T=173,N=337)	Normal	2.1247	GTEX-TKQ2-0006-SM-33HBH
LAML(T=173,N=337)	Normal	1.683	GTEX-WYBS-0005-SM-4ONDR
LAML(T=173,N=337)	Normal	4.0705	GTEX-11TUW-0006-SM-5LZW2
LAML(T=173,N=337)	Normal	2.7868	GTEX-11ILO-0006-SM-5LZWE
LAML(T=173,N=337)	Normal	4.5311	GTEX-14E6C-0005-SM-5O98N
LAML(T=173,N=337)	Normal	3.0287	GTEX-14BIN-0005-SM-5N9FE
LAML(T=173,N=337)	Normal	0.8408	GTEX-11EQ9-0006-SM-5LUB6
LAML(T=173,N=337)	Normal	2.3592	GTEX-WK11-0006-SM-3NB3J
LAML(T=173,N=337)	Normal	-1.7322	GTEX-ZC5H-0005-SM-4WAXM
LAML(T=173,N=337)	Normal	-0.5756	GTEX-WOFL-0006-SM-3TW8K
LAML(T=173,N=337)	Normal	-1.685	GTEX-P4QS-0005-SM-2I3EY
LAML(T=173,N=337)	Normal	3.055	GTEX-REY6-0005-SM-2TF54
LAML(T=173,N=337)	Normal	3.1475	GTEX-12WSH-0005-SM-5NQ9P
LAML(T=173,N=337)	Normal	3.3435	GTEX-11NV4-0005-SM-5N9EX
LAML(T=173,N=337)	Normal	-0.5125	GTEX-13CIG-0006-SM-5P9HF
LAML(T=173,N=337)	Normal	4.8002	GTEX-PWN1-0006-SM-2S1NG
LAML(T=173,N=337)	Normal	-2.3147	GTEX-1192X-0005-SM-5NQC3
LAML(T=173,N=337)	Normal	-0.0725	GTEX-139TT-0006-SM-5O9CG
LAML(T=173,N=337)	Normal	1.0573	GTEX-ZVE2-0006-SM-51MRW
LAML(T=173,N=337)	Normal	2.3564	GTEX-ZDXO-0006-SM-4WKGF
LAML(T=173,N=337)	Normal	2.4544	GTEX-Y9LG-0006-SM-4VBRK
LAML(T=173,N=337)	Normal	3.5994	GTEX-139T6-0006-SM-5LU92
LAML(T=173,N=337)	Normal	3.831	GTEX-XUW1-0005-SM-4BOQ7
LAML(T=173,N=337)	Normal	0.03	GTEX-WFON-0005-SM-3NMC9
LAML(T=173,N=337)	Normal	-1.9942	GTEX-Y8DK-0005-SM-4RGNR
LAML(T=173,N=337)	Normal	-0.4131	GTEX-12WSI-0005-SM-5O99K
LAML(T=173,N=337)	Normal	-0.4921	GTEX-XOTO-0006-SM-4B64T
LAML(T=173,N=337)	Normal	-2.1779	GTEX-11PRG-0005-SM-5NQ6X
LAML(T=173,N=337)	Normal	3.3003	GTEX-ZVZP-0006-SM-51MSW
LAML(T=173,N=337)	Normal	2.9765	GTEX-14B4R-0006-SM-5O9A7
LAML(T=173,N=337)	Normal	0.9419	GTEX-113JC-0006-SM-5O997
LAML(T=173,N=337)	Normal	1.9749	GTEX-RVPU-0005-SM-2TF6L
LAML(T=173,N=337)	Normal	1.7053	GTEX-11DXY-0006-SM-5NQ8N
LAML(T=173,N=337)	Normal	2.128	GTEX-R55F-0005-SM-2TF4W
LAML(T=173,N=337)	Normal	3.2267	GTEX-11DXZ-0006-SM-5LZZH
LAML(T=173,N=337)	Normal	1.3567	GTEX-ZF28-0005-SM-4WKH3
LAML(T=173,N=337)	Normal	2.5996	GTEX-13VXT-0005-SM-5N9F3
LAML(T=173,N=337)	Normal	2.1013	GTEX-POMQ-0006-SM-33HBY
LAML(T=173,N=337)	Normal	-0.2328	GTEX-XQ8I-0006-SM-4BOQ5
LAML(T=173,N=337)	Normal	-0.1031	GTEX-N7MS-0007-SM-26GME
LAML(T=173,N=337)	Normal	3.8249	GTEX-N7MS-0007-SM-26GMV
LAML(T=173,N=337)	Normal	3.8431	GTEX-QCQG-0006-SM-5SI8M
LAML(T=173,N=337)	Normal	2.5313	GTEX-14E6D-0005-SM-5N9D7
LAML(T=173,N=337)	Normal	1.8762	GTEX-RNOR-0005-SM-2TF4Z
LAML(T=173,N=337)	Normal	1.3109	GTEX-12C56-0006-SM-5N9E9
LAML(T=173,N=337)	Normal	1.5266	GTEX-Y5V5-0006-SM-4V6FE
LAML(T=173,N=337)	Normal	3.2034	GTEX-Z93S-0005-SM-4RGLW
LAML(T=173,N=337)	Normal	1.0007	GTEX-12WSG-0005-SM-5NQA2
LAML(T=173,N=337)	Normal	3.3605	GTEX-ZDYS-0002-SM-4WKGR
LAML(T=173,N=337)	Normal	4.4542	GTEX-NPJ8-0007-SM-26GMW
LAML(T=173,N=337)	Normal	-0.2845	GTEX-XBEC-0006-SM-4AT5T
LAML(T=173,N=337)	Normal	-2.2447	GTEX-117XS-0005-SM-5PNU6
LAML(T=173,N=337)	Normal	1.0779	GTEX-ZG7Y-0006-SM-4WWEA
LAML(T=173,N=337)	Normal	1.9226	GTEX-13S7M-0005-SM-5NQ76
LAML(T=173,N=337)	Normal	3.4583	GTEX-14ICL-0006-SM-5SIAB
LAML(T=173,N=337)	Normal	2.081	GTEX-TML8-0005-SM-32QPA
LAML(T=173,N=337)	Normal	1.0433	GTEX-NPJ7-0006-SM-3GACR
LAML(T=173,N=337)	Normal	2.1606	GTEX-ZTPG-0006-SM-4YCFG
LAML(T=173,N=337)	Normal	0.434	GTEX-RU72-0006-SM-2TF65
LAML(T=173,N=337)	Normal	3.9746	GTEX-132QS-0005-SM-5LZXK
LAML(T=173,N=337)	Normal	2.7422	GTEX-W5WG-0006-SM-3GIJT
LAML(T=173,N=337)	Normal	2.9186	GTEX-13U4I-0006-SM-5N9CI
LAML(T=173,N=337)	Normal	4.1036	GTEX-U4B1-0006-SM-3DB8E
LAML(T=173,N=337)	Normal	0.4657	GTEX-11ZTS-0005-SM-5NQ8A
LAML(T=173,N=337)	Normal	3.5009	GTEX-11WQK-0005-SM-5O9AV
LAML(T=173,N=337)	Normal	4.2095	GTEX-13W3W-0005-SM-5SI9Y
LAML(T=173,N=337)	Normal	4.8983	GTEX-RM2N-0006-SM-2TF5H
LAML(T=173,N=337)	Normal	-0.9132	GTEX-11EMC-0006-SM-5O9DN
LAML(T=173,N=337)	Normal	3.3393	GTEX-OIZI-0005-SM-2XCED
LAML(T=173,N=337)	Normal	2.183	GTEX-R55E-0006-SM-2TC5G
LAML(T=173,N=337)	Normal	2.9747	GTEX-X4XY-0006-SM-46MV2
LAML(T=173,N=337)	Normal	2.5313	GTEX-R55D-0006-SM-3GIJS
LAML(T=173,N=337)	Normal	4.47	GTEX-11EM3-0005-SM-5N9DK
LAML(T=173,N=337)	Normal	2.9148	GTEX-ZTSS-0005-SM-4YCDR
LAML(T=173,N=337)	Normal	0.24	GTEX-YECK-0005-SM-4W217
LAML(T=173,N=337)	Normal	-0.0425	GTEX-QVJO-0006-SM-2S1RC
LAML(T=173,N=337)	Normal	0.5069	GTEX-132Q8-0006-SM-5NQA4
LAML(T=173,N=337)	Normal	1.5998	GTEX-13PLJ-0005-SM-5NQ99
LAML(T=173,N=337)	Normal	1.3167	GTEX-1212Z-0006-SM-5NQ8M
LAML(T=173,N=337)	Normal	0.6145	GTEX-WZTO-0006-SM-3NM9T
LAML(T=173,N=337)	Normal	3.47	GTEX-11LCK-0005-SM-5O98U
LAML(T=173,N=337)	Normal	2.6738	GTEX-OOBJ-0006-SM-2I3F4
LAML(T=173,N=337)	Normal	2.2872	GTEX-XUZC-0005-SM-4BOQ8
LAML(T=173,N=337)	Normal	-0.9971	GTEX-11GSO-0005-SM-5O9CA
LAML(T=173,N=337)	Normal	3.1458	GTEX-ZXG5-0005-SM-57WCN
LAML(T=173,N=337)	Normal	0.9493	GTEX-X15G-0005-SM-3NMDA
LAML(T=173,N=337)	Normal	0.7233	GTEX-ZUA1-0005-SM-4YCEV
LAML(T=173,N=337)	Normal	-0.1345	GTEX-11DYG-0006-SM-5NQB2
LAML(T=173,N=337)	Normal	2.1925	GTEX-XXEK-0005-SM-4BRWJ
LAML(T=173,N=337)	Normal	1.9073	GTEX-12WSB-0006-SM-5O998
LAML(T=173,N=337)	Normal	0.6699	GTEX-U412-0006-SM-3DB8J
LAML(T=173,N=337)	Normal	3.7138	GTEX-QLQ7-0005-SM-2S1QP
LAML(T=173,N=337)	Normal	4.5411	GTEX-11NSD-0005-SM-5LZZ5
LAML(T=173,N=337)	Normal	2.2543	GTEX-13S86-0005-SM-5NQ7I
LAML(T=173,N=337)	Normal	2.5338	GTEX-SE5C-0006-SM-4BRW5
LAML(T=173,N=337)	Normal	0.7321	GTEX-131YS-0005-SM-5NQAS
LAML(T=173,N=337)	Normal	3.4143	GTEX-14BMU-0006-SM-5MR3T
LAML(T=173,N=337)	Normal	-0.2671	GTEX-X4EP-0005-SM-3P5ZE
LAML(T=173,N=337)	Normal	4.0225	GTEX-ZPCL-0006-SM-4WWAS
LAML(T=173,N=337)	Normal	0.1648	GTEX-U3ZG-0006-SM-47JWX
LAML(T=173,N=337)	Normal	0.3231	GTEX-13113-0006-SM-5NQ7X
LAML(T=173,N=337)	Normal	3.0757	GTEX-11WQC-0006-SM-5LZVP
LAML(T=173,N=337)	Normal	3.7646	GTEX-YFCO-0005-SM-4W1ZI
LAML(T=173,N=337)	Normal	0.8327	GTEX-TSE9-0005-SM-4DXUF
LAML(T=173,N=337)	Normal	-1.5522	GTEX-131XF-0006-SM-5P9HK
LAML(T=173,N=337)	Normal	3.4156	GTEX-O5YT-0007-SM-32PK7
LAML(T=173,N=337)	Normal	0.5069	GTEX-RVPV-0006-SM-2TF6Q
LAML(T=173,N=337)	Normal	3.492	GTEX-14E1K-0006-SM-5N9DY
LAML(T=173,N=337)	Normal	4.073	GTEX-S4Q7-0006-SM-3K2AT
LAML(T=173,N=337)	Normal	4.1053	GTEX-PWOO-0006-SM-2I3E3
LAML(T=173,N=337)	Normal	2.4279	GTEX-ZV68-0006-SM-4YCEJ
LAML(T=173,N=337)	Normal	1.1447	GTEX-ZE9C-0006-SM-4WKG2
LAML(T=173,N=337)	Normal	3.9801	GTEX-11ZUS-0006-SM-5O9AJ
LAML(T=173,N=337)	Normal	2.8096	GTEX-14E7W-0006-SM-5N9GG
LAML(T=173,N=337)	Normal	2.4518	GTEX-WYVS-0006-SM-3NMA7
LAML(T=173,N=337)	Normal	0.5568	GTEX-Y8E5-0006-SM-47JWQ
LAML(T=173,N=337)	Normal	3.8769	GTEX-1399S-0006-SM-5NQ7U
LAML(T=173,N=337)	Normal	3.5124	GTEX-ZTX8-0006-SM-4YCE4
LAML(T=173,N=337)	Normal	2.0004	GTEX-YB5E-0005-SM-4VDSO
LAML(T=173,N=337)	Normal	-0.6873	GTEX-XK95-0005-SM-4AT4S
LAML(T=173,N=337)	Normal	1.6374	GTEX-WOFM-0005-SM-3MJF3
LAML(T=173,N=337)	Normal	3.2511	GTEX-VUSG-0006-SM-3GIK9
LAML(T=173,N=337)	Normal	2.7742	GTEX-11VI4-0006-SM-5N9D8
LAML(T=173,N=337)	Normal	0.1124	GTEX-12WSE-0005-SM-5NQAE
LAML(T=173,N=337)	Normal	3.6006	GTEX-QMRM-0005-SM-3NB2A
LAML(T=173,N=337)	Normal	1.8484	GTEX-12KS4-0005-SM-5SI94
LAML(T=173,N=337)	Normal	3.5149	GTEX-WQUQ-0006-SM-3MJF4
LAML(T=173,N=337)	Normal	0.2642	GTEX-13VXU-0006-SM-5N9FF
LAML(T=173,N=337)	Normal	1.2636	GTEX-12WSK-0006-SM-5NQA1
LAML(T=173,N=337)	Normal	4.433	GTEX-14H4A-0006-SM-5N9E3
LAML(T=173,N=337)	Normal	1.0433	GTEX-ZF3C-0005-SM-4WWAR
LAML(T=173,N=337)	Normal	3.1781	GTEX-13111-0005-SM-5NQ7Z
LAML(T=173,N=337)	Normal	1.1117	GTEX-117YW-0005-SM-5NQ8Z
LAML(T=173,N=337)	Normal	2.9544	GTEX-11P81-0006-SM-5NQ7A
LAML(T=173,N=337)	Normal	3.5274	GTEX-12696-0005-SM-5LZYS
LAML(T=173,N=337)	Normal	1.0293	GTEX-ZQUD-0005-SM-4YCE5
LAML(T=173,N=337)	Normal	2.828	GTEX-12WSC-0005-SM-5MR3H
LAML(T=173,N=337)	Normal	-0.2328	GTEX-WWYW-0005-SM-3NB3K
LAML(T=173,N=337)	Normal	1.9452	GTEX-XAJ8-0006-SM-46MVM
LAML(T=173,N=337)	Normal	4.2335	GTEX-11XUK-0005-SM-5LU9F
LAML(T=173,N=337)	Normal	0.7493	GTEX-OHPN-0005-SM-2YUML
LAML(T=173,N=337)	Normal	2.8219	GTEX-ZF2S-0006-SM-4WKHF
LAML(T=173,N=337)	Normal	1.642	GTEX-11NUK-0005-SM-5MR5F
LAML(T=173,N=337)	Normal	4.4176	GTEX-13CZU-0005-SM-5LU8K
LAML(T=173,N=337)	Normal	2.9544	GTEX-PLZ4-0006-SM-2S1NY
LAML(T=173,N=337)	Normal	1.8996	GTEX-TMMY-0005-SM-33HBN
LAML(T=173,N=337)	Normal	2.4779	GTEX-139TS-0005-SM-5NQC1
LAML(T=173,N=337)	Normal	3.2959	GTEX-ZDTS-0006-SM-4WAYZ
LAML(T=173,N=337)	Normal	3.9318	GTEX-QXCU-0006-SM-2TC5K
LAML(T=173,N=337)	Normal	2.0465	GTEX-111YS-0006-SM-5NQBE
LAML(T=173,N=337)	Normal	3.309	GTEX-12BJ1-0006-SM-5SIB5
LAML(T=173,N=337)	Normal	1.7786	GTEX-PLZ5-0006-SM-2S1NZ
LAML(T=173,N=337)	Normal	-2.7274	GTEX-147F4-0006-SM-5O99T
LAML(T=173,N=337)	Normal	0.8164	GTEX-R55G-0006-SM-2TC6O
LAML(T=173,N=337)	Normal	0.688	GTEX-X261-0005-SM-4PQYX
LAML(T=173,N=337)	Normal	3.2251	GTEX-XUJ4-0005-SM-4BOQ6
LAML(T=173,N=337)	Normal	0.7916	GTEX-QDVN-0006-SM-48U1R
LAML(T=173,N=337)	Normal	-1.2142	GTEX-PVOW-0006-SM-3NMB8
LAML(T=173,N=337)	Normal	2.8602	GTEX-WXYG-0005-SM-3NB3M
LAML(T=173,N=337)	Normal	-0.6643	GTEX-13CF2-0006-SM-5O99L
LAML(T=173,N=337)	Normal	1.7403	GTEX-148VJ-0006-SM-5NQB1
LAML(T=173,N=337)	Normal	3.6101	GTEX-Y5LM-0005-SM-4V6EJ
LAML(T=173,N=337)	Normal	3.5754	GTEX-S7SE-0005-SM-2XCEA
LAML(T=173,N=337)	Normal	2.3451	GTEX-14BIM-0006-SM-5O9AA
LAML(T=173,N=337)	Normal	-0.8084	GTEX-11OF3-0006-SM-5O9CM
LAML(T=173,N=337)	Normal	3.4088	GTEX-WFG7-0005-SM-3GIKM
LAML(T=173,N=337)	Normal	-0.8599	GTEX-NPJ8-0007-SM-2D7VX
LAML(T=173,N=337)	Normal	1.7702	GTEX-X3Y1-0006-SM-3P5ZG
LAML(T=173,N=337)	Normal	-1.2142	GTEX-ZTTD-0006-SM-51MSJ
LAML(T=173,N=337)	Normal	0.8488	GTEX-14A5H-0006-SM-5O9AI
LAML(T=173,N=337)	Normal	2.9394	GTEX-1399R-0006-SM-5N9FR
LAML(T=173,N=337)	Normal	0.24	GTEX-1192W-0005-SM-5NQBQ
LAML(T=173,N=337)	Normal	4.0918	GTEX-14BMV-0005-SM-5NQ6Y
LAML(T=173,N=337)	Normal	0.7493	GTEX-1313W-0006-SM-5O9B1
LAML(T=173,N=337)	Normal	2.3564	GTEX-12WSL-0005-SM-5NQAD
LAML(T=173,N=337)	Normal	1.8078	GTEX-XMK1-0005-SM-4B665
LAML(T=173,N=337)	Normal	1.8564	GTEX-WHPG-0006-SM-3NMBV
LAML(T=173,N=337)	Normal	2.909	GTEX-RWS6-0005-SM-2XCAN
LAML(T=173,N=337)	Normal	0.03	GTEX-T5JC-0005-SM-4DM7B
LAML(T=173,N=337)	Normal	3.4318	GTEX-WHWD-0005-SM-3LK7D
LAML(T=173,N=337)	Normal	1.7489	GTEX-O5YW-0006-SM-3LK6E
LAML(T=173,N=337)	Normal	1.6045	GTEX-QLQW-0005-SM-2S1RA
LAML(T=173,N=337)	Normal	3.5994	GTEX-X585-0005-SM-46MV3
LAML(T=173,N=337)	Normal	-1.0559	GTEX-WHSE-0006-SM-3NMBW
LAML(T=173,N=337)	Normal	-0.2328	GTEX-RUSQ-0006-SM-2TF6P
LAML(T=173,N=337)	Normal	4.2126	GTEX-11I78-0005-SM-5N9GB
LAML(T=173,N=337)	Normal	0.537	GTEX-SJXC-0005-SM-2XCE7
LAML(T=173,N=337)	Normal	1.736	GTEX-XLM4-0005-SM-4AT4P
LAML(T=173,N=337)	Normal	1.8683	GTEX-WEY5-0006-SM-3GIKG
LAML(T=173,N=337)	Normal	1.7053	GTEX-139T8-0006-SM-5NQ6V
LAML(T=173,N=337)	Normal	0.5069	GTEX-XPVG-0006-SM-4B65Z
LAML(T=173,N=337)	Normal	0.2762	GTEX-14C39-0005-SM-5NQBR
LAML(T=173,N=337)	Normal	0.1903	GTEX-OXRP-0006-SM-2I3FN
LAML(T=173,N=337)	Normal	2.8562	GTEX-Q734-0006-SM-2I3FJ
LAML(T=173,N=337)	Normal	2.3164	GTEX-T5JW-0005-SM-3GADE
LAML(T=173,N=337)	Normal	2.296	GTEX-PSDG-0005-SM-3GADC
LAML(T=173,N=337)	Normal	3.1294	GTEX-13OW6-0005-SM-5NQ9Z
LAML(T=173,N=337)	Normal	2.8096	GTEX-V1D1-0006-SM-3NMCE
LAML(T=173,N=337)	Normal	-0.3022	GTEX-ZPU1-0006-SM-4WWAT
LAML(T=173,N=337)	Normal	2.6895	GTEX-131XG-0006-SM-5O9CE
LAML(T=173,N=337)	Normal	1.3623	GTEX-XBEW-0006-SM-4AT4E
LAML(T=173,N=337)	Normal	1.4494	GTEX-WY7C-0006-SM-3NB3L
LAML(T=173,N=337)	Normal	2.9109	GTEX-PLZ4-0006-SM-5SI8L
LAML(T=173,N=337)	Normal	3.6277	GTEX-Y114-0006-SM-4TT76
LAML(T=173,N=337)	Normal	1.934	GTEX-OOBK-0005-SM-2YUMG
LAML(T=173,N=337)	Normal	1.9073	GTEX-UTHO-0006-SM-3NMCC
LAML(T=173,N=337)	Normal	3.1079	GTEX-ZP4G-0006-SM-4WWE6
LAML(T=173,N=337)	Normal	-0.4325	GTEX-XQ3S-0006-SM-4BOQ4
LAML(T=173,N=337)	Normal	0.5069	GTEX-ZVT3-0006-SM-51MT9
LAML(T=173,N=337)	Normal	3.5779	GTEX-11TT1-0005-SM-5NQ8Y
LAML(T=173,N=337)	Normal	3.7888	GTEX-ZDTT-0006-SM-4WKFP
LAML(T=173,N=337)	Normal	-0.1031	GTEX-XMD1-0006-SM-4AT4Q
LAML(T=173,N=337)	Normal	3.6612	GTEX-113IC-0006-SM-5NQ9C
LAML(T=173,N=337)	Normal	4.5485	GTEX-WFG8-0006-SM-3GIKS
LAML(T=173,N=337)	Normal	2.0604	GTEX-U3ZN-0006-SM-3DB7Y
LAML(T=173,N=337)	Normal	0.1388	GTEX-13OW8-0005-SM-5NQAC
LAML(T=173,N=337)	Normal	3.8177	GTEX-11OC5-0006-SM-5N9FA
LAML(T=173,N=337)	Normal	3.027	GTEX-139TU-0006-SM-5LZVN
LAML(T=173,N=337)	Normal	2.3704	GTEX-S7PM-0006-SM-3NM8C
LAML(T=173,N=337)	Normal	0.3346	GTEX-X5EB-0006-SM-46MV5
LAML(T=173,N=337)	Normal	3.0825	GTEX-YF7O-0005-SM-4W1ZU
LAML(T=173,N=337)	Normal	3.4804	GTEX-X62O-0005-SM-46MV1
LAML(T=173,N=337)	Normal	2.9052	GTEX-XV7Q-0005-SM-4BRWI
LAML(T=173,N=337)	Normal	0.8883	GTEX-X4XX-0005-SM-3NMCS
LAML(T=173,N=337)	Normal	3.7302	GTEX-SNOS-0006-SM-32PLH
LAML(T=173,N=337)	Normal	0.2277	GTEX-Y3I4-0006-SM-4TT1E
LAML(T=173,N=337)	Normal	3.5947	GTEX-YFC4-0006-SM-4RGLV
LAML(T=173,N=337)	Normal	-0.5543	GTEX-139UC-0005-SM-5PNU7
LAML(T=173,N=337)	Normal	-0.7588	GTEX-12ZZW-0005-SM-5O9BY
LAML(T=173,N=337)	Normal	-2.6349	GTEX-13CZV-0006-SM-5P9IN
LAML(T=173,N=337)	Normal	4.1788	GTEX-13O61-0005-SM-5O9AU
LAML(T=173,N=337)	Normal	-0.3566	GTEX-12WSM-0005-SM-5NQB3
LAML(T=173,N=337)	Normal	3.4129	GTEX-Y8LW-0005-SM-4V6EV
LAML(T=173,N=337)	Normal	4.0935	GTEX-12WSJ-0005-SM-5LU8S
LAML(T=173,N=337)	Normal	0.9038	GTEX-14C38-0006-SM-5NQBF
LAML(T=173,N=337)	Normal	-1.7322	GTEX-12WSA-0005-SM-5O9BM
LAML(T=173,N=337)	Normal	1.0293	GTEX-13OVJ-0006-SM-5O98T
LAML(T=173,N=337)	Normal	1.5316	GTEX-NL3G-0007-SM-4SOIF
LAML(T=173,N=337)	Normal	2.1013	GTEX-OIZH-0005-SM-2HMJN
LAML(T=173,N=337)	Normal	-0.0877	GTEX-WH7G-0005-SM-3NMBX
LAML(T=173,N=337)	Normal	-0.5756	GTEX-1269C-0005-SM-5N9CJ
LAML(T=173,N=337)	Normal	-0.0277	GTEX-ZVZQ-0006-SM-51MR8
LAML(T=173,N=337)	Normal	2.5487	GTEX-14A6H-0006-SM-5NQ7W
LAML(T=173,N=337)	Normal	3.1955	GTEX-12WSD-0005-SM-5N9FZ
LAML(T=173,N=337)	Normal	3.1458	GTEX-ZGAY-0006-SM-4WWAQ
LAML(T=173,N=337)	Normal	1.2023	GTEX-Q2AH-0005-SM-5SI7G
LAML(T=173,N=337)	Normal	3.0568	GTEX-RTLS-0006-SM-2TF58
LAML(T=173,N=337)	Normal	2.362	GTEX-11P82-0006-SM-5N9FY
LAML(T=173,N=337)	Normal	1.3397	GTEX-WI4N-0005-SM-3LK7E
LAML(T=173,N=337)	Normal	0.8488	GTEX-QVUS-0006-SM-3GAE8
LAML(T=173,N=337)	Normal	0.434	GTEX-13FXS-0006-SM-5O99X
LAML(T=173,N=337)	Normal	3.6474	GTEX-1399U-0005-SM-5NQ8K
LAML(T=173,N=337)	Normal	1.5612	GTEX-XYKS-0005-SM-4BRUD
LAML(T=173,N=337)	Normal	-0.4131	GTEX-131XE-0006-SM-5P9F9
LAML(T=173,N=337)	Normal	3.74	GTEX-WRHK-0005-SM-3MJF5
LAML(T=173,N=337)	Normal	-0.0277	GTEX-NL3H-0006-SM-2I3FW
LAML(T=173,N=337)	Normal	3.2313	GTEX-Y5V6-0005-SM-4V6FD
LAML(T=173,N=337)	Normal	4.5411	GTEX-PWN1-0006-SM-5SI7T
LAML(T=173,N=337)	Normal	-1.3548	GTEX-148VI-0006-SM-5O9A6
LAML(T=173,N=337)	Normal	3.8798	GTEX-QCQG-0006-SM-2S1OW
LAML(T=173,N=337)	Normal	2.7336	GTEX-WFJO-0005-SM-3GIKY
LAML(T=173,N=337)	Normal	2.0535	GTEX-OHPJ-0006-SM-3LK6G

## Sheet: Survival
	Time	Event	Expression
ID	OS	Dead status	ENSG00000171940(ZNF217)
1	3063	0	2.7314
2	1903	0	2.496
3	403	1	-0.013
4	607	1	2.409
5	3234	0	3.2096
6	295	0	4.2533
7	2387	0	2.6302
8	1622	0	2.6067
9	1652	0	2.4727
10	701	1	3.5124
11	1214	1	3.834
12	378	1	2.9032
13	585	1	4.3695
14	1362	1	0.8961
15	77	1	2.9729
16	2133	0	-0.4521
17	462	1	2.4144
18	1811	0	4.0722
19	2965	0	3.2617
20	1335	0	3.1458
21	102	1	2.5658
22	518	1	4.1474
23	1882	0	2.6348
24	2106	0	2.9432
25	2407	0	0.8327
26	2205	0	3.1011
27	3263	0	1.5661
28	614	1	1.6187
29	2592	0	2.3871
30	1077	0	3.2359
31	3116	0	2.1411
32	74	1	3.0481
33	112	0	4.166
34	1229	1	3.4251
35	1412	1	1.4281
36	3600	0	4.2943
37	2738	0	1.4911
38	1094	1	3.4102
39	397	1	3.3979
40	1617	0	3.9079
41	789	1	2.9893
42	3253	0	4.2862
43	404	1	3.7061
44	1298	1	3.7846
45	630	1	2.8076
46	988	1	4.3406
47	1985	0	0.5069
48	721	0	3.1892
49	1199	0	3.0305
50	536	1	3.0825
51	1526	0	2.6918
52	3144	0	1.5465
53	2924	0	2.676
54	3380	0	3.027
55	378	1	4.5392
56	917	1	3.0671
57	199	1	2.4544
58	784	1	1.736
59	2946	0	1.7229
60	2308	0	2.3898
61	2193	0	1.7912
62	1856	0	0.7579
63	1877	0	3.1045
64	421	1	3.8561
65	279	1	-0.7834
66	1118	1	2.5658
67	570	1	2.3788
68	1991	0	1.0779
69	1248	1	4.131
70	2492	0	2.2931
71	321	1	2.6019
72	766	1	4.6358
73	2899	0	3.5374
74	2059	0	6.5406
75	1987	0	2.6043
76	1767	1	2.7161
77	2025	0	3.5174
78	390	1	3.5742
79	1950	0	4.3541
80	531	1	2.7889
81	836	1	2.9747
82	3238	0	3.1327
83	880	0	1.7954
84	163	1	0.1388
85	707	1	3.869
86	1480	0	1.3735
87	319	1	3.0978
88	147	1	3.7877
89	286	1	1.6875
90	148	1	1.7744
91	313	1	2.9637
92	194	1	2.2113
93	1173	0	1.125
94	413	1	3.9719
95	2328	0	2.5756
96	689	1	2.2573
97	2819	0	1.7316
98	3291	0	1.3397
99	586	1	1.1184
100	1896	1	2.081
101	4022	0	4.3639
102	2707	0	2.874
103	1859	0	3.0808
104	616	1	4.1915
105	443	0	0.6699
106	1713	0	2.4144
107	195	1	3.4088
108	2605	0	0.044
109	314	0	2.9802
110	2509	0	1.9527
111	436	1	3.0145
112	3130	0	1.1117
113	1423	0	1.0503
114	289	1	1.6604
115	2453	0	0.679
116	342	1	2.3592
117	1837	0	2.6348
118	813	1	4.3758
119	351	1	3.0637
120	1100	0	3.603
121	600	1	3.8621
122	2824	0	0.6145
123	925	1	4.0366
124	1625	0	1.6964
125	1152	1	2.6255
126	2983	0	0.3115
127	1982	0	2.8502
128	2344	0	2.4035
129	2767	0	1.9822
130	433	1	1.692
131	439	1	2.5876
132	454	1	2.409
133	485	1	2.609
134	712	1	2.8542
135	693	1	2.0638
136	468	1	3.5411
137	286	1	2.2842
138	373	1	3.7356
139	3149	0	2.5413
140	3069	0	3.5827
141	1675	0	3.5911
142	422	1	1.8643
