# Supplementary material for: Core transcriptional regulatory circuitry molecule ZNF217 promotes AML cell proliferation by up-regulating MYB
Source: Int J Biol Sci. 2025 Feb 18;21(5):1966–83. doi: 10.7150/ijbs.103211 (PMC11900805; doi:10.7150/ijbs.103211)
Supplement: Supplementary file 1 — Supplementary figures and tables. [file ijbsv21p1966s1.zip › Supplementary/Table S6.xlsx]

## Sheet: Expression
	Group	Expression	SampleName
LAML(T=173,N=337)	Tumor	7.6441	TCGA-AB-2972-03
LAML(T=173,N=337)	Tumor	7.8873	TCGA-AB-2914-03
LAML(T=173,N=337)	Tumor	7.3302	TCGA-AB-2967-03
LAML(T=173,N=337)	Tumor	6.8677	TCGA-AB-2892-03
LAML(T=173,N=337)	Tumor	7.4419	TCGA-AB-2976-03
LAML(T=173,N=337)	Tumor	6.8078	TCGA-AB-2943-03
LAML(T=173,N=337)	Tumor	6.3676	TCGA-AB-2986-03
LAML(T=173,N=337)	Tumor	7.9647	TCGA-AB-2869-03
LAML(T=173,N=337)	Tumor	8.8666	TCGA-AB-3009-03
LAML(T=173,N=337)	Tumor	8.5815	TCGA-AB-2879-03
LAML(T=173,N=337)	Tumor	8.3267	TCGA-AB-2994-03
LAML(T=173,N=337)	Tumor	7.6968	TCGA-AB-2870-03
LAML(T=173,N=337)	Tumor	6.3047	TCGA-AB-2981-03
LAML(T=173,N=337)	Tumor	7.4279	TCGA-AB-2884-03
LAML(T=173,N=337)	Tumor	8.1358	TCGA-AB-2998-03
LAML(T=173,N=337)	Tumor	6.9976	TCGA-AB-2978-03
LAML(T=173,N=337)	Tumor	8.257	TCGA-AB-2875-03
LAML(T=173,N=337)	Tumor	7.5801	TCGA-AB-2956-03
LAML(T=173,N=337)	Tumor	7.5758	TCGA-AB-2965-03
LAML(T=173,N=337)	Tumor	7.8917	TCGA-AB-3008-03
LAML(T=173,N=337)	Tumor	7.8806	TCGA-AB-2844-03
LAML(T=173,N=337)	Tumor	8.3025	TCGA-AB-3012-03
LAML(T=173,N=337)	Tumor	7.9643	TCGA-AB-2853-03
LAML(T=173,N=337)	Tumor	7.6275	TCGA-AB-2876-03
LAML(T=173,N=337)	Tumor	8.0057	TCGA-AB-2949-03
LAML(T=173,N=337)	Tumor	7.8061	TCGA-AB-2820-03
LAML(T=173,N=337)	Tumor	8.6111	TCGA-AB-3007-03
LAML(T=173,N=337)	Tumor	6.9592	TCGA-AB-2851-03
LAML(T=173,N=337)	Tumor	7.4709	TCGA-AB-2915-03
LAML(T=173,N=337)	Tumor	7.5005	TCGA-AB-2988-03
LAML(T=173,N=337)	Tumor	7.789	TCGA-AB-2862-03
LAML(T=173,N=337)	Tumor	7.9071	TCGA-AB-2847-03
LAML(T=173,N=337)	Tumor	7.7785	TCGA-AB-2859-03
LAML(T=173,N=337)	Tumor	7.9231	TCGA-AB-2838-03
LAML(T=173,N=337)	Tumor	8.7379	TCGA-AB-2917-03
LAML(T=173,N=337)	Tumor	7.3072	TCGA-AB-2826-03
LAML(T=173,N=337)	Tumor	6.5198	TCGA-AB-2825-03
LAML(T=173,N=337)	Tumor	7.1142	TCGA-AB-2840-03
LAML(T=173,N=337)	Tumor	6.3023	TCGA-AB-2816-03
LAML(T=173,N=337)	Tumor	7.5235	TCGA-AB-2868-03
LAML(T=173,N=337)	Tumor	7.3601	TCGA-AB-2821-03
LAML(T=173,N=337)	Tumor	6.9591	TCGA-AB-2843-03
LAML(T=173,N=337)	Tumor	7.9661	TCGA-AB-2871-03
LAML(T=173,N=337)	Tumor	7.4678	TCGA-AB-2938-03
LAML(T=173,N=337)	Tumor	7.699	TCGA-AB-2846-03
LAML(T=173,N=337)	Tumor	7.3228	TCGA-AB-2860-03
LAML(T=173,N=337)	Tumor	8.804	TCGA-AB-2849-03
LAML(T=173,N=337)	Tumor	7.0319	TCGA-AB-2891-03
LAML(T=173,N=337)	Tumor	7.3383	TCGA-AB-2932-03
LAML(T=173,N=337)	Tumor	5.9376	TCGA-AB-2984-03
LAML(T=173,N=337)	Tumor	7.9847	TCGA-AB-2858-03
LAML(T=173,N=337)	Tumor	8.2485	TCGA-AB-2901-03
LAML(T=173,N=337)	Tumor	7.3072	TCGA-AB-2912-03
LAML(T=173,N=337)	Tumor	7.5639	TCGA-AB-2834-03
LAML(T=173,N=337)	Tumor	7.7594	TCGA-AB-2931-03
LAML(T=173,N=337)	Tumor	7.676	TCGA-AB-2935-03
LAML(T=173,N=337)	Tumor	7.7188	TCGA-AB-2921-03
LAML(T=173,N=337)	Tumor	8.2363	TCGA-AB-2924-03
LAML(T=173,N=337)	Tumor	6.6927	TCGA-AB-2824-03
LAML(T=173,N=337)	Tumor	6.9884	TCGA-AB-2970-03
LAML(T=173,N=337)	Tumor	8.4491	TCGA-AB-2874-03
LAML(T=173,N=337)	Tumor	7.9713	TCGA-AB-2939-03
LAML(T=173,N=337)	Tumor	7.6937	TCGA-AB-2808-03
LAML(T=173,N=337)	Tumor	8.7208	TCGA-AB-2877-03
LAML(T=173,N=337)	Tumor	6.6705	TCGA-AB-2837-03
LAML(T=173,N=337)	Tumor	7.2255	TCGA-AB-2835-03
LAML(T=173,N=337)	Tumor	7.955	TCGA-AB-2878-03
LAML(T=173,N=337)	Tumor	6.7652	TCGA-AB-2861-03
LAML(T=173,N=337)	Tumor	7.7351	TCGA-AB-2920-03
LAML(T=173,N=337)	Tumor	7.6065	TCGA-AB-2842-03
LAML(T=173,N=337)	Tumor	7.0197	TCGA-AB-2900-03
LAML(T=173,N=337)	Tumor	7.4376	TCGA-AB-2925-03
LAML(T=173,N=337)	Tumor	7.2046	TCGA-AB-2979-03
LAML(T=173,N=337)	Tumor	7.2777	TCGA-AB-2942-03
LAML(T=173,N=337)	Tumor	6.9981	TCGA-AB-2803-03
LAML(T=173,N=337)	Tumor	6.6726	TCGA-AB-2866-03
LAML(T=173,N=337)	Tumor	7.7973	TCGA-AB-2983-03
LAML(T=173,N=337)	Tumor	7.3693	TCGA-AB-2966-03
LAML(T=173,N=337)	Tumor	7.1531	TCGA-AB-2841-03
LAML(T=173,N=337)	Tumor	5.2754	TCGA-AB-2811-03
LAML(T=173,N=337)	Tumor	8.0778	TCGA-AB-3000-03
LAML(T=173,N=337)	Tumor	7.3158	TCGA-AB-2896-03
LAML(T=173,N=337)	Tumor	6.1229	TCGA-AB-2985-03
LAML(T=173,N=337)	Tumor	3.3017	TCGA-AB-2987-03
LAML(T=173,N=337)	Tumor	8.7137	TCGA-AB-2887-03
LAML(T=173,N=337)	Tumor	7.8477	TCGA-AB-2940-03
LAML(T=173,N=337)	Tumor	8.0254	TCGA-AB-2959-03
LAML(T=173,N=337)	Tumor	7.2401	TCGA-AB-2894-03
LAML(T=173,N=337)	Tumor	8.0989	TCGA-AB-2991-03
LAML(T=173,N=337)	Tumor	6.7981	TCGA-AB-2805-03
LAML(T=173,N=337)	Tumor	7.7038	TCGA-AB-2819-03
LAML(T=173,N=337)	Tumor	7.4859	TCGA-AB-2812-03
LAML(T=173,N=337)	Tumor	7.733	TCGA-AB-2971-03
LAML(T=173,N=337)	Tumor	7.8861	TCGA-AB-2990-03
LAML(T=173,N=337)	Tumor	6.3842	TCGA-AB-2854-03
LAML(T=173,N=337)	Tumor	7.8374	TCGA-AB-2898-03
LAML(T=173,N=337)	Tumor	7.9371	TCGA-AB-2857-03
LAML(T=173,N=337)	Tumor	7.316	TCGA-AB-2918-03
LAML(T=173,N=337)	Tumor	7.8778	TCGA-AB-3005-03
LAML(T=173,N=337)	Tumor	7.3969	TCGA-AB-2890-03
LAML(T=173,N=337)	Tumor	8.0078	TCGA-AB-2928-03
LAML(T=173,N=337)	Tumor	8.9854	TCGA-AB-2910-03
LAML(T=173,N=337)	Tumor	7.6848	TCGA-AB-2927-03
LAML(T=173,N=337)	Tumor	7.7654	TCGA-AB-2899-03
LAML(T=173,N=337)	Tumor	8.1368	TCGA-AB-2930-03
LAML(T=173,N=337)	Tumor	7.9315	TCGA-AB-2880-03
LAML(T=173,N=337)	Tumor	8.53	TCGA-AB-2919-03
LAML(T=173,N=337)	Tumor	7.7241	TCGA-AB-2817-03
LAML(T=173,N=337)	Tumor	7.2408	TCGA-AB-2865-03
LAML(T=173,N=337)	Tumor	6.351	TCGA-AB-2973-03
LAML(T=173,N=337)	Tumor	7.4482	TCGA-AB-2897-03
LAML(T=173,N=337)	Tumor	8.0076	TCGA-AB-2963-03
LAML(T=173,N=337)	Tumor	5.4132	TCGA-AB-2977-03
LAML(T=173,N=337)	Tumor	6.8873	TCGA-AB-2908-03
LAML(T=173,N=337)	Tumor	8.5345	TCGA-AB-2886-03
LAML(T=173,N=337)	Tumor	6.2363	TCGA-AB-2916-03
LAML(T=173,N=337)	Tumor	6.8466	TCGA-AB-2848-03
LAML(T=173,N=337)	Tumor	6.6988	TCGA-AB-2856-03
LAML(T=173,N=337)	Tumor	7.725	TCGA-AB-2881-03
LAML(T=173,N=337)	Tumor	8.1265	TCGA-AB-2903-03
LAML(T=173,N=337)	Tumor	7.2637	TCGA-AB-2911-03
LAML(T=173,N=337)	Tumor	6.3651	TCGA-AB-2934-03
LAML(T=173,N=337)	Tumor	8.0287	TCGA-AB-2839-03
LAML(T=173,N=337)	Tumor	7.9435	TCGA-AB-2999-03
LAML(T=173,N=337)	Tumor	7.7176	TCGA-AB-2980-03
LAML(T=173,N=337)	Tumor	8.1086	TCGA-AB-2885-03
LAML(T=173,N=337)	Tumor	7.7552	TCGA-AB-2996-03
LAML(T=173,N=337)	Tumor	8.4865	TCGA-AB-2806-03
LAML(T=173,N=337)	Tumor	6.8003	TCGA-AB-2867-03
LAML(T=173,N=337)	Tumor	8.4571	TCGA-AB-2855-03
LAML(T=173,N=337)	Tumor	7.0356	TCGA-AB-2828-03
LAML(T=173,N=337)	Tumor	7.572	TCGA-AB-2975-03
LAML(T=173,N=337)	Tumor	7.7243	TCGA-AB-2882-03
LAML(T=173,N=337)	Tumor	7.8233	TCGA-AB-2944-03
LAML(T=173,N=337)	Tumor	7.6238	TCGA-AB-2954-03
LAML(T=173,N=337)	Tumor	7.823	TCGA-AB-2818-03
LAML(T=173,N=337)	Tumor	7.4976	TCGA-AB-2822-03
LAML(T=173,N=337)	Tumor	6.0414	TCGA-AB-2873-03
LAML(T=173,N=337)	Tumor	8.3572	TCGA-AB-2950-03
LAML(T=173,N=337)	Tumor	6.4862	TCGA-AB-2952-03
LAML(T=173,N=337)	Tumor	7.8363	TCGA-AB-2895-03
LAML(T=173,N=337)	Tumor	7.3208	TCGA-AB-2883-03
LAML(T=173,N=337)	Tumor	7.0663	TCGA-AB-2948-03
LAML(T=173,N=337)	Tumor	8.3657	TCGA-AB-3006-03
LAML(T=173,N=337)	Tumor	7.5205	TCGA-AB-2889-03
LAML(T=173,N=337)	Tumor	7.1599	TCGA-AB-2815-03
LAML(T=173,N=337)	Tumor	8.1198	TCGA-AB-2823-03
LAML(T=173,N=337)	Tumor	7.7505	TCGA-AB-2955-03
LAML(T=173,N=337)	Tumor	8.2401	TCGA-AB-2993-03
LAML(T=173,N=337)	Tumor	7.1017	TCGA-AB-2904-03
LAML(T=173,N=337)	Tumor	6.9369	TCGA-AB-2830-03
LAML(T=173,N=337)	Tumor	7.1804	TCGA-AB-3002-03
LAML(T=173,N=337)	Tumor	8.8599	TCGA-AB-2941-03
LAML(T=173,N=337)	Tumor	7.8672	TCGA-AB-2832-03
LAML(T=173,N=337)	Tumor	7.2619	TCGA-AB-2872-03
LAML(T=173,N=337)	Tumor	6.9326	TCGA-AB-2969-03
LAML(T=173,N=337)	Tumor	8.3839	TCGA-AB-3011-03
LAML(T=173,N=337)	Tumor	7.8462	TCGA-AB-2913-03
LAML(T=173,N=337)	Tumor	6.537	TCGA-AB-2813-03
LAML(T=173,N=337)	Tumor	8.6425	TCGA-AB-2936-03
LAML(T=173,N=337)	Tumor	8.0813	TCGA-AB-2929-03
LAML(T=173,N=337)	Tumor	6.7338	TCGA-AB-2810-03
LAML(T=173,N=337)	Tumor	7.3132	TCGA-AB-2836-03
LAML(T=173,N=337)	Tumor	6.5361	TCGA-AB-2814-03
LAML(T=173,N=337)	Tumor	7.8451	TCGA-AB-2946-03
LAML(T=173,N=337)	Tumor	8.1506	TCGA-AB-2995-03
LAML(T=173,N=337)	Tumor	7.6309	TCGA-AB-2964-03
LAML(T=173,N=337)	Tumor	7.9011	TCGA-AB-2863-03
LAML(T=173,N=337)	Tumor	7.6421	TCGA-AB-2845-03
LAML(T=173,N=337)	Tumor	7.0079	TCGA-AB-2893-03
LAML(T=173,N=337)	Tumor	6.7343	TCGA-AB-2933-03
LAML(T=173,N=337)	Tumor	6.1347	TCGA-AB-2833-03
LAML(T=173,N=337)	Tumor	6.0277	TCGA-AB-2937-03
LAML(T=173,N=337)	Normal	-2.7274	GTEX-VJYA-0005-SM-3P5ZD
LAML(T=173,N=337)	Normal	-1.4699	GTEX-POMQ-0006-SM-5SI7D
LAML(T=173,N=337)	Normal	4.1392	GTEX-1399Q-0005-SM-5NQAG
LAML(T=173,N=337)	Normal	-2.4659	GTEX-ZPIC-0005-SM-4WWEB
LAML(T=173,N=337)	Normal	-2.1779	GTEX-WHSB-0005-SM-3LK7C
LAML(T=173,N=337)	Normal	0.6969	GTEX-POYW-0006-SM-2XCF4
LAML(T=173,N=337)	Normal	0.3231	GTEX-RU1J-0006-SM-2TF6M
LAML(T=173,N=337)	Normal	-1.685	GTEX-XMD2-0006-SM-4WWEG
LAML(T=173,N=337)	Normal	-0.9406	GTEX-YBZK-0005-SM-59HKG
LAML(T=173,N=337)	Normal	-1.3921	GTEX-Q2AG-0005-SM-5SI7F
LAML(T=173,N=337)	Normal	2.5828	GTEX-132AR-0006-SM-5NQ7N
LAML(T=173,N=337)	Normal	-1.6394	GTEX-13OVK-0006-SM-5O9B7
LAML(T=173,N=337)	Normal	-0.5973	GTEX-X4LF-0006-SM-3NMCO
LAML(T=173,N=337)	Normal	-1.7809	GTEX-OXRL-0005-SM-3LK6A
LAML(T=173,N=337)	Normal	-1.3921	GTEX-1497J-0005-SM-5NQBD
LAML(T=173,N=337)	Normal	-2.0529	GTEX-Q2AI-0006-SM-2I3FG
LAML(T=173,N=337)	Normal	-1.0559	GTEX-P4PP-0005-SM-2HMKX
LAML(T=173,N=337)	Normal	-3.458	GTEX-XBED-0006-SM-47JXO
LAML(T=173,N=337)	Normal	-4.6082	GTEX-13OVG-0005-SM-5P9HA
LAML(T=173,N=337)	Normal	-4.2934	GTEX-11EQ8-0006-SM-5P9HJ
LAML(T=173,N=337)	Normal	-4.035	GTEX-131XH-0006-SM-5O98V
LAML(T=173,N=337)	Normal	-3.816	GTEX-14BIL-0006-SM-5N9F2
LAML(T=173,N=337)	Normal	-3.458	GTEX-NPJ8-0007-SM-26GMF
LAML(T=173,N=337)	Normal	-1.2828	GTEX-11DXX-0005-SM-5NQ8B
LAML(T=173,N=337)	Normal	-0.9406	GTEX-11O72-0006-SM-5O9DB
LAML(T=173,N=337)	Normal	-0.1345	GTEX-ZVT4-0006-SM-57WB8
LAML(T=173,N=337)	Normal	-3.6259	GTEX-OHPM-0006-SM-2HMKU
LAML(T=173,N=337)	Normal	-1.5522	GTEX-ZXES-0005-SM-57WCB
LAML(T=173,N=337)	Normal	-2.114	GTEX-P4PQ-0005-SM-2HMKJ
LAML(T=173,N=337)	Normal	-2.9324	GTEX-1211K-0006-SM-5MR53
LAML(T=173,N=337)	Normal	-0.7834	GTEX-14A5I-0005-SM-5N9FU
LAML(T=173,N=337)	Normal	-0.8084	GTEX-P44G-0006-SM-2TC6A
LAML(T=173,N=337)	Normal	0.7916	GTEX-QDVJ-0005-SM-2TC5X
LAML(T=173,N=337)	Normal	-1.8836	GTEX-T6MO-0006-SM-32QOU
LAML(T=173,N=337)	Normal	-0.6873	GTEX-11UD2-0005-SM-5NQ9B
LAML(T=173,N=337)	Normal	-0.1993	GTEX-TMZS-0006-SM-3DB8G
LAML(T=173,N=337)	Normal	0.7321	GTEX-X88G-0006-SM-47JX5
LAML(T=173,N=337)	Normal	0.0854	GTEX-11GSP-0006-SM-5N9EL
LAML(T=173,N=337)	Normal	-0.8339	GTEX-14DAR-0006-SM-5N9GC
LAML(T=173,N=337)	Normal	-1.6394	GTEX-Y111-0006-SM-4SOIO
LAML(T=173,N=337)	Normal	-3.3076	GTEX-QMR6-0005-SM-32PKY
LAML(T=173,N=337)	Normal	-1.6394	GTEX-X638-0005-SM-47JX6
LAML(T=173,N=337)	Normal	-0.2159	GTEX-1314G-0005-SM-5NQ9O
LAML(T=173,N=337)	Normal	1.4911	GTEX-N7MT-0007-SM-3GACQ
LAML(T=173,N=337)	Normal	1.1897	GTEX-12584-0005-SM-5N9GM
LAML(T=173,N=337)	Normal	-0.1993	GTEX-N7MS-0007-SM-2D7W1
LAML(T=173,N=337)	Normal	-0.0425	GTEX-Y3IK-0005-SM-4WWDE
LAML(T=173,N=337)	Normal	1.7702	GTEX-WRHU-0006-SM-3MJF6
LAML(T=173,N=337)	Normal	2.2206	GTEX-R53T-0005-SM-3GADK
LAML(T=173,N=337)	Normal	-0.5543	GTEX-12126-0006-SM-5O9B8
LAML(T=173,N=337)	Normal	-3.1714	GTEX-PWCY-0005-SM-2I3E2
LAML(T=173,N=337)	Normal	-5.5735	GTEX-13CF3-0006-SM-5N9ED
LAML(T=173,N=337)	Normal	-2.114	GTEX-PW2O-0006-SM-2I3DV
LAML(T=173,N=337)	Normal	0.0854	GTEX-13FTW-0005-SM-5LZVZ
LAML(T=173,N=337)	Normal	-0.9686	GTEX-PLZ6-0006-SM-33HBZ
LAML(T=173,N=337)	Normal	-1.4699	GTEX-11ZTT-0006-SM-5N9FX
LAML(T=173,N=337)	Normal	-2.2447	GTEX-ZLV1-0005-SM-4WWAP
LAML(T=173,N=337)	Normal	-0.6873	GTEX-ZVP2-0005-SM-51MRK
LAML(T=173,N=337)	Normal	-2.2447	GTEX-132NY-0005-SM-5O9AC
LAML(T=173,N=337)	Normal	-1.7322	GTEX-TMKS-0005-SM-33OV7
LAML(T=173,N=337)	Normal	-1.2828	GTEX-R45C-0006-SM-3GAD6
LAML(T=173,N=337)	Normal	-1.7809	GTEX-XPT6-0006-SM-4B66Q
LAML(T=173,N=337)	Normal	-1.6394	GTEX-139D8-0006-SM-5LZX8
LAML(T=173,N=337)	Normal	0.5069	GTEX-WVLH-0006-SM-3MJF7
LAML(T=173,N=337)	Normal	-3.0469	GTEX-XGQ4-0005-SM-4AT5U
LAML(T=173,N=337)	Normal	-2.1779	GTEX-PLZ5-0006-SM-5S2W5
LAML(T=173,N=337)	Normal	-0.6193	GTEX-ZF29-0006-SM-4WKGQ
LAML(T=173,N=337)	Normal	-5.0116	GTEX-S341-0006-SM-3NM8D
LAML(T=173,N=337)	Normal	0.3796	GTEX-14DAQ-0005-SM-5NQ7B
LAML(T=173,N=337)	Normal	0.9268	GTEX-13FTX-0005-SM-5N9F6
LAML(T=173,N=337)	Normal	-2.114	GTEX-Y8E4-0006-SM-4V6EW
LAML(T=173,N=337)	Normal	0.9343	GTEX-14ABY-0005-SM-5O99U
LAML(T=173,N=337)	Normal	-2.8262	GTEX-OHPK-0006-SM-2HMKH
LAML(T=173,N=337)	Normal	-0.5332	GTEX-ZVTK-0006-SM-57WBK
LAML(T=173,N=337)	Normal	-1.9942	GTEX-12WSN-0006-SM-5NQAP
LAML(T=173,N=337)	Normal	-0.9406	GTEX-TKQ2-0006-SM-33HBH
LAML(T=173,N=337)	Normal	2.0076	GTEX-WYBS-0005-SM-4ONDR
LAML(T=173,N=337)	Normal	1.0711	GTEX-11TUW-0006-SM-5LZW2
LAML(T=173,N=337)	Normal	1.2394	GTEX-11ILO-0006-SM-5LZWE
LAML(T=173,N=337)	Normal	0.9789	GTEX-14E6C-0005-SM-5O98N
LAML(T=173,N=337)	Normal	1.614	GTEX-14BIN-0005-SM-5N9FE
LAML(T=173,N=337)	Normal	-1.5951	GTEX-11EQ9-0006-SM-5LUB6
LAML(T=173,N=337)	Normal	1.125	GTEX-WK11-0006-SM-3NB3J
LAML(T=173,N=337)	Normal	-1.9379	GTEX-ZC5H-0005-SM-4WAXM
LAML(T=173,N=337)	Normal	-2.114	GTEX-WOFL-0006-SM-3TW8K
LAML(T=173,N=337)	Normal	-5.5735	GTEX-P4QS-0005-SM-2I3EY
LAML(T=173,N=337)	Normal	1.2147	GTEX-REY6-0005-SM-2TF54
LAML(T=173,N=337)	Normal	-0.1187	GTEX-12WSH-0005-SM-5NQ9P
LAML(T=173,N=337)	Normal	0.9343	GTEX-11NV4-0005-SM-5N9EX
LAML(T=173,N=337)	Normal	-3.6259	GTEX-13CIG-0006-SM-5P9HF
LAML(T=173,N=337)	Normal	2.1013	GTEX-PWN1-0006-SM-2S1NG
LAML(T=173,N=337)	Normal	-5.5735	GTEX-1192X-0005-SM-5NQC3
LAML(T=173,N=337)	Normal	-2.5479	GTEX-139TT-0006-SM-5O9CG
LAML(T=173,N=337)	Normal	-1.3921	GTEX-ZVE2-0006-SM-51MRW
LAML(T=173,N=337)	Normal	1.4011	GTEX-ZDXO-0006-SM-4WKGF
LAML(T=173,N=337)	Normal	-2.114	GTEX-Y9LG-0006-SM-4VBRK
LAML(T=173,N=337)	Normal	-1.3548	GTEX-139T6-0006-SM-5LU92
LAML(T=173,N=337)	Normal	-1.3921	GTEX-XUW1-0005-SM-4BOQ7
LAML(T=173,N=337)	Normal	-3.6259	GTEX-WFON-0005-SM-3NMC9
LAML(T=173,N=337)	Normal	-2.0529	GTEX-Y8DK-0005-SM-4RGNR
LAML(T=173,N=337)	Normal	-1.685	GTEX-12WSI-0005-SM-5O99K
LAML(T=173,N=337)	Normal	-1.7809	GTEX-XOTO-0006-SM-4B64T
LAML(T=173,N=337)	Normal	-3.458	GTEX-11PRG-0005-SM-5NQ6X
LAML(T=173,N=337)	Normal	-3.816	GTEX-ZVZP-0006-SM-51MSW
LAML(T=173,N=337)	Normal	-1.9942	GTEX-14B4R-0006-SM-5O9A7
LAML(T=173,N=337)	Normal	-1.8314	GTEX-113JC-0006-SM-5O997
LAML(T=173,N=337)	Normal	-3.6259	GTEX-RVPU-0005-SM-2TF6L
LAML(T=173,N=337)	Normal	-1.9379	GTEX-11DXY-0006-SM-5NQ8N
LAML(T=173,N=337)	Normal	-2.9324	GTEX-R55F-0005-SM-2TF4W
LAML(T=173,N=337)	Normal	0.3796	GTEX-11DXZ-0006-SM-5LZZH
LAML(T=173,N=337)	Normal	-2.2447	GTEX-ZF28-0005-SM-4WKH3
LAML(T=173,N=337)	Normal	-1.5522	GTEX-13VXT-0005-SM-5N9F3
LAML(T=173,N=337)	Normal	-1.0862	GTEX-POMQ-0006-SM-33HBY
LAML(T=173,N=337)	Normal	-2.8262	GTEX-XQ8I-0006-SM-4BOQ5
LAML(T=173,N=337)	Normal	-1.5951	GTEX-N7MS-0007-SM-26GME
LAML(T=173,N=337)	Normal	0.8883	GTEX-N7MS-0007-SM-26GMV
LAML(T=173,N=337)	Normal	-1.5105	GTEX-QCQG-0006-SM-5SI8M
LAML(T=173,N=337)	Normal	1.5612	GTEX-14E6D-0005-SM-5N9D7
LAML(T=173,N=337)	Normal	0.8568	GTEX-RNOR-0005-SM-2TF4Z
LAML(T=173,N=337)	Normal	-2.5479	GTEX-12C56-0006-SM-5N9E9
LAML(T=173,N=337)	Normal	-0.4521	GTEX-Y5V5-0006-SM-4V6FE
LAML(T=173,N=337)	Normal	-1.1172	GTEX-Z93S-0005-SM-4RGLW
LAML(T=173,N=337)	Normal	-2.6349	GTEX-12WSG-0005-SM-5NQA2
LAML(T=173,N=337)	Normal	0.434	GTEX-ZDYS-0002-SM-4WKGR
LAML(T=173,N=337)	Normal	-0.5756	GTEX-NPJ8-0007-SM-26GMW
LAML(T=173,N=337)	Normal	-2.1779	GTEX-XBEC-0006-SM-4AT5T
LAML(T=173,N=337)	Normal	-0.6873	GTEX-117XS-0005-SM-5PNU6
LAML(T=173,N=337)	Normal	-4.035	GTEX-ZG7Y-0006-SM-4WWEA
LAML(T=173,N=337)	Normal	2.6019	GTEX-13S7M-0005-SM-5NQ76
LAML(T=173,N=337)	Normal	1.0642	GTEX-14ICL-0006-SM-5SIAB
LAML(T=173,N=337)	Normal	-1.3183	GTEX-TML8-0005-SM-32QPA
LAML(T=173,N=337)	Normal	-2.3147	GTEX-NPJ7-0006-SM-3GACR
LAML(T=173,N=337)	Normal	3.2856	GTEX-ZTPG-0006-SM-4YCFG
LAML(T=173,N=337)	Normal	-1.1172	GTEX-RU72-0006-SM-2TF65
LAML(T=173,N=337)	Normal	-0.8339	GTEX-132QS-0005-SM-5LZXK
LAML(T=173,N=337)	Normal	-2.5479	GTEX-W5WG-0006-SM-3GIJT
LAML(T=173,N=337)	Normal	0.8246	GTEX-13U4I-0006-SM-5N9CI
LAML(T=173,N=337)	Normal	0.1124	GTEX-U4B1-0006-SM-3DB8E
LAML(T=173,N=337)	Normal	-0.4719	GTEX-11ZTS-0005-SM-5NQ8A
LAML(T=173,N=337)	Normal	1.0293	GTEX-11WQK-0005-SM-5O9AV
LAML(T=173,N=337)	Normal	-1.2142	GTEX-13W3W-0005-SM-5SI9Y
LAML(T=173,N=337)	Normal	-0.2159	GTEX-RM2N-0006-SM-2TF5H
LAML(T=173,N=337)	Normal	-1.9379	GTEX-11EMC-0006-SM-5O9DN
LAML(T=173,N=337)	Normal	-0.1345	GTEX-OIZI-0005-SM-2XCED
LAML(T=173,N=337)	Normal	-0.6416	GTEX-R55E-0006-SM-2TC5G
LAML(T=173,N=337)	Normal	-0.9686	GTEX-X4XY-0006-SM-46MV2
LAML(T=173,N=337)	Normal	-5.0116	GTEX-R55D-0006-SM-3GIJS
LAML(T=173,N=337)	Normal	-0.8084	GTEX-11EM3-0005-SM-5N9DK
LAML(T=173,N=337)	Normal	-1.9379	GTEX-ZTSS-0005-SM-4YCDR
LAML(T=173,N=337)	Normal	0.5271	GTEX-YECK-0005-SM-4W217
LAML(T=173,N=337)	Normal	-2.9324	GTEX-QVJO-0006-SM-2S1RC
LAML(T=173,N=337)	Normal	-2.8262	GTEX-132Q8-0006-SM-5NQA4
LAML(T=173,N=337)	Normal	0.7493	GTEX-13PLJ-0005-SM-5NQ99
LAML(T=173,N=337)	Normal	0.1124	GTEX-1212Z-0006-SM-5NQ8M
LAML(T=173,N=337)	Normal	-2.2447	GTEX-WZTO-0006-SM-3NM9T
LAML(T=173,N=337)	Normal	-1.685	GTEX-11LCK-0005-SM-5O98U
LAML(T=173,N=337)	Normal	-2.0529	GTEX-OOBJ-0006-SM-2I3F4
LAML(T=173,N=337)	Normal	-1.1172	GTEX-XUZC-0005-SM-4BOQ8
LAML(T=173,N=337)	Normal	-0.8084	GTEX-11GSO-0005-SM-5O9CA
LAML(T=173,N=337)	Normal	-2.1779	GTEX-ZXG5-0005-SM-57WCN
LAML(T=173,N=337)	Normal	-3.1714	GTEX-X15G-0005-SM-3NMDA
LAML(T=173,N=337)	Normal	-1.0559	GTEX-ZUA1-0005-SM-4YCEV
LAML(T=173,N=337)	Normal	-3.3076	GTEX-11DYG-0006-SM-5NQB2
LAML(T=173,N=337)	Normal	-2.3147	GTEX-XXEK-0005-SM-4BRWJ
LAML(T=173,N=337)	Normal	1.4388	GTEX-12WSB-0006-SM-5O998
LAML(T=173,N=337)	Normal	-3.816	GTEX-U412-0006-SM-3DB8J
LAML(T=173,N=337)	Normal	-0.3201	GTEX-QLQ7-0005-SM-2S1QP
LAML(T=173,N=337)	Normal	-0.013	GTEX-11NSD-0005-SM-5LZZ5
LAML(T=173,N=337)	Normal	-1.0862	GTEX-13S86-0005-SM-5NQ7I
LAML(T=173,N=337)	Normal	-1.6394	GTEX-SE5C-0006-SM-4BRW5
LAML(T=173,N=337)	Normal	-1.7809	GTEX-131YS-0005-SM-5NQAS
LAML(T=173,N=337)	Normal	-1.5105	GTEX-14BMU-0006-SM-5MR3T
LAML(T=173,N=337)	Normal	-0.4521	GTEX-X4EP-0005-SM-3P5ZE
LAML(T=173,N=337)	Normal	-1.2481	GTEX-ZPCL-0006-SM-4WWAS
LAML(T=173,N=337)	Normal	-1.3183	GTEX-U3ZG-0006-SM-47JWX
LAML(T=173,N=337)	Normal	-3.816	GTEX-13113-0006-SM-5NQ7X
LAML(T=173,N=337)	Normal	0.7748	GTEX-11WQC-0006-SM-5LZVP
LAML(T=173,N=337)	Normal	-1.5105	GTEX-YFCO-0005-SM-4W1ZI
LAML(T=173,N=337)	Normal	-1.3183	GTEX-TSE9-0005-SM-4DXUF
LAML(T=173,N=337)	Normal	-6.5064	GTEX-131XF-0006-SM-5P9HK
LAML(T=173,N=337)	Normal	-3.0469	GTEX-O5YT-0007-SM-32PK7
LAML(T=173,N=337)	Normal	-0.9971	GTEX-RVPV-0006-SM-2TF6Q
LAML(T=173,N=337)	Normal	-2.4659	GTEX-14E1K-0006-SM-5N9DY
LAML(T=173,N=337)	Normal	-0.5973	GTEX-S4Q7-0006-SM-3K2AT
LAML(T=173,N=337)	Normal	-0.9132	GTEX-PWOO-0006-SM-2I3E3
LAML(T=173,N=337)	Normal	0.7233	GTEX-ZV68-0006-SM-4YCEJ
LAML(T=173,N=337)	Normal	1.884	GTEX-ZE9C-0006-SM-4WKG2
LAML(T=173,N=337)	Normal	0.4016	GTEX-11ZUS-0006-SM-5O9AJ
LAML(T=173,N=337)	Normal	0.9268	GTEX-14E7W-0006-SM-5N9GG
LAML(T=173,N=337)	Normal	1.0642	GTEX-WYVS-0006-SM-3NMA7
LAML(T=173,N=337)	Normal	-1.5951	GTEX-Y8E5-0006-SM-47JWQ
LAML(T=173,N=337)	Normal	0.3907	GTEX-1399S-0006-SM-5NQ7U
LAML(T=173,N=337)	Normal	-1.685	GTEX-ZTX8-0006-SM-4YCE4
LAML(T=173,N=337)	Normal	0.6332	GTEX-YB5E-0005-SM-4VDSO
LAML(T=173,N=337)	Normal	-3.6259	GTEX-XK95-0005-SM-4AT4S
LAML(T=173,N=337)	Normal	-1.5951	GTEX-WOFM-0005-SM-3MJF3
LAML(T=173,N=337)	Normal	-0.9686	GTEX-VUSG-0006-SM-3GIK9
LAML(T=173,N=337)	Normal	0.2277	GTEX-11VI4-0006-SM-5N9D8
LAML(T=173,N=337)	Normal	0.3346	GTEX-12WSE-0005-SM-5NQAE
LAML(T=173,N=337)	Normal	-0.8339	GTEX-QMRM-0005-SM-3NB2A
LAML(T=173,N=337)	Normal	1.8957	GTEX-12KS4-0005-SM-5SI94
LAML(T=173,N=337)	Normal	-2.3884	GTEX-WQUQ-0006-SM-3MJF4
LAML(T=173,N=337)	Normal	0.4865	GTEX-13VXU-0006-SM-5N9FF
LAML(T=173,N=337)	Normal	-1.4699	GTEX-12WSK-0006-SM-5NQA1
LAML(T=173,N=337)	Normal	-1.6394	GTEX-14H4A-0006-SM-5N9E3
LAML(T=173,N=337)	Normal	1.2271	GTEX-ZF3C-0005-SM-4WWAR
LAML(T=173,N=337)	Normal	-1.7322	GTEX-13111-0005-SM-5NQ7Z
LAML(T=173,N=337)	Normal	0.4552	GTEX-117YW-0005-SM-5NQ8Z
LAML(T=173,N=337)	Normal	-0.5125	GTEX-11P81-0006-SM-5NQ7A
LAML(T=173,N=337)	Normal	-0.2328	GTEX-12696-0005-SM-5LZYS
LAML(T=173,N=337)	Normal	-3.1714	GTEX-ZQUD-0005-SM-4YCE5
LAML(T=173,N=337)	Normal	0.5955	GTEX-12WSC-0005-SM-5MR3H
LAML(T=173,N=337)	Normal	-1.0262	GTEX-WWYW-0005-SM-3NB3K
LAML(T=173,N=337)	Normal	-1.9942	GTEX-XAJ8-0006-SM-46MVM
LAML(T=173,N=337)	Normal	-1.0262	GTEX-11XUK-0005-SM-5LU9F
LAML(T=173,N=337)	Normal	1.6875	GTEX-OHPN-0005-SM-2YUML
LAML(T=173,N=337)	Normal	0.2881	GTEX-ZF2S-0006-SM-4WKHF
LAML(T=173,N=337)	Normal	0.7493	GTEX-11NUK-0005-SM-5MR5F
LAML(T=173,N=337)	Normal	0.7748	GTEX-13CZU-0005-SM-5LU8K
LAML(T=173,N=337)	Normal	-0.9686	GTEX-PLZ4-0006-SM-2S1NY
LAML(T=173,N=337)	Normal	-0.1345	GTEX-TMMY-0005-SM-33HBN
LAML(T=173,N=337)	Normal	-0.1031	GTEX-139TS-0005-SM-5NQC1
LAML(T=173,N=337)	Normal	0.9268	GTEX-ZDTS-0006-SM-4WAYZ
LAML(T=173,N=337)	Normal	1.0642	GTEX-QXCU-0006-SM-2TC5K
LAML(T=173,N=337)	Normal	-1.7809	GTEX-111YS-0006-SM-5NQBE
LAML(T=173,N=337)	Normal	-1.0559	GTEX-12BJ1-0006-SM-5SIB5
LAML(T=173,N=337)	Normal	-3.6259	GTEX-PLZ5-0006-SM-2S1NZ
LAML(T=173,N=337)	Normal	-2.3884	GTEX-147F4-0006-SM-5O99T
LAML(T=173,N=337)	Normal	-2.8262	GTEX-R55G-0006-SM-2TC6O
LAML(T=173,N=337)	Normal	-0.1504	GTEX-X261-0005-SM-4PQYX
LAML(T=173,N=337)	Normal	-1.8836	GTEX-XUJ4-0005-SM-4BOQ6
LAML(T=173,N=337)	Normal	-5.5735	GTEX-QDVN-0006-SM-48U1R
LAML(T=173,N=337)	Normal	-2.1779	GTEX-PVOW-0006-SM-3NMB8
LAML(T=173,N=337)	Normal	-1.8836	GTEX-WXYG-0005-SM-3NB3M
LAML(T=173,N=337)	Normal	-0.8599	GTEX-13CF2-0006-SM-5O99L
LAML(T=173,N=337)	Normal	-1.5105	GTEX-148VJ-0006-SM-5NQB1
LAML(T=173,N=337)	Normal	-0.4719	GTEX-Y5LM-0005-SM-4V6EJ
LAML(T=173,N=337)	Normal	-0.1665	GTEX-S7SE-0005-SM-2XCEA
LAML(T=173,N=337)	Normal	-3.0469	GTEX-14BIM-0006-SM-5O9AA
LAML(T=173,N=337)	Normal	-0.2328	GTEX-11OF3-0006-SM-5O9CM
LAML(T=173,N=337)	Normal	-0.8599	GTEX-WFG7-0005-SM-3GIKM
LAML(T=173,N=337)	Normal	-1.2481	GTEX-NPJ8-0007-SM-2D7VX
LAML(T=173,N=337)	Normal	-3.3076	GTEX-X3Y1-0006-SM-3P5ZG
LAML(T=173,N=337)	Normal	-4.2934	GTEX-ZTTD-0006-SM-51MSJ
LAML(T=173,N=337)	Normal	-0.1828	GTEX-14A5H-0006-SM-5O9AI
LAML(T=173,N=337)	Normal	0.5955	GTEX-1399R-0006-SM-5N9FR
LAML(T=173,N=337)	Normal	-0.6873	GTEX-1192W-0005-SM-5NQBQ
LAML(T=173,N=337)	Normal	1.9968	GTEX-14BMV-0005-SM-5NQ6Y
LAML(T=173,N=337)	Normal	-0.7588	GTEX-1313W-0006-SM-5O9B1
LAML(T=173,N=337)	Normal	-3.458	GTEX-12WSL-0005-SM-5NQAD
LAML(T=173,N=337)	Normal	-1.3921	GTEX-XMK1-0005-SM-4B665
LAML(T=173,N=337)	Normal	-1.4699	GTEX-WHPG-0006-SM-3NMBV
LAML(T=173,N=337)	Normal	-0.5543	GTEX-RWS6-0005-SM-2XCAN
LAML(T=173,N=337)	Normal	-1.0262	GTEX-T5JC-0005-SM-4DM7B
LAML(T=173,N=337)	Normal	-2.0529	GTEX-WHWD-0005-SM-3LK7D
LAML(T=173,N=337)	Normal	-1.0262	GTEX-O5YW-0006-SM-3LK6E
LAML(T=173,N=337)	Normal	-2.114	GTEX-QLQW-0005-SM-2S1RA
LAML(T=173,N=337)	Normal	-1.3548	GTEX-X585-0005-SM-46MV3
LAML(T=173,N=337)	Normal	-1.2481	GTEX-WHSE-0006-SM-3NMBW
LAML(T=173,N=337)	Normal	-4.6082	GTEX-RUSQ-0006-SM-2TF6P
LAML(T=173,N=337)	Normal	-0.3566	GTEX-11I78-0005-SM-5N9GB
LAML(T=173,N=337)	Normal	-1.6394	GTEX-SJXC-0005-SM-2XCE7
LAML(T=173,N=337)	Normal	0.7832	GTEX-XLM4-0005-SM-4AT4P
LAML(T=173,N=337)	Normal	-1.5522	GTEX-WEY5-0006-SM-3GIKG
LAML(T=173,N=337)	Normal	-0.4719	GTEX-139T8-0006-SM-5NQ6V
LAML(T=173,N=337)	Normal	-1.9942	GTEX-XPVG-0006-SM-4B65Z
LAML(T=173,N=337)	Normal	-1.2828	GTEX-14C39-0005-SM-5NQBR
LAML(T=173,N=337)	Normal	-1.0559	GTEX-OXRP-0006-SM-2I3FN
LAML(T=173,N=337)	Normal	0.8246	GTEX-Q734-0006-SM-2I3FJ
LAML(T=173,N=337)	Normal	-1.8836	GTEX-T5JW-0005-SM-3GADE
LAML(T=173,N=337)	Normal	-1.8836	GTEX-PSDG-0005-SM-3GADC
LAML(T=173,N=337)	Normal	1.2209	GTEX-13OW6-0005-SM-5NQ9Z
LAML(T=173,N=337)	Normal	-0.1187	GTEX-V1D1-0006-SM-3NMCE
LAML(T=173,N=337)	Normal	-4.035	GTEX-ZPU1-0006-SM-4WWAT
LAML(T=173,N=337)	Normal	-1.7809	GTEX-131XG-0006-SM-5O9CE
LAML(T=173,N=337)	Normal	-2.8262	GTEX-XBEW-0006-SM-4AT4E
LAML(T=173,N=337)	Normal	-2.2447	GTEX-WY7C-0006-SM-3NB3L
LAML(T=173,N=337)	Normal	-1.0262	GTEX-PLZ4-0006-SM-5SI8L
LAML(T=173,N=337)	Normal	-0.8339	GTEX-Y114-0006-SM-4TT76
LAML(T=173,N=337)	Normal	-2.8262	GTEX-OOBK-0005-SM-2YUMG
LAML(T=173,N=337)	Normal	-1.4699	GTEX-UTHO-0006-SM-3NMCC
LAML(T=173,N=337)	Normal	-1.5105	GTEX-ZP4G-0006-SM-4WWE6
LAML(T=173,N=337)	Normal	-2.7274	GTEX-XQ3S-0006-SM-4BOQ4
LAML(T=173,N=337)	Normal	-0.1828	GTEX-ZVT3-0006-SM-51MT9
LAML(T=173,N=337)	Normal	-0.394	GTEX-11TT1-0005-SM-5NQ8Y
LAML(T=173,N=337)	Normal	-1.6394	GTEX-ZDTT-0006-SM-4WKFP
LAML(T=173,N=337)	Normal	-3.816	GTEX-XMD1-0006-SM-4AT4Q
LAML(T=173,N=337)	Normal	-0.1828	GTEX-113IC-0006-SM-5NQ9C
LAML(T=173,N=337)	Normal	0.1388	GTEX-WFG8-0006-SM-3GIKS
LAML(T=173,N=337)	Normal	-0.7588	GTEX-U3ZN-0006-SM-3DB7Y
LAML(T=173,N=337)	Normal	-1.7322	GTEX-13OW8-0005-SM-5NQAC
LAML(T=173,N=337)	Normal	-0.8339	GTEX-11OC5-0006-SM-5N9FA
LAML(T=173,N=337)	Normal	0.3346	GTEX-139TU-0006-SM-5LZVN
LAML(T=173,N=337)	Normal	-1.1488	GTEX-S7PM-0006-SM-3NM8C
LAML(T=173,N=337)	Normal	-4.6082	GTEX-X5EB-0006-SM-46MV5
LAML(T=173,N=337)	Normal	-2.2447	GTEX-YF7O-0005-SM-4W1ZU
LAML(T=173,N=337)	Normal	0.7832	GTEX-X62O-0005-SM-46MV1
LAML(T=173,N=337)	Normal	1.2992	GTEX-XV7Q-0005-SM-4BRWI
LAML(T=173,N=337)	Normal	-1.5105	GTEX-X4XX-0005-SM-3NMCS
LAML(T=173,N=337)	Normal	-0.3752	GTEX-SNOS-0006-SM-32PLH
LAML(T=173,N=337)	Normal	-4.6082	GTEX-Y3I4-0006-SM-4TT1E
LAML(T=173,N=337)	Normal	-0.6193	GTEX-YFC4-0006-SM-4RGLV
LAML(T=173,N=337)	Normal	-0.5125	GTEX-139UC-0005-SM-5PNU7
LAML(T=173,N=337)	Normal	-3.0469	GTEX-12ZZW-0005-SM-5O9BY
LAML(T=173,N=337)	Normal	-6.5064	GTEX-13CZV-0006-SM-5P9IN
LAML(T=173,N=337)	Normal	-2.3884	GTEX-13O61-0005-SM-5O9AU
LAML(T=173,N=337)	Normal	-2.4659	GTEX-12WSM-0005-SM-5NQB3
LAML(T=173,N=337)	Normal	-1.3548	GTEX-Y8LW-0005-SM-4V6EV
LAML(T=173,N=337)	Normal	-0.0425	GTEX-12WSJ-0005-SM-5LU8S
LAML(T=173,N=337)	Normal	-1.5951	GTEX-14C38-0006-SM-5NQBF
LAML(T=173,N=337)	Normal	-4.2934	GTEX-12WSA-0005-SM-5O9BM
LAML(T=173,N=337)	Normal	-0.1504	GTEX-13OVJ-0006-SM-5O98T
LAML(T=173,N=337)	Normal	0.24	GTEX-NL3G-0007-SM-4SOIF
LAML(T=173,N=337)	Normal	-2.6349	GTEX-OIZH-0005-SM-2HMJN
LAML(T=173,N=337)	Normal	-4.6082	GTEX-WH7G-0005-SM-3NMBX
LAML(T=173,N=337)	Normal	-2.3147	GTEX-1269C-0005-SM-5N9CJ
LAML(T=173,N=337)	Normal	-0.8339	GTEX-ZVZQ-0006-SM-51MR8
LAML(T=173,N=337)	Normal	0.9115	GTEX-14A6H-0006-SM-5NQ7W
LAML(T=173,N=337)	Normal	0.6239	GTEX-12WSD-0005-SM-5N9FZ
LAML(T=173,N=337)	Normal	-0.1031	GTEX-ZGAY-0006-SM-4WWAQ
LAML(T=173,N=337)	Normal	-5.0116	GTEX-Q2AH-0005-SM-5SI7G
LAML(T=173,N=337)	Normal	0.9935	GTEX-RTLS-0006-SM-2TF58
LAML(T=173,N=337)	Normal	0.2762	GTEX-11P82-0006-SM-5N9FY
LAML(T=173,N=337)	Normal	0.5955	GTEX-WI4N-0005-SM-3LK7E
LAML(T=173,N=337)	Normal	-0.4131	GTEX-QVUS-0006-SM-3GAE8
LAML(T=173,N=337)	Normal	-1.7809	GTEX-13FXS-0006-SM-5O99X
LAML(T=173,N=337)	Normal	-1.5522	GTEX-1399U-0005-SM-5NQ8K
LAML(T=173,N=337)	Normal	-1.8314	GTEX-XYKS-0005-SM-4BRUD
LAML(T=173,N=337)	Normal	-3.3076	GTEX-131XE-0006-SM-5P9F9
LAML(T=173,N=337)	Normal	0.346	GTEX-WRHK-0005-SM-3MJF5
LAML(T=173,N=337)	Normal	-3.816	GTEX-NL3H-0006-SM-2I3FW
LAML(T=173,N=337)	Normal	-2.5479	GTEX-Y5V6-0005-SM-4V6FD
LAML(T=173,N=337)	Normal	1.3623	GTEX-PWN1-0006-SM-5SI7T
LAML(T=173,N=337)	Normal	-5.0116	GTEX-148VI-0006-SM-5O9A6
LAML(T=173,N=337)	Normal	-9.9658	GTEX-QCQG-0006-SM-2S1OW
LAML(T=173,N=337)	Normal	-1.2828	GTEX-WFJO-0005-SM-3GIKY
LAML(T=173,N=337)	Normal	1.3511	GTEX-OHPJ-0006-SM-3LK6G

## Sheet: Survival
	Time	Event	Expression
ID	Overall survival	Dead status	ENSG00000118513(MYB)
1	3063	0	4.1883
2	1903	0	7.0363
3	403	1	2.9281
4	607	1	6.7501
5	3234	0	5.3611
6	295	0	6.0045
7	2387	0	6.0112
8	1622	0	6.5557
9	1652	0	2.6602
10	701	1	3.6748
11	1214	1	3.9137
12	378	1	3.5923
13	585	1	3.4817
14	1362	1	5.1498
15	77	1	2.5683
16	2133	0	5.5072
17	462	1	5.5862
18	1811	0	8.068
19	2965	0	5.5018
20	1335	0	5.2265
21	102	1	3.1908
22	518	1	4.449
23	1882	0	6.7376
24	2106	0	3.7507
25	2407	0	4.5009
26	2205	0	5.5423
27	3263	0	3.6266
28	614	1	6.6036
29	2592	0	2.6302
30	1077	0	3.0092
31	3116	0	2.7847
32	74	1	3.6589
33	112	0	5.3299
34	1229	1	6.4572
35	1412	1	5.1404
36	3600	0	6.2313
37	2738	0	3.055
38	1094	1	6.0732
39	397	1	7.3244
40	1617	0	7.4372
41	789	1	6.1647
42	3253	0	5.5844
43	404	1	6.4202
44	1298	1	1.6558
45	630	1	3.8896
46	988	1	5.2188
47	1985	0	5.1031
48	721	0	4.5742
49	1199	0	4.2173
50	536	1	6.6308
51	1526	0	5.1724
52	3144	0	2.7139
53	2924	0	4.846
54	3380	0	6.3942
55	378	1	4.5217
56	917	1	6.8241
57	199	1	4.1772
58	784	1	5.2025
59	2946	0	3.5486
60	2308	0	3.1228
61	2193	0	4.6317
62	1856	0	5.6168
63	1877	0	4.9792
64	421	1	5.0193
65	279	1	4.9505
66	1118	1	2.9966
67	570	1	4.9732
68	1991	0	4.518
69	1248	1	4.4686
70	2492	0	3.5863
71	321	1	7.1139
72	766	1	6.1621
73	2899	0	5.2235
74	2059	0	3.5718
75	1987	0	3.5608
76	1767	1	4.5324
77	2025	0	5.4009
78	390	1	5.9393
79	1950	0	5.2529
80	531	1	5.5069
81	836	1	5.8716
82	3238	0	5.1473
83	880	0	3.1908
84	163	1	5.9229
85	707	1	4.8156
86	1480	0	4.7431
87	319	1	3.9346
88	147	1	6.3094
89	286	1	7.6971
90	148	1	4.1252
91	313	1	6.6823
92	194	1	5.2457
93	1173	0	8.3275
94	413	1	6.0168
95	2328	0	5.9939
96	689	1	6.5011
97	2819	0	3.6417
98	3291	0	4.5034
99	586	1	2.2206
100	1896	1	6.3227
101	4022	0	4.3421
102	2707	0	3.9346
103	1859	0	5.5711
104	616	1	6.1548
105	443	0	5.3399
106	1713	0	4.3944
107	195	1	3.2526
108	2605	0	4.3646
109	314	0	7.8168
110	2509	0	4.3399
111	436	1	4.506
112	3130	0	4.7986
113	1423	0	5.0193
114	289	1	7.0928
115	2453	0	3.3993
116	342	1	5.7377
117	1837	0	5.8138
118	813	1	6.7005
119	351	1	7.1183
120	1100	0	5.5466
121	600	1	5.2377
122	2824	0	3.8778
123	925	1	6.2182
124	1625	0	2.9413
125	1152	1	5.1635
126	2983	0	4.7903
127	1982	0	6.7702
128	2344	0	5.2056
129	2767	0	4.1069
130	433	1	5.9021
131	439	1	5.0909
132	454	1	3.9079
133	485	1	5.4529
134	712	1	6.8264
135	693	1	6.4196
136	468	1	5.5404
137	286	1	6.0501
138	373	1	5.7576
139	3149	0	4.7866
140	3069	0	5.9217
141	1675	0	6.537
142	422	1	3.793
