# Supplementary material for: Core transcriptional regulatory circuitry molecule ZNF217 promotes AML cell proliferation by up-regulating MYB
Source: Int J Biol Sci. 2025 Feb 18;21(5):1966–83. doi: 10.7150/ijbs.103211 (PMC11900805; doi:10.7150/ijbs.103211)
Supplement: Supplementary file 1 — Supplementary figures and tables. [file ijbsv21p1966s1.zip › Supplementary/Table S8.xlsx]

## Sheet: AML1-mergeCRC_CRC_SCORES
['NFATC1', 'ARID3A', 'KLF16', 'RXRA', 'SOX4', 'SPI1', 'TAL1', 'ZBTB7A', 'RARA', 'LYL1', 'HOXB5', 'RUNX3', 'NFIX']	102.231	13
['NFATC1', 'ARID3A', 'KLF16', 'RXRA', 'SOX4', 'SPI1', 'TAL1', 'ZBTB7A', 'RARA', 'HOXB7', 'BCL11A', 'GFI1B', 'FLI1', 'IRX3']	101.5	14
['NFATC1', 'ARID3A', 'KLF16', 'RXRA', 'SOX4', 'SPI1', 'TAL1', 'ZBTB7A', 'RARA', 'LYL1', 'HOXB5', 'IRX1', 'BCL11A', 'FLI1']	100.643	14
['NFATC1', 'ARID3A', 'KLF16', 'RXRA', 'SOX4', 'SPI1', 'TAL1', 'ZBTB7A', 'RARA', 'HOXB7', 'BCL11A', 'GFI1B', 'FLI1', 'HIVEP2']	100.214	14
['NFATC1', 'ARID3A', 'KLF16', 'RXRA', 'SOX4', 'SPI1', 'TAL1', 'ZBTB7A', 'RARA', 'LYL1', 'HOXB5', 'IRX1', 'NFIX']	99	13
['NFATC1', 'ARID3A', 'KLF16', 'RXRA', 'SOX4', 'SPI1', 'TAL1', 'ZBTB7A', 'RARA', 'HOXB7', 'BCL11A', 'GFI1B', 'FLI1', 'IRX1', 'GATA2']	98.6667	15
['NFATC1', 'ARID3A', 'KLF16', 'RXRA', 'SOX4', 'SPI1', 'TAL1', 'ZBTB7A', 'FOXP1', 'RUNX3', 'HOXB5', 'BCL11A', 'FLI1']	98.4615	13
['NFATC1', 'ARID3A', 'KLF16', 'RXRA', 'SOX4', 'SPI1', 'TAL1', 'ZBTB7A', 'RARA', 'LYL1', 'HOXB5', 'RUNX3', 'BCL11A', 'FLI1', 'IRX3']	98.3333	15
['NFATC1', 'ARID3A', 'KLF16', 'RXRA', 'SOX4', 'SPI1', 'TAL1', 'ZBTB7A', 'RARA', 'HOXB7', 'BCL11A', 'GFI1B', 'NKX2-3', 'HIVEP2']	97.6429	14
['NFATC1', 'ARID3A', 'KLF16', 'RXRA', 'SOX4', 'SPI1', 'TAL1', 'HOXA9', 'GFI1B', 'BCL11A', 'ZBTB7B', 'RARA', 'NR4A2', 'LYL1', 'IRX5']	97.5333	15
['NFATC1', 'ARID3A', 'KLF16', 'RXRA', 'SOX4', 'SPI1', 'TAL1', 'ZBTB7A', 'RUNX1', 'FLI1', 'MEIS2', 'IRX1']	97.4167	12
['NFATC1', 'ARID3A', 'KLF16', 'RXRA', 'SOX4', 'SPI1', 'TAL1', 'ZBTB7A', 'RARA', 'HOXB7', 'BCL11A', 'GFI1B', 'NKX2-3', 'ZBTB7B', 'GATA2']	97.3333	15
['NFATC1', 'ARID3A', 'KLF16', 'RXRA', 'SOX4', 'SPI1', 'TAL1', 'ZBTB7A', 'RARA', 'HIVEP2', 'GFI1B', 'BCL11A', 'IRX5', 'GFI1', 'FLI1', 'JUND']	96.625	16
['NFATC1', 'ARID3A', 'KLF16', 'RXRA', 'SOX4', 'SPI1', 'TAL1', 'ZBTB7A', 'RARA', 'LYL1', 'JUND', 'HOXB8', 'GFI1B', 'BCL11A', 'FLI1', 'GFI1']	96.5625	16
['NFATC1', 'ARID3A', 'KLF16', 'RXRA', 'SOX4', 'SPI1', 'TAL1', 'ZBTB7A', 'RARA', 'HIVEP2', 'GFI1B', 'BCL11A', 'IRX5', 'GFI1', 'FLI1', 'TBX2']	96.375	16
['NFATC1', 'ARID3A', 'KLF16', 'RXRA', 'SOX4', 'SPI1', 'TAL1', 'ZBTB7A', 'RARA', 'HOXB7', 'BCL11A', 'HOXB5', 'FLI1', 'IRX1']	96.2857	14
['NFATC1', 'ARID3A', 'KLF16', 'RXRA', 'SOX4', 'SPI1', 'TAL1', 'ZBTB7A', 'RARA', 'HOXB7', 'BCL11A', 'GFI1B', 'NKX2-3', 'IRX1', 'GATA2']	96.2667	15
['NFATC1', 'ARID3A', 'KLF16', 'RXRA', 'SOX4', 'SPI1', 'TAL1', 'ZBTB7A', 'RARA', 'LYL1', 'JUND', 'HOXB8', 'GFI1B', 'BCL11A', 'FLI1', 'IRX1']	96.25	16
['NFATC1', 'ARID3A', 'KLF16', 'RXRA', 'SOX4', 'SPI1', 'TAL1', 'ZBTB7A', 'RARA', 'LYL1', 'JUND', 'IRX5', 'RUNX3', 'FLI1', 'GFI1', 'MYB', 'BCL11A', 'GFI1B']	95.9444	18
['NFATC1', 'ARID3A', 'KLF16', 'RXRA', 'SOX4', 'SPI1', 'TAL1', 'ZBTB7A', 'RARA', 'HOXB7', 'BCL11A', 'HOXB5', 'FLI1', 'IRX3']	95.8571	14
['NFATC1', 'ARID3A', 'KLF16', 'RXRA', 'SOX4', 'SPI1', 'TAL1', 'ZBTB7A', 'RARA', 'LYL1', 'TBX2', 'IRX5', 'RUNX3', 'FLI1', 'BCL11A', 'GFI1B', 'MYB', 'GFI1']	95.7222	18
['NFATC1', 'ARID3A', 'KLF16', 'RXRA', 'SOX4', 'SPI1', 'TAL1', 'ZBTB7A', 'FOXP1', 'RUNX3', 'JUNB', 'ZNF429', 'GFI1B']	95.6154	13
['NFATC1', 'ARID3A', 'KLF16', 'RXRA', 'SOX4', 'SPI1', 'TAL1', 'ZBTB7A', 'RARA', 'LYL1', 'JUND', 'IRX5', 'RUNX3', 'FLI1', 'GFI1', 'IRX3', 'BCL11A', 'GFI1B']	95.4444	18
['NFATC1', 'ARID3A', 'KLF16', 'RXRA', 'SOX4', 'SPI1', 'TAL1', 'ZBTB7A', 'FOXP1', 'RUNX3', 'JUNB', 'NR4A2', 'FLI1', 'GFI1B']	95.4286	14
['NFATC1', 'ARID3A', 'KLF16', 'RXRA', 'SOX4', 'SPI1', 'TAL1', 'ZBTB7A', 'RARA', 'HOXB7', 'BCL11A', 'GFI1B', 'NKX2-3', 'ZBTB7B', 'IRX3']	95.4	15
['NFATC1', 'ARID3A', 'KLF16', 'RXRA', 'SOX4', 'SPI1', 'TAL1', 'ZBTB7A', 'RARA', 'LYL1', 'TBX2', 'IRX5', 'RUNX3', 'FLI1', 'BCL11A', 'GFI1B', 'IRX3', 'GFI1']	95.2222	18
['NFATC1', 'ARID3A', 'KLF16', 'RXRA', 'SOX4', 'SPI1', 'TAL1', 'ZBTB7A', 'RARA', 'LYL1', 'JUND', 'IRX5', 'IRX1', 'GATA2', 'NR4A2', 'FLI1', 'GFI1B', 'BCL11A']	95.0556	18
['NFATC1', 'ARID3A', 'KLF16', 'RXRA', 'SOX4', 'SPI1', 'TAL1', 'HOXA9', 'GFI1B', 'BCL11A', 'FLI1', 'RARA', 'HOXB7', 'IRX1']	94.9286	14
['NFATC1', 'ARID3A', 'KLF16', 'RXRA', 'SOX4', 'SPI1', 'TAL1', 'ZBTB7A', 'RUNX1', 'FLI1', 'BCL11A', 'IRX1', 'HOXB7', 'GFI1B']	94.8571	14
['NFATC1', 'ARID3A', 'KLF16', 'RXRA', 'SOX4', 'SPI1', 'TAL1', 'ZBTB7A', 'FOXP1', 'HOXB8', 'BCL11A', 'FLI1', 'GFI1', 'GFI1B']	94.8571	14
['NFATC1', 'ARID3A', 'KLF16', 'RXRA', 'SOX4', 'SPI1', 'TAL1', 'ZBTB7A', 'RARA', 'LYL1', 'TBX2', 'IRX5', 'IRX1', 'GATA2', 'NR4A2', 'FLI1', 'BCL11A', 'GFI1B']	94.8333	18
['NFATC1', 'ARID3A', 'KLF16', 'RXRA', 'SOX4', 'SPI1', 'TAL1', 'ZBTB7A', 'RARA', 'LYL1', 'JUND', 'IRX5', 'RUNX3', 'ZBTB7B', 'MYB', 'GFI1', 'BCL11A', 'GFI1B']	94.7778	18
['NFATC1', 'ARID3A', 'KLF16', 'RXRA', 'SOX4', 'SPI1', 'HOXA3', 'RARA', 'GFI1B', 'BCL11A', 'FLI1', 'IRX1', 'IRX5', 'ZBTB7A', 'JUND']	94.7333	15
['NFATC1', 'ARID3A', 'KLF16', 'RXRA', 'SOX4', 'SPI1', 'TAL1', 'HOXA9', 'GFI1B', 'BCL11A', 'FLI1', 'RARA', 'LYL1', 'IRX5', 'IRX1', 'NR4A2']	94.625	16
['NFATC1', 'ARID3A', 'KLF16', 'RXRA', 'SOX4', 'SPI1', 'TAL1', 'HOXA9', 'GFI1B', 'BCL11A', 'FLI1', 'FOXP1', 'NR4A2']	94.6154	13
['NFATC1', 'ARID3A', 'KLF16', 'RXRA', 'SOX4', 'SPI1', 'TAL1', 'ZBTB7A', 'RARA', 'LYL1', 'TBX2', 'IRX5', 'RUNX3', 'ZBTB7B', 'MYB', 'GFI1', 'BCL11A', 'GFI1B']	94.5556	18
['NFATC1', 'ARID3A', 'KLF16', 'RXRA', 'SOX4', 'SPI1', 'TAL1', 'ZBTB7A', 'FOXP1', 'HOXB7', 'BCL11A', 'FLI1', 'HOXB5']	94.5385	13
['NFATC1', 'ARID3A', 'KLF16', 'RXRA', 'SOX4', 'SPI1', 'TAL1', 'HOXA9', 'GFI1B', 'BCL11A', 'FLI1', 'RARA', 'HOXB7', 'IRX3']	94.5	14
['NFATC1', 'ARID3A', 'KLF16', 'RXRA', 'SOX4', 'SPI1', 'TAL1', 'ZBTB7A', 'RARA', 'HIVEP2', 'GFI1B', 'BCL11A', 'IRX5', 'GFI1', 'NKX2-3', 'JUND']	94.375	16
['NFATC1', 'ARID3A', 'KLF16', 'RXRA', 'SOX4', 'SPI1', 'TAL1', 'ZBTB7A', 'RUNX1', 'FLI1', 'BCL11A', 'FOXP1', 'GFI1B', 'HOXB7']	94.1429	14
['NFATC1', 'ARID3A', 'KLF16', 'RXRA', 'SOX4', 'SPI1', 'TAL1', 'ZBTB7A', 'RARA', 'HIVEP2', 'GFI1B', 'BCL11A', 'IRX5', 'GFI1', 'NKX2-3', 'TBX2']	94.125	16
['NFATC1', 'ARID3A', 'KLF16', 'RXRA', 'SOX4', 'SPI1', 'TAL1', 'ZBTB7A', 'RARA', 'LYL1', 'JUND', 'IRX5', 'RUNX3', 'FLI1', 'NR4A2', 'GATA2', 'GFI1B', 'BCL11A', 'MYB']	94	19
['NFATC1', 'ARID3A', 'KLF16', 'RXRA', 'SOX4', 'SPI1', 'TAL1', 'HOXA9', 'GFI1B', 'BCL11A', 'FLI1', 'RARA', 'LYL1', 'IRX5', 'GFI1', 'IRX3']	93.875	16
['NFATC1', 'ARID3A', 'KLF16', 'RXRA', 'SOX4', 'SPI1', 'TAL1', 'ZBTB7A', 'RARA', 'LYL1', 'JUND', 'IRX5', 'RUNX3', 'FLI1', 'NR4A2', 'GATA2', 'GFI1B', 'JUNB']	93.8333	18
['NFATC1', 'ARID3A', 'KLF16', 'RXRA', 'SOX4', 'SPI1', 'TAL1', 'ZBTB7A', 'RARA', 'LYL1', 'TBX2', 'IRX5', 'RUNX3', 'FLI1', 'BCL11A', 'GFI1B', 'MYB', 'NR4A2', 'GATA2']	93.7895	19
['NFATC1', 'ARID3A', 'KLF16', 'RXRA', 'SOX4', 'SPI1', 'HOXA3', 'RARA', 'GFI1B', 'BCL11A', 'FLI1', 'IRX1', 'HOXB7', 'ZBTB7A']	93.7857	14
['NFATC1', 'ARID3A', 'KLF16', 'RXRA', 'SOX4', 'SPI1', 'TAL1', 'ZBTB7A', 'FOXP1', 'RUNX3', 'TBX2', 'GFI1B', 'MYB', 'SNAI3']	93.6429	14
['NFATC1', 'ARID3A', 'KLF16', 'RXRA', 'SOX4', 'SPI1', 'TAL1', 'ZBTB7A', 'FOXP1', 'RUNX3', 'TBX2', 'GFI1B', 'ZNF429', 'GFI1']	93.5714	14
['NFATC1', 'ARID3A', 'KLF16', 'RXRA', 'SOX4', 'SPI1', 'TAL1', 'ZBTB7A', 'RARA', 'LYL1', 'JUND', 'IRX5', 'RUNX3', 'FLI1', 'GFI1', 'MYB', 'MEIS2']	93.4706	17
['NFATC1', 'ARID3A', 'KLF16', 'RXRA', 'SOX4', 'SPI1', 'TAL1', 'HOXA9', 'GFI1B', 'BCL11A', 'FLI1', 'RARA', 'LYL1', 'HOXB8', 'GFI1']	93.4	15
['NFATC1', 'ARID3A', 'KLF16', 'RXRA', 'SOX4', 'SPI1', 'HOXA3', 'RARA', 'GFI1B', 'BCL11A', 'FLI1', 'IRX3', 'HOXB7', 'ZBTB7A']	93.3571	14
['NFATC1', 'ARID3A', 'KLF16', 'RXRA', 'SOX4', 'SPI1', 'TAL1', 'ZBTB7A', 'RARA', 'LYL1', 'TBX2', 'IRX5', 'RUNX3', 'FLI1', 'MEIS2', 'MYB', 'GFI1']	93.2353	17
['NFATC1', 'ARID3A', 'KLF16', 'RXRA', 'SOX4', 'SPI1', 'TAL1', 'HOXA9', 'GFI1B', 'BCL11A', 'FLI1', 'RARA', 'LYL1', 'HOXB8', 'IRX1']	93.0667	15
['NFATC1', 'ARID3A', 'KLF16', 'RXRA', 'SOX4', 'SPI1', 'TAL1', 'ZBTB7A', 'RARA', 'LYL1', 'JUND', 'IRX5', 'IRX1', 'GATA2', 'NR4A2', 'NKX2-3', 'BCL11A', 'GFI1B']	93.0556	18
['NFATC1', 'ARID3A', 'KLF16', 'RXRA', 'SOX4', 'SPI1', 'TAL1', 'HOXA9', 'GFI1B', 'BCL11A', 'ZBTB7B', 'RARA', 'IRX3', 'HOXB7']	93	14
['NFATC1', 'ARID3A', 'KLF16', 'RXRA', 'SOX4', 'SPI1', 'TAL1', 'ZBTB7A', 'RARA', 'LYL1', 'JUND', 'IRX5', 'RUNX3', 'FLI1', 'GFI1', 'IRX3', 'MEIS2']	92.9412	17
['NFATC1', 'ARID3A', 'KLF16', 'RXRA', 'SOX4', 'SPI1', 'TAL1', 'ZBTB7A', 'RARA', 'LYL1', 'JUND', 'IRX5', 'RUNX3', 'ZBTB7B', 'MYB', 'GATA2', 'NR4A2', 'GFI1B', 'BCL11A']	92.8947	19
['NFATC1', 'ARID3A', 'KLF16', 'RXRA', 'SOX4', 'SPI1', 'TAL1', 'ZBTB7A', 'RUNX1', 'FLI1', 'MEIS2', 'MYB', 'GFI1']	92.8462	13
['NFATC1', 'ARID3A', 'KLF16', 'RXRA', 'SOX4', 'SPI1', 'TAL1', 'ZBTB7A', 'RARA', 'LYL1', 'TBX2', 'IRX5', 'IRX1', 'GATA2', 'NR4A2', 'NKX2-3', 'BCL11A', 'GFI1B']	92.8333	18
['NFATC1', 'ARID3A', 'KLF16', 'RXRA', 'SOX4', 'SPI1', 'TAL1', 'ZBTB7A', 'RARA', 'LYL1', 'JUND', 'IRX5', 'RUNX3', 'ZBTB7B', 'NKX2-3', 'GATA2', 'NR4A2', 'BCL11A', 'GFI1B']	92.7895	19
['NFATC1', 'ARID3A', 'KLF16', 'RXRA', 'SOX4', 'SPI1', 'HOXA3', 'RARA', 'GFI1B', 'NFIX', 'IRX1', 'ZBTB7A', 'IRX5', 'JUND']	92.7857	14
['NFATC1', 'ARID3A', 'KLF16', 'RXRA', 'SOX4', 'SPI1', 'TAL1', 'ZBTB7A', 'RARA', 'LYL1', 'TBX2', 'IRX5', 'RUNX3', 'FLI1', 'MEIS2', 'IRX3', 'GFI1']	92.7059	17
['NFATC1', 'ARID3A', 'KLF16', 'RXRA', 'SOX4', 'SPI1', 'TAL1', 'ZBTB7A', 'RARA', 'LYL1', 'TBX2', 'IRX5', 'RUNX3', 'ZBTB7B', 'MYB', 'GATA2', 'NR4A2', 'GFI1B', 'BCL11A']	92.6842	19
['NFATC1', 'ARID3A', 'KLF16', 'RXRA', 'SOX4', 'SPI1', 'TAL1', 'ZBTB7A', 'RARA', 'LYL1', 'JUND', 'IRX5', 'RUNX3', 'ZBTB7B', 'MYB', 'GATA2', 'SNAI3', 'GFI1B']	92.6667	18
['NFATC1', 'ARID3A', 'KLF16', 'RXRA', 'SOX4', 'SPI1', 'TAL1', 'ZBTB7A', 'RARA', 'LYL1', 'TBX2', 'IRX5', 'RUNX3', 'ZBTB7B', 'NKX2-3', 'BCL11A', 'GFI1B', 'NR4A2', 'GATA2']	92.5789	19
['NFATC1', 'ARID3A', 'KLF16', 'RXRA', 'SOX4', 'SPI1', 'TAL1', 'HOXA9', 'GFI1B', 'BCL11A', 'ZBTB7B', 'RARA', 'IRX3', 'LYL1', 'IRX5', 'GFI1']	92.5625	16
['NFATC1', 'ARID3A', 'KLF16', 'RXRA', 'SOX4', 'SPI1', 'TAL1', 'ZBTB7A', 'RARA', 'LYL1', 'JUND', 'IRX5', 'IRX1', 'GATA2', 'NR4A2', 'FLI1', 'MEIS2']	92.5294	17
['NFATC1', 'ARID3A', 'KLF16', 'RXRA', 'SOX4', 'SPI1', 'TAL1', 'ZBTB7A', 'RARA', 'LYL1', 'TBX2', 'IRX5', 'RUNX3', 'ZBTB7B', 'MYB', 'GATA2', 'SNAI3', 'GFI1B']	92.4444	18
['NFATC1', 'ARID3A', 'KLF16', 'RXRA', 'MNT', 'RUNX3', 'JUND', 'RARA', 'GFI1B', 'ZBTB7A', 'BCL11A', 'FLI1']	92.4167	12
['NFATC1', 'ARID3A', 'KLF16', 'RXRA', 'SOX4', 'SPI1', 'TAL1', 'ZBTB7A', 'FOXP1', 'RUNX3', 'TBX2', 'GFI1B', 'ZNF429', 'SNAI3']	92.3571	14
['NFATC1', 'ARID3A', 'KLF16', 'RXRA', 'SOX4', 'SPI1', 'TAL1', 'ZBTB7A', 'RARA', 'LYL1', 'TBX2', 'IRX5', 'IRX1', 'GATA2', 'NR4A2', 'FLI1', 'MEIS2']	92.2941	17
['NFATC1', 'ARID3A', 'KLF16', 'RXRA', 'SOX4', 'SPI1', 'TAL1', 'ZBTB7A', 'RARA', 'LYL1', 'JUND', 'IRX5', 'RUNX3', 'ZBTB7B', 'MYB', 'GFI1', 'MEIS2']	92.2353	17
['NFATC1', 'ARID3A', 'KLF16', 'RXRA', 'SOX4', 'SPI1', 'TAL1', 'ZBTB7A', 'FOXP1', 'RUNX3', 'TBX2', 'GFI1B', 'MYB', 'BCL11A', 'FLI1', 'NR4A2']	92.1875	16
['NFATC1', 'ARID3A', 'KLF16', 'RXRA', 'SOX4', 'SPI1', 'TAL1', 'ZBTB7A', 'RARA', 'LYL1', 'TBX2', 'IRX5', 'RUNX3', 'ZBTB7B', 'NKX2-3', 'GFI1B', 'ZNF429', 'GATA2']	92.1667	18
['NFATC1', 'ARID3A', 'KLF16', 'RXRA', 'SOX4', 'SPI1', 'TAL1', 'ZBTB7A', 'RARA', 'LYL1', 'JUND', 'IRX5', 'IRX1', 'GATA2', 'SNAI3', 'NFIX', 'GFI1B']	92.1176	17
['NFATC1', 'ARID3A', 'KLF16', 'RXRA', 'SOX4', 'SPI1', 'TAL1', 'ZBTB7A', 'RARA', 'LYL1', 'TBX2', 'IRX5', 'RUNX3', 'ZBTB7B', 'MYB', 'GFI1', 'MEIS2']	92	17
['NFATC1', 'ARID3A', 'KLF16', 'RXRA', 'SOX4', 'SPI1', 'TAL1', 'ZBTB7A', 'RUNX1', 'FLI1', 'MEIS2', 'MYB', 'RFX1']	91.9231	13
['NFATC1', 'ARID3A', 'KLF16', 'RXRA', 'SOX4', 'SPI1', 'TAL1', 'ZBTB7A', 'RARA', 'LYL1', 'JUND', 'IRX5', 'RUNX3', 'ZBTB7B', 'SNAI3', 'GATA2', 'NFIX', 'GFI1B']	91.8889	18
['NFATC1', 'ARID3A', 'KLF16', 'RXRA', 'SOX4', 'SPI1', 'TAL1', 'ZBTB7A', 'RARA', 'LYL1', 'TBX2', 'IRX5', 'IRX1', 'GATA2', 'SNAI3', 'NFIX', 'GFI1B']	91.8824	17
['NFATC1', 'ARID3A', 'KLF16', 'RXRA', 'SOX4', 'SPI1', 'TAL1', 'ZBTB7A', 'FOXP1', 'RUNX3', 'TBX2', 'GFI1B', 'MYB', 'BCL11A', 'FLI1', 'GFI1']	91.8125	16
['NFATC1', 'ARID3A', 'KLF16', 'RXRA', 'SOX4', 'SPI1', 'TAL1', 'ZBTB7A', 'RARA', 'LYL1', 'TBX2', 'IRX5', 'RUNX3', 'ZBTB7B', 'SNAI3', 'GATA2', 'NFIX', 'GFI1B']	91.6667	18
['NFATC1', 'ARID3A', 'KLF16', 'RXRA', 'SOX4', 'SPI1', 'TAL1', 'ZBTB7A', 'RARA', 'LYL1', 'JUND', 'IRX5', 'RUNX3', 'ZBTB7B', 'SNAI3', 'GATA2', 'ZNF429', 'GFI1B']	91.6667	18
['NFATC1', 'ARID3A', 'KLF16', 'RXRA', 'SOX4', 'SPI1', 'TAL1', 'ZBTB7A', 'RARA', 'LYL1', 'JUND', 'IRX5', 'IRX1', 'GATA2', 'NR4A2', 'FLI1', 'GFI1B', 'JUNB']	91.5	18
['NFATC1', 'ARID3A', 'KLF16', 'RXRA', 'SOX4', 'SPI1', 'TAL1', 'ZBTB7A', 'RARA', 'LYL1', 'TBX2', 'IRX5', 'RUNX3', 'ZBTB7B', 'SNAI3', 'GATA2', 'ZNF429', 'GFI1B']	91.4444	18
['NFATC1', 'ARID3A', 'KLF16', 'RXRA', 'SOX4', 'SPI1', 'HOXA3', 'RARA', 'GFI1B', 'BCL11A', 'FLI1', 'IRX1', 'IRX5', 'HOXA9']	91.2143	14
['NFATC1', 'ARID3A', 'KLF16', 'RXRA', 'SOX4', 'SPI1', 'TAL1', 'ZBTB7A', 'RUNX1', 'FLI1', 'BCL11A', 'FOXP1', 'GFI1B', 'GFI1', 'MYB']	91	15
['NFATC1', 'ARID3A', 'KLF16', 'RXRA', 'SOX4', 'SPI1', 'TAL1', 'ZBTB7A', 'RARA', 'LYL1', 'JUND', 'IRX5', 'RUNX3', 'ZBTB7B', 'NKX2-3', 'GFI1', 'IRX3', 'BCL11A', 'GFI1B']	90.9474	19
['NFATC1', 'ARID3A', 'KLF16', 'RXRA', 'SOX4', 'SPI1', 'TAL1', 'ZBTB7A', 'FOXP1', 'RUNX3', 'JUNB', 'NR4A2', 'FLI1', 'RFX1']	90.8571	14
['NFATC1', 'ARID3A', 'KLF16', 'RXRA', 'SOX4', 'SPI1', 'TAL1', 'ZBTB7A', 'RARA', 'LYL1', 'TBX2', 'IRX5', 'RUNX3', 'ZBTB7B', 'NKX2-3', 'BCL11A', 'GFI1B', 'GFI1', 'IRX3']	90.7368	19
['NFATC1', 'ARID3A', 'KLF16', 'RXRA', 'SOX4', 'SPI1', 'TAL1', 'ZBTB7A', 'RARA', 'LYL1', 'JUND', 'IRX5', 'RUNX3', 'FLI1', 'NR4A2', 'GATA2', 'RFX1', 'MYB', 'BCL11A']	90.6316	19
['NFATC1', 'ARID3A', 'KLF16', 'RXRA', 'SOX4', 'SPI1', 'HOXA3', 'RARA', 'GFI1B', 'BCL11A', 'FLI1', 'IRX3', 'IRX5', 'GFI1', 'ZBTB7A', 'JUND']	90.625	16
['NFATC1', 'ARID3A', 'KLF16', 'RXRA', 'SOX4', 'SPI1', 'TAL1', 'ZBTB7A', 'RUNX1', 'FLI1', 'BCL11A', 'FOXP1', 'RFX1', 'MYB']	90.4286	14
['NFATC1', 'ARID3A', 'KLF16', 'RXRA', 'SOX4', 'SPI1', 'TAL1', 'ZBTB7A', 'RARA', 'LYL1', 'TBX2', 'IRX5', 'RUNX3', 'FLI1', 'BCL11A', 'RFX1', 'NR4A2', 'MYB', 'GATA2']	90.4211	19
['NFATC1', 'ARID3A', 'KLF16', 'RXRA', 'SOX4', 'SPI1', 'TAL1', 'ZBTB7A', 'RARA', 'LYL1', 'JUND', 'IRX5', 'RUNX3', 'FLI1', 'NR4A2', 'GATA2', 'RFX1', 'JUNB']	90.2778	18
['NFATC1', 'ARID3A', 'KLF16', 'RXRA', 'SOX4', 'SPI1', 'TAL1', 'ZBTB7A', 'RARA', 'LYL1', 'JUND', 'IRX5', 'RUNX3', 'ZBTB7B', 'SNAI3', 'IRX3', 'ZNF429', 'GFI1B']	90.0556	18
['NFATC1', 'ARID3A', 'KLF16', 'RXRA', 'SOX4', 'SPI1', 'TAL1', 'ZBTB7A', 'RARA', 'LYL1', 'TBX2', 'IRX5', 'RUNX3', 'ZBTB7B', 'SNAI3', 'IRX3', 'ZNF429', 'GFI1B']	89.8333	18
['NFATC1', 'ARID3A', 'KLF16', 'RXRA', 'SOX4', 'SPI1', 'TAL1', 'ZBTB7A', 'RARA', 'LYL1', 'TBX2', 'IRX5', 'IRX1', 'GATA2', 'NR4A2', 'NKX2-3', 'NFIX', 'GFI1B']	89.7778	18
['NFATC1', 'ARID3A', 'KLF16', 'RXRA', 'SOX4', 'SPI1', 'TAL1', 'ZBTB7A', 'RARA', 'LYL1', 'TBX2', 'IRX5', 'RUNX3', 'ZBTB7B', 'NKX2-3', 'GFI1B', 'NFIX', 'NR4A2', 'GATA2']	89.6842	19
['NFATC1', 'ARID3A', 'KLF16', 'RXRA', 'SOX4', 'SPI1', 'TAL1', 'ZBTB7A', 'RARA', 'LYL1', 'JUND', 'IRX5', 'RUNX3', 'ZBTB7B', 'MYB', 'GATA2', 'NR4A2', 'RFX1', 'BCL11A']	89.5263	19
['NFATC1', 'ARID3A', 'KLF16', 'RXRA', 'SOX4', 'SPI1', 'TAL1', 'ZBTB7A', 'RARA', 'LYL1', 'JUND', 'IRX5', 'RUNX3', 'ZBTB7B', 'NKX2-3', 'GATA2', 'NR4A2', 'BCL11A', 'RFX1']	89.4211	19
['NFATC1', 'ARID3A', 'KLF16', 'RXRA', 'SOX4', 'SPI1', 'TAL1', 'ZBTB7A', 'RARA', 'LYL1', 'TBX2', 'IRX5', 'RUNX3', 'ZBTB7B', 'MYB', 'GATA2', 'NR4A2', 'RFX1', 'BCL11A']	89.3158	19
['NFATC1', 'ARID3A', 'KLF16', 'RXRA', 'SOX4', 'SPI1', 'TAL1', 'ZBTB7A', 'RARA', 'LYL1', 'TBX2', 'IRX5', 'RUNX3', 'ZBTB7B', 'NKX2-3', 'BCL11A', 'RFX1', 'NR4A2', 'GATA2']	89.2105	19
['NFATC1', 'ARID3A', 'KLF16', 'RXRA', 'SOX4', 'SPI1', 'TAL1', 'ZBTB7A', 'RARA', 'LYL1', 'JUND', 'IRX5', 'RUNX3', 'ZBTB7B', 'MYB', 'GATA2', 'SNAI3', 'RFX1']	89.1111	18
['NFATC1', 'ARID3A', 'KLF16', 'RXRA', 'SOX4', 'SPI1', 'TAL1', 'ZBTB7A', 'FOXP1', 'RUNX3', 'TBX2', 'RFX1', 'MYB', 'SNAI3']	89.0714	14
['NFATC1', 'ARID3A', 'KLF16', 'RXRA', 'SOX4', 'SPI1', 'TAL1', 'ZBTB7A', 'RARA', 'LYL1', 'TBX2', 'IRX5', 'RUNX3', 'ZBTB7B', 'MYB', 'GATA2', 'SNAI3', 'RFX1']	88.8889	18
['NFATC1', 'ARID3A', 'KLF16', 'RXRA', 'SOX4', 'SPI1', 'TAL1', 'ZBTB7A', 'RARA', 'LYL1', 'JUND', 'IRX5', 'RUNX3', 'ZBTB7B', 'NKX2-3', 'GATA2', 'ZNF429', 'MEIS2']	88.8333	18
['NFATC1', 'ARID3A', 'KLF16', 'RXRA', 'SOX4', 'SPI1', 'TAL1', 'ZBTB7A', 'RARA', 'LYL1', 'TBX2', 'IRX5', 'RUNX3', 'ZBTB7B', 'NKX2-3', 'MEIS2', 'GATA2', 'ZNF429']	88.6111	18
['NFATC1', 'ARID3A', 'KLF16', 'RXRA', 'SOX4', 'SPI1', 'TAL1', 'ZBTB7A', 'RARA', 'LYL1', 'JUND', 'IRX5', 'RUNX3', 'ZBTB7B', 'SNAI3', 'GATA2', 'NFIX', 'RFX1']	88.3333	18
['NFATC1', 'ARID3A', 'KLF16', 'RXRA', 'SOX4', 'SPI1', 'TAL1', 'ZBTB7A', 'FOXP1', 'RUNX3', 'TBX2', 'RFX1', 'MYB', 'BCL11A', 'FLI1', 'NR4A2']	88.1875	16
['NFATC1', 'ARID3A', 'KLF16', 'RXRA', 'SOX4', 'SPI1', 'TAL1', 'HOXA9', 'GFI1B', 'BCL11A', 'FLI1', 'RUNX1', 'FOXP1', 'GFI1']	88.1429	14
['NFATC1', 'ARID3A', 'KLF16', 'RXRA', 'SOX4', 'SPI1', 'TAL1', 'ZBTB7A', 'RARA', 'LYL1', 'TBX2', 'IRX5', 'RUNX3', 'ZBTB7B', 'SNAI3', 'GATA2', 'NFIX', 'RFX1']	88.1111	18
['NFATC1', 'ARID3A', 'KLF16', 'RXRA', 'SOX4', 'SPI1', 'TAL1', 'ZBTB7A', 'RARA', 'LYL1', 'JUND', 'IRX5', 'RUNX3', 'ZBTB7B', 'NKX2-3', 'GATA2', 'ZNF429', 'JUNB', 'GFI1B']	88.0526	19
['NFATC1', 'ARID3A', 'KLF16', 'RXRA', 'SOX4', 'SPI1', 'TAL1', 'ZBTB7A', 'RARA', 'LYL1', 'JUND', 'IRX5', 'RUNX3', 'FLI1', 'NR4A2', 'GATA2', 'RFX1', 'MYB', 'MEIS2']	87.9474	19
['NFATC1', 'ARID3A', 'KLF16', 'RXRA', 'SOX4', 'SPI1', 'TAL1', 'HOXA9', 'GFI1B', 'BCL11A', 'FLI1', 'RUNX1', 'IRX1', 'HOXB7']	87.8571	14
['NFATC1', 'ARID3A', 'KLF16', 'RXRA', 'SOX4', 'SPI1', 'TAL1', 'HOXA9', 'GFI1B', 'BCL11A', 'FLI1', 'FOXP1', 'HOXB8', 'GFI1']	87.8571	14
['NFATC1', 'ARID3A', 'KLF16', 'RXRA', 'SOX4', 'SPI1', 'TAL1', 'ZBTB7A', 'RARA', 'LYL1', 'JUND', 'IRX5', 'RUNX3', 'ZBTB7B', 'NKX2-3', 'GFI1', 'IRX3', 'ZNF429', 'GFI1B']	87.8421	19
['NFATC1', 'ARID3A', 'KLF16', 'RXRA', 'SOX4', 'SPI1', 'TAL1', 'ZBTB7A', 'RARA', 'LYL1', 'TBX2', 'IRX5', 'RUNX3', 'FLI1', 'MEIS2', 'MYB', 'RFX1', 'NR4A2', 'GATA2']	87.7368	19
['NFATC1', 'ARID3A', 'KLF16', 'RXRA', 'SOX4', 'SPI1', 'TAL1', 'ZBTB7A', 'RARA', 'LYL1', 'TBX2', 'IRX5', 'RUNX3', 'ZBTB7B', 'NKX2-3', 'GFI1B', 'ZNF429', 'GFI1', 'IRX3']	87.6316	19
['NFATC1', 'ARID3A', 'KLF16', 'RXRA', 'SOX4', 'SPI1', 'TAL1', 'HOXA9', 'GFI1B', 'BCL11A', 'FLI1', 'RUNX1', 'FOXP1', 'HOXB7']	87.1429	14
['NFATC1', 'ARID3A', 'KLF16', 'RXRA', 'SOX4', 'SPI1', 'HOXA3', 'RARA', 'GFI1B', 'BCL11A', 'FLI1', 'IRX3', 'IRX5', 'GFI1', 'HOXA9']	87.0667	15
['NFATC1', 'ARID3A', 'KLF16', 'RXRA', 'SOX4', 'SPI1', 'TAL1', 'ZBTB7A', 'RARA', 'LYL1', 'JUND', 'IRX5', 'RUNX3', 'ZBTB7B', 'MYB', 'GATA2', 'NR4A2', 'RFX1', 'MEIS2']	86.8421	19
['NFATC1', 'ARID3A', 'KLF16', 'RXRA', 'SOX4', 'SPI1', 'HOXA3', 'RARA', 'GFI1B', 'BCL11A', 'FLI1', 'IRX1', 'HOXB7', 'HOXA9']	86.7857	14
['NFATC1', 'ARID3A', 'KLF16', 'RXRA', 'SOX4', 'SPI1', 'TAL1', 'ZBTB7A', 'RARA', 'LYL1', 'TBX2', 'IRX5', 'RUNX3', 'ZBTB7B', 'MYB', 'GATA2', 'NR4A2', 'RFX1', 'MEIS2']	86.6316	19
['NFATC1', 'ARID3A', 'KLF16', 'RXRA', 'SOX4', 'SPI1', 'TAL1', 'ZBTB7A', 'RARA', 'LYL1', 'JUND', 'IRX5', 'IRX1', 'GATA2', 'NR4A2', 'NKX2-3', 'NFIX', 'MEIS2']	86.4444	18
['NFATC1', 'ARID3A', 'KLF16', 'RXRA', 'SOX4', 'SPI1', 'HOXA3', 'RARA', 'GFI1B', 'BCL11A', 'FLI1', 'IRX3', 'HOXB7', 'HOXA9']	86.3571	14
['NFATC1', 'ARID3A', 'KLF16', 'RXRA', 'SOX4', 'SPI1', 'TAL1', 'ZBTB7A', 'RARA', 'LYL1', 'TBX2', 'IRX5', 'IRX1', 'GATA2', 'NR4A2', 'NKX2-3', 'NFIX', 'MEIS2']	86.2222	18
['NFATC1', 'ARID3A', 'KLF16', 'RXRA', 'SOX4', 'SPI1', 'TAL1', 'ZBTB7A', 'RARA', 'LYL1', 'JUND', 'IRX5', 'RUNX3', 'ZBTB7B', 'NKX2-3', 'GATA2', 'NR4A2', 'NFIX', 'GFI1B', 'JUNB']	85.9	20
['NFATC1', 'ARID3A', 'KLF16', 'RXRA', 'SOX4', 'SPI1', 'TAL1', 'ZBTB7A', 'RARA', 'LYL1', 'JUND', 'IRX5', 'IRX1', 'GATA2', 'NR4A2', 'NKX2-3', 'NFIX', 'JUNB', 'GFI1B']	85.7895	19
['NFATC1', 'ARID3A', 'KLF16', 'RXRA', 'SOX4', 'SPI1', 'TAL1', 'ZBTB7A', 'RARA', 'LYL1', 'JUND', 'IRX5', 'RUNX3', 'ZBTB7B', 'NKX2-3', 'GFI1', 'IRX3', 'ZNF429', 'MEIS2']	84.4737	19
['NFATC1', 'ARID3A', 'KLF16', 'RXRA', 'SOX4', 'SPI1', 'TAL1', 'ZBTB7A', 'RARA', 'LYL1', 'TBX2', 'IRX5', 'RUNX3', 'ZBTB7B', 'NKX2-3', 'MEIS2', 'GFI1', 'ZNF429', 'IRX3']	84.2632	19
['NFATC1', 'ARID3A', 'KLF16', 'RXRA', 'MNT', 'RUNX3', 'JUND', 'RARA', 'GFI1B', 'ZBTB7A', 'NFIX', 'SNAI3']	83.75	12
['NFATC1', 'ARID3A', 'KLF16', 'RXRA', 'SOX4', 'SPI1', 'TAL1', 'ZBTB7A', 'RARA', 'LYL1', 'JUND', 'IRX5', 'RUNX3', 'ZBTB7B', 'NKX2-3', 'GATA2', 'NR4A2', 'NFIX', 'RFX1', 'MEIS2']	83.35	20
['NFATC1', 'ARID3A', 'KLF16', 'RXRA', 'SOX4', 'SPI1', 'TAL1', 'ZBTB7A', 'RARA', 'LYL1', 'TBX2', 'IRX5', 'RUNX3', 'ZBTB7B', 'NKX2-3', 'MEIS2', 'GATA2', 'RFX1', 'NR4A2', 'NFIX']	83.15	20
['NFATC1', 'ARID3A', 'KLF16', 'RXRA', 'SOX4', 'SPI1', 'TAL1', 'ZBTB7A', 'RARA', 'LYL1', 'JUND', 'IRX5', 'RUNX3', 'ZBTB7B', 'NKX2-3', 'GATA2', 'NR4A2', 'NFIX', 'RFX1', 'JUNB']	82.7	20
