# Supplementary material for: Core transcriptional regulatory circuitry molecule ZNF217 promotes AML cell proliferation by up-regulating MYB
Source: Int J Biol Sci. 2025 Feb 18;21(5):1966–83. doi: 10.7150/ijbs.103211 (PMC11900805; doi:10.7150/ijbs.103211)
Supplement: Supplementary file 1 — Supplementary figures and tables. [file ijbsv21p1966s1.zip › Supplementary/Table S9.xlsx]

## Sheet: AML2-mergeCRC_CRC_SCORES
['RREB1', 'SMAD3', 'ERG', 'FLI1', 'KLF6', 'E2F3', 'BHLHE40', 'ETV6', 'ELF1', 'ELF2', 'RUNX1', 'RFX1', 'JUNB', 'RFX2', 'RUNX2', 'KLF9', 'MEF2D', 'ZNF217', 'NFE2', 'STAT5A', 'HMGA1', 'ZBTB7A', 'FOXP1']	1295.26	23
['RREB1', 'SMAD3', 'ERG', 'FLI1', 'KLF6', 'E2F3', 'BHLHE40', 'ETV6', 'ELF1', 'ELF2', 'RUNX1', 'RFX1', 'JUNB', 'RFX2', 'RUNX2', 'KLF9', 'MEF2D', 'ZNF217', 'NFE2', 'REL', 'HMGA1', 'ZBTB7A', 'FOXP1']	1289.65	23
['RREB1', 'SMAD3', 'ERG', 'FLI1', 'KLF6', 'E2F3', 'BHLHE40', 'ETV6', 'ELF1', 'ELF2', 'RUNX1', 'RFX1', 'JUNB', 'RFX2', 'RUNX2', 'KLF9', 'ZBTB17', 'HMGA1', 'STAT5A', 'FOXP1', 'ZNF217', 'NFE2', 'ZBTB7A']	1283.74	23
['RREB1', 'SMAD3', 'ERG', 'FLI1', 'KLF6', 'E2F3', 'BHLHE40', 'ETV6', 'ELF1', 'ELF2', 'RUNX1', 'RFX1', 'JUNB', 'RFX2', 'RUNX2', 'KLF9', 'MEF2D', 'ZNF217', 'NFE2', 'STAT5A', 'CIC', 'ZBTB7A', 'FOXP1']	1279.61	23
['RREB1', 'SMAD3', 'ERG', 'FLI1', 'KLF6', 'E2F3', 'BHLHE40', 'ETV6', 'ELF1', 'ELF2', 'RUNX1', 'RFX1', 'JUNB', 'RFX2', 'RUNX2', 'KLF9', 'ZBTB17', 'HMGA1', 'REL', 'FOXP1', 'ZNF217', 'NFE2', 'ZBTB7A']	1278.13	23
['RREB1', 'SMAD3', 'ERG', 'FLI1', 'KLF6', 'E2F3', 'BHLHE40', 'ETV6', 'ELF1', 'ELF2', 'RUNX1', 'ARID3A', 'CIC', 'RFX2', 'JUNB', 'KLF9', 'MEF2D', 'ZNF217', 'NFE2', 'RUNX2', 'STAT5A', 'ZBTB7A', 'NFATC1', 'FOXP1']	1276.25	24
['RREB1', 'SMAD3', 'ERG', 'FLI1', 'KLF6', 'E2F3', 'BHLHE40', 'ETV6', 'ELF1', 'ELF2', 'RUNX1', 'RFX1', 'JUNB', 'RFX2', 'RUNX2', 'KLF9', 'MEF2D', 'ZNF217', 'NFE2', 'REL', 'CIC', 'ZBTB7A', 'FOXP1']	1274	23
['RREB1', 'SMAD3', 'ERG', 'FLI1', 'ATF6B', 'RUNX1', 'BHLHE40', 'RFX1', 'ZBTB7A', 'ELF1', 'ETV6', 'ELF2', 'HMGA1', 'RFX2', 'JUNB', 'KLF9', 'MEF2D', 'ZNF217', 'NFE2', 'STAT5A', 'FOXP1', 'E2F3']	1273.59	22
['RREB1', 'SMAD3', 'ERG', 'FLI1', 'KLF6', 'E2F3', 'BHLHE40', 'ETV6', 'ELF1', 'ELF2', 'RUNX1', 'ARID3A', 'CIC', 'RFX2', 'JUNB', 'KLF9', 'MEF2D', 'ZNF217', 'NFE2', 'RUNX2', 'REL', 'ZBTB7A', 'NFATC1', 'FOXP1']	1270.88	24
['RREB1', 'SMAD3', 'ERG', 'FLI1', 'KLF6', 'E2F3', 'BHLHE40', 'ETV6', 'ELF1', 'ELF2', 'RUNX1', 'RFX1', 'JUNB', 'RFX2', 'RUNX2', 'KLF9', 'ZBTB17', 'CIC', 'STAT5A', 'FOXP1', 'ZNF217', 'NFE2', 'ZBTB7A']	1268.09	23
['RREB1', 'SMAD3', 'ERG', 'FLI1', 'KLF6', 'E2F3', 'BHLHE40', 'ETV6', 'ELF1', 'ELF2', 'RUNX1', 'ARID3A', 'HMGA1', 'SOX4', 'RFX2', 'ZBTB7A', 'JUNB', 'KLF9', 'MEF2D', 'ZNF217', 'NFE2', 'RUNX2', 'STAT5A', 'NFATC1', 'FOXP1']	1267.8	25
['RREB1', 'SMAD3', 'ERG', 'FLI1', 'ATF6B', 'RUNX1', 'BHLHE40', 'RFX1', 'ZBTB7A', 'ELF1', 'ETV6', 'ELF2', 'HMGA1', 'RFX2', 'JUNB', 'KLF9', 'MEF2D', 'ZNF217', 'NFE2', 'REL', 'E2F3', 'FOXP1']	1267.73	22
['RREB1', 'SMAD3', 'ERG', 'FLI1', 'KLF6', 'E2F3', 'BHLHE40', 'ETV6', 'ELF1', 'ELF2', 'RUNX1', 'RFX1', 'JUNB', 'RFX2', 'RUNX2', 'KLF9', 'MEF2D', 'ZNF217', 'NFE2', 'STAT5A', 'HMGA1', 'MEF2C', 'FOXP1']	1267.48	23
['RREB1', 'SMAD3', 'ERG', 'FLI1', 'KLF6', 'XBP1', 'RUNX1', 'BHLHE40', 'RFX1', 'CUX1', 'MEF2D', 'ELF1', 'RFX2', 'ETV6', 'ELF2', 'SPI1', 'HMGA1', 'RUNX2', 'ZBTB7A', 'BCL11A', 'RARA']	1267.24	21
['RREB1', 'SMAD3', 'ERG', 'FLI1', 'KLF6', 'E2F3', 'BHLHE40', 'ETV6', 'ELF1', 'ELF2', 'RUNX1', 'ARID3A', 'CIC', 'RFX2', 'SPI1', 'FOSB', 'FOS', 'ZNF217', 'NFE2', 'RUNX2', 'MEF2D', 'KLF3', 'ZBTB7A', 'KLF9', 'STAT5A', 'FOSL2']	1266.27	26
['RREB1', 'SMAD3', 'ERG', 'FLI1', 'KLF6', 'E2F3', 'BHLHE40', 'ETV6', 'ELF1', 'ELF2', 'RUNX1', 'ARID3A', 'CIC', 'RFX2', 'JUNB', 'KLF9', 'ZBTB17', 'STAT5A', 'NFATC1', 'RUNX2', 'FOXP1', 'ZNF217', 'NFE2', 'ZBTB7A']	1265.21	24
['RREB1', 'SMAD3', 'ERG', 'FLI1', 'KLF6', 'E2F3', 'BHLHE40', 'ETV6', 'ELF1', 'ELF2', 'RUNX1', 'ARID3A', 'CIC', 'RFX2', 'SPI1', 'FOSB', 'FOS', 'ZNF217', 'NFE2', 'RUNX2', 'MEF2D', 'KLF3', 'ZBTB7A', 'KLF9', 'STAT5A', 'NR4A2']	1264.65	26
['RREB1', 'SMAD3', 'ERG', 'FLI1', 'KLF6', 'E2F3', 'BHLHE40', 'ETV6', 'ELF1', 'ELF2', 'RUNX1', 'ARID3A', 'HMGA1', 'SOX4', 'RFX2', 'ZBTB7A', 'JUNB', 'KLF9', 'MEF2D', 'ZNF217', 'NFE2', 'RUNX2', 'REL', 'NFATC1', 'FOXP1']	1262.64	25
['RREB1', 'SMAD3', 'ERG', 'FLI1', 'KLF6', 'E2F3', 'BHLHE40', 'ETV6', 'ELF1', 'ELF2', 'RUNX1', 'RFX1', 'JUNB', 'RFX2', 'RUNX2', 'KLF9', 'ZBTB17', 'CIC', 'REL', 'FOXP1', 'ZNF217', 'NFE2', 'ZBTB7A']	1262.48	23
['RREB1', 'SMAD3', 'ERG', 'FLI1', 'KLF6', 'E2F3', 'BHLHE40', 'ETV6', 'ELF1', 'ELF2', 'RUNX1', 'RFX1', 'JUNB', 'RFX2', 'RUNX2', 'KLF9', 'MEF2D', 'ZNF217', 'NFE2', 'REL', 'HMGA1', 'MEF2C', 'FOXP1']	1261.87	23
['RREB1', 'SMAD3', 'ERG', 'FLI1', 'KLF6', 'E2F3', 'BHLHE40', 'ETV6', 'ELF1', 'ELF2', 'RUNX1', 'ARID3A', 'CIC', 'RFX2', 'SPI1', 'FOSB', 'FOS', 'ZNF217', 'NFE2', 'RUNX2', 'MEF2D', 'MEF2C', 'KLF9', 'STAT5A', 'FOSL2']	1261.76	25
['RREB1', 'SMAD3', 'ERG', 'FLI1', 'ATF6B', 'RUNX1', 'BHLHE40', 'RFX1', 'ZBTB7A', 'ELF1', 'ETV6', 'ELF2', 'HMGA1', 'RFX2', 'JUNB', 'KLF9', 'ZBTB17', 'STAT5A', 'FOXP1', 'E2F3', 'ZNF217', 'NFE2']	1261.55	22
['RREB1', 'SMAD3', 'ERG', 'FLI1', 'KLF6', 'E2F3', 'BHLHE40', 'ETV6', 'ELF1', 'ELF2', 'RUNX1', 'RFX1', 'SPI1', 'RARA', 'KLF3', 'ZBTB7A', 'CUX1', 'MEF2D', 'RFX2', 'HMGA1', 'KLF2', 'FOSL2', 'NFE2', 'ZNF217']	1261.33	24
['RREB1', 'SMAD3', 'ERG', 'FLI1', 'KLF6', 'E2F3', 'BHLHE40', 'ETV6', 'ELF1', 'ELF2', 'RUNX1', 'ARID3A', 'CIC', 'RFX2', 'SPI1', 'FOSB', 'FOS', 'ZNF217', 'NFE2', 'RUNX2', 'MEF2D', 'KLF3', 'ZBTB7A', 'KLF9', 'REL', 'FOSL2']	1261.31	26
['RREB1', 'SMAD3', 'ERG', 'FLI1', 'KLF6', 'E2F3', 'BHLHE40', 'ETV6', 'ELF1', 'ELF2', 'RUNX1', 'RFX1', 'SPI1', 'FOSB', 'RFX2', 'RUNX2', 'FOS', 'ZNF217', 'NFE2', 'MEF2D', 'KLF9', 'KLF3', 'ZBTB7A', 'STAT5A', 'HMGA1', 'FOSL2']	1260.73	26
['RREB1', 'SMAD3', 'ERG', 'FLI1', 'KLF6', 'E2F3', 'BHLHE40', 'ETV6', 'ELF1', 'ELF2', 'RUNX1', 'ARID3A', 'CIC', 'RFX2', 'SPI1', 'FOSB', 'FOS', 'ZNF217', 'NFE2', 'RUNX2', 'MEF2D', 'MEF2C', 'KLF9', 'STAT5A', 'NR4A2']	1260.08	25
['RREB1', 'SMAD3', 'ERG', 'FLI1', 'KLF6', 'E2F3', 'BHLHE40', 'ETV6', 'ELF1', 'ELF2', 'RUNX1', 'ARID3A', 'CIC', 'RFX2', 'JUNB', 'KLF9', 'ZBTB17', 'REL', 'NFATC1', 'RUNX2', 'FOXP1', 'ZNF217', 'NFE2', 'ZBTB7A']	1259.83	24
['RREB1', 'SMAD3', 'ERG', 'FLI1', 'KLF6', 'E2F3', 'BHLHE40', 'ETV6', 'ELF1', 'ELF2', 'RUNX1', 'ARID3A', 'CIC', 'RFX2', 'SPI1', 'FOSB', 'FOS', 'ZNF217', 'NFE2', 'RUNX2', 'MEF2D', 'KLF3', 'ZBTB7A', 'KLF9', 'REL', 'NR4A2']	1259.69	26
['RREB1', 'SMAD3', 'ERG', 'FLI1', 'KLF6', 'E2F3', 'BHLHE40', 'ETV6', 'ELF1', 'ELF2', 'RUNX1', 'RFX1', 'SPI1', 'FOSB', 'RFX2', 'RUNX2', 'FOS', 'ZNF217', 'NFE2', 'MEF2D', 'KLF9', 'KLF3', 'ZBTB7A', 'STAT5A', 'HMGA1', 'NR4A2']	1259.12	26
['RREB1', 'SMAD3', 'ERG', 'FLI1', 'KLF6', 'E2F3', 'BHLHE40', 'ETV6', 'ELF1', 'ELF2', 'RUNX1', 'ARID3A', 'HMGA1', 'SOX4', 'RFX2', 'ZBTB7A', 'KLF3', 'FOSB', 'FOS', 'ZNF217', 'NFE2', 'RUNX2', 'SPI1', 'MEF2D', 'KLF9', 'STAT5A', 'FOSL2']	1258.81	27
['RREB1', 'SMAD3', 'ERG', 'FLI1', 'KLF6', 'E2F3', 'BHLHE40', 'ETV6', 'ELF1', 'ELF2', 'RUNX1', 'ARID3A', 'CIC', 'RFX2', 'JUNB', 'KLF9', 'MEF2D', 'ZNF217', 'NFE2', 'RUNX2', 'STAT5A', 'ZBTB7A', 'NFATC1', 'FOS', 'FOSL2']	1258.64	25
['RREB1', 'SMAD3', 'ERG', 'FLI1', 'KLF6', 'E2F3', 'BHLHE40', 'ETV6', 'ELF1', 'ELF2', 'RUNX1', 'ARID3A', 'HMGA1', 'SOX4', 'RFX2', 'ZBTB7A', 'KLF3', 'FOSB', 'FOS', 'ZNF217', 'NFE2', 'RUNX2', 'SPI1', 'MEF2D', 'KLF9', 'STAT5A', 'NR4A2']	1257.26	27
['RREB1', 'SMAD3', 'ERG', 'FLI1', 'ATF6B', 'RUNX1', 'BHLHE40', 'RFX1', 'ZBTB7A', 'ELF1', 'ETV6', 'ELF2', 'CIC', 'RFX2', 'JUNB', 'KLF9', 'MEF2D', 'ZNF217', 'NFE2', 'STAT5A', 'FOXP1', 'E2F3']	1257.23	22
['RREB1', 'SMAD3', 'ERG', 'FLI1', 'KLF6', 'E2F3', 'BHLHE40', 'ETV6', 'ELF1', 'ELF2', 'RUNX1', 'ARID3A', 'HMGA1', 'SOX4', 'RFX2', 'ZBTB7A', 'JUNB', 'KLF9', 'ZBTB17', 'STAT5A', 'NFATC1', 'RUNX2', 'FOXP1', 'NFE2', 'ZNF217']	1257.2	25
['RREB1', 'SMAD3', 'ERG', 'FLI1', 'KLF6', 'E2F3', 'BHLHE40', 'ETV6', 'ELF1', 'ELF2', 'RUNX1', 'RFX1', 'SPI1', 'RARA', 'KLF3', 'ZBTB7A', 'KLF9', 'ZBTB17', 'STAT5A', 'RFX2', 'FOS', 'RUNX2', 'RBPJ', 'HMGA1']	1256.62	24
['RREB1', 'SMAD3', 'ERG', 'FLI1', 'KLF6', 'E2F3', 'BHLHE40', 'ETV6', 'ELF1', 'ELF2', 'RUNX1', 'ARID3A', 'CIC', 'RFX2', 'SPI1', 'FOSB', 'FOS', 'ZNF217', 'NFE2', 'RUNX2', 'MEF2D', 'MEF2C', 'KLF9', 'REL', 'FOSL2']	1256.6	25
['RREB1', 'SMAD3', 'ERG', 'FLI1', 'KLF6', 'E2F3', 'BHLHE40', 'ETV6', 'ELF1', 'ELF2', 'RUNX1', 'ARID3A', 'CIC', 'RFX2', 'SPI1', 'FOSB', 'FOS', 'ZNF217', 'NFE2', 'RUNX2', 'ZBTB17', 'KLF9', 'KLF3', 'ZBTB7A', 'STAT5A', 'FOSL2']	1256.08	26
['RREB1', 'SMAD3', 'ERG', 'FLI1', 'KLF6', 'E2F3', 'BHLHE40', 'ETV6', 'ELF1', 'ELF2', 'RUNX1', 'RFX1', 'SPI1', 'FOSB', 'RFX2', 'RUNX2', 'FOS', 'ZNF217', 'NFE2', 'MEF2D', 'KLF9', 'MEF2C', 'STAT5A', 'HMGA1', 'FOSL2']	1256	25
['RREB1', 'SMAD3', 'ERG', 'FLI1', 'KLF6', 'E2F3', 'BHLHE40', 'ETV6', 'ELF1', 'ELF2', 'RUNX1', 'RFX1', 'JUNB', 'RFX2', 'RUNX2', 'KLF9', 'ZBTB17', 'HMGA1', 'STAT5A', 'FOXP1', 'ZNF217', 'NFE2', 'MEF2C']	1255.96	23
['RREB1', 'SMAD3', 'ERG', 'FLI1', 'KLF6', 'E2F3', 'BHLHE40', 'ETV6', 'ELF1', 'ELF2', 'RUNX1', 'RFX1', 'SPI1', 'FOSB', 'RFX2', 'RUNX2', 'FOS', 'ZNF217', 'NFE2', 'MEF2D', 'KLF9', 'KLF3', 'ZBTB7A', 'REL', 'HMGA1', 'FOSL2']	1255.77	26
['RREB1', 'SMAD3', 'ERG', 'FLI1', 'ATF6B', 'RUNX1', 'BHLHE40', 'RFX1', 'ZBTB7A', 'ELF1', 'ETV6', 'ELF2', 'HMGA1', 'RFX2', 'JUNB', 'KLF9', 'ZBTB17', 'REL', 'E2F3', 'FOXP1', 'NFE2', 'ZNF217']	1255.68	22
['RREB1', 'SMAD3', 'ERG', 'FLI1', 'KLF6', 'E2F3', 'BHLHE40', 'ETV6', 'ELF1', 'ELF2', 'RUNX1', 'ARID3A', 'CIC', 'RFX2', 'SPI1', 'FOSB', 'FOS', 'ZNF217', 'NFE2', 'RUNX2', 'MEF2D', 'MEF2C', 'KLF9', 'REL', 'NR4A2']	1254.92	25
['RREB1', 'SMAD3', 'ERG', 'FLI1', 'ATF6B', 'RUNX1', 'BHLHE40', 'ARID3A', 'ELF1', 'ETV6', 'ELF2', 'CIC', 'RFX2', 'ZBTB7A', 'JUNB', 'KLF9', 'MEF2D', 'ZNF217', 'NFE2', 'STAT5A', 'NFATC1', 'FOXP1', 'E2F3']	1254.7	23
['RREB1', 'SMAD3', 'ERG', 'FLI1', 'KLF6', 'E2F3', 'BHLHE40', 'ETV6', 'ELF1', 'ELF2', 'RUNX1', 'ARID3A', 'CIC', 'RFX2', 'SPI1', 'FOSB', 'FOS', 'ZNF217', 'NFE2', 'RUNX2', 'ZBTB17', 'KLF9', 'KLF3', 'ZBTB7A', 'STAT5A', 'NR4A2']	1254.46	26
['RREB1', 'SMAD3', 'ERG', 'FLI1', 'KLF6', 'E2F3', 'BHLHE40', 'ETV6', 'ELF1', 'ELF2', 'RUNX1', 'ARID3A', 'CIC', 'RFX2', 'JUNB', 'KLF9', 'MEF2D', 'ZNF217', 'NFE2', 'POU2F1', 'STAT5A', 'ZBTB7A', 'NFATC1', 'FOXP1']	1254.42	24
['RREB1', 'SMAD3', 'ERG', 'FLI1', 'KLF6', 'E2F3', 'BHLHE40', 'ETV6', 'ELF1', 'ELF2', 'RUNX1', 'RFX1', 'SPI1', 'FOSB', 'RFX2', 'RUNX2', 'FOS', 'ZNF217', 'NFE2', 'MEF2D', 'KLF9', 'MEF2C', 'STAT5A', 'HMGA1', 'NR4A2']	1254.32	25
['RREB1', 'SMAD3', 'ERG', 'FLI1', 'KLF6', 'E2F3', 'BHLHE40', 'ETV6', 'ELF1', 'ELF2', 'RUNX1', 'ARID3A', 'HMGA1', 'SOX4', 'RFX2', 'MEF2C', 'STAT5A', 'KLF9', 'MEF2D', 'RUNX2', 'ZNF217', 'NFE2', 'SPI1', 'FOSB', 'FOS', 'FOSL2']	1254.19	26
['RREB1', 'SMAD3', 'ERG', 'FLI1', 'KLF6', 'E2F3', 'BHLHE40', 'ETV6', 'ELF1', 'ELF2', 'RUNX1', 'RFX1', 'SPI1', 'FOSB', 'RFX2', 'RUNX2', 'FOS', 'ZNF217', 'NFE2', 'MEF2D', 'KLF9', 'KLF3', 'ZBTB7A', 'REL', 'HMGA1', 'NR4A2']	1254.15	26
['RREB1', 'SMAD3', 'ERG', 'FLI1', 'KLF6', 'E2F3', 'BHLHE40', 'ETV6', 'ELF1', 'ELF2', 'RUNX1', 'ARID3A', 'HMGA1', 'SOX4', 'RFX2', 'ZBTB7A', 'KLF3', 'FOSB', 'FOS', 'ZNF217', 'NFE2', 'RUNX2', 'SPI1', 'MEF2D', 'KLF9', 'REL', 'FOSL2']	1254.04	27
['RREB1', 'SMAD3', 'ERG', 'FLI1', 'KLF6', 'E2F3', 'BHLHE40', 'ETV6', 'ELF1', 'ELF2', 'RUNX1', 'RFX1', 'SPI1', 'RARA', 'KLF3', 'ZBTB7A', 'KLF9', 'MEF2D', 'GFI1', 'ZNF217', 'RFX2', 'NFE2', 'FOS', 'RUNX2', 'STAT5A', 'HMGA1', 'FOSL2']	1253.78	27
['RREB1', 'SMAD3', 'ERG', 'FLI1', 'KLF6', 'XBP1', 'RUNX1', 'BHLHE40', 'ARID3A', 'ELF1', 'ETV6', 'ELF2', 'CIC', 'RFX2', 'STAT5A', 'KLF9', 'MEF2D', 'SPI1', 'FOSB', 'RUNX2', 'FOS', 'ZNF217', 'NFE2', 'ZBTB7A', 'FOSL2']	1253.64	25
['RREB1', 'SMAD3', 'ERG', 'FLI1', 'KLF6', 'E2F3', 'BHLHE40', 'ETV6', 'ELF1', 'ELF2', 'RUNX1', 'ARID3A', 'CIC', 'RFX2', 'JUNB', 'KLF9', 'MEF2D', 'ZNF217', 'NFE2', 'RUNX2', 'REL', 'ZBTB7A', 'NFATC1', 'FOS', 'FOSL2']	1253.48	25
['RREB1', 'SMAD3', 'ERG', 'FLI1', 'KLF6', 'XBP1', 'RUNX1', 'BHLHE40', 'RFX1', 'CUX1', 'MEF2D', 'ELF1', 'RFX2', 'ETV6', 'ELF2', 'SPI1', 'HMGA1', 'RUNX2', 'ZBTB7A', 'FOS', 'ZNF217', 'NFE2', 'RARA', 'FOSL2']	1253.21	24
['RREB1', 'SMAD3', 'ERG', 'FLI1', 'KLF6', 'E2F3', 'BHLHE40', 'ETV6', 'ELF1', 'ELF2', 'RUNX1', 'ARID3A', 'HMGA1', 'SOX4', 'RFX2', 'MEF2C', 'STAT5A', 'KLF9', 'MEF2D', 'RUNX2', 'ZNF217', 'NFE2', 'SPI1', 'FOSB', 'FOS', 'NR4A2']	1252.58	26
['RREB1', 'SMAD3', 'ERG', 'FLI1', 'KLF6', 'E2F3', 'BHLHE40', 'ETV6', 'ELF1', 'ELF2', 'RUNX1', 'ARID3A', 'HMGA1', 'SOX4', 'RFX2', 'ZBTB7A', 'KLF3', 'FOSB', 'FOS', 'ZNF217', 'NFE2', 'RUNX2', 'SPI1', 'MEF2D', 'KLF9', 'REL', 'NR4A2']	1252.48	27
['RREB1', 'SMAD3', 'ERG', 'FLI1', 'KLF6', 'E2F3', 'BHLHE40', 'ETV6', 'ELF1', 'ELF2', 'RUNX1', 'RFX1', 'SPI1', 'RARA', 'KLF3', 'ZBTB7A', 'KLF9', 'MEF2D', 'GFI1', 'ZNF217', 'RFX2', 'NFE2', 'FOS', 'RUNX2', 'STAT5A', 'HMGA1', 'NR4A2']	1252.22	27
['RREB1', 'SMAD3', 'ERG', 'FLI1', 'KLF6', 'E2F3', 'BHLHE40', 'ETV6', 'ELF1', 'ELF2', 'RUNX1', 'ARID3A', 'HMGA1', 'SOX4', 'RFX2', 'ZBTB7A', 'JUNB', 'KLF9', 'ZBTB17', 'REL', 'NFATC1', 'RUNX2', 'FOXP1', 'NFE2', 'ZNF217']	1252.04	25
['RREB1', 'SMAD3', 'ERG', 'FLI1', 'KLF6', 'XBP1', 'RUNX1', 'BHLHE40', 'ARID3A', 'ELF1', 'ETV6', 'ELF2', 'CIC', 'RFX2', 'STAT5A', 'KLF9', 'MEF2D', 'SPI1', 'FOSB', 'RUNX2', 'FOS', 'ZNF217', 'NFE2', 'ZBTB7A', 'NR4A2']	1251.96	25
['RREB1', 'SMAD3', 'ERG', 'FLI1', 'KLF6', 'E2F3', 'BHLHE40', 'ETV6', 'ELF1', 'ELF2', 'RUNX1', 'RFX1', 'JUNB', 'RFX2', 'RUNX2', 'KLF9', 'MEF2D', 'ZNF217', 'NFE2', 'STAT5A', 'CIC', 'MEF2C', 'FOXP1']	1251.83	23
['RREB1', 'SMAD3', 'ERG', 'FLI1', 'KLF6', 'XBP1', 'RUNX1', 'BHLHE40', 'RFX1', 'CUX1', 'MEF2D', 'ELF1', 'RFX2', 'ETV6', 'ELF2', 'SPI1', 'HMGA1', 'RUNX2', 'ZBTB7A', 'FOS', 'ZNF217', 'NFE2', 'RARA', 'NR4A2']	1251.46	24
['RREB1', 'SMAD3', 'ERG', 'FLI1', 'ATF6B', 'RUNX1', 'BHLHE40', 'RFX1', 'ZBTB7A', 'ELF1', 'ETV6', 'ELF2', 'CIC', 'RFX2', 'JUNB', 'KLF9', 'MEF2D', 'ZNF217', 'NFE2', 'REL', 'E2F3', 'FOXP1']	1251.36	22
['RREB1', 'SMAD3', 'ERG', 'FLI1', 'KLF6', 'E2F3', 'BHLHE40', 'ETV6', 'ELF1', 'ELF2', 'RUNX1', 'RFX1', 'SPI1', 'RARA', 'KLF3', 'ZBTB7A', 'KLF9', 'ZBTB17', 'REL', 'RUNX2', 'FOS', 'RFX2', 'RBPJ', 'HMGA1']	1251.25	24
['RREB1', 'SMAD3', 'ERG', 'FLI1', 'KLF6', 'E2F3', 'BHLHE40', 'ETV6', 'ELF1', 'ELF2', 'RUNX1', 'ARID3A', 'HMGA1', 'SOX4', 'RFX2', 'ZBTB7A', 'JUNB', 'KLF9', 'MEF2D', 'ZNF217', 'NFE2', 'RUNX2', 'STAT5A', 'NFATC1', 'FOS', 'FOSL2']	1251.19	26
['RREB1', 'SMAD3', 'ERG', 'FLI1', 'KLF6', 'E2F3', 'BHLHE40', 'ETV6', 'ELF1', 'ELF2', 'RUNX1', 'ARID3A', 'CIC', 'RFX2', 'SPI1', 'FOSB', 'FOS', 'ZNF217', 'NFE2', 'RUNX2', 'ZBTB17', 'KLF9', 'MEF2C', 'STAT5A', 'FOSL2']	1251.16	25
['RREB1', 'SMAD3', 'ERG', 'FLI1', 'KLF6', 'E2F3', 'BHLHE40', 'ETV6', 'ELF1', 'ELF2', 'RUNX1', 'ARID3A', 'CIC', 'RFX2', 'SPI1', 'FOSB', 'FOS', 'ZNF217', 'NFE2', 'RUNX2', 'ZBTB17', 'KLF9', 'KLF3', 'ZBTB7A', 'REL', 'FOSL2']	1251.12	26
['RREB1', 'SMAD3', 'ERG', 'FLI1', 'KLF6', 'E2F3', 'BHLHE40', 'ETV6', 'ELF1', 'ELF2', 'RUNX1', 'RFX1', 'SPI1', 'FOSB', 'RFX2', 'RUNX2', 'FOS', 'ZNF217', 'NFE2', 'MEF2D', 'KLF9', 'MEF2C', 'REL', 'HMGA1', 'FOSL2']	1250.84	25
['RREB1', 'SMAD3', 'ERG', 'FLI1', 'KLF6', 'E2F3', 'BHLHE40', 'ETV6', 'ELF1', 'ELF2', 'RUNX1', 'RFX1', 'SPI1', 'FOSB', 'RFX2', 'RUNX2', 'FOS', 'ZNF217', 'NFE2', 'ZBTB17', 'KLF9', 'KLF3', 'ZBTB7A', 'STAT5A', 'HMGA1', 'FOSL2']	1250.54	26
['RREB1', 'SMAD3', 'ERG', 'FLI1', 'KLF6', 'E2F3', 'BHLHE40', 'ETV6', 'ELF1', 'ELF2', 'RUNX1', 'RFX1', 'JUNB', 'RFX2', 'RUNX2', 'KLF9', 'ZBTB17', 'HMGA1', 'REL', 'FOXP1', 'ZNF217', 'NFE2', 'MEF2C']	1250.35	23
['RREB1', 'SMAD3', 'ERG', 'FLI1', 'KLF6', 'XBP1', 'RUNX1', 'BHLHE40', 'RFX1', 'CUX1', 'MEF2D', 'ELF1', 'RFX2', 'ETV6', 'ELF2', 'SPI1', 'CIC', 'RUNX2', 'ZBTB7A', 'BCL11A', 'RARA']	1250.1	21
['RREB1', 'SMAD3', 'ERG', 'FLI1', 'KLF6', 'XBP1', 'RUNX1', 'BHLHE40', 'RFX1', 'STAT5A', 'KLF9', 'MEF2D', 'ELF1', 'RFX2', 'ETV6', 'ELF2', 'SPI1', 'HMGA1', 'RARA', 'BCL11A', 'LYL1', 'ZBTB7A', 'RUNX2']	1249.78	23
['RREB1', 'SMAD3', 'ERG', 'FLI1', 'KLF6', 'E2F3', 'BHLHE40', 'ETV6', 'ELF1', 'ELF2', 'RUNX1', 'ARID3A', 'CIC', 'RFX2', 'JUNB', 'KLF9', 'MEF2D', 'ZNF217', 'NFE2', 'RUNX2', 'STAT5A', 'MEF2C', 'NFATC1', 'FOXP1']	1249.62	24
['RREB1', 'SMAD3', 'ERG', 'FLI1', 'KLF6', 'E2F3', 'BHLHE40', 'ETV6', 'ELF1', 'ELF2', 'RUNX1', 'ARID3A', 'CIC', 'RFX2', 'SPI1', 'FOSB', 'FOS', 'ZNF217', 'NFE2', 'RUNX2', 'ZBTB17', 'KLF9', 'KLF3', 'ZBTB7A', 'REL', 'NR4A2']	1249.5	26
['RREB1', 'SMAD3', 'ERG', 'FLI1', 'KLF6', 'E2F3', 'BHLHE40', 'ETV6', 'ELF1', 'ELF2', 'RUNX1', 'ARID3A', 'CIC', 'RFX2', 'SPI1', 'FOSB', 'FOS', 'ZNF217', 'NFE2', 'RUNX2', 'ZBTB17', 'KLF9', 'MEF2C', 'STAT5A', 'NR4A2']	1249.48	25
['RREB1', 'SMAD3', 'ERG', 'FLI1', 'KLF6', 'E2F3', 'BHLHE40', 'ETV6', 'ELF1', 'ELF2', 'RUNX1', 'ARID3A', 'HMGA1', 'SOX4', 'RFX2', 'MEF2C', 'REL', 'KLF9', 'MEF2D', 'RUNX2', 'ZNF217', 'NFE2', 'SPI1', 'FOSB', 'FOS', 'FOSL2']	1249.23	26
['RREB1', 'SMAD3', 'ERG', 'FLI1', 'KLF6', 'E2F3', 'BHLHE40', 'ETV6', 'ELF1', 'ELF2', 'RUNX1', 'RFX1', 'SPI1', 'FOSB', 'RFX2', 'RUNX2', 'FOS', 'ZNF217', 'NFE2', 'MEF2D', 'KLF9', 'MEF2C', 'REL', 'HMGA1', 'NR4A2']	1249.16	25
['RREB1', 'SMAD3', 'ERG', 'FLI1', 'ATF6B', 'RUNX1', 'BHLHE40', 'ARID3A', 'ELF1', 'ETV6', 'ELF2', 'CIC', 'RFX2', 'ZBTB7A', 'JUNB', 'KLF9', 'MEF2D', 'ZNF217', 'NFE2', 'REL', 'E2F3', 'NFATC1', 'FOXP1']	1249.09	23
['RREB1', 'SMAD3', 'ERG', 'FLI1', 'KLF6', 'E2F3', 'BHLHE40', 'ETV6', 'ELF1', 'ELF2', 'RUNX1', 'ARID3A', 'CIC', 'RFX2', 'JUNB', 'KLF9', 'MEF2D', 'ZNF217', 'NFE2', 'POU2F1', 'REL', 'ZBTB7A', 'NFATC1', 'FOXP1']	1249.04	24
['RREB1', 'SMAD3', 'ERG', 'FLI1', 'KLF6', 'E2F3', 'BHLHE40', 'ETV6', 'ELF1', 'ELF2', 'RUNX1', 'ARID3A', 'HMGA1', 'SOX4', 'RFX2', 'ZBTB7A', 'KLF3', 'FOSB', 'FOS', 'ZNF217', 'NFE2', 'RUNX2', 'SPI1', 'ZBTB17', 'KLF9', 'STAT5A', 'FOSL2']	1249	27
['RREB1', 'SMAD3', 'ERG', 'FLI1', 'KLF6', 'E2F3', 'BHLHE40', 'ETV6', 'ELF1', 'ELF2', 'RUNX1', 'RFX1', 'SPI1', 'RARA', 'KLF3', 'ZBTB7A', 'KLF9', 'MEF2D', 'GFI1', 'ZNF217', 'RFX2', 'NFE2', 'FOS', 'RUNX2', 'REL', 'HMGA1', 'FOSL2']	1249	27
['RREB1', 'SMAD3', 'ERG', 'FLI1', 'KLF6', 'E2F3', 'BHLHE40', 'ETV6', 'ELF1', 'ELF2', 'RUNX1', 'RFX1', 'SPI1', 'RARA', 'MEF2C', 'STAT5A', 'KLF9', 'MEF2D', 'RUNX2', 'GFI1', 'ZNF217', 'RFX2', 'NFE2', 'FOS', 'HMGA1', 'FOSL2']	1248.96	26
['RREB1', 'SMAD3', 'ERG', 'FLI1', 'KLF6', 'E2F3', 'BHLHE40', 'ETV6', 'ELF1', 'ELF2', 'RUNX1', 'RFX1', 'SPI1', 'FOSB', 'RFX2', 'RUNX2', 'FOS', 'ZNF217', 'NFE2', 'ZBTB17', 'KLF9', 'KLF3', 'ZBTB7A', 'STAT5A', 'HMGA1', 'NR4A2']	1248.92	26
['RREB1', 'SMAD3', 'ERG', 'FLI1', 'KLF6', 'E2F3', 'BHLHE40', 'ETV6', 'ELF1', 'ELF2', 'RUNX1', 'ARID3A', 'CIC', 'RFX2', 'JUNB', 'KLF9', 'MEF2D', 'ZNF217', 'NFE2', 'RUNX2', 'STAT5A', 'ZBTB7A', 'FOSB', 'FOS', 'FOSL2']	1248.2	25
['RREB1', 'SMAD3', 'ERG', 'FLI1', 'KLF6', 'E2F3', 'BHLHE40', 'ETV6', 'ELF1', 'ELF2', 'RUNX1', 'ARID3A', 'CIC', 'RFX2', 'JUNB', 'KLF9', 'ZBTB17', 'STAT5A', 'NFATC1', 'RUNX2', 'FOS', 'ZNF217', 'NFE2', 'FOSL2', 'ZBTB7A']	1248.04	25
['RREB1', 'SMAD3', 'ERG', 'FLI1', 'KLF6', 'XBP1', 'RUNX1', 'BHLHE40', 'RFX1', 'STAT5A', 'KLF9', 'MEF2D', 'ELF1', 'RFX2', 'ETV6', 'ELF2', 'SPI1', 'HMGA1', 'FOSB', 'FOS', 'RUNX2', 'ZNF217', 'NFE2', 'ZBTB7A', 'FOSL2']	1247.88	25
['RREB1', 'SMAD3', 'ERG', 'FLI1', 'KLF6', 'E2F3', 'BHLHE40', 'ETV6', 'ELF1', 'ELF2', 'RUNX1', 'RFX1', 'JUNB', 'RFX2', 'RUNX2', 'CUX1', 'MEF2D', 'REL', 'ZNF217', 'NFE2', 'HMGA1', 'ZBTB7A', 'FOXP1']	1247.78	23
['RREB1', 'SMAD3', 'ERG', 'FLI1', 'KLF6', 'E2F3', 'BHLHE40', 'ETV6', 'ELF1', 'ELF2', 'RUNX1', 'ARID3A', 'HMGA1', 'SOX4', 'RFX2', 'MEF2C', 'REL', 'KLF9', 'MEF2D', 'RUNX2', 'ZNF217', 'NFE2', 'SPI1', 'FOSB', 'FOS', 'NR4A2']	1247.62	26
['RREB1', 'SMAD3', 'ERG', 'FLI1', 'KLF6', 'E2F3', 'BHLHE40', 'ETV6', 'ELF1', 'ELF2', 'RUNX1', 'ARID3A', 'HMGA1', 'SOX4', 'RFX2', 'ZBTB7A', 'KLF3', 'FOSB', 'FOS', 'ZNF217', 'NFE2', 'RUNX2', 'SPI1', 'ZBTB17', 'KLF9', 'STAT5A', 'NR4A2']	1247.44	27
['RREB1', 'SMAD3', 'ERG', 'FLI1', 'KLF6', 'E2F3', 'BHLHE40', 'ETV6', 'ELF1', 'ELF2', 'RUNX1', 'RFX1', 'SPI1', 'RARA', 'KLF3', 'ZBTB7A', 'KLF9', 'MEF2D', 'GFI1', 'ZNF217', 'RFX2', 'NFE2', 'FOS', 'RUNX2', 'REL', 'HMGA1', 'NR4A2']	1247.44	27
['RREB1', 'SMAD3', 'ERG', 'FLI1', 'KLF6', 'XBP1', 'RUNX1', 'BHLHE40', 'RFX1', 'CUX1', 'MEF2D', 'ELF1', 'RFX2', 'ETV6', 'ELF2', 'SPI1', 'HMGA1', 'KLF2', 'RARA', 'ZBTB7A', 'ZNF217', 'NFE2', 'FOSL2']	1247.39	23
['RREB1', 'SMAD3', 'ERG', 'FLI1', 'KLF6', 'E2F3', 'BHLHE40', 'ETV6', 'ELF1', 'ELF2', 'RUNX1', 'RFX1', 'SPI1', 'RARA', 'MEF2C', 'STAT5A', 'KLF9', 'MEF2D', 'RUNX2', 'GFI1', 'ZNF217', 'RFX2', 'NFE2', 'FOS', 'HMGA1', 'NR4A2']	1247.35	26
['RREB1', 'SMAD3', 'ERG', 'FLI1', 'KLF6', 'E2F3', 'BHLHE40', 'ETV6', 'ELF1', 'ELF2', 'RUNX1', 'RFX1', 'SPI1', 'FOSB', 'RFX2', 'RUNX2', 'FOS', 'ZNF217', 'NFE2', 'MEF2D', 'KLF9', 'KLF3', 'ZBTB7A', 'STAT5A', 'CIC', 'FOSL2']	1246.88	26
['RREB1', 'SMAD3', 'ERG', 'FLI1', 'KLF6', 'E2F3', 'BHLHE40', 'ETV6', 'ELF1', 'ELF2', 'RUNX1', 'ARID3A', 'HMGA1', 'SOX4', 'RFX2', 'ZBTB7A', 'JUNB', 'KLF9', 'MEF2D', 'ZNF217', 'NFE2', 'POU2F1', 'STAT5A', 'NFATC1', 'FOXP1']	1246.84	25
['RREB1', 'SMAD3', 'ERG', 'FLI1', 'ATF6B', 'RUNX1', 'BHLHE40', 'ARID3A', 'ELF1', 'ETV6', 'ELF2', 'HMGA1', 'SOX4', 'E2F3', 'JUNB', 'RFX2', 'ZBTB7A', 'KLF9', 'MEF2D', 'ZNF217', 'NFE2', 'STAT5A', 'NFATC1', 'FOXP1']	1246.79	24
['RREB1', 'SMAD3', 'ERG', 'FLI1', 'KLF6', 'XBP1', 'RUNX1', 'BHLHE40', 'ARID3A', 'ELF1', 'ETV6', 'ELF2', 'HMGA1', 'SOX4', 'RFX2', 'STAT5A', 'KLF9', 'ZBTB7A', 'MEF2D', 'RUNX2', 'ZNF217', 'NFE2', 'SPI1', 'FOSB', 'FOS', 'FOSL2']	1246.38	26
['RREB1', 'SMAD3', 'ERG', 'FLI1', 'KLF6', 'E2F3', 'BHLHE40', 'ETV6', 'ELF1', 'ELF2', 'RUNX1', 'RFX1', 'SPI1', 'RARA', 'KLF3', 'ZBTB7A', 'CUX1', 'MEF2D', 'RFX2', 'CIC', 'KLF2', 'FOSL2', 'NFE2', 'ZNF217']	1246.33	24
['RREB1', 'SMAD3', 'ERG', 'FLI1', 'KLF6', 'E2F3', 'BHLHE40', 'ETV6', 'ELF1', 'ELF2', 'RUNX1', 'ARID3A', 'HMGA1', 'SOX4', 'RFX2', 'ZBTB7A', 'JUNB', 'KLF9', 'MEF2D', 'ZNF217', 'NFE2', 'RUNX2', 'REL', 'NFATC1', 'FOS', 'FOSL2']	1246.23	26
['RREB1', 'SMAD3', 'ERG', 'FLI1', 'KLF6', 'E2F3', 'BHLHE40', 'ETV6', 'ELF1', 'ELF2', 'RUNX1', 'RFX1', 'JUNB', 'RFX2', 'RUNX2', 'KLF9', 'MEF2D', 'ZNF217', 'NFE2', 'REL', 'CIC', 'MEF2C', 'FOXP1']	1246.22	23
['RREB1', 'SMAD3', 'ERG', 'FLI1', 'KLF6', 'XBP1', 'RUNX1', 'BHLHE40', 'RFX1', 'STAT5A', 'KLF9', 'MEF2D', 'ELF1', 'RFX2', 'ETV6', 'ELF2', 'SPI1', 'HMGA1', 'FOSB', 'FOS', 'RUNX2', 'ZNF217', 'NFE2', 'ZBTB7A', 'NR4A2']	1246.2	25
['RREB1', 'SMAD3', 'ERG', 'FLI1', 'KLF6', 'E2F3', 'BHLHE40', 'ETV6', 'ELF1', 'ELF2', 'RUNX1', 'ARID3A', 'CIC', 'RFX2', 'SPI1', 'FOSB', 'FOS', 'ZNF217', 'NFE2', 'POU2F1', 'MEF2D', 'KLF3', 'ZBTB7A', 'KLF9', 'STAT5A', 'FOSL2']	1246.12	26
['RREB1', 'SMAD3', 'ERG', 'FLI1', 'ATF6B', 'RUNX1', 'BHLHE40', 'ARID3A', 'ELF1', 'ETV6', 'ELF2', 'CIC', 'RFX2', 'ZBTB7A', 'SPI1', 'FOSB', 'FOS', 'ZNF217', 'NFE2', 'MEF2D', 'KLF9', 'KLF3', 'E2F3', 'STAT5A', 'FOSL2']	1246.04	25
['RREB1', 'SMAD3', 'ERG', 'FLI1', 'KLF6', 'E2F3', 'BHLHE40', 'ETV6', 'ELF1', 'ELF2', 'RUNX1', 'ARID3A', 'CIC', 'RFX2', 'SPI1', 'FOSB', 'FOS', 'ZNF217', 'NFE2', 'RUNX2', 'ZBTB17', 'KLF9', 'MEF2C', 'REL', 'FOSL2']	1246	25
['RREB1', 'SMAD3', 'ERG', 'FLI1', 'KLF6', 'E2F3', 'BHLHE40', 'ETV6', 'ELF1', 'ELF2', 'RUNX1', 'RFX1', 'SPI1', 'FOSB', 'RFX2', 'RUNX2', 'FOS', 'ZNF217', 'NFE2', 'ZBTB17', 'KLF9', 'KLF3', 'ZBTB7A', 'REL', 'HMGA1', 'FOSL2']	1245.58	26
['RREB1', 'SMAD3', 'ERG', 'FLI1', 'KLF6', 'XBP1', 'RUNX1', 'BHLHE40', 'RFX1', 'CUX1', 'MEF2D', 'ELF1', 'RFX2', 'ETV6', 'ELF2', 'SPI1', 'HMGA1', 'KLF2', 'RARA', 'ZBTB7A', 'ZNF217', 'NFE2', 'NR4A2']	1245.57	23
['RREB1', 'SMAD3', 'ERG', 'FLI1', 'KLF6', 'E2F3', 'BHLHE40', 'ETV6', 'ELF1', 'ELF2', 'RUNX1', 'RFX1', 'SPI1', 'FOSB', 'RFX2', 'RUNX2', 'FOS', 'ZNF217', 'NFE2', 'ZBTB17', 'KLF9', 'MEF2C', 'STAT5A', 'HMGA1', 'FOSL2']	1245.4	25
['RREB1', 'SMAD3', 'ERG', 'FLI1', 'KLF6', 'E2F3', 'BHLHE40', 'ETV6', 'ELF1', 'ELF2', 'RUNX1', 'RFX1', 'SPI1', 'FOSB', 'RFX2', 'RUNX2', 'FOS', 'ZNF217', 'NFE2', 'MEF2D', 'KLF9', 'KLF3', 'ZBTB7A', 'STAT5A', 'CIC', 'NR4A2']	1245.27	26
['RREB1', 'SMAD3', 'ERG', 'FLI1', 'ATF6B', 'RUNX1', 'BHLHE40', 'RFX1', 'ZBTB7A', 'ELF1', 'ETV6', 'ELF2', 'CIC', 'RFX2', 'JUNB', 'KLF9', 'ZBTB17', 'STAT5A', 'FOXP1', 'E2F3', 'ZNF217', 'NFE2']	1245.18	22
['RREB1', 'SMAD3', 'ERG', 'FLI1', 'KLF6', 'XBP1', 'RUNX1', 'BHLHE40', 'ARID3A', 'ELF1', 'ETV6', 'ELF2', 'HMGA1', 'SOX4', 'RFX2', 'STAT5A', 'KLF9', 'ZBTB7A', 'MEF2D', 'RUNX2', 'ZNF217', 'NFE2', 'SPI1', 'FOSB', 'FOS', 'NR4A2']	1244.77	26
['RREB1', 'SMAD3', 'ERG', 'FLI1', 'KLF6', 'E2F3', 'BHLHE40', 'ETV6', 'ELF1', 'ELF2', 'RUNX1', 'ARID3A', 'CIC', 'RFX2', 'SPI1', 'FOSB', 'FOS', 'ZNF217', 'NFE2', 'POU2F1', 'MEF2D', 'KLF3', 'ZBTB7A', 'KLF9', 'STAT5A', 'NR4A2']	1244.5	26
['RREB1', 'SMAD3', 'ERG', 'FLI1', 'ATF6B', 'RUNX1', 'BHLHE40', 'ARID3A', 'ELF1', 'ETV6', 'ELF2', 'CIC', 'RFX2', 'ZBTB7A', 'SPI1', 'FOSB', 'FOS', 'ZNF217', 'NFE2', 'MEF2D', 'KLF9', 'KLF3', 'E2F3', 'STAT5A', 'NR4A2']	1244.36	25
['RREB1', 'SMAD3', 'ERG', 'FLI1', 'KLF6', 'E2F3', 'BHLHE40', 'ETV6', 'ELF1', 'ELF2', 'RUNX1', 'ARID3A', 'CIC', 'RFX2', 'SPI1', 'FOSB', 'FOS', 'ZNF217', 'NFE2', 'RUNX2', 'ZBTB17', 'KLF9', 'MEF2C', 'REL', 'NR4A2']	1244.32	25
['RREB1', 'SMAD3', 'ERG', 'FLI1', 'KLF6', 'E2F3', 'BHLHE40', 'ETV6', 'ELF1', 'ELF2', 'RUNX1', 'ARID3A', 'CIC', 'RFX2', 'JUNB', 'KLF9', 'MEF2D', 'ZNF217', 'NFE2', 'RUNX2', 'REL', 'MEF2C', 'NFATC1', 'FOXP1']	1244.25	24
['RREB1', 'SMAD3', 'ERG', 'FLI1', 'KLF6', 'E2F3', 'BHLHE40', 'ETV6', 'ELF1', 'ELF2', 'RUNX1', 'ARID3A', 'HMGA1', 'SOX4', 'RFX2', 'ZBTB7A', 'KLF3', 'FOSB', 'FOS', 'ZNF217', 'NFE2', 'RUNX2', 'SPI1', 'ZBTB17', 'KLF9', 'REL', 'FOSL2']	1244.22	27
['RREB1', 'SMAD3', 'ERG', 'FLI1', 'KLF6', 'E2F3', 'BHLHE40', 'ETV6', 'ELF1', 'ELF2', 'RUNX1', 'RFX1', 'JUNB', 'RFX2', 'RUNX2', 'KLF9', 'ZBTB17', 'HMGA1', 'STAT5A', 'FOS', 'RBPJ', 'ZBTB7A']	1244.09	22
['RREB1', 'SMAD3', 'ERG', 'FLI1', 'KLF6', 'E2F3', 'BHLHE40', 'ETV6', 'ELF1', 'ELF2', 'RUNX1', 'ARID3A', 'HMGA1', 'SOX4', 'RFX2', 'MEF2C', 'STAT5A', 'KLF9', 'ZBTB17', 'SPI1', 'FOSB', 'ZNF217', 'FOS', 'NFE2', 'RUNX2', 'FOSL2']	1244	26
['RREB1', 'SMAD3', 'ERG', 'FLI1', 'KLF6', 'E2F3', 'BHLHE40', 'ETV6', 'ELF1', 'ELF2', 'RUNX1', 'RFX1', 'SPI1', 'RARA', 'MEF2C', 'REL', 'RUNX2', 'KLF9', 'MEF2D', 'GFI1', 'ZNF217', 'RFX2', 'NFE2', 'FOS', 'HMGA1', 'FOSL2']	1244	26
['RREB1', 'SMAD3', 'ERG', 'FLI1', 'KLF6', 'E2F3', 'BHLHE40', 'ETV6', 'ELF1', 'ELF2', 'RUNX1', 'RFX1', 'SPI1', 'RARA', 'KLF3', 'ZBTB7A', 'KLF9', 'ZBTB17', 'STAT5A', 'RFX2', 'FOS', 'RUNX2', 'GFI1', 'ZNF217', 'NFE2', 'HMGA1', 'FOSL2']	1243.96	27
['RREB1', 'SMAD3', 'ERG', 'FLI1', 'KLF6', 'E2F3', 'BHLHE40', 'ETV6', 'ELF1', 'ELF2', 'RUNX1', 'RFX1', 'SPI1', 'FOSB', 'RFX2', 'RUNX2', 'FOS', 'ZNF217', 'NFE2', 'ZBTB17', 'KLF9', 'KLF3', 'ZBTB7A', 'REL', 'HMGA1', 'NR4A2']	1243.96	26
['RREB1', 'SMAD3', 'ERG', 'FLI1', 'KLF6', 'E2F3', 'BHLHE40', 'ETV6', 'ELF1', 'ELF2', 'RUNX1', 'RFX1', 'SPI1', 'FOSB', 'RFX2', 'RUNX2', 'FOS', 'ZNF217', 'NFE2', 'ZBTB17', 'KLF9', 'MEF2C', 'STAT5A', 'HMGA1', 'NR4A2']	1243.72	25
['RREB1', 'SMAD3', 'ERG', 'FLI1', 'KLF6', 'E2F3', 'BHLHE40', 'ETV6', 'ELF1', 'ELF2', 'RUNX1', 'ARID3A', 'CIC', 'RFX2', 'JUNB', 'KLF9', 'ZBTB17', 'STAT5A', 'NFATC1', 'POU2F1', 'ZNF217', 'NFE2', 'ZBTB7A', 'FOXP1']	1243.38	24
['RREB1', 'SMAD3', 'ERG', 'FLI1', 'KLF6', 'E2F3', 'BHLHE40', 'ETV6', 'ELF1', 'ELF2', 'RUNX1', 'RFX1', 'SPI1', 'RARA', 'KLF3', 'ZBTB7A', 'CUX1', 'MEF2D', 'RFX2', 'HMGA1', 'REL', 'RUNX2', 'ZNF217', 'NFE2', 'FOS', 'FOSL2']	1243.23	26
['RREB1', 'SMAD3', 'ERG', 'FLI1', 'ATF6B', 'RUNX1', 'BHLHE40', 'ARID3A', 'ELF1', 'ETV6', 'ELF2', 'CIC', 'RFX2', 'ZBTB7A', 'JUNB', 'KLF9', 'ZBTB17', 'STAT5A', 'NFATC1', 'FOXP1', 'E2F3', 'ZNF217', 'NFE2']	1243.17	23
['RREB1', 'SMAD3', 'ERG', 'FLI1', 'KLF6', 'XBP1', 'RUNX1', 'BHLHE40', 'ARID3A', 'ELF1', 'ETV6', 'ELF2', 'CIC', 'RFX2', 'STAT5A', 'KLF9', 'ZBTB17', 'SPI1', 'FOSB', 'FOS', 'RUNX2', 'ZNF217', 'NFE2', 'ZBTB7A', 'FOSL2']	1243.04	25
['RREB1', 'SMAD3', 'ERG', 'FLI1', 'KLF6', 'E2F3', 'BHLHE40', 'ETV6', 'ELF1', 'ELF2', 'RUNX1', 'ARID3A', 'CIC', 'RFX2', 'JUNB', 'KLF9', 'MEF2D', 'ZNF217', 'NFE2', 'RUNX2', 'REL', 'ZBTB7A', 'FOSB', 'FOS', 'FOSL2']	1243.04	25
['RREB1', 'SMAD3', 'ERG', 'FLI1', 'KLF6', 'E2F3', 'BHLHE40', 'ETV6', 'ELF1', 'ELF2', 'RUNX1', 'ARID3A', 'CIC', 'RFX2', 'JUNB', 'KLF9', 'ZBTB17', 'REL', 'NFATC1', 'RUNX2', 'FOS', 'ZNF217', 'NFE2', 'FOSL2', 'ZBTB7A']	1242.88	25
['RREB1', 'SMAD3', 'ERG', 'FLI1', 'KLF6', 'E2F3', 'BHLHE40', 'ETV6', 'ELF1', 'ELF2', 'RUNX1', 'ARID3A', 'HMGA1', 'SOX4', 'RFX2', 'ZBTB7A', 'KLF3', 'RARA', 'ZBTB16', 'MEF2D', 'RUNX2', 'KLF9', 'STAT5A', 'ZNF217', 'NFE2', 'FOSL2', 'FOS']	1242.85	27
['RREB1', 'SMAD3', 'ERG', 'FLI1', 'KLF6', 'E2F3', 'BHLHE40', 'ETV6', 'ELF1', 'ELF2', 'RUNX1', 'ARID3A', 'HMGA1', 'SOX4', 'RFX2', 'ZBTB7A', 'KLF3', 'FOSB', 'FOS', 'ZNF217', 'NFE2', 'RUNX2', 'SPI1', 'ZBTB17', 'KLF9', 'REL', 'NR4A2']	1242.67	27
['RREB1', 'SMAD3', 'ERG', 'FLI1', 'KLF6', 'E2F3', 'BHLHE40', 'ETV6', 'ELF1', 'ELF2', 'RUNX1', 'RFX1', 'JUNB', 'RFX2', 'RUNX2', 'KLF9', 'MEF2D', 'ZNF217', 'NFE2', 'STAT5A', 'HMGA1', 'ZBTB7A', 'FOSB', 'FOS', 'FOSL2']	1242.44	25
['RREB1', 'SMAD3', 'ERG', 'FLI1', 'KLF6', 'E2F3', 'BHLHE40', 'ETV6', 'ELF1', 'ELF2', 'RUNX1', 'RFX1', 'SPI1', 'RARA', 'KLF3', 'ZBTB7A', 'KLF9', 'ZBTB17', 'STAT5A', 'RFX2', 'FOS', 'RUNX2', 'GFI1', 'ZNF217', 'NFE2', 'HMGA1', 'NR4A2']	1242.41	27
['RREB1', 'SMAD3', 'ERG', 'FLI1', 'KLF6', 'E2F3', 'BHLHE40', 'ETV6', 'ELF1', 'ELF2', 'RUNX1', 'ARID3A', 'HMGA1', 'SOX4', 'RFX2', 'MEF2C', 'STAT5A', 'KLF9', 'ZBTB17', 'SPI1', 'FOSB', 'ZNF217', 'FOS', 'NFE2', 'RUNX2', 'NR4A2']	1242.38	26
['RREB1', 'SMAD3', 'ERG', 'FLI1', 'KLF6', 'E2F3', 'BHLHE40', 'ETV6', 'ELF1', 'ELF2', 'RUNX1', 'RFX1', 'SPI1', 'RARA', 'MEF2C', 'REL', 'RUNX2', 'KLF9', 'MEF2D', 'GFI1', 'ZNF217', 'RFX2', 'NFE2', 'FOS', 'HMGA1', 'NR4A2']	1242.38	26
['RREB1', 'SMAD3', 'ERG', 'FLI1', 'KLF6', 'E2F3', 'BHLHE40', 'ETV6', 'ELF1', 'ELF2', 'RUNX1', 'ARID3A', 'HMGA1', 'SOX4', 'RFX2', 'MEF2C', 'STAT5A', 'KLF9', 'MEF2D', 'RUNX2', 'ZNF217', 'NFE2', 'JUNB', 'NFATC1', 'FOXP1']	1242.24	25
['RREB1', 'SMAD3', 'ERG', 'FLI1', 'KLF6', 'E2F3', 'BHLHE40', 'ETV6', 'ELF1', 'ELF2', 'RUNX1', 'RFX1', 'SPI1', 'FOSB', 'RFX2', 'RUNX2', 'FOS', 'ZNF217', 'NFE2', 'MEF2D', 'KLF9', 'KLF3', 'ZBTB7A', 'REL', 'CIC', 'FOSL2']	1241.92	26
['RREB1', 'SMAD3', 'ERG', 'FLI1', 'KLF6', 'E2F3', 'BHLHE40', 'ETV6', 'ELF1', 'ELF2', 'RUNX1', 'ARID3A', 'HMGA1', 'SOX4', 'RFX2', 'ZBTB7A', 'JUNB', 'KLF9', 'MEF2D', 'ZNF217', 'NFE2', 'POU2F1', 'REL', 'NFATC1', 'FOXP1']	1241.68	25
['RREB1', 'SMAD3', 'ERG', 'FLI1', 'KLF6', 'E2F3', 'BHLHE40', 'ETV6', 'ELF1', 'ELF2', 'RUNX1', 'RFX1', 'SPI1', 'RARA', 'KLF3', 'ZBTB7A', 'KLF9', 'ZBTB17', 'STAT5A', 'RFX2', 'FOS', 'RUNX2', 'RBPJ', 'CIC']	1241.62	24
['RREB1', 'SMAD3', 'ERG', 'FLI1', 'KLF6', 'E2F3', 'BHLHE40', 'ETV6', 'ELF1', 'ELF2', 'RUNX1', 'RFX1', 'SPI1', 'RARA', 'KLF3', 'ZBTB7A', 'CUX1', 'MEF2D', 'RFX2', 'HMGA1', 'REL', 'RUNX2', 'ZNF217', 'NFE2', 'FOS', 'NR4A2']	1241.62	26
['RREB1', 'SMAD3', 'ERG', 'FLI1', 'KLF6', 'E2F3', 'BHLHE40', 'ETV6', 'ELF1', 'ELF2', 'RUNX1', 'RFX1', 'SPI1', 'FOSB', 'RFX2', 'RUNX2', 'FOS', 'ZNF217', 'NFE2', 'MEF2D', 'KLF9', 'MEF2C', 'STAT5A', 'CIC', 'FOSL2']	1241.6	25
['RREB1', 'SMAD3', 'ERG', 'FLI1', 'ATF6B', 'RUNX1', 'BHLHE40', 'ARID3A', 'ELF1', 'ETV6', 'ELF2', 'HMGA1', 'SOX4', 'E2F3', 'JUNB', 'RFX2', 'ZBTB7A', 'KLF9', 'MEF2D', 'ZNF217', 'NFE2', 'REL', 'NFATC1', 'FOXP1']	1241.42	24
['RREB1', 'SMAD3', 'ERG', 'FLI1', 'KLF6', 'XBP1', 'RUNX1', 'BHLHE40', 'ARID3A', 'ELF1', 'ETV6', 'ELF2', 'CIC', 'RFX2', 'STAT5A', 'KLF9', 'ZBTB17', 'SPI1', 'FOSB', 'FOS', 'RUNX2', 'ZNF217', 'NFE2', 'ZBTB7A', 'NR4A2']	1241.36	25
['RREB1', 'SMAD3', 'ERG', 'FLI1', 'KLF6', 'E2F3', 'BHLHE40', 'ETV6', 'ELF1', 'ELF2', 'RUNX1', 'ARID3A', 'HMGA1', 'SOX4', 'RFX2', 'ZBTB7A', 'KLF3', 'RARA', 'ZBTB16', 'MEF2D', 'RUNX2', 'KLF9', 'STAT5A', 'ZNF217', 'NFE2', 'NR4A2', 'FOS']	1241.3	27
['RREB1', 'SMAD3', 'ERG', 'FLI1', 'KLF6', 'XBP1', 'RUNX1', 'BHLHE40', 'RFX1', 'STAT5A', 'KLF9', 'MEF2D', 'ELF1', 'RFX2', 'ETV6', 'ELF2', 'SPI1', 'HMGA1', 'RARA', 'GFI1', 'ZNF217', 'NFE2', 'FOS', 'RUNX2', 'ZBTB7A', 'FOSL2']	1241.15	26
['RREB1', 'SMAD3', 'ERG', 'FLI1', 'KLF6', 'E2F3', 'BHLHE40', 'ETV6', 'ELF1', 'ELF2', 'RUNX1', 'ARID3A', 'HMGA1', 'SOX4', 'RFX2', 'ZBTB7A', 'JUNB', 'KLF9', 'MEF2D', 'ZNF217', 'NFE2', 'RUNX2', 'STAT5A', 'FOSB', 'FOS', 'FOSL2']	1241.15	26
['RREB1', 'SMAD3', 'ERG', 'FLI1', 'KLF6', 'E2F3', 'BHLHE40', 'ETV6', 'ELF1', 'ELF2', 'RUNX1', 'ARID3A', 'CIC', 'RFX2', 'SPI1', 'FOSB', 'FOS', 'ZNF217', 'NFE2', 'POU2F1', 'MEF2D', 'KLF3', 'ZBTB7A', 'KLF9', 'REL', 'FOSL2']	1241.15	26
['RREB1', 'SMAD3', 'ERG', 'FLI1', 'KLF6', 'E2F3', 'BHLHE40', 'ETV6', 'ELF1', 'ELF2', 'RUNX1', 'ARID3A', 'HMGA1', 'SOX4', 'RFX2', 'ZBTB7A', 'JUNB', 'KLF9', 'ZBTB17', 'STAT5A', 'NFATC1', 'RUNX2', 'FOS', 'NFE2', 'ZNF217', 'FOSL2']	1241	26
['RREB1', 'SMAD3', 'ERG', 'FLI1', 'ATF6B', 'RUNX1', 'BHLHE40', 'ARID3A', 'ELF1', 'ETV6', 'ELF2', 'CIC', 'RFX2', 'ZBTB7A', 'SPI1', 'FOSB', 'FOS', 'ZNF217', 'NFE2', 'MEF2D', 'KLF9', 'KLF3', 'E2F3', 'REL', 'FOSL2']	1240.88	25
['RREB1', 'SMAD3', 'ERG', 'FLI1', 'KLF6', 'E2F3', 'BHLHE40', 'ETV6', 'ELF1', 'ELF2', 'RUNX1', 'ARID3A', 'CIC', 'RFX2', 'SPI1', 'FOSB', 'FOS', 'ZNF217', 'NFE2', 'POU2F1', 'MEF2D', 'MEF2C', 'KLF9', 'STAT5A', 'FOSL2']	1240.8	25
['RREB1', 'SMAD3', 'ERG', 'FLI1', 'KLF6', 'E2F3', 'BHLHE40', 'ETV6', 'ELF1', 'ELF2', 'RUNX1', 'RFX1', 'SPI1', 'RARA', 'KLF3', 'ZBTB7A', 'KLF9', 'MEF2D', 'GFI1', 'ZNF217', 'RFX2', 'NFE2', 'FOS', 'RUNX2', 'STAT5A', 'CIC', 'FOSL2']	1240.44	27
['RREB1', 'SMAD3', 'ERG', 'FLI1', 'KLF6', 'E2F3', 'BHLHE40', 'ETV6', 'ELF1', 'ELF2', 'RUNX1', 'RFX1', 'SPI1', 'FOSB', 'RFX2', 'RUNX2', 'FOS', 'ZNF217', 'NFE2', 'MEF2D', 'KLF9', 'KLF3', 'ZBTB7A', 'REL', 'CIC', 'NR4A2']	1240.31	26
['RREB1', 'SMAD3', 'ERG', 'FLI1', 'KLF6', 'E2F3', 'BHLHE40', 'ETV6', 'ELF1', 'ELF2', 'RUNX1', 'RFX1', 'JUNB', 'RFX2', 'RUNX2', 'KLF9', 'ZBTB17', 'CIC', 'STAT5A', 'FOXP1', 'ZNF217', 'NFE2', 'MEF2C']	1240.3	23
['RREB1', 'SMAD3', 'ERG', 'FLI1', 'ATF6B', 'RUNX1', 'BHLHE40', 'RFX1', 'ZBTB7A', 'ELF1', 'ETV6', 'ELF2', 'HMGA1', 'RFX2', 'SPI1', 'FOSB', 'FOS', 'ZNF217', 'NFE2', 'MEF2D', 'KLF9', 'KLF3', 'E2F3', 'STAT5A', 'FOSL2']	1240.28	25
['RREB1', 'SMAD3', 'ERG', 'FLI1', 'KLF6', 'E2F3', 'BHLHE40', 'ETV6', 'ELF1', 'ELF2', 'RUNX1', 'RFX1', 'SPI1', 'FOSB', 'RFX2', 'RUNX2', 'FOS', 'ZNF217', 'NFE2', 'ZBTB17', 'KLF9', 'MEF2C', 'REL', 'HMGA1', 'FOSL2']	1240.24	25
['RREB1', 'SMAD3', 'ERG', 'FLI1', 'KLF6', 'XBP1', 'RUNX1', 'BHLHE40', 'RFX1', 'CUX1', 'MEF2D', 'ELF1', 'RFX2', 'ETV6', 'ELF2', 'SPI1', 'HMGA1', 'KLF2', 'RARA', 'ZBTB7A', 'BCL11A']	1240.05	21
['RREB1', 'SMAD3', 'ERG', 'FLI1', 'KLF6', 'E2F3', 'BHLHE40', 'ETV6', 'ELF1', 'ELF2', 'RUNX1', 'ARID3A', 'CIC', 'RFX2', 'SPI1', 'RARA', 'NFATC1', 'KLF3', 'ZBTB7A', 'KLF9', 'STAT5A', 'ZBTB17', 'FOS', 'RUNX2', 'RBPJ']	1239.92	25
['RREB1', 'SMAD3', 'ERG', 'FLI1', 'KLF6', 'E2F3', 'BHLHE40', 'ETV6', 'ELF1', 'ELF2', 'RUNX1', 'RFX1', 'SPI1', 'FOSB', 'RFX2', 'RUNX2', 'FOS', 'ZNF217', 'NFE2', 'MEF2D', 'KLF9', 'MEF2C', 'STAT5A', 'CIC', 'NR4A2']	1239.92	25
['RREB1', 'SMAD3', 'ERG', 'FLI1', 'KLF6', 'XBP1', 'RUNX1', 'BHLHE40', 'RFX1', 'STAT5A', 'KLF9', 'MEF2D', 'ELF1', 'RFX2', 'ETV6', 'ELF2', 'SPI1', 'HMGA1', 'RARA', 'GFI1', 'ZNF217', 'NFE2', 'FOS', 'RUNX2', 'ZBTB7A', 'NR4A2']	1239.54	26
['RREB1', 'SMAD3', 'ERG', 'FLI1', 'KLF6', 'E2F3', 'BHLHE40', 'ETV6', 'ELF1', 'ELF2', 'RUNX1', 'ARID3A', 'CIC', 'RFX2', 'SPI1', 'FOSB', 'FOS', 'ZNF217', 'NFE2', 'POU2F1', 'MEF2D', 'KLF3', 'ZBTB7A', 'KLF9', 'REL', 'NR4A2']	1239.54	26
['RREB1', 'SMAD3', 'ERG', 'FLI1', 'KLF6', 'E2F3', 'BHLHE40', 'ETV6', 'ELF1', 'ELF2', 'RUNX1', 'ARID3A', 'HMGA1', 'SOX4', 'RFX2', 'ZBTB7A', 'KLF3', 'FOSB', 'FOS', 'ZNF217', 'NFE2', 'POU2F1', 'SPI1', 'MEF2D', 'KLF9', 'STAT5A', 'FOSL2']	1239.41	27
['RREB1', 'SMAD3', 'ERG', 'FLI1', 'ATF6B', 'RUNX1', 'BHLHE40', 'RFX1', 'ZBTB7A', 'ELF1', 'ETV6', 'ELF2', 'CIC', 'RFX2', 'JUNB', 'KLF9', 'ZBTB17', 'REL', 'E2F3', 'FOXP1', 'NFE2', 'ZNF217']	1239.32	22
['RREB1', 'SMAD3', 'ERG', 'FLI1', 'ATF6B', 'RUNX1', 'BHLHE40', 'ARID3A', 'ELF1', 'ETV6', 'ELF2', 'CIC', 'RFX2', 'ZBTB7A', 'SPI1', 'FOSB', 'FOS', 'ZNF217', 'NFE2', 'MEF2D', 'KLF9', 'KLF3', 'E2F3', 'REL', 'NR4A2']	1239.2	25
['RREB1', 'SMAD3', 'ERG', 'FLI1', 'KLF6', 'E2F3', 'BHLHE40', 'ETV6', 'ELF1', 'ELF2', 'RUNX1', 'RFX1', 'SPI1', 'RARA', 'KLF3', 'ZBTB7A', 'KLF9', 'ZBTB17', 'REL', 'RUNX2', 'FOS', 'RFX2', 'GFI1', 'ZNF217', 'NFE2', 'HMGA1', 'FOSL2']	1239.19	27
['RREB1', 'SMAD3', 'ERG', 'FLI1', 'KLF6', 'E2F3', 'BHLHE40', 'ETV6', 'ELF1', 'ELF2', 'RUNX1', 'ARID3A', 'CIC', 'RFX2', 'SPI1', 'FOSB', 'FOS', 'ZNF217', 'NFE2', 'POU2F1', 'MEF2D', 'MEF2C', 'KLF9', 'STAT5A', 'NR4A2']	1239.12	25
['RREB1', 'SMAD3', 'ERG', 'FLI1', 'ATF6B', 'RUNX1', 'BHLHE40', 'ARID3A', 'ELF1', 'ETV6', 'ELF2', 'HMGA1', 'SOX4', 'E2F3', 'KLF3', 'SPI1', 'ZBTB7A', 'FOSB', 'RFX2', 'FOS', 'ZNF217', 'NFE2', 'MEF2D', 'KLF9', 'STAT5A', 'FOSL2']	1239.08	26
['RREB1', 'SMAD3', 'ERG', 'FLI1', 'KLF6', 'E2F3', 'BHLHE40', 'ETV6', 'ELF1', 'ELF2', 'RUNX1', 'ARID3A', 'HMGA1', 'SOX4', 'RFX2', 'MEF2C', 'REL', 'KLF9', 'ZBTB17', 'SPI1', 'FOSB', 'ZNF217', 'FOS', 'NFE2', 'RUNX2', 'FOSL2']	1239.04	26
['RREB1', 'SMAD3', 'ERG', 'FLI1', 'KLF6', 'E2F3', 'BHLHE40', 'ETV6', 'ELF1', 'ELF2', 'RUNX1', 'ARID3A', 'CIC', 'RFX2', 'SPI1', 'RARA', 'NFATC1', 'KLF3', 'ZBTB7A', 'KLF9', 'STAT5A', 'MEF2D', 'GFI1', 'ZNF217', 'NFE2', 'FOSL2', 'FOS', 'RUNX2']	1238.96	28
['RREB1', 'SMAD3', 'ERG', 'FLI1', 'KLF6', 'E2F3', 'BHLHE40', 'ETV6', 'ELF1', 'ELF2', 'RUNX1', 'RFX1', 'SPI1', 'RARA', 'KLF3', 'ZBTB7A', 'KLF9', 'MEF2D', 'GFI1', 'ZNF217', 'RFX2', 'NFE2', 'FOS', 'RUNX2', 'STAT5A', 'CIC', 'NR4A2']	1238.89	27
['RREB1', 'SMAD3', 'ERG', 'FLI1', 'KLF6', 'E2F3', 'BHLHE40', 'ETV6', 'ELF1', 'ELF2', 'RUNX1', 'RFX1', 'SPI1', 'RARA', 'MEF2C', 'STAT5A', 'KLF9', 'ZBTB17', 'RFX2', 'FOS', 'GFI1', 'RUNX2', 'ZNF217', 'NFE2', 'HMGA1', 'FOSL2']	1238.77	26
['RREB1', 'SMAD3', 'ERG', 'FLI1', 'ATF6B', 'RUNX1', 'BHLHE40', 'RFX1', 'ZBTB7A', 'ELF1', 'ETV6', 'ELF2', 'HMGA1', 'RFX2', 'SPI1', 'FOSB', 'FOS', 'ZNF217', 'NFE2', 'MEF2D', 'KLF9', 'KLF3', 'E2F3', 'STAT5A', 'NR4A2']	1238.6	25
['RREB1', 'SMAD3', 'ERG', 'FLI1', 'KLF6', 'E2F3', 'BHLHE40', 'ETV6', 'ELF1', 'ELF2', 'RUNX1', 'ARID3A', 'CIC', 'RFX2', 'JUNB', 'KLF9', 'ZBTB17', 'STAT5A', 'NFATC1', 'RUNX2', 'FOXP1', 'ZNF217', 'NFE2', 'MEF2C']	1238.58	24
['RREB1', 'SMAD3', 'ERG', 'FLI1', 'KLF6', 'E2F3', 'BHLHE40', 'ETV6', 'ELF1', 'ELF2', 'RUNX1', 'RFX1', 'SPI1', 'FOSB', 'RFX2', 'RUNX2', 'FOS', 'ZNF217', 'NFE2', 'ZBTB17', 'KLF9', 'MEF2C', 'REL', 'HMGA1', 'NR4A2']	1238.56	25
['RREB1', 'SMAD3', 'ERG', 'FLI1', 'KLF6', 'XBP1', 'RUNX1', 'BHLHE40', 'RFX1', 'STAT5A', 'KLF9', 'ZBTB17', 'ELF1', 'RFX2', 'ETV6', 'ELF2', 'HMGA1', 'SPI1', 'RARA', 'LYL1', 'ZBTB7A', 'RUNX2', 'BCL11A']	1238.26	23
['RREB1', 'SMAD3', 'ERG', 'FLI1', 'KLF6', 'E2F3', 'BHLHE40', 'ETV6', 'ELF1', 'ELF2', 'RUNX1', 'RFX1', 'JUNB', 'RFX2', 'RUNX2', 'KLF9', 'ZBTB17', 'HMGA1', 'REL', 'FOS', 'RBPJ', 'ZBTB7A']	1238.23	22
['RREB1', 'SMAD3', 'ERG', 'FLI1', 'KLF6', 'XBP1', 'RUNX1', 'BHLHE40', 'RFX1', 'CUX1', 'MEF2D', 'ELF1', 'RFX2', 'ETV6', 'ELF2', 'SPI1', 'CIC', 'RUNX2', 'ZBTB7A', 'FOS', 'ZNF217', 'NFE2', 'RARA', 'FOSL2']	1238.21	24
['RREB1', 'SMAD3', 'ERG', 'FLI1', 'KLF6', 'E2F3', 'BHLHE40', 'ETV6', 'ELF1', 'ELF2', 'RUNX1', 'ARID3A', 'HMGA1', 'SOX4', 'RFX2', 'ZBTB7A', 'KLF3', 'RARA', 'ZBTB16', 'MEF2D', 'RUNX2', 'KLF9', 'REL', 'ZNF217', 'NFE2', 'FOSL2', 'FOS']	1238.07	27
['RREB1', 'SMAD3', 'ERG', 'FLI1', 'KLF6', 'E2F3', 'BHLHE40', 'ETV6', 'ELF1', 'ELF2', 'RUNX1', 'ARID3A', 'CIC', 'RFX2', 'JUNB', 'KLF9', 'ZBTB17', 'REL', 'NFATC1', 'POU2F1', 'ZNF217', 'NFE2', 'ZBTB7A', 'FOXP1']	1238	24
['RREB1', 'SMAD3', 'ERG', 'FLI1', 'KLF6', 'E2F3', 'BHLHE40', 'ETV6', 'ELF1', 'ELF2', 'RUNX1', 'ARID3A', 'HMGA1', 'SOX4', 'RFX2', 'ZBTB7A', 'KLF3', 'FOSB', 'FOS', 'ZNF217', 'NFE2', 'POU2F1', 'SPI1', 'MEF2D', 'KLF9', 'STAT5A', 'NR4A2']	1237.85	27
['RREB1', 'SMAD3', 'ERG', 'FLI1', 'KLF6', 'E2F3', 'BHLHE40', 'ETV6', 'ELF1', 'ELF2', 'RUNX1', 'RFX1', 'SPI1', 'RARA', 'MEF2C', 'REL', 'RUNX2', 'CUX1', 'MEF2D', 'RFX2', 'HMGA1', 'ZNF217', 'NFE2', 'FOS', 'FOSL2']	1237.8	25
['RREB1', 'SMAD3', 'ERG', 'FLI1', 'KLF6', 'E2F3', 'BHLHE40', 'ETV6', 'ELF1', 'ELF2', 'RUNX1', 'ARID3A', 'CIC', 'RFX2', 'JUNB', 'KLF9', 'MEF2D', 'ZNF217', 'NFE2', 'POU2F1', 'STAT5A', 'ZBTB7A', 'NFATC1', 'FOS', 'FOSL2']	1237.68	25
['RREB1', 'SMAD3', 'ERG', 'FLI1', 'KLF6', 'E2F3', 'BHLHE40', 'ETV6', 'ELF1', 'ELF2', 'RUNX1', 'RFX1', 'SPI1', 'RARA', 'KLF3', 'ZBTB7A', 'KLF9', 'ZBTB17', 'REL', 'RUNX2', 'FOS', 'RFX2', 'GFI1', 'ZNF217', 'NFE2', 'HMGA1', 'NR4A2']	1237.63	27
['RREB1', 'SMAD3', 'ERG', 'FLI1', 'KLF6', 'E2F3', 'BHLHE40', 'ETV6', 'ELF1', 'ELF2', 'RUNX1', 'ARID3A', 'HMGA1', 'SOX4', 'RFX2', 'MEF2C', 'STAT5A', 'KLF9', 'MEF2D', 'RUNX2', 'ZNF217', 'NFE2', 'ZBTB16', 'RARA', 'FOS', 'FOSL2']	1237.62	26
['RREB1', 'SMAD3', 'ERG', 'FLI1', 'KLF6', 'E2F3', 'BHLHE40', 'ETV6', 'ELF1', 'ELF2', 'RUNX1', 'ARID3A', 'CIC', 'RFX2', 'JUNB', 'KLF9', 'ZBTB17', 'STAT5A', 'FOSB', 'ZNF217', 'FOS', 'NFE2', 'FOSL2', 'RUNX2', 'ZBTB7A']	1237.6	25
['RREB1', 'SMAD3', 'ERG', 'FLI1', 'ATF6B', 'RUNX1', 'BHLHE40', 'ARID3A', 'ELF1', 'ETV6', 'ELF2', 'CIC', 'RFX2', 'ZBTB7A', 'JUNB', 'KLF9', 'ZBTB17', 'REL', 'E2F3', 'NFATC1', 'FOXP1', 'NFE2', 'ZNF217']	1237.57	23
['RREB1', 'SMAD3', 'ERG', 'FLI1', 'KLF6', 'E2F3', 'BHLHE40', 'ETV6', 'ELF1', 'ELF2', 'RUNX1', 'RFX1', 'SPI1', 'RARA', 'KLF3', 'ZBTB7A', 'KLF9', 'MEF2D', 'GFI1', 'ZNF217', 'RFX2', 'NFE2', 'LYL1', 'FOSL2', 'HMGA1', 'RUNX2', 'STAT5A']	1237.48	27
['RREB1', 'SMAD3', 'ERG', 'FLI1', 'KLF6', 'E2F3', 'BHLHE40', 'ETV6', 'ELF1', 'ELF2', 'RUNX1', 'ARID3A', 'CIC', 'RFX2', 'SPI1', 'RARA', 'NFATC1', 'KLF3', 'ZBTB7A', 'KLF9', 'STAT5A', 'MEF2D', 'GFI1', 'ZNF217', 'NFE2', 'NR4A2', 'FOS', 'RUNX2']	1237.46	28
['RREB1', 'SMAD3', 'ERG', 'FLI1', 'ATF6B', 'RUNX1', 'BHLHE40', 'ARID3A', 'ELF1', 'ETV6', 'ELF2', 'HMGA1', 'SOX4', 'E2F3', 'KLF3', 'SPI1', 'ZBTB7A', 'FOSB', 'RFX2', 'FOS', 'ZNF217', 'NFE2', 'MEF2D', 'KLF9', 'STAT5A', 'NR4A2']	1237.46	26
['RREB1', 'SMAD3', 'ERG', 'FLI1', 'KLF6', 'E2F3', 'BHLHE40', 'ETV6', 'ELF1', 'ELF2', 'RUNX1', 'ARID3A', 'HMGA1', 'SOX4', 'RFX2', 'MEF2C', 'REL', 'KLF9', 'ZBTB17', 'SPI1', 'FOSB', 'ZNF217', 'FOS', 'NFE2', 'RUNX2', 'NR4A2']	1237.42	26
['RREB1', 'SMAD3', 'ERG', 'FLI1', 'KLF6', 'XBP1', 'RUNX1', 'BHLHE40', 'RFX1', 'STAT5A', 'KLF9', 'ZBTB17', 'ELF1', 'RFX2', 'ETV6', 'ELF2', 'HMGA1', 'SPI1', 'FOSB', 'RUNX2', 'FOS', 'ZNF217', 'NFE2', 'ZBTB7A', 'FOSL2']	1237.28	25
['RREB1', 'SMAD3', 'ERG', 'FLI1', 'KLF6', 'E2F3', 'BHLHE40', 'ETV6', 'ELF1', 'ELF2', 'RUNX1', 'RFX1', 'JUNB', 'RFX2', 'RUNX2', 'KLF9', 'MEF2D', 'ZNF217', 'NFE2', 'REL', 'HMGA1', 'ZBTB7A', 'FOSB', 'FOS', 'FOSL2']	1237.28	25
['RREB1', 'SMAD3', 'ERG', 'FLI1', 'ATF6B', 'RUNX1', 'BHLHE40', 'ARID3A', 'ELF1', 'ETV6', 'ELF2', 'CIC', 'RFX2', 'ZBTB7A', 'JUNB', 'KLF9', 'MEF2D', 'ZNF217', 'NFE2', 'STAT5A', 'NFATC1', 'FOS', 'FOSL2', 'E2F3']	1237.25	24
['RREB1', 'SMAD3', 'ERG', 'FLI1', 'KLF6', 'E2F3', 'BHLHE40', 'ETV6', 'ELF1', 'ELF2', 'RUNX1', 'RFX1', 'SPI1', 'RARA', 'MEF2C', 'STAT5A', 'KLF9', 'ZBTB17', 'RFX2', 'FOS', 'GFI1', 'RUNX2', 'ZNF217', 'NFE2', 'HMGA1', 'NR4A2']	1237.15	26
['RREB1', 'SMAD3', 'ERG', 'FLI1', 'KLF6', 'E2F3', 'BHLHE40', 'ETV6', 'ELF1', 'ELF2', 'RUNX1', 'ARID3A', 'HMGA1', 'SOX4', 'RFX2', 'MEF2C', 'REL', 'KLF9', 'MEF2D', 'RUNX2', 'ZNF217', 'NFE2', 'JUNB', 'NFATC1', 'FOXP1']	1237.08	25
['RREB1', 'SMAD3', 'ERG', 'FLI1', 'KLF6', 'E2F3', 'BHLHE40', 'ETV6', 'ELF1', 'ELF2', 'RUNX1', 'RFX1', 'SPI1', 'RARA', 'KLF3', 'ZBTB7A', 'KLF9', 'MEF2D', 'BCL11A', 'FOXP1', 'RFX2', 'LYL1', 'STAT5A', 'HMGA1', 'RUNX2']	1237	25
['RREB1', 'SMAD3', 'ERG', 'FLI1', 'KLF6', 'XBP1', 'RUNX1', 'BHLHE40', 'RFX1', 'CUX1', 'MEF2D', 'ELF1', 'RFX2', 'ETV6', 'ELF2', 'SPI1', 'HMGA1', 'RUNX2', 'MEF2C', 'BCL11A', 'RARA']	1236.81	21
['RREB1', 'SMAD3', 'ERG', 'FLI1', 'KLF6', 'E2F3', 'BHLHE40', 'ETV6', 'ELF1', 'ELF2', 'RUNX1', 'ARID3A', 'HMGA1', 'SOX4', 'ST18', 'RUNX2', 'SPI1', 'MEF2D', 'MEF2C', 'ZNF217', 'NR4A2', 'NFE2', 'FOXP1']	1236.7	23
['RREB1', 'SMAD3', 'ERG', 'FLI1', 'KLF6', 'E2F3', 'BHLHE40', 'ETV6', 'ELF1', 'ELF2', 'RUNX1', 'RFX1', 'SPI1', 'FOSB', 'RFX2', 'RUNX2', 'FOS', 'ZNF217', 'NFE2', 'ZBTB17', 'KLF9', 'KLF3', 'ZBTB7A', 'STAT5A', 'CIC', 'FOSL2']	1236.69	26
['RREB1', 'SMAD3', 'ERG', 'FLI1', 'KLF6', 'XBP1', 'RUNX1', 'BHLHE40', 'ARID3A', 'ELF1', 'ETV6', 'ELF2', 'CIC', 'RFX2', 'CUX1', 'MEF2D', 'SPI1', 'NFATC1', 'RARA', 'RUNX2', 'ZNF217', 'NFE2', 'FOS', 'ZBTB7A', 'FOSL2']	1236.64	25
['RREB1', 'SMAD3', 'ERG', 'FLI1', 'KLF6', 'E2F3', 'BHLHE40', 'ETV6', 'ELF1', 'ELF2', 'RUNX1', 'ARID3A', 'HMGA1', 'SOX4', 'RFX2', 'ZBTB7A', 'KLF3', 'RARA', 'ZBTB16', 'MEF2D', 'RUNX2', 'KLF9', 'REL', 'ZNF217', 'NFE2', 'NR4A2', 'FOS']	1236.52	27
['RREB1', 'SMAD3', 'ERG', 'FLI1', 'KLF6', 'XBP1', 'RUNX1', 'BHLHE40', 'RFX1', 'CUX1', 'MEF2D', 'ELF1', 'RFX2', 'ETV6', 'ELF2', 'SPI1', 'CIC', 'RUNX2', 'ZBTB7A', 'FOS', 'ZNF217', 'NFE2', 'RARA', 'NR4A2']	1236.46	24
['RREB1', 'SMAD3', 'ERG', 'FLI1', 'KLF6', 'E2F3', 'BHLHE40', 'ETV6', 'ELF1', 'ELF2', 'RUNX1', 'RFX1', 'SPI1', 'FOSB', 'RFX2', 'RUNX2', 'FOS', 'ZNF217', 'NFE2', 'MEF2D', 'KLF9', 'MEF2C', 'REL', 'CIC', 'FOSL2']	1236.44	25
['RREB1', 'SMAD3', 'ERG', 'FLI1', 'KLF6', 'E2F3', 'BHLHE40', 'ETV6', 'ELF1', 'ELF2', 'RUNX1', 'RFX1', 'SPI1', 'RARA', 'KLF3', 'ZBTB7A', 'KLF9', 'ZBTB17', 'REL', 'RUNX2', 'FOS', 'RFX2', 'RBPJ', 'CIC']	1236.25	24
['RREB1', 'SMAD3', 'ERG', 'FLI1', 'KLF6', 'E2F3', 'BHLHE40', 'ETV6', 'ELF1', 'ELF2', 'RUNX1', 'ARID3A', 'HMGA1', 'SOX4', 'RFX2', 'ZBTB7A', 'JUNB', 'KLF9', 'ZBTB17', 'STAT5A', 'NFATC1', 'POU2F1', 'ZNF217', 'NFE2', 'FOXP1']	1236.24	25
['RREB1', 'SMAD3', 'ERG', 'FLI1', 'KLF6', 'XBP1', 'RUNX1', 'BHLHE40', 'ARID3A', 'ELF1', 'ETV6', 'ELF2', 'HMGA1', 'SOX4', 'RFX2', 'STAT5A', 'KLF9', 'ZBTB7A', 'ZBTB17', 'SPI1', 'FOSB', 'FOS', 'RUNX2', 'NFE2', 'ZNF217', 'FOSL2']	1236.19	26
['RREB1', 'SMAD3', 'ERG', 'FLI1', 'KLF6', 'E2F3', 'BHLHE40', 'ETV6', 'ELF1', 'ELF2', 'RUNX1', 'ARID3A', 'HMGA1', 'SOX4', 'RFX2', 'ZBTB7A', 'JUNB', 'KLF9', 'MEF2D', 'ZNF217', 'NFE2', 'RUNX2', 'REL', 'FOSB', 'FOS', 'FOSL2']	1236.19	26
['RREB1', 'SMAD3', 'ERG', 'FLI1', 'KLF6', 'E2F3', 'BHLHE40', 'ETV6', 'ELF1', 'ELF2', 'RUNX1', 'RFX1', 'SPI1', 'RARA', 'MEF2C', 'REL', 'RUNX2', 'CUX1', 'MEF2D', 'RFX2', 'HMGA1', 'ZNF217', 'NFE2', 'FOS', 'NR4A2']	1236.12	25
['RREB1', 'SMAD3', 'ERG', 'FLI1', 'KLF6', 'E2F3', 'BHLHE40', 'ETV6', 'ELF1', 'ELF2', 'RUNX1', 'ARID3A', 'HMGA1', 'SOX4', 'RFX2', 'ZBTB7A', 'JUNB', 'KLF9', 'ZBTB17', 'REL', 'NFATC1', 'RUNX2', 'FOS', 'NFE2', 'ZNF217', 'FOSL2']	1236.04	26
['RREB1', 'SMAD3', 'ERG', 'FLI1', 'KLF6', 'E2F3', 'BHLHE40', 'ETV6', 'ELF1', 'ELF2', 'RUNX1', 'ARID3A', 'HMGA1', 'SOX4', 'RFX2', 'MEF2C', 'STAT5A', 'KLF9', 'MEF2D', 'RUNX2', 'ZNF217', 'NFE2', 'ZBTB16', 'RARA', 'FOS', 'NR4A2']	1236	26
['RREB1', 'SMAD3', 'ERG', 'FLI1', 'KLF6', 'E2F3', 'BHLHE40', 'ETV6', 'ELF1', 'ELF2', 'RUNX1', 'ARID3A', 'CIC', 'RFX2', 'SPI1', 'FOSB', 'FOS', 'ZNF217', 'NFE2', 'POU2F1', 'ZBTB17', 'KLF9', 'KLF3', 'ZBTB7A', 'STAT5A', 'FOSL2']	1235.92	26
['RREB1', 'SMAD3', 'ERG', 'FLI1', 'ATF6B', 'RUNX1', 'BHLHE40', 'ARID3A', 'ELF1', 'ETV6', 'ELF2', 'HMGA1', 'SOX4', 'E2F3', 'JUNB', 'RFX2', 'ZBTB7A', 'KLF9', 'ZBTB17', 'STAT5A', 'NFATC1', 'FOXP1', 'NFE2', 'ZNF217']	1235.75	24
['RREB1', 'SMAD3', 'ERG', 'FLI1', 'KLF6', 'E2F3', 'BHLHE40', 'ETV6', 'ELF1', 'ELF2', 'RUNX1', 'RFX1', 'SPI1', 'RARA', 'KLF3', 'ZBTB7A', 'KLF9', 'MEF2D', 'GFI1', 'ZNF217', 'RFX2', 'NFE2', 'FOS', 'RUNX2', 'REL', 'CIC', 'FOSL2']	1235.67	27
['RREB1', 'SMAD3', 'ERG', 'FLI1', 'KLF6', 'E2F3', 'BHLHE40', 'ETV6', 'ELF1', 'ELF2', 'RUNX1', 'ARID3A', 'CIC', 'RFX2', 'SPI1', 'FOSB', 'FOS', 'ZNF217', 'NFE2', 'POU2F1', 'MEF2D', 'MEF2C', 'KLF9', 'REL', 'FOSL2']	1235.64	25
['RREB1', 'SMAD3', 'ERG', 'FLI1', 'KLF6', 'XBP1', 'RUNX1', 'BHLHE40', 'RFX1', 'STAT5A', 'KLF9', 'ZBTB17', 'ELF1', 'RFX2', 'ETV6', 'ELF2', 'HMGA1', 'SPI1', 'FOSB', 'RUNX2', 'FOS', 'ZNF217', 'NFE2', 'ZBTB7A', 'NR4A2']	1235.6	25
['RREB1', 'SMAD3', 'ERG', 'FLI1', 'ATF6B', 'RUNX1', 'BHLHE40', 'ARID3A', 'ELF1', 'ETV6', 'ELF2', 'CIC', 'RFX2', 'ZBTB7A', 'SPI1', 'FOSB', 'FOS', 'ZNF217', 'NFE2', 'ZBTB17', 'KLF9', 'KLF3', 'E2F3', 'STAT5A', 'FOSL2']	1235.44	25
['RREB1', 'SMAD3', 'ERG', 'FLI1', 'ATF6B', 'RUNX1', 'BHLHE40', 'RFX1', 'ZBTB7A', 'ELF1', 'ETV6', 'ELF2', 'HMGA1', 'RFX2', 'SPI1', 'FOSB', 'FOS', 'ZNF217', 'NFE2', 'MEF2D', 'KLF9', 'KLF3', 'E2F3', 'REL', 'FOSL2']	1235.12	25
['RREB1', 'SMAD3', 'ERG', 'FLI1', 'KLF6', 'E2F3', 'BHLHE40', 'ETV6', 'ELF1', 'ELF2', 'RUNX1', 'RFX1', 'SPI1', 'RARA', 'MEF2C', 'STAT5A', 'KLF9', 'MEF2D', 'RUNX2', 'GFI1', 'ZNF217', 'RFX2', 'NFE2', 'FOS', 'CIC', 'FOSL2']	1235.12	26
['RREB1', 'SMAD3', 'ERG', 'FLI1', 'KLF6', 'E2F3', 'BHLHE40', 'ETV6', 'ELF1', 'ELF2', 'RUNX1', 'RFX1', 'SPI1', 'FOSB', 'RFX2', 'RUNX2', 'FOS', 'ZNF217', 'NFE2', 'ZBTB17', 'KLF9', 'KLF3', 'ZBTB7A', 'STAT5A', 'CIC', 'NR4A2']	1235.08	26
['RREB1', 'SMAD3', 'ERG', 'FLI1', 'KLF6', 'XBP1', 'RUNX1', 'BHLHE40', 'ARID3A', 'ELF1', 'ETV6', 'ELF2', 'CIC', 'RFX2', 'CUX1', 'MEF2D', 'SPI1', 'NFATC1', 'RARA', 'RUNX2', 'ZNF217', 'NFE2', 'FOS', 'ZBTB7A', 'NR4A2']	1234.96	25
['RREB1', 'SMAD3', 'ERG', 'FLI1', 'KLF6', 'E2F3', 'BHLHE40', 'ETV6', 'ELF1', 'ELF2', 'RUNX1', 'ARID3A', 'CIC', 'RFX2', 'SPI1', 'RARA', 'NFATC1', 'KLF3', 'ZBTB7A', 'KLF9', 'REL', 'ZBTB17', 'FOS', 'RUNX2', 'RBPJ']	1234.76	25
['RREB1', 'SMAD3', 'ERG', 'FLI1', 'KLF6', 'E2F3', 'BHLHE40', 'ETV6', 'ELF1', 'ELF2', 'RUNX1', 'RFX1', 'SPI1', 'FOSB', 'RFX2', 'RUNX2', 'FOS', 'ZNF217', 'NFE2', 'MEF2D', 'KLF9', 'MEF2C', 'REL', 'CIC', 'NR4A2']	1234.76	25
['RREB1', 'SMAD3', 'ERG', 'FLI1', 'KLF6', 'E2F3', 'BHLHE40', 'ETV6', 'ELF1', 'ELF2', 'RUNX1', 'RFX1', 'JUNB', 'RFX2', 'RUNX2', 'KLF9', 'ZBTB17', 'CIC', 'REL', 'FOXP1', 'ZNF217', 'NFE2', 'MEF2C']	1234.7	23
['RREB1', 'SMAD3', 'ERG', 'FLI1', 'KLF6', 'E2F3', 'BHLHE40', 'ETV6', 'ELF1', 'ELF2', 'RUNX1', 'ARID3A', 'HMGA1', 'SOX4', 'RFX2', 'ZBTB7A', 'KLF3', 'FOSB', 'FOS', 'ZNF217', 'NFE2', 'POU2F1', 'SPI1', 'MEF2D', 'KLF9', 'REL', 'FOSL2']	1234.63	27
['RREB1', 'SMAD3', 'ERG', 'FLI1', 'KLF6', 'XBP1', 'RUNX1', 'BHLHE40', 'ARID3A', 'ELF1', 'ETV6', 'ELF2', 'HMGA1', 'SOX4', 'RFX2', 'STAT5A', 'KLF9', 'ZBTB7A', 'ZBTB17', 'SPI1', 'FOSB', 'FOS', 'RUNX2', 'NFE2', 'ZNF217', 'NR4A2']	1234.58	26
['RREB1', 'SMAD3', 'ERG', 'FLI1', 'KLF6', 'E2F3', 'BHLHE40', 'ETV6', 'ELF1', 'ELF2', 'RUNX1', 'ARID3A', 'CIC', 'RFX2', 'SPI1', 'RARA', 'NFATC1', 'KLF3', 'ZBTB7A', 'KLF9', 'REL', 'MEF2D', 'GFI1', 'ZNF217', 'NFE2', 'RUNX2', 'FOS', 'FOSL2']	1234.36	28
['RREB1', 'SMAD3', 'ERG', 'FLI1', 'KLF6', 'E2F3', 'BHLHE40', 'ETV6', 'ELF1', 'ELF2', 'RUNX1', 'ARID3A', 'CIC', 'RFX2', 'SPI1', 'FOSB', 'FOS', 'ZNF217', 'NFE2', 'POU2F1', 'ZBTB17', 'KLF9', 'KLF3', 'ZBTB7A', 'STAT5A', 'NR4A2']	1234.31	26
['RREB1', 'SMAD3', 'ERG', 'FLI1', 'ATF6B', 'RUNX1', 'BHLHE40', 'RFX1', 'ZBTB7A', 'ELF1', 'ETV6', 'ELF2', 'HMGA1', 'RFX2', 'SPI1', 'RARA', 'KLF3', 'E2F3', 'KLF9', 'ZBTB17', 'FOS', 'RBPJ', 'STAT5A']	1234.22	23
['RREB1', 'SMAD3', 'ERG', 'FLI1', 'KLF6', 'E2F3', 'BHLHE40', 'ETV6', 'ELF1', 'ELF2', 'RUNX1', 'RFX1', 'JUNB', 'RFX2', 'RUNX2', 'KLF9', 'ZBTB17', 'HMGA1', 'STAT5A', 'FOXP1', 'RBPJ', 'ZBTB7A']	1234.18	22
['RREB1', 'SMAD3', 'ERG', 'FLI1', 'KLF6', 'XBP1', 'RUNX1', 'BHLHE40', 'RFX1', 'STAT5A', 'KLF9', 'MEF2D', 'ELF1', 'RFX2', 'ETV6', 'ELF2', 'SPI1', 'CIC', 'RARA', 'BCL11A', 'LYL1', 'ZBTB7A', 'RUNX2']	1234.13	23
['RREB1', 'SMAD3', 'ERG', 'FLI1', 'ATF6B', 'RUNX1', 'BHLHE40', 'ARID3A', 'ELF1', 'ETV6', 'ELF2', 'HMGA1', 'SOX4', 'E2F3', 'KLF3', 'SPI1', 'ZBTB7A', 'FOSB', 'RFX2', 'FOS', 'ZNF217', 'NFE2', 'MEF2D', 'KLF9', 'REL', 'FOSL2']	1234.12	26
['RREB1', 'SMAD3', 'ERG', 'FLI1', 'KLF6', 'E2F3', 'BHLHE40', 'ETV6', 'ELF1', 'ELF2', 'RUNX1', 'RFX1', 'SPI1', 'RARA', 'KLF3', 'ZBTB7A', 'KLF9', 'MEF2D', 'GFI1', 'ZNF217', 'RFX2', 'NFE2', 'FOS', 'RUNX2', 'REL', 'CIC', 'NR4A2']	1234.11	27
['RREB1', 'SMAD3', 'ERG', 'FLI1', 'KLF6', 'E2F3', 'BHLHE40', 'ETV6', 'ELF1', 'ELF2', 'RUNX1', 'ARID3A', 'HMGA1', 'SOX4', 'RFX2', 'MEF2C', 'STAT5A', 'KLF9', 'MEF2D', 'POU2F1', 'ZNF217', 'NFE2', 'FOS', 'FOSL2', 'SPI1', 'FOSB']	1234.04	26
['RREB1', 'SMAD3', 'ERG', 'FLI1', 'KLF6', 'E2F3', 'BHLHE40', 'ETV6', 'ELF1', 'ELF2', 'RUNX1', 'ARID3A', 'CIC', 'RFX2', 'SPI1', 'FOSB', 'FOS', 'ZNF217', 'NFE2', 'POU2F1', 'MEF2D', 'MEF2C', 'KLF9', 'REL', 'NR4A2']	1233.96	25
['RREB1', 'SMAD3', 'ERG', 'FLI1', 'ATF6B', 'RUNX1', 'BHLHE40', 'RFX1', 'ZBTB7A', 'ELF1', 'ETV6', 'ELF2', 'HMGA1', 'RFX2', 'SPI1', 'RARA', 'KLF3', 'E2F3', 'KLF9', 'MEF2D', 'GFI1', 'ZNF217', 'NFE2', 'FOS', 'STAT5A', 'FOSL2']	1233.85	26
['RREB1', 'SMAD3', 'ERG', 'FLI1', 'KLF6', 'E2F3', 'BHLHE40', 'ETV6', 'ELF1', 'ELF2', 'RUNX1', 'RFX1', 'SPI1', 'RARA', 'MEF2C', 'REL', 'RUNX2', 'KLF9', 'ZBTB17', 'GFI1', 'ZNF217', 'RFX2', 'NFE2', 'FOS', 'HMGA1', 'FOSL2']	1233.81	26
['RREB1', 'SMAD3', 'ERG', 'FLI1', 'KLF6', 'E2F3', 'BHLHE40', 'ETV6', 'ELF1', 'ELF2', 'RUNX1', 'ARID3A', 'CIC', 'RFX2', 'SPI1', 'RARA', 'NFATC1', 'MEF2C', 'KLF9', 'MEF2D', 'GFI1', 'ZNF217', 'NFE2', 'STAT5A', 'RUNX2', 'FOS', 'FOSL2']	1233.78	27
['RREB1', 'SMAD3', 'ERG', 'FLI1', 'ATF6B', 'RUNX1', 'BHLHE40', 'ARID3A', 'ELF1', 'ETV6', 'ELF2', 'CIC', 'RFX2', 'ZBTB7A', 'SPI1', 'FOSB', 'FOS', 'ZNF217', 'NFE2', 'ZBTB17', 'KLF9', 'KLF3', 'E2F3', 'STAT5A', 'NR4A2']	1233.76	25
['RREB1', 'SMAD3', 'ERG', 'FLI1', 'KLF6', 'E2F3', 'BHLHE40', 'ETV6', 'ELF1', 'ELF2', 'RUNX1', 'RFX1', 'SPI1', 'RARA', 'MEF2C', 'STAT5A', 'KLF9', 'MEF2D', 'RUNX2', 'GFI1', 'ZNF217', 'RFX2', 'NFE2', 'FOS', 'CIC', 'NR4A2']	1233.5	26
['RREB1', 'SMAD3', 'ERG', 'FLI1', 'KLF6', 'XBP1', 'RUNX1', 'BHLHE40', 'RFX1', 'STAT5A', 'KLF9', 'MEF2D', 'ELF1', 'RFX2', 'ETV6', 'ELF2', 'SPI1', 'CIC', 'FOSB', 'FOS', 'RUNX2', 'ZNF217', 'NFE2', 'ZBTB7A', 'FOSL2']	1233.48	25
['RREB1', 'SMAD3', 'ERG', 'FLI1', 'ATF6B', 'RUNX1', 'BHLHE40', 'RFX1', 'ZBTB7A', 'ELF1', 'ETV6', 'ELF2', 'HMGA1', 'RFX2', 'SPI1', 'FOSB', 'FOS', 'ZNF217', 'NFE2', 'MEF2D', 'KLF9', 'KLF3', 'E2F3', 'REL', 'NR4A2']	1233.44	25
['RREB1', 'SMAD3', 'ERG', 'FLI1', 'KLF6', 'E2F3', 'BHLHE40', 'ETV6', 'ELF1', 'ELF2', 'RUNX1', 'RFX1', 'SPI1', 'RARA', 'KLF3', 'ZBTB7A', 'CUX1', 'MEF2D', 'RFX2', 'HMGA1', 'REL', 'RUNX2', 'ZNF217', 'NFE2', 'FOXP1', 'NR4A2']	1233.23	26
['RREB1', 'SMAD3', 'ERG', 'FLI1', 'KLF6', 'E2F3', 'BHLHE40', 'ETV6', 'ELF1', 'ELF2', 'RUNX1', 'ARID3A', 'CIC', 'RFX2', 'JUNB', 'KLF9', 'ZBTB17', 'REL', 'NFATC1', 'RUNX2', 'FOXP1', 'ZNF217', 'NFE2', 'MEF2C']	1233.21	24
['RREB1', 'SMAD3', 'ERG', 'FLI1', 'KLF6', 'E2F3', 'BHLHE40', 'ETV6', 'ELF1', 'ELF2', 'RUNX1', 'ARID3A', 'HMGA1', 'SOX4', 'RFX2', 'ZBTB7A', 'KLF3', 'RARA', 'SPI1', 'NFATC1', 'KLF9', 'STAT5A', 'ZBTB17', 'FOS', 'RUNX2', 'RBPJ']	1233.19	26
['RREB1', 'SMAD3', 'ERG', 'FLI1', 'KLF6', 'E2F3', 'BHLHE40', 'ETV6', 'ELF1', 'ELF2', 'RUNX1', 'RFX1', 'SPI1', 'RARA', 'KLF3', 'ZBTB7A', 'CUX1', 'MEF2D', 'RFX2', 'HMGA1', 'KLF2', 'FOXP1', 'NFE2', 'ZNF217', 'NR4A2']	1233.12	25
['RREB1', 'SMAD3', 'ERG', 'FLI1', 'KLF6', 'E2F3', 'BHLHE40', 'ETV6', 'ELF1', 'ELF2', 'RUNX1', 'ARID3A', 'CIC', 'RFX2', 'JUNB', 'KLF9', 'MEF2D', 'ZNF217', 'NFE2', 'RUNX2', 'STAT5A', 'MEF2C', 'NFATC1', 'FOS', 'FOSL2']	1233.08	25
['RREB1', 'SMAD3', 'ERG', 'FLI1', 'KLF6', 'E2F3', 'BHLHE40', 'ETV6', 'ELF1', 'ELF2', 'RUNX1', 'ARID3A', 'HMGA1', 'SOX4', 'RFX2', 'ZBTB7A', 'KLF3', 'FOSB', 'FOS', 'ZNF217', 'NFE2', 'POU2F1', 'SPI1', 'MEF2D', 'KLF9', 'REL', 'NR4A2']	1233.07	27
['RREB1', 'SMAD3', 'ERG', 'FLI1', 'KLF6', 'E2F3', 'BHLHE40', 'ETV6', 'ELF1', 'ELF2', 'RUNX1', 'ARID3A', 'HMGA1', 'SOX4', 'RFX2', 'ZBTB7A', 'KLF3', 'RARA', 'SPI1', 'NFATC1', 'KLF9', 'STAT5A', 'MEF2D', 'GFI1', 'ZNF217', 'NFE2', 'FOSL2', 'FOS', 'RUNX2']	1232.97	29
['RREB1', 'SMAD3', 'ERG', 'FLI1', 'KLF6', 'E2F3', 'BHLHE40', 'ETV6', 'ELF1', 'ELF2', 'RUNX1', 'ARID3A', 'CIC', 'RFX2', 'SPI1', 'RARA', 'NFATC1', 'KLF3', 'ZBTB7A', 'KLF9', 'REL', 'MEF2D', 'GFI1', 'ZNF217', 'NFE2', 'RUNX2', 'FOS', 'NR4A2']	1232.86	28
['RREB1', 'SMAD3', 'ERG', 'FLI1', 'KLF6', 'E2F3', 'BHLHE40', 'ETV6', 'ELF1', 'ELF2', 'RUNX1', 'RFX1', 'SPI1', 'RARA', 'KLF3', 'ZBTB7A', 'KLF9', 'MEF2D', 'GFI1', 'ZNF217', 'RFX2', 'NFE2', 'LYL1', 'FOSL2', 'HMGA1', 'RUNX2', 'REL']	1232.7	27
['RREB1', 'SMAD3', 'ERG', 'FLI1', 'KLF6', 'XBP1', 'RUNX1', 'BHLHE40', 'ARID3A', 'ELF1', 'ETV6', 'ELF2', 'CIC', 'RFX2', 'CUX1', 'MEF2D', 'SPI1', 'FOSB', 'FOS', 'RUNX2', 'ZNF217', 'NFE2', 'ZBTB7A', 'FOSL2']	1232.67	24
['RREB1', 'SMAD3', 'ERG', 'FLI1', 'KLF6', 'E2F3', 'BHLHE40', 'ETV6', 'ELF1', 'ELF2', 'RUNX1', 'ARID3A', 'HMGA1', 'SOX4', 'RFX2', 'MEF2C', 'REL', 'KLF9', 'MEF2D', 'RUNX2', 'ZNF217', 'NFE2', 'ZBTB16', 'RARA', 'FOS', 'FOSL2']	1232.65	26
['RREB1', 'SMAD3', 'ERG', 'FLI1', 'KLF6', 'E2F3', 'BHLHE40', 'ETV6', 'ELF1', 'ELF2', 'RUNX1', 'ARID3A', 'CIC', 'RFX2', 'JUNB', 'KLF9', 'MEF2D', 'ZNF217', 'NFE2', 'POU2F1', 'REL', 'ZBTB7A', 'NFATC1', 'FOS', 'FOSL2']	1232.52	25
['RREB1', 'SMAD3', 'ERG', 'FLI1', 'ATF6B', 'RUNX1', 'BHLHE40', 'ARID3A', 'ELF1', 'ETV6', 'ELF2', 'HMGA1', 'SOX4', 'E2F3', 'KLF3', 'SPI1', 'ZBTB7A', 'FOSB', 'RFX2', 'FOS', 'ZNF217', 'NFE2', 'MEF2D', 'KLF9', 'REL', 'NR4A2']	1232.5	26
['RREB1', 'SMAD3', 'ERG', 'FLI1', 'KLF6', 'E2F3', 'BHLHE40', 'ETV6', 'ELF1', 'ELF2', 'RUNX1', 'ARID3A', 'CIC', 'RFX2', 'JUNB', 'KLF9', 'ZBTB17', 'REL', 'FOSB', 'ZNF217', 'FOS', 'NFE2', 'FOSL2', 'RUNX2', 'ZBTB7A']	1232.44	25
['RREB1', 'SMAD3', 'ERG', 'FLI1', 'KLF6', 'E2F3', 'BHLHE40', 'ETV6', 'ELF1', 'ELF2', 'RUNX1', 'ARID3A', 'HMGA1', 'SOX4', 'RFX2', 'MEF2C', 'STAT5A', 'KLF9', 'MEF2D', 'POU2F1', 'ZNF217', 'NFE2', 'FOS', 'NR4A2', 'SPI1', 'FOSB']	1232.42	26
['RREB1', 'SMAD3', 'ERG', 'FLI1', 'ATF6B', 'RUNX1', 'BHLHE40', 'RFX1', 'ZBTB7A', 'ELF1', 'ETV6', 'ELF2', 'HMGA1', 'RFX2', 'SPI1', 'RARA', 'KLF3', 'E2F3', 'KLF9', 'MEF2D', 'GFI1', 'ZNF217', 'NFE2', 'FOS', 'STAT5A', 'NR4A2']	1232.23	26
['RREB1', 'SMAD3', 'ERG', 'FLI1', 'KLF6', 'E2F3', 'BHLHE40', 'ETV6', 'ELF1', 'ELF2', 'RUNX1', 'ARID3A', 'CIC', 'RFX2', 'SPI1', 'RARA', 'NFATC1', 'MEF2C', 'KLF9', 'MEF2D', 'GFI1', 'ZNF217', 'NFE2', 'STAT5A', 'RUNX2', 'FOS', 'NR4A2']	1232.22	27
['RREB1', 'SMAD3', 'ERG', 'FLI1', 'KLF6', 'E2F3', 'BHLHE40', 'ETV6', 'ELF1', 'ELF2', 'RUNX1', 'RFX1', 'SPI1', 'RARA', 'MEF2C', 'REL', 'RUNX2', 'KLF9', 'ZBTB17', 'GFI1', 'ZNF217', 'RFX2', 'NFE2', 'FOS', 'HMGA1', 'NR4A2']	1232.19	26
['RREB1', 'SMAD3', 'ERG', 'FLI1', 'KLF6', 'E2F3', 'BHLHE40', 'ETV6', 'ELF1', 'ELF2', 'RUNX1', 'RFX1', 'JUNB', 'RFX2', 'RUNX2', 'CUX1', 'MEF2D', 'REL', 'ZNF217', 'NFE2', 'CIC', 'ZBTB7A', 'FOXP1']	1232.13	23
['RREB1', 'SMAD3', 'ERG', 'FLI1', 'ATF6B', 'RUNX1', 'BHLHE40', 'ARID3A', 'ELF1', 'ETV6', 'ELF2', 'CIC', 'RFX2', 'ZBTB7A', 'SPI1', 'FOSB', 'FOS', 'ZNF217', 'NFE2', 'MEF2D', 'KLF9', 'XBP1', 'STAT5A', 'FOSL2']	1232.04	24
['RREB1', 'SMAD3', 'ERG', 'FLI1', 'KLF6', 'E2F3', 'BHLHE40', 'ETV6', 'ELF1', 'ELF2', 'RUNX1', 'RFX1', 'SPI1', 'RARA', 'MEF2C', 'STAT5A', 'KLF9', 'MEF2D', 'RUNX2', 'GFI1', 'ZNF217', 'RFX2', 'NFE2', 'LYL1', 'FOSL2', 'HMGA1']	1232.04	26
['RREB1', 'SMAD3', 'ERG', 'FLI1', 'ATF6B', 'RUNX1', 'BHLHE40', 'ARID3A', 'ELF1', 'ETV6', 'ELF2', 'CIC', 'RFX2', 'ZBTB7A', 'JUNB', 'KLF9', 'MEF2D', 'ZNF217', 'NFE2', 'REL', 'E2F3', 'NFATC1', 'FOS', 'FOSL2']	1231.88	24
['RREB1', 'SMAD3', 'ERG', 'FLI1', 'KLF6', 'E2F3', 'BHLHE40', 'ETV6', 'ELF1', 'ELF2', 'RUNX1', 'RFX1', 'SPI1', 'RARA', 'KLF3', 'ZBTB7A', 'KLF9', 'MEF2D', 'BCL11A', 'FOXP1', 'RFX2', 'LYL1', 'REL', 'RUNX2', 'HMGA1']	1231.84	25
['RREB1', 'SMAD3', 'ERG', 'FLI1', 'KLF6', 'E2F3', 'BHLHE40', 'ETV6', 'ELF1', 'ELF2', 'RUNX1', 'RFX1', 'JUNB', 'RFX2', 'RUNX2', 'KLF9', 'ZBTB17', 'HMGA1', 'STAT5A', 'FOS', 'ZNF217', 'FOSB', 'NFE2', 'FOSL2', 'ZBTB7A']	1231.84	25
['RREB1', 'SMAD3', 'ERG', 'FLI1', 'KLF6', 'XBP1', 'RUNX1', 'BHLHE40', 'RFX1', 'STAT5A', 'KLF9', 'MEF2D', 'ELF1', 'RFX2', 'ETV6', 'ELF2', 'SPI1', 'CIC', 'FOSB', 'FOS', 'RUNX2', 'ZNF217', 'NFE2', 'ZBTB7A', 'NR4A2']	1231.8	25
['RREB1', 'SMAD3', 'ERG', 'FLI1', 'KLF6', 'XBP1', 'RUNX1', 'BHLHE40', 'RFX1', 'CUX1', 'MEF2D', 'ELF1', 'RFX2', 'ETV6', 'ELF2', 'SPI1', 'CIC', 'KLF2', 'RARA', 'ZBTB7A', 'ZNF217', 'NFE2', 'FOSL2']	1231.74	23
['RREB1', 'SMAD3', 'ERG', 'FLI1', 'KLF6', 'E2F3', 'BHLHE40', 'ETV6', 'ELF1', 'ELF2', 'RUNX1', 'RFX1', 'SPI1', 'FOSB', 'RFX2', 'RUNX2', 'FOS', 'ZNF217', 'NFE2', 'ZBTB17', 'KLF9', 'KLF3', 'ZBTB7A', 'REL', 'CIC', 'FOSL2']	1231.73	26
['RREB1', 'SMAD3', 'ERG', 'FLI1', 'KLF6', 'E2F3', 'BHLHE40', 'ETV6', 'ELF1', 'ELF2', 'RUNX1', 'ARID3A', 'HMGA1', 'SOX4', 'RFX2', 'MEF2C', 'STAT5A', 'KLF9', 'ZBTB17', 'JUNB', 'ZNF217', 'NFE2', 'RUNX2', 'NFATC1', 'FOXP1']	1231.64	25
['RREB1', 'SMAD3', 'ERG', 'FLI1', 'KLF6', 'E2F3', 'BHLHE40', 'ETV6', 'ELF1', 'ELF2', 'RUNX1', 'ARID3A', 'HMGA1', 'SOX4', 'RFX2', 'ZBTB7A', 'KLF3', 'RARA', 'SPI1', 'NFATC1', 'KLF9', 'STAT5A', 'MEF2D', 'GFI1', 'ZNF217', 'NFE2', 'NR4A2', 'FOS', 'RUNX2']	1231.52	29
['RREB1', 'SMAD3', 'ERG', 'FLI1', 'KLF6', 'E2F3', 'BHLHE40', 'ETV6', 'ELF1', 'ELF2', 'RUNX1', 'RFX1', 'SPI1', 'RARA', 'MEF2C', 'STAT5A', 'KLF9', 'MEF2D', 'RUNX2', 'BCL11A', 'FOXP1', 'RFX2', 'LYL1', 'HMGA1']	1231.08	24
['RREB1', 'SMAD3', 'ERG', 'FLI1', 'KLF6', 'E2F3', 'BHLHE40', 'ETV6', 'ELF1', 'ELF2', 'RUNX1', 'ARID3A', 'HMGA1', 'SOX4', 'RFX2', 'ZBTB7A', 'JUNB', 'KLF9', 'ZBTB17', 'REL', 'NFATC1', 'POU2F1', 'ZNF217', 'NFE2', 'FOXP1']	1231.08	25
['RREB1', 'SMAD3', 'ERG', 'FLI1', 'KLF6', 'E2F3', 'BHLHE40', 'ETV6', 'ELF1', 'ELF2', 'RUNX1', 'ARID3A', 'HMGA1', 'SOX4', 'RFX2', 'MEF2C', 'REL', 'KLF9', 'MEF2D', 'RUNX2', 'ZNF217', 'NFE2', 'ZBTB16', 'RARA', 'FOS', 'NR4A2']	1231.04	26
['RREB1', 'SMAD3', 'ERG', 'FLI1', 'KLF6', 'E2F3', 'BHLHE40', 'ETV6', 'ELF1', 'ELF2', 'RUNX1', 'ARID3A', 'HMGA1', 'SOX4', 'RFX2', 'ZBTB7A', 'JUNB', 'KLF9', 'MEF2D', 'ZNF217', 'NFE2', 'POU2F1', 'STAT5A', 'NFATC1', 'FOS', 'FOSL2']	1231.04	26
['RREB1', 'SMAD3', 'ERG', 'FLI1', 'KLF6', 'E2F3', 'BHLHE40', 'ETV6', 'ELF1', 'ELF2', 'RUNX1', 'RFX1', 'SPI1', 'FOSB', 'RFX2', 'RUNX2', 'FOS', 'ZNF217', 'NFE2', 'ZBTB17', 'KLF9', 'MEF2C', 'STAT5A', 'CIC', 'FOSL2']	1231	25
['RREB1', 'SMAD3', 'ERG', 'FLI1', 'KLF6', 'XBP1', 'RUNX1', 'BHLHE40', 'RFX1', 'STAT5A', 'KLF9', 'ZBTB17', 'ELF1', 'RFX2', 'ETV6', 'ELF2', 'HMGA1', 'SPI1', 'RARA', 'FOS', 'GFI1', 'RUNX2', 'ZNF217', 'NFE2', 'ZBTB7A', 'FOSL2']	1230.96	26
['RREB1', 'SMAD3', 'ERG', 'FLI1', 'KLF6', 'E2F3', 'BHLHE40', 'ETV6', 'ELF1', 'ELF2', 'RUNX1', 'ARID3A', 'HMGA1', 'SOX4', 'RFX2', 'ZBTB7A', 'JUNB', 'KLF9', 'ZBTB17', 'STAT5A', 'FOSB', 'ZNF217', 'FOS', 'NFE2', 'FOSL2', 'RUNX2']	1230.96	26
['RREB1', 'SMAD3', 'ERG', 'FLI1', 'KLF6', 'E2F3', 'BHLHE40', 'ETV6', 'ELF1', 'ELF2', 'RUNX1', 'ARID3A', 'CIC', 'RFX2', 'SPI1', 'FOSB', 'FOS', 'ZNF217', 'NFE2', 'POU2F1', 'ZBTB17', 'KLF9', 'KLF3', 'ZBTB7A', 'REL', 'FOSL2']	1230.96	26
['RREB1', 'SMAD3', 'ERG', 'FLI1', 'KLF6', 'XBP1', 'RUNX1', 'BHLHE40', 'ARID3A', 'ELF1', 'ETV6', 'ELF2', 'CIC', 'RFX2', 'CUX1', 'MEF2D', 'SPI1', 'FOSB', 'FOS', 'RUNX2', 'ZNF217', 'NFE2', 'ZBTB7A', 'NR4A2']	1230.92	24
['RREB1', 'SMAD3', 'ERG', 'FLI1', 'KLF6', 'E2F3', 'BHLHE40', 'ETV6', 'ELF1', 'ELF2', 'RUNX1', 'ARID3A', 'CIC', 'RFX2', 'JUNB', 'CUX1', 'MEF2D', 'REL', 'ZNF217', 'NFE2', 'RUNX2', 'ZBTB7A', 'NFATC1', 'FOXP1']	1230.75	24
['RREB1', 'SMAD3', 'ERG', 'FLI1', 'ATF6B', 'RUNX1', 'BHLHE40', 'RFX1', 'ZBTB7A', 'ELF1', 'ETV6', 'ELF2', 'HMGA1', 'RFX2', 'SPI1', 'RARA', 'XBP1', 'MEF2D', 'FOS', 'ZNF217', 'NFE2', 'CUX1', 'FOSL2']	1230.65	23
['RREB1', 'SMAD3', 'ERG', 'FLI1', 'KLF6', 'E2F3', 'BHLHE40', 'ETV6', 'ELF1', 'ELF2', 'RUNX1', 'RFX1', 'SPI1', 'RARA', 'KLF3', 'ZBTB7A', 'KLF9', 'ZBTB17', 'STAT5A', 'RFX2', 'FOS', 'RUNX2', 'GFI1', 'ZNF217', 'NFE2', 'CIC', 'FOSL2']	1230.63	27
['RREB1', 'SMAD3', 'ERG', 'FLI1', 'ATF6B', 'RUNX1', 'BHLHE40', 'ARID3A', 'ELF1', 'ETV6', 'ELF2', 'HMGA1', 'SOX4', 'E2F3', 'JUNB', 'RFX2', 'ZBTB7A', 'KLF9', 'ZBTB17', 'REL', 'NFATC1', 'FOXP1', 'NFE2', 'ZNF217']	1230.38	24
['RREB1', 'SMAD3', 'ERG', 'FLI1', 'KLF6', 'XBP1', 'RUNX1', 'BHLHE40', 'ARID3A', 'ELF1', 'ETV6', 'ELF2', 'CIC', 'RFX2', 'CUX1', 'MEF2D', 'SPI1', 'NFATC1', 'RARA', 'KLF2', 'ZBTB7A', 'ZNF217', 'NFE2', 'FOSL2']	1230.38	24
['RREB1', 'SMAD3', 'ERG', 'FLI1', 'ATF6B', 'RUNX1', 'BHLHE40', 'ARID3A', 'ELF1', 'ETV6', 'ELF2', 'HMGA1', 'SOX4', 'E2F3', 'JUNB', 'RFX2', 'ZBTB7A', 'KLF9', 'MEF2D', 'ZNF217', 'NFE2', 'STAT5A', 'NFATC1', 'FOS', 'FOSL2']	1230.36	25
['RREB1', 'SMAD3', 'ERG', 'FLI1', 'KLF6', 'E2F3', 'BHLHE40', 'ETV6', 'ELF1', 'ELF2', 'RUNX1', 'ARID3A', 'HMGA1', 'SOX4', 'ST18', 'RUNX2', 'SPI1', 'MEF2D', 'MEF2C', 'BCL11A', 'FOXP1']	1230.33	21
['RREB1', 'SMAD3', 'ERG', 'FLI1', 'ATF6B', 'RUNX1', 'BHLHE40', 'ARID3A', 'ELF1', 'ETV6', 'ELF2', 'CIC', 'RFX2', 'ZBTB7A', 'SPI1', 'FOSB', 'FOS', 'ZNF217', 'NFE2', 'MEF2D', 'KLF9', 'XBP1', 'STAT5A', 'NR4A2']	1230.29	24
['RREB1', 'SMAD3', 'ERG', 'FLI1', 'ATF6B', 'RUNX1', 'BHLHE40', 'ARID3A', 'ELF1', 'ETV6', 'ELF2', 'CIC', 'RFX2', 'ZBTB7A', 'SPI1', 'FOSB', 'FOS', 'ZNF217', 'NFE2', 'ZBTB17', 'KLF9', 'KLF3', 'E2F3', 'REL', 'FOSL2']	1230.28	25
['RREB1', 'SMAD3', 'ERG', 'FLI1', 'KLF6', 'E2F3', 'BHLHE40', 'ETV6', 'ELF1', 'ELF2', 'RUNX1', 'ARID3A', 'CIC', 'RFX2', 'SPI1', 'FOSB', 'FOS', 'ZNF217', 'NFE2', 'POU2F1', 'ZBTB17', 'KLF9', 'MEF2C', 'STAT5A', 'FOSL2']	1230.2	25
['RREB1', 'SMAD3', 'ERG', 'FLI1', 'KLF6', 'E2F3', 'BHLHE40', 'ETV6', 'ELF1', 'ELF2', 'RUNX1', 'RFX1', 'SPI1', 'RARA', 'MEF2C', 'REL', 'RUNX2', 'KLF9', 'MEF2D', 'GFI1', 'ZNF217', 'RFX2', 'NFE2', 'FOS', 'CIC', 'FOSL2']	1230.15	26
['RREB1', 'SMAD3', 'ERG', 'FLI1', 'KLF6', 'E2F3', 'BHLHE40', 'ETV6', 'ELF1', 'ELF2', 'RUNX1', 'RFX1', 'SPI1', 'FOSB', 'RFX2', 'RUNX2', 'FOS', 'ZNF217', 'NFE2', 'ZBTB17', 'KLF9', 'KLF3', 'ZBTB7A', 'REL', 'CIC', 'NR4A2']	1230.12	26
['RREB1', 'SMAD3', 'ERG', 'FLI1', 'KLF6', 'XBP1', 'RUNX1', 'BHLHE40', 'ARID3A', 'ELF1', 'ETV6', 'ELF2', 'HMGA1', 'SOX4', 'RFX2', 'CUX1', 'MEF2D', 'RUNX2', 'ZNF217', 'NFE2', 'FOS', 'ZBTB7A', 'FOSL2', 'SPI1', 'NFATC1', 'RARA']	1230.04	26
['RREB1', 'SMAD3', 'ERG', 'FLI1', 'KLF6', 'XBP1', 'RUNX1', 'BHLHE40', 'RFX1', 'CUX1', 'MEF2D', 'ELF1', 'RFX2', 'ETV6', 'ELF2', 'SPI1', 'CIC', 'KLF2', 'RARA', 'ZBTB7A', 'ZNF217', 'NFE2', 'NR4A2']	1229.91	23
['RREB1', 'SMAD3', 'ERG', 'FLI1', 'KLF6', 'XBP1', 'RUNX1', 'BHLHE40', 'ARID3A', 'ELF1', 'ETV6', 'ELF2', 'HMGA1', 'SOX4', 'RFX2', 'STAT5A', 'KLF9', 'ZBTB7A', 'MEF2D', 'RUNX2', 'ZNF217', 'NFE2', 'ZBTB16', 'FOS', 'RARA', 'FOSL2']	1229.81	26
['RREB1', 'SMAD3', 'ERG', 'FLI1', 'ATF6B', 'RUNX1', 'BHLHE40', 'RFX1', 'ZBTB7A', 'ELF1', 'ETV6', 'ELF2', 'HMGA1', 'RFX2', 'SPI1', 'FOSB', 'FOS', 'ZNF217', 'NFE2', 'ZBTB17', 'KLF9', 'KLF3', 'E2F3', 'STAT5A', 'FOSL2']	1229.68	25
['RREB1', 'SMAD3', 'ERG', 'FLI1', 'KLF6', 'E2F3', 'BHLHE40', 'ETV6', 'ELF1', 'ELF2', 'RUNX1', 'ARID3A', 'HMGA1', 'SOX4', 'RFX2', 'ZBTB7A', 'KLF3', 'FOSB', 'FOS', 'ZNF217', 'NFE2', 'POU2F1', 'SPI1', 'ZBTB17', 'KLF9', 'STAT5A', 'FOSL2']	1229.59	27
['RREB1', 'SMAD3', 'ERG', 'FLI1', 'KLF6', 'E2F3', 'BHLHE40', 'ETV6', 'ELF1', 'ELF2', 'RUNX1', 'ARID3A', 'CIC', 'RFX2', 'SPI1', 'RARA', 'NFATC1', 'KLF3', 'ZBTB7A', 'KLF9', 'STAT5A', 'ZBTB17', 'FOS', 'RUNX2', 'GFI1', 'NFE2', 'ZNF217', 'FOSL2']	1229.5	28
['RREB1', 'SMAD3', 'ERG', 'FLI1', 'KLF6', 'E2F3', 'BHLHE40', 'ETV6', 'ELF1', 'ELF2', 'RUNX1', 'RFX1', 'SPI1', 'RARA', 'KLF3', 'ZBTB7A', 'CUX1', 'MEF2D', 'RFX2', 'CIC', 'REL', 'RUNX2', 'ZNF217', 'NFE2', 'FOS', 'FOSL2']	1229.38	26
['RREB1', 'SMAD3', 'ERG', 'FLI1', 'KLF6', 'XBP1', 'RUNX1', 'BHLHE40', 'RFX1', 'STAT5A', 'KLF9', 'ZBTB17', 'ELF1', 'RFX2', 'ETV6', 'ELF2', 'HMGA1', 'SPI1', 'RARA', 'FOS', 'GFI1', 'RUNX2', 'ZNF217', 'NFE2', 'ZBTB7A', 'NR4A2']	1229.35	26
['RREB1', 'SMAD3', 'ERG', 'FLI1', 'KLF6', 'E2F3', 'BHLHE40', 'ETV6', 'ELF1', 'ELF2', 'RUNX1', 'ARID3A', 'CIC', 'RFX2', 'SPI1', 'FOSB', 'FOS', 'ZNF217', 'NFE2', 'POU2F1', 'ZBTB17', 'KLF9', 'KLF3', 'ZBTB7A', 'REL', 'NR4A2']	1229.35	26
['RREB1', 'SMAD3', 'ERG', 'FLI1', 'KLF6', 'E2F3', 'BHLHE40', 'ETV6', 'ELF1', 'ELF2', 'RUNX1', 'RFX1', 'SPI1', 'FOSB', 'RFX2', 'RUNX2', 'FOS', 'ZNF217', 'NFE2', 'ZBTB17', 'KLF9', 'MEF2C', 'STAT5A', 'CIC', 'NR4A2']	1229.32	25
['RREB1', 'SMAD3', 'ERG', 'FLI1', 'KLF6', 'E2F3', 'BHLHE40', 'ETV6', 'ELF1', 'ELF2', 'RUNX1', 'ARID3A', 'HMGA1', 'SOX4', 'RFX2', 'MEF2C', 'REL', 'KLF9', 'MEF2D', 'POU2F1', 'ZNF217', 'NFE2', 'FOS', 'FOSL2', 'SPI1', 'FOSB']	1229.08	26
['RREB1', 'SMAD3', 'ERG', 'FLI1', 'KLF6', 'E2F3', 'BHLHE40', 'ETV6', 'ELF1', 'ELF2', 'RUNX1', 'RFX1', 'SPI1', 'RARA', 'KLF3', 'ZBTB7A', 'KLF9', 'ZBTB17', 'STAT5A', 'RFX2', 'FOS', 'RUNX2', 'GFI1', 'ZNF217', 'NFE2', 'CIC', 'NR4A2']	1229.07	27
['RREB1', 'SMAD3', 'ERG', 'FLI1', 'KLF6', 'E2F3', 'BHLHE40', 'ETV6', 'ELF1', 'ELF2', 'RUNX1', 'ARID3A', 'CIC', 'RFX2', 'SPI1', 'RARA', 'NFATC1', 'MEF2C', 'KLF9', 'MEF2D', 'GFI1', 'ZNF217', 'NFE2', 'REL', 'RUNX2', 'FOS', 'FOSL2']	1229	27
['RREB1', 'SMAD3', 'ERG', 'FLI1', 'ATF6B', 'RUNX1', 'BHLHE40', 'ARID3A', 'ELF1', 'ETV6', 'ELF2', 'HMGA1', 'SOX4', 'E2F3', 'KLF3', 'SPI1', 'ZBTB7A', 'FOSB', 'RFX2', 'FOS', 'ZNF217', 'NFE2', 'ZBTB17', 'KLF9', 'STAT5A', 'FOSL2']	1228.88	26
['RREB1', 'SMAD3', 'ERG', 'FLI1', 'ATF6B', 'RUNX1', 'BHLHE40', 'RFX1', 'ZBTB7A', 'ELF1', 'ETV6', 'ELF2', 'HMGA1', 'RFX2', 'SPI1', 'RARA', 'KLF3', 'E2F3', 'KLF9', 'MEF2D', 'GFI1', 'ZNF217', 'NFE2', 'FOS', 'REL', 'FOSL2']	1228.88	26
['RREB1', 'SMAD3', 'ERG', 'FLI1', 'ATF6B', 'RUNX1', 'BHLHE40', 'RFX1', 'ZBTB7A', 'ELF1', 'ETV6', 'ELF2', 'HMGA1', 'RFX2', 'SPI1', 'RARA', 'XBP1', 'MEF2D', 'FOS', 'ZNF217', 'NFE2', 'CUX1', 'NR4A2']	1228.83	23
['RREB1', 'SMAD3', 'ERG', 'FLI1', 'KLF6', 'XBP1', 'RUNX1', 'BHLHE40', 'ARID3A', 'ELF1', 'ETV6', 'ELF2', 'CIC', 'RFX2', 'CUX1', 'MEF2D', 'SPI1', 'NFATC1', 'RARA', 'KLF2', 'ZBTB7A', 'ZNF217', 'NFE2', 'NR4A2']	1228.62	24
['RREB1', 'SMAD3', 'ERG', 'FLI1', 'ATF6B', 'RUNX1', 'BHLHE40', 'RFX1', 'ZBTB7A', 'ELF1', 'ETV6', 'ELF2', 'HMGA1', 'RFX2', 'SPI1', 'RARA', 'KLF3', 'E2F3', 'KLF9', 'ZBTB17', 'FOS', 'RBPJ', 'REL']	1228.61	23
['RREB1', 'SMAD3', 'ERG', 'FLI1', 'ATF6B', 'RUNX1', 'BHLHE40', 'ARID3A', 'ELF1', 'ETV6', 'ELF2', 'CIC', 'RFX2', 'ZBTB7A', 'SPI1', 'FOSB', 'FOS', 'ZNF217', 'NFE2', 'ZBTB17', 'KLF9', 'KLF3', 'E2F3', 'REL', 'NR4A2']	1228.6	25
['RREB1', 'SMAD3', 'ERG', 'FLI1', 'KLF6', 'E2F3', 'BHLHE40', 'ETV6', 'ELF1', 'ELF2', 'RUNX1', 'ARID3A', 'CIC', 'RFX2', 'SPI1', 'RARA', 'NFATC1', 'MEF2C', 'KLF9', 'MEF2D', 'BCL11A', 'FOXP1', 'POU2F1', 'STAT5A']	1228.54	24
['RREB1', 'SMAD3', 'ERG', 'FLI1', 'KLF6', 'E2F3', 'BHLHE40', 'ETV6', 'ELF1', 'ELF2', 'RUNX1', 'RFX1', 'SPI1', 'RARA', 'MEF2C', 'REL', 'RUNX2', 'KLF9', 'MEF2D', 'GFI1', 'ZNF217', 'RFX2', 'NFE2', 'FOS', 'CIC', 'NR4A2']	1228.54	26
['RREB1', 'SMAD3', 'ERG', 'FLI1', 'KLF6', 'E2F3', 'BHLHE40', 'ETV6', 'ELF1', 'ELF2', 'RUNX1', 'ARID3A', 'CIC', 'RFX2', 'SPI1', 'FOSB', 'FOS', 'ZNF217', 'NFE2', 'POU2F1', 'ZBTB17', 'KLF9', 'MEF2C', 'STAT5A', 'NR4A2']	1228.52	25
['RREB1', 'SMAD3', 'ERG', 'FLI1', 'KLF6', 'E2F3', 'BHLHE40', 'ETV6', 'ELF1', 'ELF2', 'RUNX1', 'ARID3A', 'HMGA1', 'SOX4', 'RFX2', 'ZBTB7A', 'KLF3', 'RARA', 'SPI1', 'NFATC1', 'KLF9', 'REL', 'MEF2D', 'GFI1', 'ZNF217', 'NFE2', 'RUNX2', 'FOS', 'FOSL2']	1228.52	29
['RREB1', 'SMAD3', 'ERG', 'FLI1', 'KLF6', 'XBP1', 'RUNX1', 'BHLHE40', 'ARID3A', 'ELF1', 'ETV6', 'ELF2', 'HMGA1', 'SOX4', 'RFX2', 'CUX1', 'MEF2D', 'RUNX2', 'ZNF217', 'NFE2', 'FOS', 'ZBTB7A', 'NR4A2', 'SPI1', 'NFATC1', 'RARA']	1228.42	26
['RREB1', 'SMAD3', 'ERG', 'FLI1', 'KLF6', 'E2F3', 'BHLHE40', 'ETV6', 'ELF1', 'ELF2', 'RUNX1', 'RFX1', 'JUNB', 'RFX2', 'RUNX2', 'KLF9', 'ZBTB17', 'HMGA1', 'REL', 'FOXP1', 'RBPJ', 'ZBTB7A']	1228.32	22
['RREB1', 'SMAD3', 'ERG', 'FLI1', 'KLF6', 'E2F3', 'BHLHE40', 'ETV6', 'ELF1', 'ELF2', 'RUNX1', 'ARID3A', 'CIC', 'RFX2', 'SPI1', 'RARA', 'NFATC1', 'KLF3', 'ZBTB7A', 'CUX1', 'MEF2D', 'RUNX2', 'REL', 'ZNF217', 'NFE2', 'FOSL2', 'FOS']	1228.26	27
['RREB1', 'SMAD3', 'ERG', 'FLI1', 'KLF6', 'E2F3', 'BHLHE40', 'ETV6', 'ELF1', 'ELF2', 'RUNX1', 'ARID3A', 'HMGA1', 'SOX4', 'RFX2', 'ZBTB7A', 'KLF3', 'RARA', 'SPI1', 'NFATC1', 'KLF9', 'REL', 'ZBTB17', 'FOS', 'RUNX2', 'RBPJ']	1228.23	26
['RREB1', 'SMAD3', 'ERG', 'FLI1', 'KLF6', 'XBP1', 'RUNX1', 'BHLHE40', 'ARID3A', 'ELF1', 'ETV6', 'ELF2', 'HMGA1', 'SOX4', 'RFX2', 'STAT5A', 'KLF9', 'ZBTB7A', 'MEF2D', 'RUNX2', 'ZNF217', 'NFE2', 'ZBTB16', 'FOS', 'RARA', 'NR4A2']	1228.19	26
['RREB1', 'SMAD3', 'ERG', 'FLI1', 'KLF6', 'XBP1', 'RUNX1', 'BHLHE40', 'ARID3A', 'ELF1', 'ETV6', 'ELF2', 'CIC', 'RFX2', 'STAT5A', 'KLF9', 'MEF2D', 'SPI1', 'FOSB', 'RUNX2', 'FOS', 'ZNF217', 'NFE2', 'MEF2C', 'FOSL2']	1228.08	25
['RREB1', 'SMAD3', 'ERG', 'FLI1', 'KLF6', 'E2F3', 'BHLHE40', 'ETV6', 'ELF1', 'ELF2', 'RUNX1', 'RFX1', 'JUNB', 'RFX2', 'RUNX2', 'KLF9', 'MEF2D', 'ZNF217', 'NFE2', 'STAT5A', 'CIC', 'ZBTB7A', 'FOSB', 'FOS', 'FOSL2']	1228.04	25
['RREB1', 'SMAD3', 'ERG', 'FLI1', 'KLF6', 'E2F3', 'BHLHE40', 'ETV6', 'ELF1', 'ELF2', 'RUNX1', 'ARID3A', 'HMGA1', 'SOX4', 'RFX2', 'ZBTB7A', 'KLF3', 'FOSB', 'FOS', 'ZNF217', 'NFE2', 'POU2F1', 'SPI1', 'ZBTB17', 'KLF9', 'STAT5A', 'NR4A2']	1228.04	27
['RREB1', 'SMAD3', 'ERG', 'FLI1', 'ATF6B', 'RUNX1', 'BHLHE40', 'RFX1', 'ZBTB7A', 'ELF1', 'ETV6', 'ELF2', 'HMGA1', 'RFX2', 'SPI1', 'FOSB', 'FOS', 'ZNF217', 'NFE2', 'ZBTB17', 'KLF9', 'KLF3', 'E2F3', 'STAT5A', 'NR4A2']	1228	25
['RREB1', 'SMAD3', 'ERG', 'FLI1', 'KLF6', 'E2F3', 'BHLHE40', 'ETV6', 'ELF1', 'ELF2', 'RUNX1', 'ARID3A', 'CIC', 'RFX2', 'SPI1', 'RARA', 'NFATC1', 'KLF3', 'ZBTB7A', 'KLF9', 'STAT5A', 'ZBTB17', 'FOS', 'RUNX2', 'GFI1', 'NFE2', 'ZNF217', 'NR4A2']	1228	28
['RREB1', 'SMAD3', 'ERG', 'FLI1', 'KLF6', 'E2F3', 'BHLHE40', 'ETV6', 'ELF1', 'ELF2', 'RUNX1', 'ARID3A', 'CIC', 'RFX2', 'JUNB', 'KLF9', 'MEF2D', 'ZNF217', 'NFE2', 'RUNX2', 'REL', 'MEF2C', 'NFATC1', 'FOS', 'FOSL2']	1227.92	25
['RREB1', 'SMAD3', 'ERG', 'FLI1', 'KLF6', 'E2F3', 'BHLHE40', 'ETV6', 'ELF1', 'ELF2', 'RUNX1', 'ARID3A', 'CIC', 'RFX2', 'JUNB', 'KLF9', 'MEF2D', 'ZNF217', 'NFE2', 'POU2F1', 'STAT5A', 'MEF2C', 'NFATC1', 'FOXP1']	1227.79	24
['RREB1', 'SMAD3', 'ERG', 'FLI1', 'KLF6', 'E2F3', 'BHLHE40', 'ETV6', 'ELF1', 'ELF2', 'RUNX1', 'RFX1', 'SPI1', 'RARA', 'KLF3', 'ZBTB7A', 'CUX1', 'MEF2D', 'RFX2', 'CIC', 'REL', 'RUNX2', 'ZNF217', 'NFE2', 'FOS', 'NR4A2']	1227.77	26
['RREB1', 'SMAD3', 'ERG', 'FLI1', 'KLF6', 'E2F3', 'BHLHE40', 'ETV6', 'ELF1', 'ELF2', 'RUNX1', 'ARID3A', 'HMGA1', 'SOX4', 'RFX2', 'MEF2C', 'STAT5A', 'KLF9', 'MEF2D', 'RUNX2', 'ZNF217', 'NFE2', 'SPI1', 'GFI1', 'NFATC1', 'RARA', 'FOS', 'FOSL2']	1227.75	28
['RREB1', 'SMAD3', 'ERG', 'FLI1', 'KLF6', 'E2F3', 'BHLHE40', 'ETV6', 'ELF1', 'ELF2', 'RUNX1', 'RFX1', 'JUNB', 'RFX2', 'RUNX2', 'KLF9', 'ZBTB17', 'CIC', 'STAT5A', 'FOS', 'RBPJ', 'ZBTB7A']	1227.73	22
['RREB1', 'SMAD3', 'ERG', 'FLI1', 'KLF6', 'E2F3', 'BHLHE40', 'ETV6', 'ELF1', 'ELF2', 'RUNX1', 'RFX1', 'SPI1', 'RARA', 'KLF3', 'ZBTB7A', 'KLF9', 'ZBTB17', 'STAT5A', 'RFX2', 'LYL1', 'HMGA1', 'RUNX2', 'FOSL2', 'GFI1', 'ZNF217', 'NFE2']	1227.67	27
['RREB1', 'SMAD3', 'ERG', 'FLI1', 'KLF6', 'E2F3', 'BHLHE40', 'ETV6', 'ELF1', 'ELF2', 'RUNX1', 'ARID3A', 'HMGA1', 'SOX4', 'RFX2', 'MEF2C', 'STAT5A', 'KLF9', 'MEF2D', 'RUNX2', 'ZNF217', 'NFE2', 'ZBTB16', 'RARA', 'FOXP1', 'NR4A2']	1227.62	26
['RREB1', 'SMAD3', 'ERG', 'FLI1', 'KLF6', 'E2F3', 'BHLHE40', 'ETV6', 'ELF1', 'ELF2', 'RUNX1', 'ARID3A', 'HMGA1', 'SOX4', 'RFX2', 'MEF2C', 'REL', 'KLF9', 'MEF2D', 'POU2F1', 'ZNF217', 'NFE2', 'FOS', 'NR4A2', 'SPI1', 'FOSB']	1227.46	26
['RREB1', 'SMAD3', 'ERG', 'FLI1', 'KLF6', 'E2F3', 'BHLHE40', 'ETV6', 'ELF1', 'ELF2', 'RUNX1', 'ARID3A', 'CIC', 'RFX2', 'SPI1', 'RARA', 'NFATC1', 'MEF2C', 'KLF9', 'MEF2D', 'GFI1', 'ZNF217', 'NFE2', 'REL', 'RUNX2', 'FOS', 'NR4A2']	1227.44	27
['RREB1', 'SMAD3', 'ERG', 'FLI1', 'KLF6', 'E2F3', 'BHLHE40', 'ETV6', 'ELF1', 'ELF2', 'RUNX1', 'RFX1', 'SPI1', 'RARA', 'MEF2C', 'REL', 'RUNX2', 'CUX1', 'MEF2D', 'RFX2', 'HMGA1', 'ZNF217', 'NFE2', 'FOXP1', 'NR4A2']	1227.4	25
['RREB1', 'SMAD3', 'ERG', 'FLI1', 'KLF6', 'E2F3', 'BHLHE40', 'ETV6', 'ELF1', 'ELF2', 'RUNX1', 'RFX1', 'SPI1', 'RARA', 'KLF3', 'ZBTB7A', 'CUX1', 'MEF2D', 'RFX2', 'HMGA1', 'REL', 'RUNX2', 'BCL11A', 'FOXP1']	1227.38	24
['RREB1', 'SMAD3', 'ERG', 'FLI1', 'KLF6', 'XBP1', 'RUNX1', 'BHLHE40', 'RFX1', 'STAT5A', 'KLF9', 'MEF2D', 'ELF1', 'RFX2', 'ETV6', 'ELF2', 'SPI1', 'CIC', 'RARA', 'GFI1', 'ZNF217', 'NFE2', 'FOS', 'RUNX2', 'ZBTB7A', 'FOSL2']	1227.31	26
['RREB1', 'SMAD3', 'ERG', 'FLI1', 'ATF6B', 'RUNX1', 'BHLHE40', 'ARID3A', 'ELF1', 'ETV6', 'ELF2', 'HMGA1', 'SOX4', 'E2F3', 'KLF3', 'SPI1', 'ZBTB7A', 'FOSB', 'RFX2', 'FOS', 'ZNF217', 'NFE2', 'ZBTB17', 'KLF9', 'STAT5A', 'NR4A2']	1227.27	26
['RREB1', 'SMAD3', 'ERG', 'FLI1', 'ATF6B', 'RUNX1', 'BHLHE40', 'RFX1', 'ZBTB7A', 'ELF1', 'ETV6', 'ELF2', 'HMGA1', 'RFX2', 'SPI1', 'RARA', 'KLF3', 'E2F3', 'KLF9', 'MEF2D', 'GFI1', 'ZNF217', 'NFE2', 'FOS', 'REL', 'NR4A2']	1227.27	26
['RREB1', 'SMAD3', 'ERG', 'FLI1', 'KLF6', 'E2F3', 'BHLHE40', 'ETV6', 'ELF1', 'ELF2', 'RUNX1', 'ARID3A', 'CIC', 'RFX2', 'JUNB', 'KLF9', 'MEF2D', 'ZNF217', 'NFE2', 'POU2F1', 'STAT5A', 'ZBTB7A', 'FOSB', 'FOS', 'FOSL2']	1227.24	25
['RREB1', 'SMAD3', 'ERG', 'FLI1', 'KLF6', 'E2F3', 'BHLHE40', 'ETV6', 'ELF1', 'ELF2', 'RUNX1', 'ARID3A', 'CIC', 'RFX2', 'JUNB', 'KLF9', 'ZBTB17', 'STAT5A', 'NFATC1', 'POU2F1', 'ZNF217', 'NFE2', 'ZBTB7A', 'FOS', 'FOSL2']	1227.08	25
['RREB1', 'SMAD3', 'ERG', 'FLI1', 'KLF6', 'E2F3', 'BHLHE40', 'ETV6', 'ELF1', 'ELF2', 'RUNX1', 'RFX1', 'SPI1', 'RARA', 'MEF2C', 'REL', 'RUNX2', 'KLF9', 'MEF2D', 'GFI1', 'ZNF217', 'RFX2', 'NFE2', 'LYL1', 'FOSL2', 'HMGA1']	1227.08	26
['RREB1', 'SMAD3', 'ERG', 'FLI1', 'KLF6', 'E2F3', 'BHLHE40', 'ETV6', 'ELF1', 'ELF2', 'RUNX1', 'ARID3A', 'HMGA1', 'SOX4', 'RFX2', 'ZBTB7A', 'KLF3', 'RARA', 'SPI1', 'NFATC1', 'KLF9', 'REL', 'MEF2D', 'GFI1', 'ZNF217', 'NFE2', 'RUNX2', 'FOS', 'NR4A2']	1227.07	29
['RREB1', 'SMAD3', 'ERG', 'FLI1', 'KLF6', 'E2F3', 'BHLHE40', 'ETV6', 'ELF1', 'ELF2', 'RUNX1', 'RFX1', 'SPI1', 'RARA', 'KLF3', 'ZBTB7A', 'CUX1', 'MEF2D', 'RFX2', 'HMGA1', 'KLF2', 'FOXP1', 'BCL11A']	1227	23
['RREB1', 'SMAD3', 'ERG', 'FLI1', 'KLF6', 'E2F3', 'BHLHE40', 'ETV6', 'ELF1', 'ELF2', 'RUNX1', 'ARID3A', 'CIC', 'RFX2', 'SPI1', 'RARA', 'NFATC1', 'KLF3', 'ZBTB7A', 'CUX1', 'MEF2D', 'RUNX2', 'REL', 'ZNF217', 'NFE2', 'NR4A2', 'FOS']	1226.7	27
['RREB1', 'SMAD3', 'ERG', 'FLI1', 'KLF6', 'E2F3', 'BHLHE40', 'ETV6', 'ELF1', 'ELF2', 'RUNX1', 'RFX1', 'JUNB', 'RFX2', 'RUNX2', 'KLF9', 'ZBTB17', 'HMGA1', 'REL', 'FOS', 'ZNF217', 'FOSB', 'NFE2', 'FOSL2', 'ZBTB7A']	1226.68	25
['RREB1', 'SMAD3', 'ERG', 'FLI1', 'KLF6', 'XBP1', 'RUNX1', 'BHLHE40', 'RFX1', 'CUX1', 'MEF2D', 'ELF1', 'RFX2', 'ETV6', 'ELF2', 'SPI1', 'HMGA1', 'RUNX2', 'ZBTB7A', 'FOS', 'ZNF217', 'NFE2', 'FOSB', 'FOSL2']	1226.67	24
['RREB1', 'SMAD3', 'ERG', 'FLI1', 'KLF6', 'E2F3', 'BHLHE40', 'ETV6', 'ELF1', 'ELF2', 'RUNX1', 'ARID3A', 'HMGA1', 'SOX4', 'RFX2', 'MEF2C', 'STAT5A', 'KLF9', 'MEF2D', 'RUNX2', 'ZNF217', 'NFE2', 'JUNB', 'NFATC1', 'FOS', 'FOSL2']	1226.62	26
['RREB1', 'SMAD3', 'ERG', 'FLI1', 'KLF6', 'XBP1', 'RUNX1', 'BHLHE40', 'RFX1', 'CUX1', 'MEF2D', 'ELF1', 'RFX2', 'ETV6', 'ELF2', 'SPI1', 'HMGA1', 'RUNX2', 'MEF2C', 'FOS', 'ZNF217', 'NFE2', 'RARA', 'FOSL2']	1226.58	24
['RREB1', 'SMAD3', 'ERG', 'FLI1', 'KLF6', 'E2F3', 'BHLHE40', 'ETV6', 'ELF1', 'ELF2', 'RUNX1', 'ARID3A', 'HMGA1', 'SOX4', 'RFX2', 'MEF2C', 'REL', 'KLF9', 'ZBTB17', 'JUNB', 'ZNF217', 'NFE2', 'RUNX2', 'NFATC1', 'FOXP1']	1226.48	25
['RREB1', 'SMAD3', 'ERG', 'FLI1', 'KLF6', 'E2F3', 'BHLHE40', 'ETV6', 'ELF1', 'ELF2', 'RUNX1', 'ARID3A', 'CIC', 'RFX2', 'JUNB', 'KLF9', 'ZBTB17', 'STAT5A', 'NFATC1', 'RUNX2', 'FOS', 'RBPJ', 'ZBTB7A']	1226.48	23
['RREB1', 'SMAD3', 'ERG', 'FLI1', 'KLF6', 'XBP1', 'RUNX1', 'BHLHE40', 'ARID3A', 'ELF1', 'ETV6', 'ELF2', 'CIC', 'RFX2', 'STAT5A', 'KLF9', 'MEF2D', 'SPI1', 'FOSB', 'RUNX2', 'FOS', 'ZNF217', 'NFE2', 'MEF2C', 'NR4A2']	1226.4	25
['RREB1', 'SMAD3', 'ERG', 'FLI1', 'ATF6B', 'RUNX1', 'BHLHE40', 'ARID3A', 'ELF1', 'ETV6', 'ELF2', 'CIC', 'RFX2', 'ZBTB7A', 'JUNB', 'KLF9', 'MEF2D', 'ZNF217', 'NFE2', 'STAT5A', 'FOSB', 'FOS', 'FOSL2', 'E2F3']	1226.38	24
['RREB1', 'SMAD3', 'ERG', 'FLI1', 'ATF6B', 'RUNX1', 'BHLHE40', 'ARID3A', 'ELF1', 'ETV6', 'ELF2', 'HMGA1', 'SOX4', 'XBP1', 'MEF2D', 'ST18', 'SPI1', 'BCL11A']	1226.28	18
['RREB1', 'SMAD3', 'ERG', 'FLI1', 'KLF6', 'XBP1', 'RUNX1', 'BHLHE40', 'ARID3A', 'ELF1', 'ETV6', 'ELF2', 'CIC', 'RFX2', 'STAT5A', 'KLF9', 'MEF2D', 'SPI1', 'NFATC1', 'RARA', 'GFI1', 'ZNF217', 'NFE2', 'FOS', 'RUNX2', 'ZBTB7A', 'FOSL2']	1226.26	27
['RREB1', 'SMAD3', 'ERG', 'FLI1', 'KLF6', 'E2F3', 'BHLHE40', 'ETV6', 'ELF1', 'ELF2', 'RUNX1', 'ARID3A', 'HMGA1', 'SOX4', 'RFX2', 'MEF2C', 'STAT5A', 'KLF9', 'MEF2D', 'RUNX2', 'ZNF217', 'NFE2', 'SPI1', 'GFI1', 'NFATC1', 'RARA', 'FOS', 'NR4A2']	1226.25	28
['RREB1', 'SMAD3', 'ERG', 'FLI1', 'ATF6B', 'RUNX1', 'BHLHE40', 'ARID3A', 'ELF1', 'ETV6', 'ELF2', 'CIC', 'RFX2', 'ZBTB7A', 'JUNB', 'KLF9', 'ZBTB17', 'STAT5A', 'NFATC1', 'FOS', 'ZNF217', 'FOSL2', 'NFE2', 'E2F3']	1226.21	24
['RREB1', 'SMAD3', 'ERG', 'FLI1', 'KLF6', 'E2F3', 'BHLHE40', 'ETV6', 'ELF1', 'ELF2', 'RUNX1', 'ARID3A', 'HMGA1', 'SOX4', 'RFX2', 'ZBTB7A', 'JUNB', 'KLF9', 'MEF2D', 'ZNF217', 'NFE2', 'POU2F1', 'REL', 'NFATC1', 'FOS', 'FOSL2']	1226.08	26
['RREB1', 'SMAD3', 'ERG', 'FLI1', 'ATF6B', 'RUNX1', 'BHLHE40', 'RFX1', 'ZBTB7A', 'ELF1', 'ETV6', 'ELF2', 'HMGA1', 'RFX2', 'SPI1', 'FOSB', 'FOS', 'ZNF217', 'NFE2', 'MEF2D', 'KLF9', 'XBP1', 'STAT5A', 'FOSL2']	1226.04	24
['RREB1', 'SMAD3', 'ERG', 'FLI1', 'KLF6', 'E2F3', 'BHLHE40', 'ETV6', 'ELF1', 'ELF2', 'RUNX1', 'ARID3A', 'HMGA1', 'SOX4', 'RFX2', 'ZBTB7A', 'JUNB', 'KLF9', 'ZBTB17', 'REL', 'FOSB', 'ZNF217', 'FOS', 'NFE2', 'FOSL2', 'RUNX2']	1226	26
['RREB1', 'SMAD3', 'ERG', 'FLI1', 'KLF6', 'XBP1', 'RUNX1', 'BHLHE40', 'ARID3A', 'ELF1', 'ETV6', 'ELF2', 'HMGA1', 'SOX4', 'RFX2', 'CUX1', 'MEF2D', 'RUNX2', 'ZNF217', 'NFE2', 'FOS', 'ZBTB7A', 'FOSL2', 'SPI1', 'FOSB']	1225.96	25
['RREB1', 'SMAD3', 'ERG', 'FLI1', 'ATF6B', 'RUNX1', 'BHLHE40', 'RFX1', 'ZBTB7A', 'ELF1', 'ETV6', 'ELF2', 'CIC', 'RFX2', 'SPI1', 'FOSB', 'FOS', 'ZNF217', 'NFE2', 'MEF2D', 'KLF9', 'KLF3', 'E2F3', 'STAT5A', 'FOSL2']	1225.88	25
['RREB1', 'SMAD3', 'ERG', 'FLI1', 'KLF6', 'E2F3', 'BHLHE40', 'ETV6', 'ELF1', 'ELF2', 'RUNX1', 'RFX1', 'SPI1', 'RARA', 'KLF3', 'ZBTB7A', 'KLF9', 'ZBTB17', 'REL', 'RUNX2', 'FOS', 'RFX2', 'GFI1', 'ZNF217', 'NFE2', 'CIC', 'FOSL2']	1225.85	27
['RREB1', 'SMAD3', 'ERG', 'FLI1', 'KLF6', 'E2F3', 'BHLHE40', 'ETV6', 'ELF1', 'ELF2', 'RUNX1', 'RFX1', 'SPI1', 'FOSB', 'RFX2', 'RUNX2', 'FOS', 'ZNF217', 'NFE2', 'ZBTB17', 'KLF9', 'MEF2C', 'REL', 'CIC', 'FOSL2']	1225.84	25
['RREB1', 'SMAD3', 'ERG', 'FLI1', 'KLF6', 'E2F3', 'BHLHE40', 'ETV6', 'ELF1', 'ELF2', 'RUNX1', 'RFX1', 'SPI1', 'RARA', 'MEF2C', 'REL', 'RUNX2', 'KLF9', 'MEF2D', 'BCL11A', 'FOXP1', 'RFX2', 'LYL1', 'HMGA1']	1225.71	24
['RREB1', 'SMAD3', 'ERG', 'FLI1', 'KLF6', 'XBP1', 'RUNX1', 'BHLHE40', 'RFX1', 'STAT5A', 'KLF9', 'MEF2D', 'ELF1', 'RFX2', 'ETV6', 'ELF2', 'SPI1', 'CIC', 'RARA', 'GFI1', 'ZNF217', 'NFE2', 'FOS', 'RUNX2', 'ZBTB7A', 'NR4A2']	1225.69	26
['RREB1', 'SMAD3', 'ERG', 'FLI1', 'ATF6B', 'RUNX1', 'BHLHE40', 'ARID3A', 'ELF1', 'ETV6', 'ELF2', 'HMGA1', 'SOX4', 'XBP1', 'MEF2D', 'RFX2', 'ZBTB7A', 'KLF9', 'STAT5A', 'ZNF217', 'NFE2', 'FOSL2', 'SPI1', 'FOSB', 'FOS']	1225.36	25
['RREB1', 'SMAD3', 'ERG', 'FLI1', 'ATF6B', 'RUNX1', 'BHLHE40', 'ARID3A', 'ELF1', 'ETV6', 'ELF2', 'HMGA1', 'SOX4', 'E2F3', 'JUNB', 'RFX2', 'ZBTB7A', 'KLF9', 'MEF2D', 'ZNF217', 'NFE2', 'REL', 'NFATC1', 'FOS', 'FOSL2']	1225.2	25
['RREB1', 'SMAD3', 'ERG', 'FLI1', 'KLF6', 'E2F3', 'BHLHE40', 'ETV6', 'ELF1', 'ELF2', 'RUNX1', 'ARID3A', 'HMGA1', 'SOX4', 'ST18', 'RUNX2', 'SPI1', 'ZBTB17', 'MEF2C', 'ZNF217', 'NR4A2', 'NFE2', 'FOXP1']	1225.17	23
['RREB1', 'SMAD3', 'ERG', 'FLI1', 'KLF6', 'E2F3', 'BHLHE40', 'ETV6', 'ELF1', 'ELF2', 'RUNX1', 'ARID3A', 'CIC', 'RFX2', 'SPI1', 'FOSB', 'FOS', 'ZNF217', 'NFE2', 'POU2F1', 'ZBTB17', 'KLF9', 'MEF2C', 'REL', 'FOSL2']	1225.04	25
['RREB1', 'SMAD3', 'ERG', 'FLI1', 'KLF6', 'XBP1', 'RUNX1', 'BHLHE40', 'ARID3A', 'ELF1', 'ETV6', 'ELF2', 'CIC', 'RFX2', 'STAT5A', 'KLF9', 'MEF2D', 'JUNB', 'RUNX2', 'FOS', 'ZNF217', 'NFE2', 'FOSL2', 'NFATC1', 'ZBTB7A']	1224.96	25
['RREB1', 'SMAD3', 'ERG', 'FLI1', 'KLF6', 'XBP1', 'RUNX1', 'BHLHE40', 'RFX1', 'STAT5A', 'KLF9', 'MEF2D', 'ELF1', 'RFX2', 'ETV6', 'ELF2', 'SPI1', 'HMGA1', 'RARA', 'BCL11A', 'LYL1', 'ZBTB7A', 'KLF2']	1224.96	23
['RREB1', 'SMAD3', 'ERG', 'FLI1', 'KLF6', 'E2F3', 'BHLHE40', 'ETV6', 'ELF1', 'ELF2', 'RUNX1', 'RFX1', 'SPI1', 'RARA', 'MEF2C', 'STAT5A', 'KLF9', 'ZBTB17', 'RFX2', 'FOS', 'GFI1', 'RUNX2', 'ZNF217', 'NFE2', 'CIC', 'FOSL2']	1224.92	26
['RREB1', 'SMAD3', 'ERG', 'FLI1', 'KLF6', 'XBP1', 'RUNX1', 'BHLHE40', 'RFX1', 'CUX1', 'MEF2D', 'ELF1', 'RFX2', 'ETV6', 'ELF2', 'SPI1', 'HMGA1', 'RUNX2', 'ZBTB7A', 'FOS', 'ZNF217', 'NFE2', 'FOSB', 'NR4A2']	1224.92	24
['RREB1', 'SMAD3', 'ERG', 'FLI1', 'KLF6', 'E2F3', 'BHLHE40', 'ETV6', 'ELF1', 'ELF2', 'RUNX1', 'ARID3A', 'CIC', 'RFX2', 'SPI1', 'RARA', 'NFATC1', 'KLF3', 'ZBTB7A', 'KLF9', 'REL', 'ZBTB17', 'FOS', 'RUNX2', 'GFI1', 'NFE2', 'ZNF217', 'FOSL2']	1224.89	28
['RREB1', 'SMAD3', 'ERG', 'FLI1', 'KLF6', 'XBP1', 'RUNX1', 'BHLHE40', 'RFX1', 'CUX1', 'MEF2D', 'ELF1', 'RFX2', 'ETV6', 'ELF2', 'SPI1', 'HMGA1', 'RUNX2', 'MEF2C', 'FOS', 'ZNF217', 'NFE2', 'RARA', 'NR4A2']	1224.83	24
['RREB1', 'SMAD3', 'ERG', 'FLI1', 'KLF6', 'E2F3', 'BHLHE40', 'ETV6', 'ELF1', 'ELF2', 'RUNX1', 'ARID3A', 'HMGA1', 'SOX4', 'RFX2', 'ZBTB7A', 'KLF3', 'FOSB', 'FOS', 'ZNF217', 'NFE2', 'POU2F1', 'SPI1', 'ZBTB17', 'KLF9', 'REL', 'FOSL2']	1224.81	27
['RREB1', 'SMAD3', 'ERG', 'FLI1', 'KLF6', 'XBP1', 'RUNX1', 'BHLHE40', 'ARID3A', 'ELF1', 'ETV6', 'ELF2', 'CIC', 'RFX2', 'STAT5A', 'KLF9', 'MEF2D', 'SPI1', 'NFATC1', 'RARA', 'GFI1', 'ZNF217', 'NFE2', 'FOS', 'RUNX2', 'ZBTB7A', 'NR4A2']	1224.7	27
['RREB1', 'SMAD3', 'ERG', 'FLI1', 'KLF6', 'E2F3', 'BHLHE40', 'ETV6', 'ELF1', 'ELF2', 'RUNX1', 'ARID3A', 'HMGA1', 'SOX4', 'RFX2', 'ZBTB7A', 'KLF3', 'RARA', 'ZBTB16', 'HIVEP2', 'KLF9', 'BCL11A', 'REL']	1224.57	23
['RREB1', 'SMAD3', 'ERG', 'FLI1', 'ATF6B', 'RUNX1', 'BHLHE40', 'RFX1', 'ZBTB7A', 'ELF1', 'ETV6', 'ELF2', 'HMGA1', 'RFX2', 'SPI1', 'FOSB', 'FOS', 'ZNF217', 'NFE2', 'ZBTB17', 'KLF9', 'KLF3', 'E2F3', 'REL', 'FOSL2']	1224.52	25
['RREB1', 'SMAD3', 'ERG', 'FLI1', 'KLF6', 'E2F3', 'BHLHE40', 'ETV6', 'ELF1', 'ELF2', 'RUNX1', 'RFX1', 'SPI1', 'RARA', 'KLF3', 'ZBTB7A', 'KLF9', 'ZBTB17', 'REL', 'RUNX2', 'FOS', 'RFX2', 'GFI1', 'ZNF217', 'NFE2', 'CIC', 'NR4A2']	1224.3	27
['RREB1', 'SMAD3', 'ERG', 'FLI1', 'ATF6B', 'RUNX1', 'BHLHE40', 'RFX1', 'ZBTB7A', 'ELF1', 'ETV6', 'ELF2', 'HMGA1', 'RFX2', 'SPI1', 'FOSB', 'FOS', 'ZNF217', 'NFE2', 'MEF2D', 'KLF9', 'XBP1', 'STAT5A', 'NR4A2']	1224.29	24
['RREB1', 'SMAD3', 'ERG', 'FLI1', 'KLF6', 'XBP1', 'RUNX1', 'BHLHE40', 'ARID3A', 'ELF1', 'ETV6', 'ELF2', 'HMGA1', 'SOX4', 'RFX2', 'CUX1', 'MEF2D', 'RUNX2', 'ZNF217', 'NFE2', 'FOS', 'ZBTB7A', 'NR4A2', 'SPI1', 'FOSB']	1224.28	25
['RREB1', 'SMAD3', 'ERG', 'FLI1', 'KLF6', 'E2F3', 'BHLHE40', 'ETV6', 'ELF1', 'ELF2', 'RUNX1', 'ARID3A', 'CIC', 'RFX2', 'SPI1', 'FOSB', 'FOS', 'ZNF217', 'NFE2', 'RUNX2', 'MEF2D', 'KLF3', 'ZBTB7A', 'CUX1', 'REL', 'FOSL2']	1224.27	26
['RREB1', 'SMAD3', 'ERG', 'FLI1', 'KLF6', 'XBP1', 'RUNX1', 'BHLHE40', 'RFX1', 'STAT5A', 'KLF9', 'MEF2D', 'ELF1', 'RFX2', 'ETV6', 'ELF2', 'SPI1', 'HMGA1', 'RARA', 'GFI1', 'ZNF217', 'NFE2', 'LYL1', 'RUNX2', 'ZBTB7A', 'FOSL2']	1224.23	26
['RREB1', 'SMAD3', 'ERG', 'FLI1', 'ATF6B', 'RUNX1', 'BHLHE40', 'RFX1', 'ZBTB7A', 'ELF1', 'ETV6', 'ELF2', 'CIC', 'RFX2', 'SPI1', 'FOSB', 'FOS', 'ZNF217', 'NFE2', 'MEF2D', 'KLF9', 'KLF3', 'E2F3', 'STAT5A', 'NR4A2']	1224.2	25
['RREB1', 'SMAD3', 'ERG', 'FLI1', 'KLF6', 'E2F3', 'BHLHE40', 'ETV6', 'ELF1', 'ELF2', 'RUNX1', 'RFX1', 'SPI1', 'FOSB', 'RFX2', 'RUNX2', 'FOS', 'ZNF217', 'NFE2', 'ZBTB17', 'KLF9', 'MEF2C', 'REL', 'CIC', 'NR4A2']	1224.16	25
['RREB1', 'SMAD3', 'ERG', 'FLI1', 'KLF6', 'E2F3', 'BHLHE40', 'ETV6', 'ELF1', 'ELF2', 'RUNX1', 'RFX1', 'SPI1', 'RARA', 'KLF3', 'ZBTB7A', 'KLF9', 'MEF2D', 'GFI1', 'ZNF217', 'RFX2', 'NFE2', 'LYL1', 'FOSL2', 'CIC', 'RUNX2', 'STAT5A']	1224.15	27
['RREB1', 'SMAD3', 'ERG', 'FLI1', 'KLF6', 'E2F3', 'BHLHE40', 'ETV6', 'ELF1', 'ELF2', 'RUNX1', 'ARID3A', 'HMGA1', 'SOX4', 'RFX2', 'ZBTB7A', 'JUNB', 'CUX1', 'MEF2D', 'REL', 'ZNF217', 'NFE2', 'RUNX2', 'NFATC1', 'FOXP1']	1224.12	25
['RREB1', 'SMAD3', 'ERG', 'FLI1', 'KLF6', 'E2F3', 'BHLHE40', 'ETV6', 'ELF1', 'ELF2', 'RUNX1', 'ARID3A', 'CIC', 'RFX2', 'SPI1', 'RARA', 'NFATC1', 'MEF2C', 'KLF9', 'ZBTB17', 'STAT5A', 'GFI1', 'ZNF217', 'NFE2', 'RUNX2', 'FOS', 'FOSL2']	1223.96	27
['RREB1', 'SMAD3', 'ERG', 'FLI1', 'ATF6B', 'RUNX1', 'BHLHE40', 'RFX1', 'ZBTB7A', 'ELF1', 'ETV6', 'ELF2', 'HMGA1', 'RFX2', 'JUNB', 'CUX1', 'MEF2D', 'ZNF217', 'NFE2', 'REL', 'E2F3', 'FOXP1']	1223.95	22
['RREB1', 'SMAD3', 'ERG', 'FLI1', 'ATF6B', 'RUNX1', 'BHLHE40', 'ARID3A', 'ELF1', 'ETV6', 'ELF2', 'HMGA1', 'SOX4', 'E2F3', 'KLF3', 'SPI1', 'ZBTB7A', 'FOSB', 'RFX2', 'FOS', 'ZNF217', 'NFE2', 'ZBTB17', 'KLF9', 'REL', 'FOSL2']	1223.92	26
['RREB1', 'SMAD3', 'ERG', 'FLI1', 'KLF6', 'E2F3', 'BHLHE40', 'ETV6', 'ELF1', 'ELF2', 'RUNX1', 'ARID3A', 'HMGA1', 'SOX4', 'RFX2', 'MEF2C', 'STAT5A', 'KLF9', 'ZBTB17', 'SPI1', 'FOSB', 'ZNF217', 'FOS', 'NFE2', 'POU2F1', 'FOSL2']	1223.85	26
['RREB1', 'SMAD3', 'ERG', 'FLI1', 'KLF6', 'E2F3', 'BHLHE40', 'ETV6', 'ELF1', 'ELF2', 'RUNX1', 'ARID3A', 'HMGA1', 'SOX4', 'RFX2', 'ZBTB7A', 'KLF3', 'RARA', 'SPI1', 'NFATC1', 'KLF9', 'STAT5A', 'ZBTB17', 'FOS', 'RUNX2', 'GFI1', 'NFE2', 'ZNF217', 'FOSL2']	1223.83	29
['RREB1', 'SMAD3', 'ERG', 'FLI1', 'KLF6', 'XBP1', 'RUNX1', 'BHLHE40', 'ARID3A', 'ELF1', 'ETV6', 'ELF2', 'HMGA1', 'SOX4', 'RFX2', 'CUX1', 'MEF2D', 'KLF2', 'RARA', 'ZBTB7A', 'SPI1', 'NFATC1', 'ZNF217', 'NFE2', 'FOSL2']	1223.76	25
['RREB1', 'SMAD3', 'ERG', 'FLI1', 'ATF6B', 'RUNX1', 'BHLHE40', 'ARID3A', 'ELF1', 'ETV6', 'ELF2', 'HMGA1', 'SOX4', 'XBP1', 'MEF2D', 'RFX2', 'ZBTB7A', 'KLF9', 'STAT5A', 'ZNF217', 'NFE2', 'NR4A2', 'SPI1', 'FOSB', 'FOS']	1223.68	25
['RREB1', 'SMAD3', 'ERG', 'FLI1', 'ATF6B', 'RUNX1', 'BHLHE40', 'RFX1', 'ZBTB7A', 'ELF1', 'ETV6', 'ELF2', 'HMGA1', 'RFX2', 'SPI1', 'RARA', 'KLF3', 'E2F3', 'KLF9', 'ZBTB17', 'FOS', 'GFI1', 'ZNF217', 'NFE2', 'STAT5A', 'FOSL2']	1223.65	26
['RREB1', 'SMAD3', 'ERG', 'FLI1', 'KLF6', 'XBP1', 'RUNX1', 'BHLHE40', 'ARID3A', 'ELF1', 'ETV6', 'ELF2', 'HMGA1', 'SOX4', 'RFX2', 'STAT5A', 'KLF9', 'ZBTB7A', 'MEF2D', 'KLF2', 'RARA', 'ZBTB16', 'ZNF217', 'NFE2', 'FOSL2']	1223.52	25
['RREB1', 'SMAD3', 'ERG', 'FLI1', 'KLF6', 'E2F3', 'BHLHE40', 'ETV6', 'ELF1', 'ELF2', 'RUNX1', 'ARID3A', 'HMGA1', 'SOX4', 'RFX2', 'ZBTB7A', 'KLF3', 'RARA', 'ZBTB16', 'MEF2D', 'POU2F1', 'KLF9', 'STAT5A', 'ZNF217', 'NFE2', 'FOSL2', 'FOS']	1223.44	27
['RREB1', 'SMAD3', 'ERG', 'FLI1', 'KLF6', 'E2F3', 'BHLHE40', 'ETV6', 'ELF1', 'ELF2', 'RUNX1', 'ARID3A', 'HMGA1', 'SOX4', 'RFX2', 'MEF2C', 'STAT5A', 'KLF9', 'HIVEP2', 'ZBTB16', 'BCL11A', 'RARA']	1223.41	22
['RREB1', 'SMAD3', 'ERG', 'FLI1', 'KLF6', 'E2F3', 'BHLHE40', 'ETV6', 'ELF1', 'ELF2', 'RUNX1', 'RFX1', 'SPI1', 'RARA', 'MEF2C', 'REL', 'RUNX2', 'CUX1', 'MEF2D', 'RFX2', 'CIC', 'ZNF217', 'NFE2', 'FOS', 'FOSL2']	1223.4	25
['RREB1', 'SMAD3', 'ERG', 'FLI1', 'KLF6', 'E2F3', 'BHLHE40', 'ETV6', 'ELF1', 'ELF2', 'RUNX1', 'ARID3A', 'CIC', 'RFX2', 'SPI1', 'RARA', 'NFATC1', 'KLF3', 'ZBTB7A', 'KLF9', 'REL', 'ZBTB17', 'FOS', 'RUNX2', 'GFI1', 'NFE2', 'ZNF217', 'NR4A2']	1223.39	28
['RREB1', 'SMAD3', 'ERG', 'FLI1', 'KLF6', 'E2F3', 'BHLHE40', 'ETV6', 'ELF1', 'ELF2', 'RUNX1', 'ARID3A', 'CIC', 'RFX2', 'SPI1', 'FOSB', 'FOS', 'ZNF217', 'NFE2', 'POU2F1', 'ZBTB17', 'KLF9', 'MEF2C', 'REL', 'NR4A2']	1223.36	25
['RREB1', 'SMAD3', 'ERG', 'FLI1', 'KLF6', 'E2F3', 'BHLHE40', 'ETV6', 'ELF1', 'ELF2', 'RUNX1', 'RFX1', 'SPI1', 'RARA', 'MEF2C', 'STAT5A', 'KLF9', 'ZBTB17', 'RFX2', 'FOS', 'GFI1', 'RUNX2', 'ZNF217', 'NFE2', 'CIC', 'NR4A2']	1223.31	26
['RREB1', 'SMAD3', 'ERG', 'FLI1', 'KLF6', 'E2F3', 'BHLHE40', 'ETV6', 'ELF1', 'ELF2', 'RUNX1', 'ARID3A', 'HMGA1', 'SOX4', 'RFX2', 'ZBTB7A', 'KLF3', 'FOSB', 'FOS', 'ZNF217', 'NFE2', 'POU2F1', 'SPI1', 'ZBTB17', 'KLF9', 'REL', 'NR4A2']	1223.26	27
['RREB1', 'SMAD3', 'ERG', 'FLI1', 'KLF6', 'E2F3', 'BHLHE40', 'ETV6', 'ELF1', 'ELF2', 'RUNX1', 'ARID3A', 'CIC', 'RFX2', 'SPI1', 'RARA', 'NFATC1', 'KLF3', 'ZBTB7A', 'KLF9', 'STAT5A', 'MEF2D', 'GFI1', 'ZNF217', 'NFE2', 'FOSL2', 'LYL1', 'RUNX2']	1223.25	28
['RREB1', 'SMAD3', 'ERG', 'FLI1', 'KLF6', 'E2F3', 'BHLHE40', 'ETV6', 'ELF1', 'ELF2', 'RUNX1', 'ARID3A', 'CIC', 'RFX2', 'SPI1', 'RARA', 'NFATC1', 'MEF2C', 'KLF9', 'MEF2D', 'BCL11A', 'FOXP1', 'POU2F1', 'REL']	1223.17	24
['RREB1', 'SMAD3', 'ERG', 'FLI1', 'KLF6', 'E2F3', 'BHLHE40', 'ETV6', 'ELF1', 'ELF2', 'RUNX1', 'ARID3A', 'HMGA1', 'SOX4', 'RFX2', 'MEF2C', 'REL', 'KLF9', 'MEF2D', 'RUNX2', 'ZNF217', 'NFE2', 'SPI1', 'GFI1', 'NFATC1', 'RARA', 'FOS', 'FOSL2']	1223.14	28
['RREB1', 'SMAD3', 'ERG', 'FLI1', 'KLF6', 'XBP1', 'RUNX1', 'BHLHE40', 'RFX1', 'CUX1', 'MEF2D', 'ELF1', 'RFX2', 'ETV6', 'ELF2', 'SPI1', 'CIC', 'KLF2', 'RARA', 'ZBTB7A', 'BCL11A']	1222.9	21
['RREB1', 'SMAD3', 'ERG', 'FLI1', 'KLF6', 'E2F3', 'BHLHE40', 'ETV6', 'ELF1', 'ELF2', 'RUNX1', 'RFX1', 'SPI1', 'RARA', 'KLF3', 'ZBTB7A', 'KLF9', 'ZBTB17', 'REL', 'RUNX2', 'FOSL2', 'GFI1', 'RFX2', 'LYL1', 'NFE2', 'ZNF217', 'HMGA1']	1222.89	27
['RREB1', 'SMAD3', 'ERG', 'FLI1', 'KLF6', 'XBP1', 'RUNX1', 'BHLHE40', 'RFX1', 'STAT5A', 'KLF9', 'ZBTB17', 'ELF1', 'RFX2', 'ETV6', 'ELF2', 'CIC', 'SPI1', 'FOSB', 'RUNX2', 'FOS', 'ZNF217', 'NFE2', 'ZBTB7A', 'FOSL2']	1222.88	25
['RREB1', 'SMAD3', 'ERG', 'FLI1', 'KLF6', 'E2F3', 'BHLHE40', 'ETV6', 'ELF1', 'ELF2', 'RUNX1', 'RFX1', 'JUNB', 'RFX2', 'RUNX2', 'KLF9', 'MEF2D', 'ZNF217', 'NFE2', 'REL', 'CIC', 'ZBTB7A', 'FOSB', 'FOS', 'FOSL2']	1222.88	25
['RREB1', 'SMAD3', 'ERG', 'FLI1', 'ATF6B', 'RUNX1', 'BHLHE40', 'RFX1', 'ZBTB7A', 'ELF1', 'ETV6', 'ELF2', 'HMGA1', 'RFX2', 'SPI1', 'FOSB', 'FOS', 'ZNF217', 'NFE2', 'ZBTB17', 'KLF9', 'KLF3', 'E2F3', 'REL', 'NR4A2']	1222.84	25
['RREB1', 'SMAD3', 'ERG', 'FLI1', 'KLF6', 'E2F3', 'BHLHE40', 'ETV6', 'ELF1', 'ELF2', 'RUNX1', 'ARID3A', 'HMGA1', 'SOX4', 'RFX2', 'MEF2C', 'REL', 'KLF9', 'MEF2D', 'RUNX2', 'ZNF217', 'NFE2', 'ZBTB16', 'RARA', 'FOXP1', 'NR4A2']	1222.65	26
['RREB1', 'SMAD3', 'ERG', 'FLI1', 'KLF6', 'E2F3', 'BHLHE40', 'ETV6', 'ELF1', 'ELF2', 'RUNX1', 'ARID3A', 'CIC', 'RFX2', 'SPI1', 'FOSB', 'FOS', 'ZNF217', 'NFE2', 'RUNX2', 'MEF2D', 'KLF3', 'ZBTB7A', 'CUX1', 'REL', 'NR4A2']	1222.65	26
['RREB1', 'SMAD3', 'ERG', 'FLI1', 'KLF6', 'E2F3', 'BHLHE40', 'ETV6', 'ELF1', 'ELF2', 'RUNX1', 'ARID3A', 'CIC', 'RFX2', 'JUNB', 'KLF9', 'MEF2D', 'ZNF217', 'NFE2', 'RUNX2', 'STAT5A', 'MEF2C', 'FOSB', 'FOS', 'FOSL2']	1222.64	25
['RREB1', 'SMAD3', 'ERG', 'FLI1', 'KLF6', 'XBP1', 'RUNX1', 'BHLHE40', 'RFX1', 'STAT5A', 'KLF9', 'MEF2D', 'ELF1', 'RFX2', 'ETV6', 'ELF2', 'SPI1', 'HMGA1', 'RARA', 'GFI1', 'ZNF217', 'NFE2', 'LYL1', 'RUNX2', 'ZBTB7A', 'NR4A2']	1222.62	26
['RREB1', 'SMAD3', 'ERG', 'FLI1', 'KLF6', 'XBP1', 'RUNX1', 'BHLHE40', 'RFX1', 'STAT5A', 'KLF9', 'ZBTB17', 'ELF1', 'RFX2', 'ETV6', 'ELF2', 'CIC', 'SPI1', 'RARA', 'LYL1', 'ZBTB7A', 'RUNX2', 'BCL11A']	1222.61	23
['RREB1', 'SMAD3', 'ERG', 'FLI1', 'KLF6', 'E2F3', 'BHLHE40', 'ETV6', 'ELF1', 'ELF2', 'RUNX1', 'RFX1', 'SPI1', 'RARA', 'KLF3', 'ZBTB7A', 'KLF9', 'MEF2D', 'BCL11A', 'FOXP1', 'RFX2', 'LYL1', 'STAT5A', 'CIC', 'RUNX2']	1222.6	25
['RREB1', 'SMAD3', 'ERG', 'FLI1', 'ATF6B', 'RUNX1', 'BHLHE40', 'RFX1', 'ZBTB7A', 'ELF1', 'ETV6', 'ELF2', 'HMGA1', 'RFX2', 'SPI1', 'RARA', 'KLF3', 'E2F3', 'CUX1', 'MEF2D', 'KLF2', 'FOSL2', 'NFE2', 'ZNF217']	1222.54	24
['RREB1', 'SMAD3', 'ERG', 'FLI1', 'ATF6B', 'RUNX1', 'BHLHE40', 'ARID3A', 'ELF1', 'ETV6', 'ELF2', 'HMGA1', 'SOX4', 'E2F3', 'KLF3', 'ZBTB16', 'MEF2D', 'ZNF217', 'FOSL2', 'RFX2', 'ZBTB7A', 'NFE2', 'KLF9', 'STAT5A', 'FOS', 'RARA']	1222.5	26
['RREB1', 'SMAD3', 'ERG', 'FLI1', 'KLF6', 'E2F3', 'BHLHE40', 'ETV6', 'ELF1', 'ELF2', 'RUNX1', 'ARID3A', 'CIC', 'RFX2', 'JUNB', 'KLF9', 'ZBTB17', 'STAT5A', 'NFATC1', 'RUNX2', 'FOS', 'ZNF217', 'NFE2', 'FOSL2', 'MEF2C']	1222.48	25
['RREB1', 'SMAD3', 'ERG', 'FLI1', 'KLF6', 'E2F3', 'BHLHE40', 'ETV6', 'ELF1', 'ELF2', 'RUNX1', 'ARID3A', 'CIC', 'RFX2', 'SPI1', 'RARA', 'NFATC1', 'MEF2C', 'CUX1', 'MEF2D', 'REL', 'RUNX2', 'ZNF217', 'NFE2', 'FOS', 'FOSL2']	1222.46	26
['RREB1', 'SMAD3', 'ERG', 'FLI1', 'KLF6', 'E2F3', 'BHLHE40', 'ETV6', 'ELF1', 'ELF2', 'RUNX1', 'ARID3A', 'HMGA1', 'SOX4', 'RFX2', 'ZBTB7A', 'KLF3', 'RARA', 'SPI1', 'NFATC1', 'CUX1', 'MEF2D', 'RUNX2', 'REL', 'ZNF217', 'NFE2', 'FOSL2', 'FOS']	1222.43	28
['RREB1', 'SMAD3', 'ERG', 'FLI1', 'KLF6', 'E2F3', 'BHLHE40', 'ETV6', 'ELF1', 'ELF2', 'RUNX1', 'ARID3A', 'CIC', 'RFX2', 'JUNB', 'KLF9', 'MEF2D', 'ZNF217', 'NFE2', 'POU2F1', 'REL', 'MEF2C', 'NFATC1', 'FOXP1']	1222.42	24
['RREB1', 'SMAD3', 'ERG', 'FLI1', 'KLF6', 'E2F3', 'BHLHE40', 'ETV6', 'ELF1', 'ELF2', 'RUNX1', 'ARID3A', 'CIC', 'RFX2', 'SPI1', 'RARA', 'NFATC1', 'MEF2C', 'KLF9', 'ZBTB17', 'STAT5A', 'GFI1', 'ZNF217', 'NFE2', 'RUNX2', 'FOS', 'NR4A2']	1222.41	27
['RREB1', 'SMAD3', 'ERG', 'FLI1', 'KLF6', 'E2F3', 'BHLHE40', 'ETV6', 'ELF1', 'ELF2', 'RUNX1', 'ARID3A', 'HMGA1', 'SOX4', 'RFX2', 'ZBTB7A', 'KLF3', 'RARA', 'SPI1', 'NFATC1', 'KLF9', 'STAT5A', 'ZBTB17', 'FOS', 'RUNX2', 'GFI1', 'NFE2', 'ZNF217', 'NR4A2']	1222.38	29
['RREB1', 'SMAD3', 'ERG', 'FLI1', 'KLF6', 'XBP1', 'MAFK', 'ZBTB17', 'BHLHE40', 'ZBTB7A', 'KLF9', 'ELF1', 'RFX2', 'ETV6', 'ELF2', 'SPI1', 'RFX1', 'RARA', 'FOS', 'RUNX2', 'NFE2', 'ZNF217', 'FOSL2']	1222.35	23
['RREB1', 'SMAD3', 'ERG', 'FLI1', 'KLF6', 'XBP1', 'RUNX1', 'BHLHE40', 'RFX1', 'STAT5A', 'KLF9', 'MEF2D', 'ELF1', 'RFX2', 'ETV6', 'ELF2', 'SPI1', 'HMGA1', 'FOSB', 'FOS', 'RUNX2', 'ZNF217', 'NFE2', 'MEF2C', 'FOSL2']	1222.32	25
['RREB1', 'SMAD3', 'ERG', 'FLI1', 'ATF6B', 'RUNX1', 'BHLHE40', 'ARID3A', 'ELF1', 'ETV6', 'ELF2', 'HMGA1', 'SOX4', 'E2F3', 'KLF3', 'SPI1', 'ZBTB7A', 'FOSB', 'RFX2', 'FOS', 'ZNF217', 'NFE2', 'ZBTB17', 'KLF9', 'REL', 'NR4A2']	1222.31	26
['RREB1', 'SMAD3', 'ERG', 'FLI1', 'KLF6', 'E2F3', 'BHLHE40', 'ETV6', 'ELF1', 'ELF2', 'RUNX1', 'ARID3A', 'HMGA1', 'SOX4', 'RFX2', 'MEF2C', 'STAT5A', 'KLF9', 'ZBTB17', 'SPI1', 'FOSB', 'ZNF217', 'FOS', 'NFE2', 'POU2F1', 'NR4A2']	1222.23	26
['RREB1', 'SMAD3', 'ERG', 'FLI1', 'ATF6B', 'RUNX1', 'BHLHE40', 'RFX1', 'ZBTB7A', 'ELF1', 'ETV6', 'ELF2', 'HMGA1', 'RFX2', 'SPI1', 'RARA', 'KLF3', 'E2F3', 'CUX1', 'MEF2D', 'REL', 'ZNF217', 'NFE2', 'FOS', 'FOSL2']	1222.08	25
['RREB1', 'SMAD3', 'ERG', 'FLI1', 'KLF6', 'XBP1', 'RUNX1', 'BHLHE40', 'ARID3A', 'ELF1', 'ETV6', 'ELF2', 'HMGA1', 'SOX4', 'RFX2', 'CUX1', 'MEF2D', 'KLF2', 'RARA', 'ZBTB7A', 'SPI1', 'NFATC1', 'ZNF217', 'NFE2', 'NR4A2']	1222.08	25
['RREB1', 'SMAD3', 'ERG', 'FLI1', 'KLF6', 'E2F3', 'BHLHE40', 'ETV6', 'ELF1', 'ELF2', 'RUNX1', 'ARID3A', 'CIC', 'RFX2', 'JUNB', 'KLF9', 'MEF2D', 'ZNF217', 'NFE2', 'POU2F1', 'REL', 'ZBTB7A', 'FOSB', 'FOS', 'FOSL2']	1222.08	25
['RREB1', 'SMAD3', 'ERG', 'FLI1', 'ATF6B', 'RUNX1', 'BHLHE40', 'RFX1', 'ZBTB7A', 'ELF1', 'ETV6', 'ELF2', 'HMGA1', 'RFX2', 'SPI1', 'RARA', 'KLF3', 'E2F3', 'KLF9', 'ZBTB17', 'FOS', 'GFI1', 'ZNF217', 'NFE2', 'STAT5A', 'NR4A2']	1222.04	26
['RREB1', 'SMAD3', 'ERG', 'FLI1', 'KLF6', 'XBP1', 'RUNX1', 'BHLHE40', 'RFX1', 'STAT5A', 'KLF9', 'MEF2D', 'ELF1', 'RFX2', 'ETV6', 'ELF2', 'SPI1', 'HMGA1', 'RARA', 'BCL11A', 'LYL1', 'MEF2C', 'RUNX2']	1222	23
['RREB1', 'SMAD3', 'ERG', 'FLI1', 'KLF6', 'E2F3', 'BHLHE40', 'ETV6', 'ELF1', 'ELF2', 'RUNX1', 'ARID3A', 'HMGA1', 'SOX4', 'RFX2', 'MEF2C', 'STAT5A', 'KLF9', 'MEF2D', 'POU2F1', 'BCL11A', 'FOXP1', 'RARA', 'SPI1', 'NFATC1']	1222	25
['RREB1', 'SMAD3', 'ERG', 'FLI1', 'KLF6', 'E2F3', 'BHLHE40', 'ETV6', 'ELF1', 'ELF2', 'RUNX1', 'ARID3A', 'CIC', 'RFX2', 'JUNB', 'KLF9', 'ZBTB17', 'REL', 'NFATC1', 'POU2F1', 'ZNF217', 'NFE2', 'ZBTB7A', 'FOS', 'FOSL2']	1221.92	25
['RREB1', 'SMAD3', 'ERG', 'FLI1', 'KLF6', 'E2F3', 'BHLHE40', 'ETV6', 'ELF1', 'ELF2', 'RUNX1', 'ARID3A', 'HMGA1', 'SOX4', 'RFX2', 'ZBTB7A', 'KLF3', 'RARA', 'ZBTB16', 'MEF2D', 'POU2F1', 'KLF9', 'STAT5A', 'ZNF217', 'NFE2', 'NR4A2', 'FOS']	1221.89	27
['RREB1', 'SMAD3', 'ERG', 'FLI1', 'KLF6', 'E2F3', 'BHLHE40', 'ETV6', 'ELF1', 'ELF2', 'RUNX1', 'RFX1', 'JUNB', 'RFX2', 'RUNX2', 'KLF9', 'ZBTB17', 'CIC', 'REL', 'FOS', 'RBPJ', 'ZBTB7A']	1221.86	22
['RREB1', 'SMAD3', 'ERG', 'FLI1', 'KLF6', 'E2F3', 'BHLHE40', 'ETV6', 'ELF1', 'ELF2', 'RUNX1', 'RFX1', 'SPI1', 'RARA', 'MEF2C', 'STAT5A', 'KLF9', 'ZBTB17', 'RFX2', 'LYL1', 'HMGA1', 'RUNX2', 'GFI1', 'ZNF217', 'NFE2', 'FOSL2']	1221.85	26
['RREB1', 'SMAD3', 'ERG', 'FLI1', 'KLF6', 'XBP1', 'RUNX1', 'BHLHE40', 'ARID3A', 'ELF1', 'ETV6', 'ELF2', 'HMGA1', 'SOX4', 'RFX2', 'STAT5A', 'KLF9', 'ZBTB7A', 'MEF2D', 'KLF2', 'RARA', 'ZBTB16', 'ZNF217', 'NFE2', 'NR4A2']	1221.84	25
['RREB1', 'SMAD3', 'ERG', 'FLI1', 'KLF6', 'XBP1', 'RUNX1', 'BHLHE40', 'ARID3A', 'ELF1', 'ETV6', 'ELF2', 'CIC', 'RFX2', 'CUX1', 'MEF2D', 'SPI1', 'NFATC1', 'RARA', 'KLF2', 'ZBTB7A', 'BCL11A']	1221.82	22
['RREB1', 'SMAD3', 'ERG', 'FLI1', 'KLF6', 'XBP1', 'RUNX1', 'BHLHE40', 'ARID3A', 'ELF1', 'ETV6', 'ELF2', 'HMGA1', 'SOX4', 'RFX2', 'STAT5A', 'KLF9', 'MEF2C', 'RUNX2', 'MEF2D', 'ZNF217', 'NFE2', 'FOS', 'FOSL2', 'SPI1', 'FOSB']	1221.81	26
['RREB1', 'SMAD3', 'ERG', 'FLI1', 'KLF6', 'E2F3', 'BHLHE40', 'ETV6', 'ELF1', 'ELF2', 'RUNX1', 'RFX1', 'SPI1', 'RARA', 'MEF2C', 'REL', 'RUNX2', 'CUX1', 'MEF2D', 'RFX2', 'CIC', 'ZNF217', 'NFE2', 'FOS', 'NR4A2']	1221.72	25
['RREB1', 'SMAD3', 'ERG', 'FLI1', 'KLF6', 'E2F3', 'BHLHE40', 'ETV6', 'ELF1', 'ELF2', 'RUNX1', 'ARID3A', 'HMGA1', 'SOX4', 'RFX2', 'MEF2C', 'REL', 'KLF9', 'MEF2D', 'RUNX2', 'ZNF217', 'NFE2', 'JUNB', 'NFATC1', 'FOS', 'FOSL2']	1221.65	26
['RREB1', 'SMAD3', 'ERG', 'FLI1', 'KLF6', 'E2F3', 'BHLHE40', 'ETV6', 'ELF1', 'ELF2', 'RUNX1', 'ARID3A', 'HMGA1', 'SOX4', 'RFX2', 'MEF2C', 'REL', 'KLF9', 'MEF2D', 'RUNX2', 'ZNF217', 'NFE2', 'SPI1', 'GFI1', 'NFATC1', 'RARA', 'FOS', 'NR4A2']	1221.64	28
['RREB1', 'SMAD3', 'ERG', 'FLI1', 'KLF6', 'E2F3', 'BHLHE40', 'ETV6', 'ELF1', 'ELF2', 'RUNX1', 'ARID3A', 'HMGA1', 'SOX4', 'RFX2', 'MEF2C', 'STAT5A', 'KLF9', 'MEF2D', 'RUNX2', 'BCL11A', 'FOXP1', 'RARA', 'ZBTB16']	1221.29	24
['RREB1', 'SMAD3', 'ERG', 'FLI1', 'KLF6', 'E2F3', 'BHLHE40', 'ETV6', 'ELF1', 'ELF2', 'RUNX1', 'ARID3A', 'HMGA1', 'SOX4', 'RFX2', 'MEF2C', 'STAT5A', 'KLF9', 'MEF2D', 'POU2F1', 'ZNF217', 'NFE2', 'FOXP1', 'NFATC1', 'JUNB']	1221.28	25
['RREB1', 'SMAD3', 'ERG', 'FLI1', 'KLF6', 'XBP1', 'RUNX1', 'BHLHE40', 'RFX1', 'STAT5A', 'KLF9', 'ZBTB17', 'ELF1', 'RFX2', 'ETV6', 'ELF2', 'CIC', 'SPI1', 'FOSB', 'RUNX2', 'FOS', 'ZNF217', 'NFE2', 'ZBTB7A', 'NR4A2']	1221.2	25
['RREB1', 'SMAD3', 'ERG', 'FLI1', 'KLF6', 'E2F3', 'BHLHE40', 'ETV6', 'ELF1', 'ELF2', 'RUNX1', 'RFX1', 'SPI1', 'RARA', 'KLF3', 'ZBTB7A', 'KLF9', 'MEF2D', 'BCL11A', 'FOXP1', 'BCL6', 'HMGA1', 'RUNX2', 'STAT5A']	1221.17	24
['RREB1', 'SMAD3', 'ERG', 'FLI1', 'ATF6B', 'RUNX1', 'BHLHE40', 'ARID3A', 'ELF1', 'ETV6', 'ELF2', 'CIC', 'RFX2', 'ZBTB7A', 'SPI1', 'FOSB', 'FOS', 'ZNF217', 'NFE2', 'ZBTB17', 'KLF9', 'XBP1', 'STAT5A', 'FOSL2']	1221	24
['RREB1', 'SMAD3', 'ERG', 'FLI1', 'ATF6B', 'RUNX1', 'BHLHE40', 'ARID3A', 'ELF1', 'ETV6', 'ELF2', 'CIC', 'RFX2', 'ZBTB7A', 'JUNB', 'KLF9', 'MEF2D', 'ZNF217', 'NFE2', 'REL', 'E2F3', 'FOSB', 'FOS', 'FOSL2']	1221	24
['RREB1', 'SMAD3', 'ERG', 'FLI1', 'KLF6', 'E2F3', 'BHLHE40', 'ETV6', 'ELF1', 'ELF2', 'RUNX1', 'ARID3A', 'HMGA1', 'SOX4', 'RFX2', 'ZBTB7A', 'JUNB', 'KLF9', 'MEF2D', 'ZNF217', 'NFE2', 'POU2F1', 'STAT5A', 'FOSB', 'FOS', 'FOSL2']	1221	26
['RREB1', 'SMAD3', 'ERG', 'FLI1', 'KLF6', 'E2F3', 'BHLHE40', 'ETV6', 'ELF1', 'ELF2', 'RUNX1', 'ARID3A', 'HMGA1', 'SOX4', 'RFX2', 'ZBTB7A', 'KLF3', 'RARA', 'SPI1', 'NFATC1', 'CUX1', 'MEF2D', 'RUNX2', 'REL', 'ZNF217', 'NFE2', 'NR4A2', 'FOS']	1220.93	28
['RREB1', 'SMAD3', 'ERG', 'FLI1', 'ATF6B', 'RUNX1', 'BHLHE40', 'ARID3A', 'ELF1', 'ETV6', 'ELF2', 'HMGA1', 'SOX4', 'E2F3', 'KLF3', 'SPI1', 'ST18', 'MEF2D', 'ZNF217', 'NR4A2', 'NFE2', 'FOXP1']	1220.91	22
['RREB1', 'SMAD3', 'ERG', 'FLI1', 'ATF6B', 'RUNX1', 'BHLHE40', 'ARID3A', 'ELF1', 'ETV6', 'ELF2', 'HMGA1', 'SOX4', 'E2F3', 'KLF3', 'ZBTB16', 'MEF2D', 'ZNF217', 'NR4A2', 'ZBTB7A', 'RFX2', 'NFE2', 'KLF9', 'STAT5A', 'RARA', 'FOS']	1220.88	26
['RREB1', 'SMAD3', 'ERG', 'FLI1', 'KLF6', 'E2F3', 'BHLHE40', 'ETV6', 'ELF1', 'ELF2', 'RUNX1', 'ARID3A', 'CIC', 'RFX2', 'JUNB', 'KLF9', 'ZBTB17', 'REL', 'NFATC1', 'RUNX2', 'FOS', 'RBPJ', 'ZBTB7A']	1220.87	23
['RREB1', 'SMAD3', 'ERG', 'FLI1', 'KLF6', 'E2F3', 'BHLHE40', 'ETV6', 'ELF1', 'ELF2', 'RUNX1', 'ARID3A', 'HMGA1', 'SOX4', 'RFX2', 'ZBTB7A', 'JUNB', 'KLF9', 'ZBTB17', 'STAT5A', 'NFATC1', 'POU2F1', 'ZNF217', 'NFE2', 'FOS', 'FOSL2']	1220.85	26
['RREB1', 'SMAD3', 'ERG', 'FLI1', 'KLF6', 'E2F3', 'BHLHE40', 'ETV6', 'ELF1', 'ELF2', 'RUNX1', 'ARID3A', 'CIC', 'RFX2', 'SPI1', 'RARA', 'NFATC1', 'MEF2C', 'CUX1', 'MEF2D', 'REL', 'RUNX2', 'ZNF217', 'NFE2', 'FOS', 'NR4A2']	1220.85	26
['RREB1', 'SMAD3', 'ERG', 'FLI1', 'ATF6B', 'RUNX1', 'BHLHE40', 'ARID3A', 'ELF1', 'ETV6', 'ELF2', 'CIC', 'RFX2', 'ZBTB7A', 'JUNB', 'KLF9', 'ZBTB17', 'REL', 'E2F3', 'NFATC1', 'FOS', 'NFE2', 'ZNF217', 'FOSL2']	1220.83	24
['RREB1', 'SMAD3', 'ERG', 'FLI1', 'KLF6', 'E2F3', 'BHLHE40', 'ETV6', 'ELF1', 'ELF2', 'RUNX1', 'RFX1', 'SPI1', 'RARA', 'MEF2C', 'REL', 'RUNX2', 'CUX1', 'MEF2D', 'RFX2', 'HMGA1', 'BCL11A', 'FOXP1']	1220.78	23
['RREB1', 'SMAD3', 'ERG', 'FLI1', 'ATF6B', 'RUNX1', 'BHLHE40', 'RFX1', 'ZBTB7A', 'ELF1', 'ETV6', 'ELF2', 'CIC', 'RFX2', 'SPI1', 'FOSB', 'FOS', 'ZNF217', 'NFE2', 'MEF2D', 'KLF9', 'KLF3', 'E2F3', 'REL', 'FOSL2']	1220.72	25
['RREB1', 'SMAD3', 'ERG', 'FLI1', 'KLF6', 'XBP1', 'RUNX1', 'BHLHE40', 'RFX1', 'STAT5A', 'KLF9', 'MEF2D', 'ELF1', 'RFX2', 'ETV6', 'ELF2', 'SPI1', 'HMGA1', 'FOSB', 'FOS', 'RUNX2', 'ZNF217', 'NFE2', 'MEF2C', 'NR4A2']	1220.64	25
['RREB1', 'SMAD3', 'ERG', 'FLI1', 'KLF6', 'XBP1', 'MAFK', 'ZBTB17', 'BHLHE40', 'ZBTB7A', 'KLF9', 'ELF1', 'RFX2', 'ETV6', 'ELF2', 'SPI1', 'RFX1', 'RARA', 'FOS', 'RUNX2', 'NFE2', 'ZNF217', 'NR4A2']	1220.52	23
['RREB1', 'SMAD3', 'ERG', 'FLI1', 'KLF6', 'XBP1', 'RUNX1', 'BHLHE40', 'ARID3A', 'ELF1', 'ETV6', 'ELF2', 'HMGA1', 'SOX4', 'RFX2', 'STAT5A', 'KLF9', 'ZBTB7A', 'MEF2D', 'RUNX2', 'ZNF217', 'NFE2', 'SPI1', 'GFI1', 'NFATC1', 'RARA', 'FOS', 'FOSL2']	1220.5	28
['RREB1', 'SMAD3', 'ERG', 'FLI1', 'ATF6B', 'RUNX1', 'BHLHE40', 'RFX1', 'ZBTB7A', 'ELF1', 'ETV6', 'ELF2', 'HMGA1', 'RFX2', 'SPI1', 'RARA', 'KLF3', 'E2F3', 'CUX1', 'MEF2D', 'REL', 'ZNF217', 'NFE2', 'FOS', 'NR4A2']	1220.4	25
['RREB1', 'SMAD3', 'ERG', 'FLI1', 'ATF6B', 'RUNX1', 'BHLHE40', 'RFX1', 'ZBTB7A', 'ELF1', 'ETV6', 'ELF2', 'HMGA1', 'RFX2', 'JUNB', 'KLF9', 'MEF2D', 'ZNF217', 'NFE2', 'STAT5A', 'FOS', 'FOSB', 'FOSL2', 'E2F3']	1220.38	24
['RREB1', 'SMAD3', 'ERG', 'FLI1', 'KLF6', 'E2F3', 'BHLHE40', 'ETV6', 'ELF1', 'ELF2', 'RUNX1', 'ARID3A', 'CIC', 'RFX2', 'SPI1', 'RARA', 'NFATC1', 'KLF3', 'ZBTB7A', 'KLF9', 'STAT5A', 'MEF2D', 'GFI1', 'ZNF217', 'NFE2', 'FOSL2', 'POU2F1', 'FOS']	1220.25	28
['RREB1', 'SMAD3', 'ERG', 'FLI1', 'KLF6', 'XBP1', 'RUNX1', 'BHLHE40', 'ARID3A', 'ELF1', 'ETV6', 'ELF2', 'HMGA1', 'SOX4', 'RFX2', 'STAT5A', 'KLF9', 'MEF2C', 'RUNX2', 'MEF2D', 'ZNF217', 'NFE2', 'FOS', 'NR4A2', 'SPI1', 'FOSB']	1220.19	26
['RREB1', 'SMAD3', 'ERG', 'FLI1', 'KLF6', 'E2F3', 'BHLHE40', 'ETV6', 'ELF1', 'ELF2', 'RUNX1', 'ARID3A', 'HMGA1', 'SOX4', 'ST18', 'RUNX2', 'SPI1', 'MEF2D', 'KLF3', 'ZNF217', 'NR4A2', 'NFE2', 'FOSB', 'FOS']	1220.17	24
['RREB1', 'SMAD3', 'ERG', 'FLI1', 'KLF6', 'E2F3', 'BHLHE40', 'ETV6', 'ELF1', 'ELF2', 'RUNX1', 'RFX1', 'SPI1', 'RARA', 'MEF2C', 'STAT5A', 'KLF9', 'ZBTB17', 'RFX2', 'LYL1', 'HMGA1', 'RUNX2', 'BCL11A', 'FOXP1']	1220.04	24
['RREB1', 'SMAD3', 'ERG', 'FLI1', 'ATF6B', 'RUNX1', 'BHLHE40', 'RFX1', 'ZBTB7A', 'ELF1', 'ETV6', 'ELF2', 'CIC', 'RFX2', 'SPI1', 'RARA', 'KLF3', 'E2F3', 'KLF9', 'MEF2D', 'GFI1', 'ZNF217', 'NFE2', 'FOS', 'STAT5A', 'FOSL2']	1220	26
['RREB1', 'SMAD3', 'ERG', 'FLI1', 'KLF6', 'E2F3', 'BHLHE40', 'ETV6', 'ELF1', 'ELF2', 'RUNX1', 'RFX1', 'JUNB', 'RFX2', 'RUNX2', 'CUX1', 'MEF2D', 'REL', 'ZNF217', 'NFE2', 'HMGA1', 'MEF2C', 'FOXP1']	1220	23
['RREB1', 'SMAD3', 'ERG', 'FLI1', 'KLF6', 'E2F3', 'BHLHE40', 'ETV6', 'ELF1', 'ELF2', 'RUNX1', 'RFX1', 'SPI1', 'RARA', 'MEF2C', 'REL', 'RUNX2', 'KLF9', 'ZBTB17', 'GFI1', 'ZNF217', 'RFX2', 'NFE2', 'FOS', 'CIC', 'FOSL2']	1219.96	26
['RREB1', 'SMAD3', 'ERG', 'FLI1', 'ATF6B', 'RUNX1', 'BHLHE40', 'ARID3A', 'ELF1', 'ETV6', 'ELF2', 'HMGA1', 'SOX4', 'E2F3', 'JUNB', 'RFX2', 'ZBTB7A', 'KLF9', 'MEF2D', 'ZNF217', 'NFE2', 'STAT5A', 'FOSB', 'FOS', 'FOSL2']	1219.92	25
['RREB1', 'SMAD3', 'ERG', 'FLI1', 'ATF6B', 'RUNX1', 'BHLHE40', 'RFX1', 'ZBTB7A', 'ELF1', 'ETV6', 'ELF2', 'HMGA1', 'RFX2', 'SPI1', 'RARA', 'XBP1', 'MEF2D', 'FOS', 'ZNF217', 'NFE2', 'GFI1', 'KLF9', 'STAT5A', 'FOSL2']	1219.92	25
['RREB1', 'SMAD3', 'ERG', 'FLI1', 'KLF6', 'XBP1', 'RUNX1', 'BHLHE40', 'ARID3A', 'ELF1', 'ETV6', 'ELF2', 'HMGA1', 'SOX4', 'ST18', 'RUNX2', 'SPI1', 'MEF2D', 'MEF2C', 'BCL11A']	1219.85	20
['RREB1', 'SMAD3', 'ERG', 'FLI1', 'ATF6B', 'RUNX1', 'BHLHE40', 'ARID3A', 'ELF1', 'ETV6', 'ELF2', 'HMGA1', 'SOX4', 'E2F3', 'JUNB', 'RFX2', 'ZBTB7A', 'KLF9', 'ZBTB17', 'STAT5A', 'NFATC1', 'FOS', 'NFE2', 'ZNF217', 'FOSL2']	1219.76	25
['RREB1', 'SMAD3', 'ERG', 'FLI1', 'KLF6', 'E2F3', 'BHLHE40', 'ETV6', 'ELF1', 'ELF2', 'RUNX1', 'ARID3A', 'HMGA1', 'SOX4', 'RFX2', 'ZBTB7A', 'JUNB', 'KLF9', 'ZBTB17', 'STAT5A', 'NFATC1', 'RUNX2', 'FOS', 'RBPJ']	1219.75	24
['RREB1', 'SMAD3', 'ERG', 'FLI1', 'KLF6', 'XBP1', 'RUNX1', 'BHLHE40', 'RFX1', 'CUX1', 'MEF2D', 'ELF1', 'RFX2', 'ETV6', 'ELF2', 'SPI1', 'CIC', 'RUNX2', 'MEF2C', 'BCL11A', 'RARA']	1219.67	21
['RREB1', 'SMAD3', 'ERG', 'FLI1', 'KLF6', 'E2F3', 'BHLHE40', 'ETV6', 'ELF1', 'ELF2', 'RUNX1', 'RFX1', 'SPI1', 'RARA', 'KLF3', 'ZBTB7A', 'CUX1', 'MEF2D', 'RFX2', 'CIC', 'REL', 'RUNX2', 'ZNF217', 'NFE2', 'FOXP1', 'NR4A2']	1219.38	26
['RREB1', 'SMAD3', 'ERG', 'FLI1', 'KLF6', 'E2F3', 'BHLHE40', 'ETV6', 'ELF1', 'ELF2', 'RUNX1', 'ARID3A', 'HMGA1', 'SOX4', 'RFX2', 'ZBTB7A', 'KLF3', 'RARA', 'SPI1', 'NFATC1', 'KLF9', 'REL', 'ZBTB17', 'FOS', 'RUNX2', 'GFI1', 'NFE2', 'ZNF217', 'FOSL2']	1219.38	29
['RREB1', 'SMAD3', 'ERG', 'FLI1', 'KLF6', 'E2F3', 'BHLHE40', 'ETV6', 'ELF1', 'ELF2', 'RUNX1', 'RFX1', 'SPI1', 'RARA', 'KLF3', 'ZBTB7A', 'KLF9', 'MEF2D', 'GFI1', 'ZNF217', 'RFX2', 'NFE2', 'LYL1', 'FOSL2', 'CIC', 'RUNX2', 'REL']	1219.37	27
['RREB1', 'SMAD3', 'ERG', 'FLI1', 'KLF6', 'E2F3', 'BHLHE40', 'ETV6', 'ELF1', 'ELF2', 'RUNX1', 'ARID3A', 'HMGA1', 'SOX4', 'RFX2', 'ZBTB7A', 'KLF3', 'FOSB', 'FOS', 'ZNF217', 'NFE2', 'RUNX2', 'ZBTB16', 'MEF2D', 'KLF9', 'STAT5A', 'FOSL2']	1219.26	27
['RREB1', 'SMAD3', 'ERG', 'FLI1', 'ATF6B', 'RUNX1', 'BHLHE40', 'ARID3A', 'ELF1', 'ETV6', 'ELF2', 'CIC', 'RFX2', 'ZBTB7A', 'SPI1', 'FOSB', 'FOS', 'ZNF217', 'NFE2', 'ZBTB17', 'KLF9', 'XBP1', 'STAT5A', 'NR4A2']	1219.25	24
['RREB1', 'SMAD3', 'ERG', 'FLI1', 'ATF6B', 'RUNX1', 'BHLHE40', 'ARID3A', 'ELF1', 'ETV6', 'ELF2', 'CIC', 'RFX2', 'ZBTB7A', 'SPI1', 'RARA', 'NFATC1', 'KLF3', 'E2F3', 'KLF9', 'MEF2D', 'GFI1', 'ZNF217', 'NFE2', 'FOS', 'STAT5A', 'FOSL2']	1219.22	27
['RREB1', 'SMAD3', 'ERG', 'FLI1', 'KLF6', 'E2F3', 'BHLHE40', 'ETV6', 'ELF1', 'ELF2', 'RUNX1', 'ARID3A', 'CIC', 'RFX2', 'SPI1', 'RARA', 'NFATC1', 'MEF2C', 'KLF9', 'ZBTB17', 'REL', 'GFI1', 'ZNF217', 'NFE2', 'RUNX2', 'FOS', 'FOSL2']	1219.19	27
['RREB1', 'SMAD3', 'ERG', 'FLI1', 'ATF6B', 'RUNX1', 'BHLHE40', 'RFX1', 'ZBTB7A', 'ELF1', 'ETV6', 'ELF2', 'CIC', 'RFX2', 'SPI1', 'FOSB', 'FOS', 'ZNF217', 'NFE2', 'MEF2D', 'KLF9', 'KLF3', 'E2F3', 'REL', 'NR4A2']	1219.04	25
['RREB1', 'SMAD3', 'ERG', 'FLI1', 'KLF6', 'XBP1', 'RUNX1', 'BHLHE40', 'ARID3A', 'ELF1', 'ETV6', 'ELF2', 'HMGA1', 'SOX4', 'RFX2', 'STAT5A', 'KLF9', 'ZBTB7A', 'MEF2D', 'RUNX2', 'ZNF217', 'NFE2', 'SPI1', 'GFI1', 'NFATC1', 'RARA', 'FOS', 'NR4A2']	1219	28
['RREB1', 'SMAD3', 'ERG', 'FLI1', 'ATF6B', 'RUNX1', 'BHLHE40', 'RFX1', 'ZBTB7A', 'ELF1', 'ETV6', 'ELF2', 'HMGA1', 'RFX2', 'JUNB', 'KLF9', 'ZBTB17', 'STAT5A', 'FOS', 'RBPJ', 'E2F3']	1218.95	21
['RREB1', 'SMAD3', 'ERG', 'FLI1', 'KLF6', 'E2F3', 'BHLHE40', 'ETV6', 'ELF1', 'ELF2', 'RUNX1', 'ARID3A', 'HMGA1', 'SOX4', 'RFX2', 'MEF2C', 'REL', 'KLF9', 'ZBTB17', 'SPI1', 'FOSB', 'ZNF217', 'FOS', 'NFE2', 'POU2F1', 'FOSL2']	1218.88	26
['RREB1', 'SMAD3', 'ERG', 'FLI1', 'KLF6', 'XBP1', 'RUNX1', 'BHLHE40', 'ARID3A', 'ELF1', 'ETV6', 'ELF2', 'HMGA1', 'SOX4', 'RFX2', 'STAT5A', 'KLF9', 'ZBTB7A', 'MEF2D', 'RUNX2', 'ZNF217', 'NFE2', 'JUNB', 'FOS', 'FOSL2', 'NFATC1']	1218.81	26
['RREB1', 'SMAD3', 'ERG', 'FLI1', 'KLF6', 'E2F3', 'BHLHE40', 'ETV6', 'ELF1', 'ELF2', 'RUNX1', 'ARID3A', 'CIC', 'RFX2', 'SPI1', 'RARA', 'NFATC1', 'KLF3', 'ZBTB7A', 'KLF9', 'STAT5A', 'MEF2D', 'GFI1', 'ZNF217', 'NFE2', 'NR4A2', 'FOS', 'POU2F1']	1218.75	28
['RREB1', 'SMAD3', 'ERG', 'FLI1', 'KLF6', 'E2F3', 'BHLHE40', 'ETV6', 'ELF1', 'ELF2', 'RUNX1', 'RFX1', 'SPI1', 'FOSB', 'RFX2', 'RUNX2', 'FOS', 'ZNF217', 'NFE2', 'MEF2D', 'CUX1', 'REL', 'KLF3', 'ZBTB7A', 'HMGA1', 'FOSL2']	1218.73	26
['RREB1', 'SMAD3', 'ERG', 'FLI1', 'KLF6', 'XBP1', 'RUNX1', 'BHLHE40', 'ARID3A', 'ELF1', 'ETV6', 'ELF2', 'CIC', 'RFX2', 'CUX1', 'MEF2D', 'SPI1', 'NFATC1', 'RARA', 'RUNX2', 'BCL11A', 'MEF2C']	1218.73	22
['RREB1', 'SMAD3', 'ERG', 'FLI1', 'KLF6', 'E2F3', 'BHLHE40', 'ETV6', 'ELF1', 'ELF2', 'RUNX1', 'RFX1', 'SPI1', 'RARA', 'KLF3', 'ZBTB7A', 'CUX1', 'MEF2D', 'RFX2', 'CIC', 'KLF2', 'FOXP1', 'NFE2', 'ZNF217', 'NR4A2']	1218.72	25
['RREB1', 'SMAD3', 'ERG', 'FLI1', 'ATF6B', 'RUNX1', 'BHLHE40', 'RFX1', 'ZBTB7A', 'ELF1', 'ETV6', 'ELF2', 'HMGA1', 'RFX2', 'SPI1', 'RARA', 'KLF3', 'E2F3', 'KLF9', 'ZBTB17', 'FOS', 'GFI1', 'ZNF217', 'NFE2', 'REL', 'FOSL2']	1218.69	26
['RREB1', 'SMAD3', 'ERG', 'FLI1', 'KLF6', 'E2F3', 'BHLHE40', 'ETV6', 'ELF1', 'ELF2', 'RUNX1', 'ARID3A', 'HMGA1', 'SOX4', 'RFX2', 'ZBTB7A', 'KLF3', 'RARA', 'ZBTB16', 'MEF2D', 'POU2F1', 'KLF9', 'REL', 'ZNF217', 'NFE2', 'FOSL2', 'FOS']	1218.67	27
['RREB1', 'SMAD3', 'ERG', 'FLI1', 'KLF6', 'E2F3', 'BHLHE40', 'ETV6', 'ELF1', 'ELF2', 'RUNX1', 'ARID3A', 'CIC', 'RFX2', 'SPI1', 'RARA', 'NFATC1', 'KLF3', 'ZBTB7A', 'KLF9', 'REL', 'MEF2D', 'GFI1', 'ZNF217', 'NFE2', 'RUNX2', 'LYL1', 'FOSL2']	1218.64	28
['RREB1', 'SMAD3', 'ERG', 'FLI1', 'ATF6B', 'RUNX1', 'BHLHE40', 'RFX1', 'ZBTB7A', 'ELF1', 'ETV6', 'ELF2', 'CIC', 'RFX2', 'SPI1', 'RARA', 'KLF3', 'E2F3', 'KLF9', 'ZBTB17', 'FOS', 'RBPJ', 'STAT5A']	1218.57	23
['RREB1', 'SMAD3', 'ERG', 'FLI1', 'ATF6B', 'RUNX1', 'BHLHE40', 'RFX1', 'ZBTB7A', 'ELF1', 'ETV6', 'ELF2', 'CIC', 'RFX2', 'SPI1', 'RARA', 'KLF3', 'E2F3', 'KLF9', 'MEF2D', 'GFI1', 'ZNF217', 'NFE2', 'FOS', 'STAT5A', 'NR4A2']	1218.38	26
['RREB1', 'SMAD3', 'ERG', 'FLI1', 'KLF6', 'E2F3', 'BHLHE40', 'ETV6', 'ELF1', 'ELF2', 'RUNX1', 'ARID3A', 'HMGA1', 'SOX4', 'RFX2', 'ZBTB7A', 'KLF3', 'FOSB', 'FOS', 'ZNF217', 'NFE2', 'RUNX2', 'SPI1', 'MEF2D', 'CUX1', 'REL', 'FOSL2']	1218.37	27
['RREB1', 'SMAD3', 'ERG', 'FLI1', 'KLF6', 'E2F3', 'BHLHE40', 'ETV6', 'ELF1', 'ELF2', 'RUNX1', 'RFX1', 'SPI1', 'RARA', 'MEF2C', 'REL', 'RUNX2', 'KLF9', 'ZBTB17', 'GFI1', 'ZNF217', 'RFX2', 'NFE2', 'FOS', 'CIC', 'NR4A2']	1218.35	26
['RREB1', 'SMAD3', 'ERG', 'FLI1', 'KLF6', 'E2F3', 'BHLHE40', 'ETV6', 'ELF1', 'ELF2', 'RUNX1', 'ARID3A', 'HMGA1', 'SOX4', 'RFX2', 'MEF2C', 'STAT5A', 'KLF9', 'ZBTB17', 'SPI1', 'NFATC1', 'RARA', 'GFI1', 'ZNF217', 'NFE2', 'RUNX2', 'FOS', 'FOSL2']	1218.29	28
['RREB1', 'SMAD3', 'ERG', 'FLI1', 'ATF6B', 'RUNX1', 'BHLHE40', 'RFX1', 'ZBTB7A', 'ELF1', 'ETV6', 'ELF2', 'HMGA1', 'RFX2', 'SPI1', 'RARA', 'XBP1', 'MEF2D', 'FOS', 'ZNF217', 'NFE2', 'GFI1', 'KLF9', 'STAT5A', 'NR4A2']	1218.24	25
['RREB1', 'SMAD3', 'ERG', 'FLI1', 'KLF6', 'E2F3', 'BHLHE40', 'ETV6', 'ELF1', 'ELF2', 'RUNX1', 'RFX1', 'SPI1', 'RARA', 'MEF2C', 'STAT5A', 'KLF9', 'MEF2D', 'RUNX2', 'GFI1', 'ZNF217', 'RFX2', 'NFE2', 'LYL1', 'FOSL2', 'CIC']	1218.19	26
['RREB1', 'SMAD3', 'ERG', 'FLI1', 'KLF6', 'E2F3', 'BHLHE40', 'ETV6', 'ELF1', 'ELF2', 'RUNX1', 'ARID3A', 'CIC', 'RFX2', 'SPI1', 'FOSB', 'FOS', 'ZNF217', 'NFE2', 'RUNX2', 'MEF2D', 'MEF2C', 'CUX1', 'REL', 'FOSL2']	1218.08	25
['RREB1', 'SMAD3', 'ERG', 'FLI1', 'KLF6', 'E2F3', 'BHLHE40', 'ETV6', 'ELF1', 'ELF2', 'RUNX1', 'ARID3A', 'HMGA1', 'SOX4', 'RFX2', 'ZBTB7A', 'KLF3', 'RARA', 'SPI1', 'NFATC1', 'KLF9', 'REL', 'ZBTB17', 'FOS', 'RUNX2', 'GFI1', 'NFE2', 'ZNF217', 'NR4A2']	1217.93	29
['RREB1', 'SMAD3', 'ERG', 'FLI1', 'KLF6', 'E2F3', 'BHLHE40', 'ETV6', 'ELF1', 'ELF2', 'RUNX1', 'RFX1', 'JUNB', 'RFX2', 'RUNX2', 'KLF9', 'ZBTB17', 'CIC', 'STAT5A', 'FOXP1', 'RBPJ', 'ZBTB7A']	1217.82	22
['RREB1', 'SMAD3', 'ERG', 'FLI1', 'KLF6', 'E2F3', 'BHLHE40', 'ETV6', 'ELF1', 'ELF2', 'RUNX1', 'ARID3A', 'HMGA1', 'SOX4', 'RFX2', 'ZBTB7A', 'KLF3', 'RARA', 'SPI1', 'NFATC1', 'KLF9', 'STAT5A', 'MEF2D', 'GFI1', 'ZNF217', 'NFE2', 'FOSL2', 'LYL1', 'RUNX2']	1217.79	29
['RREB1', 'SMAD3', 'ERG', 'FLI1', 'ATF6B', 'RUNX1', 'BHLHE40', 'ARID3A', 'ELF1', 'ETV6', 'ELF2', 'CIC', 'RFX2', 'ZBTB7A', 'SPI1', 'RARA', 'NFATC1', 'KLF3', 'E2F3', 'KLF9', 'ZBTB17', 'FOS', 'RBPJ', 'STAT5A']	1217.75	24
['RREB1', 'SMAD3', 'ERG', 'FLI1', 'KLF6', 'E2F3', 'BHLHE40', 'ETV6', 'ELF1', 'ELF2', 'RUNX1', 'ARID3A', 'HMGA1', 'SOX4', 'ST18', 'RUNX2', 'SPI1', 'ZBTB17', 'MEF2C', 'BCL11A', 'FOXP1']	1217.71	21
['RREB1', 'SMAD3', 'ERG', 'FLI1', 'KLF6', 'E2F3', 'BHLHE40', 'ETV6', 'ELF1', 'ELF2', 'RUNX1', 'ARID3A', 'HMGA1', 'SOX4', 'RFX2', 'ZBTB7A', 'KLF3', 'FOSB', 'FOS', 'ZNF217', 'NFE2', 'RUNX2', 'ZBTB16', 'MEF2D', 'KLF9', 'STAT5A', 'NR4A2']	1217.7	27
['RREB1', 'SMAD3', 'ERG', 'FLI1', 'ATF6B', 'RUNX1', 'BHLHE40', 'ARID3A', 'ELF1', 'ETV6', 'ELF2', 'CIC', 'RFX2', 'ZBTB7A', 'SPI1', 'RARA', 'NFATC1', 'KLF3', 'E2F3', 'KLF9', 'MEF2D', 'GFI1', 'ZNF217', 'NFE2', 'FOS', 'STAT5A', 'NR4A2']	1217.67	27
['RREB1', 'SMAD3', 'ERG', 'FLI1', 'KLF6', 'E2F3', 'BHLHE40', 'ETV6', 'ELF1', 'ELF2', 'RUNX1', 'ARID3A', 'CIC', 'RFX2', 'SPI1', 'RARA', 'NFATC1', 'MEF2C', 'KLF9', 'ZBTB17', 'REL', 'GFI1', 'ZNF217', 'NFE2', 'RUNX2', 'FOS', 'NR4A2']	1217.63	27
['RREB1', 'SMAD3', 'ERG', 'FLI1', 'KLF6', 'E2F3', 'BHLHE40', 'ETV6', 'ELF1', 'ELF2', 'RUNX1', 'ARID3A', 'HMGA1', 'SOX4', 'RFX2', 'MEF2C', 'REL', 'KLF9', 'HIVEP2', 'ZBTB16', 'BCL11A', 'RARA']	1217.55	22
['RREB1', 'SMAD3', 'ERG', 'FLI1', 'ATF6B', 'RUNX1', 'BHLHE40', 'ARID3A', 'ELF1', 'ETV6', 'ELF2', 'HMGA1', 'SOX4', 'E2F3', 'KLF3', 'ZBTB16', 'MEF2D', 'ZNF217', 'FOSL2', 'RFX2', 'ZBTB7A', 'NFE2', 'KLF9', 'REL', 'FOS', 'RARA']	1217.54	26
['RREB1', 'SMAD3', 'ERG', 'FLI1', 'KLF6', 'E2F3', 'BHLHE40', 'ETV6', 'ELF1', 'ELF2', 'RUNX1', 'ARID3A', 'CIC', 'RFX2', 'SPI1', 'RARA', 'NFATC1', 'MEF2C', 'KLF9', 'ZBTB17', 'STAT5A', 'BCL11A', 'FOXP1', 'POU2F1']	1217.5	24
['RREB1', 'SMAD3', 'ERG', 'FLI1', 'KLF6', 'E2F3', 'BHLHE40', 'ETV6', 'ELF1', 'ELF2', 'RUNX1', 'ARID3A', 'CIC', 'RFX2', 'SPI1', 'RARA', 'NFATC1', 'MEF2C', 'KLF9', 'MEF2D', 'GFI1', 'ZNF217', 'NFE2', 'STAT5A', 'RUNX2', 'LYL1', 'FOSL2']	1217.48	27
['RREB1', 'SMAD3', 'ERG', 'FLI1', 'KLF6', 'XBP1', 'RUNX1', 'BHLHE40', 'ARID3A', 'ELF1', 'ETV6', 'ELF2', 'CIC', 'RFX2', 'STAT5A', 'KLF9', 'ZBTB17', 'SPI1', 'FOSB', 'FOS', 'RUNX2', 'ZNF217', 'NFE2', 'MEF2C', 'FOSL2']	1217.48	25
['RREB1', 'SMAD3', 'ERG', 'FLI1', 'KLF6', 'E2F3', 'BHLHE40', 'ETV6', 'ELF1', 'ELF2', 'RUNX1', 'ARID3A', 'CIC', 'RFX2', 'JUNB', 'KLF9', 'MEF2D', 'ZNF217', 'NFE2', 'RUNX2', 'REL', 'MEF2C', 'FOSB', 'FOS', 'FOSL2']	1217.48	25
['RREB1', 'SMAD3', 'ERG', 'FLI1', 'KLF6', 'E2F3', 'BHLHE40', 'ETV6', 'ELF1', 'ELF2', 'RUNX1', 'ARID3A', 'HMGA1', 'SOX4', 'RFX2', 'MEF2C', 'STAT5A', 'KLF9', 'MEF2D', 'POU2F1', 'ZNF217', 'NFE2', 'FOS', 'FOSL2', 'ZBTB16', 'RARA']	1217.46	26
['RREB1', 'SMAD3', 'ERG', 'FLI1', 'KLF6', 'E2F3', 'BHLHE40', 'ETV6', 'ELF1', 'ELF2', 'RUNX1', 'RFX1', 'SPI1', 'RARA', 'KLF3', 'ZBTB7A', 'KLF9', 'MEF2D', 'BCL11A', 'FOXP1', 'RFX2', 'LYL1', 'REL', 'RUNX2', 'CIC']	1217.44	25
['RREB1', 'SMAD3', 'ERG', 'FLI1', 'KLF6', 'E2F3', 'BHLHE40', 'ETV6', 'ELF1', 'ELF2', 'RUNX1', 'RFX1', 'JUNB', 'RFX2', 'RUNX2', 'KLF9', 'ZBTB17', 'CIC', 'STAT5A', 'FOS', 'ZNF217', 'FOSB', 'NFE2', 'FOSL2', 'ZBTB7A']	1217.44	25
['RREB1', 'SMAD3', 'ERG', 'FLI1', 'KLF6', 'E2F3', 'BHLHE40', 'ETV6', 'ELF1', 'ELF2', 'RUNX1', 'ARID3A', 'CIC', 'RFX2', 'JUNB', 'KLF9', 'ZBTB17', 'REL', 'NFATC1', 'RUNX2', 'FOS', 'ZNF217', 'NFE2', 'FOSL2', 'MEF2C']	1217.32	25
['RREB1', 'SMAD3', 'ERG', 'FLI1', 'KLF6', 'E2F3', 'BHLHE40', 'ETV6', 'ELF1', 'ELF2', 'RUNX1', 'ARID3A', 'HMGA1', 'SOX4', 'RFX2', 'MEF2C', 'REL', 'KLF9', 'ZBTB17', 'SPI1', 'FOSB', 'ZNF217', 'FOS', 'NFE2', 'POU2F1', 'NR4A2']	1217.27	26
['RREB1', 'SMAD3', 'ERG', 'FLI1', 'KLF6', 'XBP1', 'RUNX1', 'BHLHE40', 'RFX1', 'STAT5A', 'KLF9', 'ZBTB17', 'ELF1', 'RFX2', 'ETV6', 'ELF2', 'CIC', 'SPI1', 'RARA', 'FOS', 'GFI1', 'RUNX2', 'ZNF217', 'NFE2', 'ZBTB7A', 'FOSL2']	1217.12	26
['RREB1', 'SMAD3', 'ERG', 'FLI1', 'KLF6', 'E2F3', 'BHLHE40', 'ETV6', 'ELF1', 'ELF2', 'RUNX1', 'RFX1', 'SPI1', 'FOSB', 'RFX2', 'RUNX2', 'FOS', 'ZNF217', 'NFE2', 'MEF2D', 'CUX1', 'REL', 'KLF3', 'ZBTB7A', 'HMGA1', 'NR4A2']	1217.12	26
['RREB1', 'SMAD3', 'ERG', 'FLI1', 'KLF6', 'E2F3', 'BHLHE40', 'ETV6', 'ELF1', 'ELF2', 'RUNX1', 'ARID3A', 'HMGA1', 'SOX4', 'RFX2', 'ZBTB7A', 'KLF3', 'RARA', 'ZBTB16', 'MEF2D', 'POU2F1', 'KLF9', 'REL', 'ZNF217', 'NFE2', 'NR4A2', 'FOS']	1217.11	27
['RREB1', 'SMAD3', 'ERG', 'FLI1', 'ATF6B', 'RUNX1', 'BHLHE40', 'RFX1', 'ZBTB7A', 'ELF1', 'ETV6', 'ELF2', 'HMGA1', 'RFX2', 'SPI1', 'RARA', 'KLF3', 'E2F3', 'KLF9', 'ZBTB17', 'FOS', 'GFI1', 'ZNF217', 'NFE2', 'REL', 'NR4A2']	1217.08	26
['RREB1', 'SMAD3', 'ERG', 'FLI1', 'KLF6', 'E2F3', 'BHLHE40', 'ETV6', 'ELF1', 'ELF2', 'RUNX1', 'ARID3A', 'CIC', 'RFX2', 'JUNB', 'KLF9', 'ZBTB17', 'STAT5A', 'NFATC1', 'RUNX2', 'FOXP1', 'RBPJ', 'ZBTB7A']	1217	23
['RREB1', 'SMAD3', 'ERG', 'FLI1', 'KLF6', 'E2F3', 'BHLHE40', 'ETV6', 'ELF1', 'ELF2', 'RUNX1', 'RFX1', 'SPI1', 'RARA', 'MEF2C', 'REL', 'RUNX2', 'KLF9', 'ZBTB17', 'GFI1', 'ZNF217', 'RFX2', 'NFE2', 'LYL1', 'FOSL2', 'HMGA1']	1216.88	26
['RREB1', 'SMAD3', 'ERG', 'FLI1', 'KLF6', 'E2F3', 'BHLHE40', 'ETV6', 'ELF1', 'ELF2', 'RUNX1', 'RFX1', 'JUNB', 'RFX2', 'RUNX2', 'KLF9', 'MEF2D', 'ZNF217', 'NFE2', 'STAT5A', 'HMGA1', 'MEF2C', 'FOSB', 'FOS', 'FOSL2']	1216.88	25
['RREB1', 'SMAD3', 'ERG', 'FLI1', 'KLF6', 'E2F3', 'BHLHE40', 'ETV6', 'ELF1', 'ELF2', 'RUNX1', 'ARID3A', 'HMGA1', 'SOX4', 'RFX2', 'MEF2C', 'REL', 'KLF9', 'MEF2D', 'POU2F1', 'BCL11A', 'FOXP1', 'RARA', 'SPI1', 'NFATC1']	1216.84	25
['RREB1', 'SMAD3', 'ERG', 'FLI1', 'KLF6', 'E2F3', 'BHLHE40', 'ETV6', 'ELF1', 'ELF2', 'RUNX1', 'ARID3A', 'HMGA1', 'SOX4', 'RFX2', 'ZBTB7A', 'KLF3', 'FOSB', 'FOS', 'ZNF217', 'NFE2', 'RUNX2', 'SPI1', 'MEF2D', 'CUX1', 'REL', 'NR4A2']	1216.81	27
['RREB1', 'SMAD3', 'ERG', 'FLI1', 'KLF6', 'E2F3', 'BHLHE40', 'ETV6', 'ELF1', 'ELF2', 'RUNX1', 'ARID3A', 'HMGA1', 'SOX4', 'RFX2', 'MEF2C', 'STAT5A', 'KLF9', 'ZBTB17', 'SPI1', 'NFATC1', 'RARA', 'GFI1', 'ZNF217', 'NFE2', 'RUNX2', 'FOS', 'NR4A2']	1216.79	28
['RREB1', 'SMAD3', 'ERG', 'FLI1', 'KLF6', 'E2F3', 'BHLHE40', 'ETV6', 'ELF1', 'ELF2', 'RUNX1', 'ARID3A', 'CIC', 'RFX2', 'JUNB', 'KLF9', 'ZBTB17', 'STAT5A', 'NFATC1', 'POU2F1', 'ZNF217', 'NFE2', 'MEF2C', 'FOXP1']	1216.75	24
['RREB1', 'SMAD3', 'ERG', 'FLI1', 'KLF6', 'E2F3', 'BHLHE40', 'ETV6', 'ELF1', 'ELF2', 'RUNX1', 'ARID3A', 'CIC', 'RFX2', 'JUNB', 'KLF9', 'ZBTB17', 'STAT5A', 'FOSB', 'ZNF217', 'FOS', 'NFE2', 'FOSL2', 'POU2F1', 'ZBTB7A']	1216.64	25
['RREB1', 'SMAD3', 'ERG', 'FLI1', 'KLF6', 'E2F3', 'BHLHE40', 'ETV6', 'ELF1', 'ELF2', 'RUNX1', 'ARID3A', 'HMGA1', 'SOX4', 'RFX2', 'MEF2C', 'REL', 'CUX1', 'MEF2D', 'RUNX2', 'ZNF217', 'NFE2', 'FOS', 'FOSL2', 'SPI1', 'NFATC1', 'RARA']	1216.63	27
['RREB1', 'SMAD3', 'ERG', 'FLI1', 'KLF6', 'XBP1', 'RUNX1', 'BHLHE40', 'RFX1', 'STAT5A', 'KLF9', 'MEF2D', 'ELF1', 'RFX2', 'ETV6', 'ELF2', 'SPI1', 'HMGA1', 'RARA', 'GFI1', 'ZNF217', 'NFE2', 'FOS', 'RUNX2', 'MEF2C', 'FOSL2']	1216.58	26
['RREB1', 'SMAD3', 'ERG', 'FLI1', 'KLF6', 'E2F3', 'BHLHE40', 'ETV6', 'ELF1', 'ELF2', 'RUNX1', 'ARID3A', 'HMGA1', 'SOX4', 'RFX2', 'MEF2C', 'STAT5A', 'KLF9', 'MEF2D', 'RUNX2', 'ZNF217', 'NFE2', 'JUNB', 'FOSB', 'FOS', 'FOSL2']	1216.58	26
['RREB1', 'SMAD3', 'ERG', 'FLI1', 'KLF6', 'XBP1', 'RUNX1', 'BHLHE40', 'ARID3A', 'ELF1', 'ETV6', 'ELF2', 'CIC', 'RFX2', 'STAT5A', 'KLF9', 'ZBTB17', 'SPI1', 'NFATC1', 'RARA', 'FOS', 'GFI1', 'RUNX2', 'ZNF217', 'NFE2', 'ZBTB7A', 'FOSL2']	1216.44	27
['RREB1', 'SMAD3', 'ERG', 'FLI1', 'KLF6', 'E2F3', 'BHLHE40', 'ETV6', 'ELF1', 'ELF2', 'RUNX1', 'ARID3A', 'HMGA1', 'SOX4', 'RFX2', 'MEF2C', 'STAT5A', 'KLF9', 'ZBTB17', 'JUNB', 'ZNF217', 'NFE2', 'RUNX2', 'NFATC1', 'FOS', 'FOSL2']	1216.42	26
['RREB1', 'SMAD3', 'ERG', 'FLI1', 'KLF6', 'E2F3', 'BHLHE40', 'ETV6', 'ELF1', 'ELF2', 'RUNX1', 'ARID3A', 'CIC', 'RFX2', 'SPI1', 'FOSB', 'FOS', 'ZNF217', 'NFE2', 'RUNX2', 'MEF2D', 'MEF2C', 'CUX1', 'REL', 'NR4A2']	1216.4	25
['RREB1', 'SMAD3', 'ERG', 'FLI1', 'KLF6', 'E2F3', 'BHLHE40', 'ETV6', 'ELF1', 'ELF2', 'RUNX1', 'RFX1', 'SPI1', 'RARA', 'KLF3', 'ZBTB7A', 'KLF9', 'MEF2D', 'GFI1', 'ZNF217', 'RFX2', 'NFE2', 'LYL1', 'FOSL2', 'HMGA1', 'KLF2', 'STAT5A']	1216.33	27
['RREB1', 'SMAD3', 'ERG', 'FLI1', 'KLF6', 'E2F3', 'BHLHE40', 'ETV6', 'ELF1', 'ELF2', 'RUNX1', 'ARID3A', 'HMGA1', 'SOX4', 'RFX2', 'MEF2C', 'REL', 'KLF9', 'MEF2D', 'POU2F1', 'ZNF217', 'NFE2', 'FOXP1', 'NFATC1', 'JUNB']	1216.12	25
['RREB1', 'SMAD3', 'ERG', 'FLI1', 'KLF6', 'E2F3', 'BHLHE40', 'ETV6', 'ELF1', 'ELF2', 'RUNX1', 'RFX1', 'SPI1', 'RARA', 'MEF2C', 'STAT5A', 'KLF9', 'MEF2D', 'RUNX2', 'BCL11A', 'FOXP1', 'RFX2', 'LYL1', 'CIC']	1216.08	24
['RREB1', 'SMAD3', 'ERG', 'FLI1', 'KLF6', 'E2F3', 'BHLHE40', 'ETV6', 'ELF1', 'ELF2', 'RUNX1', 'ARID3A', 'HMGA1', 'SOX4', 'RFX2', 'ZBTB7A', 'JUNB', 'KLF9', 'MEF2D', 'ZNF217', 'NFE2', 'POU2F1', 'REL', 'FOSB', 'FOS', 'FOSL2']	1216.04	26
['RREB1', 'SMAD3', 'ERG', 'FLI1', 'ATF6B', 'RUNX1', 'BHLHE40', 'ARID3A', 'ELF1', 'ETV6', 'ELF2', 'HMGA1', 'SOX4', 'E2F3', 'KLF3', 'ZBTB16', 'MEF2D', 'ZNF217', 'NR4A2', 'ZBTB7A', 'RFX2', 'NFE2', 'KLF9', 'REL', 'RARA', 'FOS']	1215.92	26
['RREB1', 'SMAD3', 'ERG', 'FLI1', 'KLF6', 'E2F3', 'BHLHE40', 'ETV6', 'ELF1', 'ELF2', 'RUNX1', 'ARID3A', 'HMGA1', 'SOX4', 'RFX2', 'MEF2C', 'REL', 'KLF9', 'MEF2D', 'RUNX2', 'BCL11A', 'FOXP1', 'RARA', 'ZBTB16']	1215.92	24
['RREB1', 'SMAD3', 'ERG', 'FLI1', 'KLF6', 'E2F3', 'BHLHE40', 'ETV6', 'ELF1', 'ELF2', 'RUNX1', 'ARID3A', 'HMGA1', 'SOX4', 'RFX2', 'ZBTB7A', 'JUNB', 'KLF9', 'ZBTB17', 'REL', 'NFATC1', 'POU2F1', 'ZNF217', 'NFE2', 'FOS', 'FOSL2']	1215.88	26
['RREB1', 'SMAD3', 'ERG', 'FLI1', 'KLF6', 'E2F3', 'BHLHE40', 'ETV6', 'ELF1', 'ELF2', 'RUNX1', 'ARID3A', 'HMGA1', 'SOX4', 'RFX2', 'MEF2C', 'STAT5A', 'KLF9', 'MEF2D', 'POU2F1', 'ZNF217', 'NFE2', 'FOS', 'NR4A2', 'ZBTB16', 'RARA']	1215.85	26
['RREB1', 'SMAD3', 'ERG', 'FLI1', 'KLF6', 'XBP1', 'RUNX1', 'BHLHE40', 'ARID3A', 'ELF1', 'ETV6', 'ELF2', 'CIC', 'RFX2', 'STAT5A', 'KLF9', 'ZBTB17', 'SPI1', 'FOSB', 'FOS', 'RUNX2', 'ZNF217', 'NFE2', 'MEF2C', 'NR4A2']	1215.8	25
['RREB1', 'SMAD3', 'ERG', 'FLI1', 'KLF6', 'E2F3', 'BHLHE40', 'ETV6', 'ELF1', 'ELF2', 'RUNX1', 'RFX1', 'SPI1', 'RARA', 'KLF3', 'ZBTB7A', 'KLF9', 'MEF2D', 'BCL11A', 'FOXP1', 'BCL6', 'HMGA1', 'RUNX2', 'REL']	1215.79	24
['RREB1', 'SMAD3', 'ERG', 'FLI1', 'KLF6', 'E2F3', 'BHLHE40', 'ETV6', 'ELF1', 'ELF2', 'RUNX1', 'ARID3A', 'CIC', 'RFX2', 'SPI1', 'RARA', 'NFATC1', 'KLF3', 'ZBTB7A', 'KLF9', 'REL', 'MEF2D', 'GFI1', 'ZNF217', 'NFE2', 'POU2F1', 'FOSL2', 'FOS']	1215.64	28
['RREB1', 'SMAD3', 'ERG', 'FLI1', 'KLF6', 'XBP1', 'RUNX1', 'BHLHE40', 'RFX1', 'STAT5A', 'KLF9', 'ZBTB17', 'ELF1', 'RFX2', 'ETV6', 'ELF2', 'CIC', 'SPI1', 'RARA', 'FOS', 'GFI1', 'RUNX2', 'ZNF217', 'NFE2', 'ZBTB7A', 'NR4A2']	1215.5	26
['RREB1', 'SMAD3', 'ERG', 'FLI1', 'KLF6', 'E2F3', 'BHLHE40', 'ETV6', 'ELF1', 'ELF2', 'RUNX1', 'ARID3A', 'CIC', 'RFX2', 'SPI1', 'RARA', 'NFATC1', 'MEF2C', 'KLF9', 'MEF2D', 'BCL11A', 'FOXP1', 'LYL1', 'RUNX2', 'STAT5A']	1215.4	25
['RREB1', 'SMAD3', 'ERG', 'FLI1', 'ATF6B', 'RUNX1', 'BHLHE40', 'ARID3A', 'ELF1', 'ETV6', 'ELF2', 'CIC', 'RFX2', 'ZBTB7A', 'JUNB', 'KLF9', 'ZBTB17', 'STAT5A', 'FOSB', 'FOS', 'ZNF217', 'FOSL2', 'NFE2', 'E2F3']	1215.33	24
['RREB1', 'SMAD3', 'ERG', 'FLI1', 'ATF6B', 'RUNX1', 'BHLHE40', 'RFX1', 'ZBTB7A', 'ELF1', 'ETV6', 'ELF2', 'CIC', 'RFX2', 'SPI1', 'FOSB', 'FOS', 'ZNF217', 'NFE2', 'ZBTB17', 'KLF9', 'KLF3', 'E2F3', 'STAT5A', 'FOSL2']	1215.28	25
['RREB1', 'SMAD3', 'ERG', 'FLI1', 'KLF6', 'E2F3', 'BHLHE40', 'ETV6', 'ELF1', 'ELF2', 'MAFK', 'ZBTB17', 'ZBTB7A', 'KLF9', 'REL', 'RFX2', 'JUNB', 'RFX1', 'RUNX2', 'ZNF217', 'NFE2', 'FOXP1']	1215.27	22
['RREB1', 'SMAD3', 'ERG', 'FLI1', 'KLF6', 'E2F3', 'BHLHE40', 'ETV6', 'ELF1', 'ELF2', 'RUNX1', 'ARID3A', 'HMGA1', 'SOX4', 'RFX2', 'MEF2C', 'REL', 'CUX1', 'MEF2D', 'RUNX2', 'ZNF217', 'NFE2', 'FOS', 'NR4A2', 'SPI1', 'NFATC1', 'RARA']	1215.07	27
['RREB1', 'SMAD3', 'ERG', 'FLI1', 'ATF6B', 'RUNX1', 'BHLHE40', 'RFX1', 'ZBTB7A', 'ELF1', 'ETV6', 'ELF2', 'CIC', 'RFX2', 'SPI1', 'RARA', 'KLF3', 'E2F3', 'KLF9', 'MEF2D', 'GFI1', 'ZNF217', 'NFE2', 'FOS', 'REL', 'FOSL2']	1215.04	26
['RREB1', 'SMAD3', 'ERG', 'FLI1', 'ATF6B', 'RUNX1', 'BHLHE40', 'RFX1', 'ZBTB7A', 'ELF1', 'ETV6', 'ELF2', 'HMGA1', 'RFX2', 'SPI1', 'FOSB', 'FOS', 'ZNF217', 'NFE2', 'ZBTB17', 'KLF9', 'XBP1', 'STAT5A', 'FOSL2']	1215	24
['RREB1', 'SMAD3', 'ERG', 'FLI1', 'ATF6B', 'RUNX1', 'BHLHE40', 'RFX1', 'ZBTB7A', 'ELF1', 'ETV6', 'ELF2', 'HMGA1', 'RFX2', 'JUNB', 'KLF9', 'MEF2D', 'ZNF217', 'NFE2', 'REL', 'E2F3', 'FOSB', 'FOS', 'FOSL2']	1215	24
['RREB1', 'SMAD3', 'ERG', 'FLI1', 'ATF6B', 'RUNX1', 'BHLHE40', 'RFX1', 'ZBTB7A', 'ELF1', 'ETV6', 'ELF2', 'CIC', 'RFX2', 'SPI1', 'RARA', 'XBP1', 'MEF2D', 'FOS', 'ZNF217', 'NFE2', 'CUX1', 'FOSL2']	1215	23
['RREB1', 'SMAD3', 'ERG', 'FLI1', 'KLF6', 'XBP1', 'RUNX1', 'BHLHE40', 'ARID3A', 'ELF1', 'ETV6', 'ELF2', 'HMGA1', 'SOX4', 'RFX2', 'CUX1', 'MEF2D', 'KLF2', 'RARA', 'ZBTB7A', 'SPI1', 'NFATC1', 'BCL11A']	1215	23
['RREB1', 'SMAD3', 'ERG', 'FLI1', 'KLF6', 'XBP1', 'RUNX1', 'BHLHE40', 'RFX1', 'STAT5A', 'KLF9', 'MEF2D', 'ELF1', 'RFX2', 'ETV6', 'ELF2', 'SPI1', 'HMGA1', 'RARA', 'GFI1', 'ZNF217', 'NFE2', 'FOS', 'RUNX2', 'MEF2C', 'NR4A2']	1214.96	26
['RREB1', 'SMAD3', 'ERG', 'FLI1', 'KLF6', 'E2F3', 'BHLHE40', 'ETV6', 'ELF1', 'ELF2', 'RUNX1', 'ARID3A', 'CIC', 'RFX2', 'JUNB', 'CUX1', 'MEF2D', 'REL', 'ZNF217', 'NFE2', 'RUNX2', 'ZBTB7A', 'NFATC1', 'FOS', 'FOSL2']	1214.96	25
['RREB1', 'SMAD3', 'ERG', 'FLI1', 'KLF6', 'E2F3', 'BHLHE40', 'ETV6', 'ELF1', 'ELF2', 'RUNX1', 'ARID3A', 'HMGA1', 'SOX4', 'RFX2', 'ZBTB7A', 'KLF3', 'RARA', 'SPI1', 'NFATC1', 'KLF9', 'STAT5A', 'MEF2D', 'GFI1', 'ZNF217', 'NFE2', 'FOSL2', 'POU2F1', 'FOS']	1214.9	29
['RREB1', 'SMAD3', 'ERG', 'FLI1', 'KLF6', 'XBP1', 'RUNX1', 'BHLHE40', 'ARID3A', 'ELF1', 'ETV6', 'ELF2', 'CIC', 'RFX2', 'STAT5A', 'KLF9', 'ZBTB17', 'SPI1', 'NFATC1', 'RARA', 'FOS', 'GFI1', 'RUNX2', 'ZNF217', 'NFE2', 'ZBTB7A', 'NR4A2']	1214.89	27
['RREB1', 'SMAD3', 'ERG', 'FLI1', 'KLF6', 'E2F3', 'BHLHE40', 'ETV6', 'ELF1', 'ELF2', 'RUNX1', 'RFX1', 'SPI1', 'RARA', 'KLF3', 'ZBTB7A', 'KLF9', 'ZBTB17', 'REL', 'HIVEP2', 'BCL11A', 'RFX2', 'LYL1', 'HMGA1']	1214.79	24
['RREB1', 'SMAD3', 'ERG', 'FLI1', 'ATF6B', 'RUNX1', 'BHLHE40', 'ARID3A', 'ELF1', 'ETV6', 'ELF2', 'HMGA1', 'SOX4', 'XBP1', 'ZBTB17', 'STAT5A', 'RFX2', 'KLF9', 'ZBTB7A', 'SPI1', 'FOSB', 'FOS', 'NFE2', 'ZNF217', 'FOSL2']	1214.76	25
['RREB1', 'SMAD3', 'ERG', 'FLI1', 'ATF6B', 'RUNX1', 'BHLHE40', 'ARID3A', 'ELF1', 'ETV6', 'ELF2', 'HMGA1', 'SOX4', 'E2F3', 'JUNB', 'RFX2', 'ZBTB7A', 'KLF9', 'MEF2D', 'ZNF217', 'NFE2', 'REL', 'FOSB', 'FOS', 'FOSL2']	1214.76	25
['RREB1', 'SMAD3', 'ERG', 'FLI1', 'KLF6', 'XBP1', 'RUNX1', 'BHLHE40', 'ARID3A', 'ELF1', 'ETV6', 'ELF2', 'HMGA1', 'SOX4', 'RFX2', 'STAT5A', 'KLF9', 'ZBTB7A', 'MEF2D', 'KLF2', 'RARA', 'ZBTB16', 'BCL11A']	1214.74	23
['RREB1', 'SMAD3', 'ERG', 'FLI1', 'KLF6', 'E2F3', 'BHLHE40', 'ETV6', 'ELF1', 'ELF2', 'RUNX1', 'RFX1', 'SPI1', 'RARA', 'MEF2C', 'REL', 'RUNX2', 'KLF9', 'ZBTB17', 'BCL11A', 'FOXP1', 'RFX2', 'LYL1', 'HMGA1']	1214.67	24
['RREB1', 'SMAD3', 'ERG', 'FLI1', 'ATF6B', 'RUNX1', 'BHLHE40', 'ARID3A', 'ELF1', 'ETV6', 'ELF2', 'HMGA1', 'SOX4', 'E2F3', 'JUNB', 'RFX2', 'ZBTB7A', 'KLF9', 'ZBTB17', 'REL', 'NFATC1', 'FOS', 'NFE2', 'ZNF217', 'FOSL2']	1214.6	25
['RREB1', 'SMAD3', 'ERG', 'FLI1', 'KLF6', 'XBP1', 'RUNX1', 'BHLHE40', 'ARID3A', 'ELF1', 'ETV6', 'ELF2', 'CIC', 'RFX2', 'STAT5A', 'KLF9', 'MEF2D', 'JUNB', 'RUNX2', 'FOS', 'ZNF217', 'NFE2', 'FOSL2', 'FOSB', 'ZBTB7A']	1214.52	25
['RREB1', 'SMAD3', 'ERG', 'FLI1', 'KLF6', 'E2F3', 'BHLHE40', 'ETV6', 'ELF1', 'ELF2', 'RUNX1', 'ARID3A', 'HMGA1', 'SOX4', 'RFX2', 'ZBTB7A', 'KLF3', 'FOSB', 'FOS', 'ZNF217', 'NFE2', 'RUNX2', 'ZBTB16', 'MEF2D', 'KLF9', 'REL', 'FOSL2']	1214.48	27
['RREB1', 'SMAD3', 'ERG', 'FLI1', 'ATF6B', 'RUNX1', 'BHLHE40', 'ARID3A', 'ELF1', 'ETV6', 'ELF2', 'CIC', 'RFX2', 'ZBTB7A', 'SPI1', 'RARA', 'NFATC1', 'KLF3', 'E2F3', 'KLF9', 'MEF2D', 'GFI1', 'ZNF217', 'NFE2', 'FOS', 'REL', 'FOSL2']	1214.44	27
['RREB1', 'SMAD3', 'ERG', 'FLI1', 'KLF6', 'E2F3', 'BHLHE40', 'ETV6', 'ELF1', 'ELF2', 'MAFK', 'ZBTB17', 'ZBTB7A', 'KLF9', 'REL', 'RFX2', 'SPI1', 'KLF3', 'RFX1', 'RARA', 'FOS', 'RUNX2', 'NFE2', 'ZNF217', 'FOSL2']	1214.44	25
['RREB1', 'SMAD3', 'ERG', 'FLI1', 'KLF6', 'E2F3', 'BHLHE40', 'ETV6', 'ELF1', 'ELF2', 'RUNX1', 'ARID3A', 'HMGA1', 'SOX4', 'RFX2', 'ZBTB7A', 'JUNB', 'KLF9', 'ZBTB17', 'REL', 'NFATC1', 'RUNX2', 'FOS', 'RBPJ']	1214.38	24
['RREB1', 'SMAD3', 'ERG', 'FLI1', 'KLF6', 'E2F3', 'BHLHE40', 'ETV6', 'ELF1', 'ELF2', 'RUNX1', 'ARID3A', 'CIC', 'RFX2', 'SPI1', 'RARA', 'NFATC1', 'MEF2C', 'KLF9', 'MEF2D', 'GFI1', 'ZNF217', 'NFE2', 'STAT5A', 'POU2F1', 'FOS', 'FOSL2']	1214.37	27
['RREB1', 'SMAD3', 'ERG', 'FLI1', 'KLF6', 'XBP1', 'RUNX1', 'BHLHE40', 'ARID3A', 'ELF1', 'ETV6', 'ELF2', 'CIC', 'RFX2', 'STAT5A', 'KLF9', 'ZBTB17', 'JUNB', 'RUNX2', 'FOS', 'ZNF217', 'NFE2', 'FOSL2', 'NFATC1', 'ZBTB7A']	1214.36	25
['RREB1', 'SMAD3', 'ERG', 'FLI1', 'ATF6B', 'RUNX1', 'BHLHE40', 'ARID3A', 'ELF1', 'ETV6', 'ELF2', 'CIC', 'RFX2', 'ZBTB7A', 'SPI1', 'RARA', 'NFATC1', 'XBP1', 'MEF2D', 'FOS', 'ZNF217', 'NFE2', 'CUX1', 'FOSL2']	1214.33	24
['RREB1', 'SMAD3', 'ERG', 'FLI1', 'KLF6', 'E2F3', 'BHLHE40', 'ETV6', 'ELF1', 'ELF2', 'RUNX1', 'RFX1', 'SPI1', 'RARA', 'KLF3', 'ZBTB7A', 'KLF9', 'ZBTB17', 'STAT5A', 'RFX2', 'LYL1', 'CIC', 'RUNX2', 'FOSL2', 'GFI1', 'ZNF217', 'NFE2']	1214.33	27
['RREB1', 'SMAD3', 'ERG', 'FLI1', 'KLF6', 'E2F3', 'BHLHE40', 'ETV6', 'ELF1', 'ELF2', 'RUNX1', 'RFX1', 'SPI1', 'RARA', 'MEF2C', 'STAT5A', 'KLF9', 'MEF2D', 'RUNX2', 'BCL11A', 'FOXP1', 'BCL6', 'HMGA1']	1214.3	23
['RREB1', 'SMAD3', 'ERG', 'FLI1', 'KLF6', 'E2F3', 'BHLHE40', 'ETV6', 'ELF1', 'ELF2', 'RUNX1', 'RFX1', 'SPI1', 'RARA', 'KLF3', 'ZBTB7A', 'KLF9', 'MEF2D', 'BCL11A', 'FOXP1', 'RFX2', 'LYL1', 'STAT5A', 'HMGA1', 'KLF2']	1214.16	25
['RREB1', 'SMAD3', 'ERG', 'FLI1', 'KLF6', 'E2F3', 'BHLHE40', 'ETV6', 'ELF1', 'ELF2', 'RUNX1', 'ARID3A', 'CIC', 'RFX2', 'SPI1', 'RARA', 'NFATC1', 'KLF3', 'ZBTB7A', 'KLF9', 'REL', 'MEF2D', 'GFI1', 'ZNF217', 'NFE2', 'POU2F1', 'NR4A2', 'FOS']	1214.14	28
['RREB1', 'SMAD3', 'ERG', 'FLI1', 'KLF6', 'XBP1', 'RUNX1', 'BHLHE40', 'RFX1', 'STAT5A', 'KLF9', 'ZBTB17', 'ELF1', 'RFX2', 'ETV6', 'ELF2', 'HMGA1', 'SPI1', 'RARA', 'LYL1', 'ZBTB7A', 'RUNX2', 'GFI1', 'NFE2', 'ZNF217', 'FOSL2']	1214.04	26
['RREB1', 'SMAD3', 'ERG', 'FLI1', 'KLF6', 'E2F3', 'BHLHE40', 'ETV6', 'ELF1', 'ELF2', 'RUNX1', 'ARID3A', 'HMGA1', 'SOX4', 'ST18', 'POU2F1', 'SPI1', 'MEF2D', 'MEF2C', 'ZNF217', 'NR4A2', 'NFE2', 'FOXP1']	1213.91	23
['RREB1', 'SMAD3', 'ERG', 'FLI1', 'KLF6', 'E2F3', 'BHLHE40', 'ETV6', 'ELF1', 'ELF2', 'RUNX1', 'ARID3A', 'CIC', 'RFX2', 'SPI1', 'RARA', 'NFATC1', 'KLF3', 'ZBTB7A', 'KLF9', 'STAT5A', 'ZBTB17', 'LYL1', 'FOSL2', 'GFI1', 'NFE2', 'ZNF217', 'RUNX2']	1213.79	28
['RREB1', 'SMAD3', 'ERG', 'FLI1', 'ATF6B', 'RUNX1', 'BHLHE40', 'ARID3A', 'ELF1', 'ETV6', 'ELF2', 'HMGA1', 'SOX4', 'E2F3', 'KLF3', 'SPI1', 'ZBTB7A', 'RARA', 'NFATC1', 'RFX2', 'KLF9', 'MEF2D', 'GFI1', 'ZNF217', 'NFE2', 'FOS', 'STAT5A', 'FOSL2']	1213.71	28
['RREB1', 'SMAD3', 'ERG', 'FLI1', 'KLF6', 'E2F3', 'BHLHE40', 'ETV6', 'ELF1', 'ELF2', 'RUNX1', 'ARID3A', 'HMGA1', 'SOX4', 'RFX2', 'MEF2C', 'REL', 'KLF9', 'ZBTB17', 'SPI1', 'NFATC1', 'RARA', 'GFI1', 'ZNF217', 'NFE2', 'RUNX2', 'FOS', 'FOSL2']	1213.68	28
['RREB1', 'SMAD3', 'ERG', 'FLI1', 'ATF6B', 'RUNX1', 'BHLHE40', 'RFX1', 'ZBTB7A', 'ELF1', 'ETV6', 'ELF2', 'CIC', 'RFX2', 'SPI1', 'FOSB', 'FOS', 'ZNF217', 'NFE2', 'ZBTB17', 'KLF9', 'KLF3', 'E2F3', 'STAT5A', 'NR4A2']	1213.6	25
['RREB1', 'SMAD3', 'ERG', 'FLI1', 'KLF6', 'E2F3', 'BHLHE40', 'ETV6', 'ELF1', 'ELF2', 'RUNX1', 'ARID3A', 'HMGA1', 'SOX4', 'RFX2', 'ZBTB7A', 'KLF3', 'RARA', 'SPI1', 'NFATC1', 'KLF9', 'STAT5A', 'MEF2D', 'GFI1', 'ZNF217', 'NFE2', 'NR4A2', 'FOS', 'POU2F1']	1213.45	29
['RREB1', 'SMAD3', 'ERG', 'FLI1', 'ATF6B', 'RUNX1', 'BHLHE40', 'RFX1', 'ZBTB7A', 'ELF1', 'ETV6', 'ELF2', 'CIC', 'RFX2', 'SPI1', 'RARA', 'KLF3', 'E2F3', 'KLF9', 'MEF2D', 'GFI1', 'ZNF217', 'NFE2', 'FOS', 'REL', 'NR4A2']	1213.42	26
['RREB1', 'SMAD3', 'ERG', 'FLI1', 'KLF6', 'E2F3', 'BHLHE40', 'ETV6', 'ELF1', 'ELF2', 'RUNX1', 'ARID3A', 'HMGA1', 'SOX4', 'RFX2', 'ZBTB7A', 'KLF3', 'RARA', 'SPI1', 'NFATC1', 'KLF9', 'REL', 'MEF2D', 'GFI1', 'ZNF217', 'NFE2', 'RUNX2', 'LYL1', 'FOSL2']	1213.34	29
['RREB1', 'SMAD3', 'ERG', 'FLI1', 'KLF6', 'E2F3', 'BHLHE40', 'ETV6', 'ELF1', 'ELF2', 'RUNX1', 'RFX1', 'SPI1', 'RARA', 'MEF2C', 'STAT5A', 'KLF9', 'ZBTB17', 'RFX2', 'LYL1', 'HMGA1', 'HIVEP2', 'BCL11A']	1213.26	23
['RREB1', 'SMAD3', 'ERG', 'FLI1', 'ATF6B', 'RUNX1', 'BHLHE40', 'RFX1', 'ZBTB7A', 'ELF1', 'ETV6', 'ELF2', 'HMGA1', 'RFX2', 'SPI1', 'FOSB', 'FOS', 'ZNF217', 'NFE2', 'ZBTB17', 'KLF9', 'XBP1', 'STAT5A', 'NR4A2']	1213.25	24
['RREB1', 'SMAD3', 'ERG', 'FLI1', 'KLF6', 'E2F3', 'BHLHE40', 'ETV6', 'ELF1', 'ELF2', 'RUNX1', 'RFX1', 'SPI1', 'RARA', 'MEF2C', 'REL', 'RUNX2', 'KLF9', 'MEF2D', 'GFI1', 'ZNF217', 'RFX2', 'NFE2', 'LYL1', 'FOSL2', 'CIC']	1213.23	26
['RREB1', 'SMAD3', 'ERG', 'FLI1', 'ATF6B', 'RUNX1', 'BHLHE40', 'RFX1', 'ZBTB7A', 'ELF1', 'ETV6', 'ELF2', 'CIC', 'RFX2', 'SPI1', 'RARA', 'XBP1', 'MEF2D', 'FOS', 'ZNF217', 'NFE2', 'CUX1', 'NR4A2']	1213.17	23
['RREB1', 'SMAD3', 'ERG', 'FLI1', 'KLF6', 'E2F3', 'BHLHE40', 'ETV6', 'ELF1', 'ELF2', 'RUNX1', 'RFX1', 'SPI1', 'RARA', 'KLF3', 'ZBTB7A', 'KLF9', 'MEF2D', 'GFI1', 'ZNF217', 'RFX2', 'NFE2', 'LYL1', 'FOXP1', 'NR4A2', 'STAT5A', 'HMGA1', 'RUNX2']	1213.14	28
['RREB1', 'SMAD3', 'ERG', 'FLI1', 'KLF6', 'E2F3', 'BHLHE40', 'ETV6', 'ELF1', 'ELF2', 'RUNX1', 'ARID3A', 'HMGA1', 'SOX4', 'RFX2', 'MEF2C', 'STAT5A', 'KLF9', 'MEF2D', 'RUNX2', 'ZNF217', 'NFE2', 'ZBTB16', 'FOSB', 'FOS', 'FOSL2']	1213.12	26
['RREB1', 'SMAD3', 'ERG', 'FLI1', 'ATF6B', 'RUNX1', 'BHLHE40', 'ARID3A', 'ELF1', 'ETV6', 'ELF2', 'HMGA1', 'SOX4', 'XBP1', 'ZBTB17', 'STAT5A', 'RFX2', 'KLF9', 'ZBTB7A', 'SPI1', 'FOSB', 'FOS', 'NFE2', 'ZNF217', 'NR4A2']	1213.08	25
['RREB1', 'SMAD3', 'ERG', 'FLI1', 'KLF6', 'E2F3', 'BHLHE40', 'ETV6', 'ELF1', 'ELF2', 'RUNX1', 'RFX1', 'SPI1', 'RARA', 'MEF2C', 'REL', 'RUNX2', 'CUX1', 'MEF2D', 'RFX2', 'CIC', 'ZNF217', 'NFE2', 'FOXP1', 'NR4A2']	1213	25
['RREB1', 'SMAD3', 'ERG', 'FLI1', 'ATF6B', 'RUNX1', 'BHLHE40', 'RFX1', 'ZBTB7A', 'ELF1', 'ETV6', 'ELF2', 'CIC', 'RFX2', 'SPI1', 'RARA', 'KLF3', 'E2F3', 'KLF9', 'ZBTB17', 'FOS', 'RBPJ', 'REL']	1212.96	23
['RREB1', 'SMAD3', 'ERG', 'FLI1', 'KLF6', 'E2F3', 'BHLHE40', 'ETV6', 'ELF1', 'ELF2', 'RUNX1', 'ARID3A', 'HMGA1', 'SOX4', 'RFX2', 'ZBTB7A', 'KLF3', 'FOSB', 'FOS', 'ZNF217', 'NFE2', 'RUNX2', 'ZBTB16', 'MEF2D', 'KLF9', 'REL', 'NR4A2']	1212.93	27
['RREB1', 'SMAD3', 'ERG', 'FLI1', 'ATF6B', 'RUNX1', 'BHLHE40', 'ARID3A', 'ELF1', 'ETV6', 'ELF2', 'CIC', 'RFX2', 'ZBTB7A', 'SPI1', 'RARA', 'NFATC1', 'KLF3', 'E2F3', 'KLF9', 'MEF2D', 'GFI1', 'ZNF217', 'NFE2', 'FOS', 'REL', 'NR4A2']	1212.89	27
['RREB1', 'SMAD3', 'ERG', 'FLI1', 'KLF6', 'E2F3', 'BHLHE40', 'ETV6', 'ELF1', 'ELF2', 'RUNX1', 'ARID3A', 'CIC', 'RFX2', 'SPI1', 'RARA', 'NFATC1', 'MEF2C', 'KLF9', 'MEF2D', 'GFI1', 'ZNF217', 'NFE2', 'STAT5A', 'POU2F1', 'FOS', 'NR4A2']	1212.81	27
['RREB1', 'SMAD3', 'ERG', 'FLI1', 'ATF6B', 'RUNX1', 'BHLHE40', 'RFX1', 'ZBTB7A', 'ELF1', 'ETV6', 'ELF2', 'HMGA1', 'RFX2', 'JUNB', 'KLF9', 'ZBTB17', 'REL', 'E2F3', 'FOS', 'RBPJ']	1212.81	21
['RREB1', 'SMAD3', 'ERG', 'FLI1', 'KLF6', 'E2F3', 'BHLHE40', 'ETV6', 'ELF1', 'ELF2', 'MAFK', 'ZBTB17', 'ZBTB7A', 'KLF9', 'REL', 'RFX2', 'SPI1', 'KLF3', 'RFX1', 'RARA', 'FOS', 'RUNX2', 'NFE2', 'ZNF217', 'NR4A2']	1212.76	25
['RREB1', 'SMAD3', 'ERG', 'FLI1', 'KLF6', 'E2F3', 'BHLHE40', 'ETV6', 'ELF1', 'ELF2', 'RUNX1', 'ARID3A', 'CIC', 'RFX2', 'SPI1', 'RARA', 'NFATC1', 'MEF2C', 'KLF9', 'MEF2D', 'GFI1', 'ZNF217', 'NFE2', 'REL', 'RUNX2', 'LYL1', 'FOSL2']	1212.7	27
['RREB1', 'SMAD3', 'ERG', 'FLI1', 'ATF6B', 'RUNX1', 'BHLHE40', 'ARID3A', 'ELF1', 'ETV6', 'ELF2', 'HMGA1', 'SOX4', 'E2F3', 'KLF3', 'SPI1', 'ST18', 'MEF2D', 'BCL11A', 'FOXP1']	1212.65	20
['RREB1', 'SMAD3', 'ERG', 'FLI1', 'ATF6B', 'RUNX1', 'BHLHE40', 'ARID3A', 'ELF1', 'ETV6', 'ELF2', 'CIC', 'RFX2', 'ZBTB7A', 'SPI1', 'RARA', 'NFATC1', 'XBP1', 'MEF2D', 'FOS', 'ZNF217', 'NFE2', 'CUX1', 'NR4A2']	1212.58	24
['RREB1', 'SMAD3', 'ERG', 'FLI1', 'KLF6', 'E2F3', 'BHLHE40', 'ETV6', 'ELF1', 'ELF2', 'RUNX1', 'ARID3A', 'HMGA1', 'SOX4', 'RFX2', 'MEF2C', 'REL', 'KLF9', 'MEF2D', 'POU2F1', 'ZNF217', 'NFE2', 'FOS', 'FOSL2', 'ZBTB16', 'RARA']	1212.5	26
['RREB1', 'SMAD3', 'ERG', 'FLI1', 'KLF6', 'E2F3', 'BHLHE40', 'ETV6', 'ELF1', 'ELF2', 'RUNX1', 'ARID3A', 'CIC', 'RFX2', 'SPI1', 'RARA', 'NFATC1', 'MEF2C', 'CUX1', 'MEF2D', 'REL', 'RUNX2', 'ZNF217', 'NFE2', 'FOXP1', 'NR4A2']	1212.46	26
['RREB1', 'SMAD3', 'ERG', 'FLI1', 'KLF6', 'XBP1', 'RUNX1', 'BHLHE40', 'RFX1', 'STAT5A', 'KLF9', 'ZBTB17', 'ELF1', 'RFX2', 'ETV6', 'ELF2', 'HMGA1', 'SPI1', 'RARA', 'LYL1', 'ZBTB7A', 'RUNX2', 'GFI1', 'NFE2', 'ZNF217', 'NR4A2']	1212.42	26
['RREB1', 'SMAD3', 'ERG', 'FLI1', 'ATF6B', 'RUNX1', 'BHLHE40', 'ARID3A', 'ELF1', 'ETV6', 'ELF2', 'CIC', 'RFX2', 'ZBTB7A', 'SPI1', 'RARA', 'NFATC1', 'KLF3', 'E2F3', 'KLF9', 'ZBTB17', 'FOS', 'RBPJ', 'REL']	1212.38	24
['RREB1', 'SMAD3', 'ERG', 'FLI1', 'KLF6', 'E2F3', 'BHLHE40', 'ETV6', 'ELF1', 'ELF2', 'RUNX1', 'RFX1', 'SPI1', 'RARA', 'KLF3', 'ZBTB7A', 'CUX1', 'MEF2D', 'RFX2', 'CIC', 'REL', 'RUNX2', 'BCL11A', 'FOXP1']	1212.38	24
['RREB1', 'SMAD3', 'ERG', 'FLI1', 'KLF6', 'E2F3', 'BHLHE40', 'ETV6', 'ELF1', 'ELF2', 'RUNX1', 'ARID3A', 'HMGA1', 'SOX4', 'ST18', 'RUNX2', 'SPI1', 'MEF2D', 'MEF2C', 'ZNF217', 'NR4A2', 'NFE2', 'FOSB', 'FOS']	1212.33	24
['RREB1', 'SMAD3', 'ERG', 'FLI1', 'KLF6', 'E2F3', 'BHLHE40', 'ETV6', 'ELF1', 'ELF2', 'RUNX1', 'RFX1', 'SPI1', 'FOSB', 'RFX2', 'RUNX2', 'FOS', 'ZNF217', 'NFE2', 'MEF2D', 'CUX1', 'REL', 'MEF2C', 'HMGA1', 'FOSL2']	1212.32	25
['RREB1', 'SMAD3', 'ERG', 'FLI1', 'KLF6', 'E2F3', 'BHLHE40', 'ETV6', 'ELF1', 'ELF2', 'RUNX1', 'RFX1', 'JUNB', 'RFX2', 'RUNX2', 'KLF9', 'ZBTB17', 'CIC', 'REL', 'FOS', 'ZNF217', 'FOSB', 'NFE2', 'FOSL2', 'ZBTB7A']	1212.28	25
['RREB1', 'SMAD3', 'ERG', 'FLI1', 'ATF6B', 'RUNX1', 'BHLHE40', 'ARID3A', 'ELF1', 'ETV6', 'ELF2', 'HMGA1', 'SOX4', 'E2F3', 'KLF3', 'SPI1', 'ZBTB7A', 'RARA', 'NFATC1', 'RFX2', 'KLF9', 'MEF2D', 'GFI1', 'ZNF217', 'NFE2', 'FOS', 'STAT5A', 'NR4A2']	1212.21	28
['RREB1', 'SMAD3', 'ERG', 'FLI1', 'KLF6', 'E2F3', 'BHLHE40', 'ETV6', 'ELF1', 'ELF2', 'RUNX1', 'ARID3A', 'HMGA1', 'SOX4', 'RFX2', 'MEF2C', 'REL', 'CUX1', 'MEF2D', 'RUNX2', 'ZNF217', 'NFE2', 'FOS', 'FOSL2', 'SPI1', 'FOSB']	1212.19	26
['RREB1', 'SMAD3', 'ERG', 'FLI1', 'KLF6', 'E2F3', 'BHLHE40', 'ETV6', 'ELF1', 'ELF2', 'RUNX1', 'ARID3A', 'HMGA1', 'SOX4', 'RFX2', 'MEF2C', 'REL', 'KLF9', 'ZBTB17', 'SPI1', 'NFATC1', 'RARA', 'GFI1', 'ZNF217', 'NFE2', 'RUNX2', 'FOS', 'NR4A2']	1212.18	28
['RREB1', 'SMAD3', 'ERG', 'FLI1', 'KLF6', 'E2F3', 'BHLHE40', 'ETV6', 'ELF1', 'ELF2', 'RUNX1', 'ARID3A', 'CIC', 'RFX2', 'SPI1', 'RARA', 'NFATC1', 'MEF2C', 'KLF9', 'ZBTB17', 'REL', 'BCL11A', 'FOXP1', 'POU2F1']	1212.12	24
['RREB1', 'SMAD3', 'ERG', 'FLI1', 'KLF6', 'E2F3', 'BHLHE40', 'ETV6', 'ELF1', 'ELF2', 'RUNX1', 'ARID3A', 'CIC', 'RFX2', 'JUNB', 'KLF9', 'MEF2D', 'ZNF217', 'NFE2', 'POU2F1', 'STAT5A', 'MEF2C', 'NFATC1', 'FOS', 'FOSL2']	1212.12	25
['RREB1', 'SMAD3', 'ERG', 'FLI1', 'KLF6', 'XBP1', 'RUNX1', 'BHLHE40', 'ARID3A', 'ELF1', 'ETV6', 'ELF2', 'HMGA1', 'SOX4', 'RFX2', 'CUX1', 'MEF2D', 'RUNX2', 'BCL11A', 'RARA', 'SPI1', 'NFATC1', 'MEF2C']	1212.04	23
['RREB1', 'SMAD3', 'ERG', 'FLI1', 'KLF6', 'E2F3', 'BHLHE40', 'ETV6', 'ELF1', 'ELF2', 'RUNX1', 'ARID3A', 'CIC', 'RFX2', 'JUNB', 'KLF9', 'ZBTB17', 'STAT5A', 'FOSB', 'ZNF217', 'FOS', 'NFE2', 'FOSL2', 'RUNX2', 'MEF2C']	1212.04	25
['RREB1', 'SMAD3', 'ERG', 'FLI1', 'KLF6', 'E2F3', 'BHLHE40', 'ETV6', 'ELF1', 'ELF2', 'RUNX1', 'ARID3A', 'HMGA1', 'SOX4', 'RFX2', 'MEF2C', 'STAT5A', 'KLF9', 'MEF2D', 'RUNX2', 'ZNF217', 'NFE2', 'SPI1', 'GFI1', 'NFATC1', 'RARA', 'LYL1', 'FOSL2']	1212.04	28
['RREB1', 'SMAD3', 'ERG', 'FLI1', 'ATF6B', 'RUNX1', 'BHLHE40', 'RFX1', 'ZBTB7A', 'ELF1', 'ETV6', 'ELF2', 'HMGA1', 'RFX2', 'SPI1', 'RARA', 'KLF3', 'E2F3', 'KLF9', 'MEF2D', 'GFI1', 'ZNF217', 'NFE2', 'LYL1', 'FOSL2', 'REL']	1211.96	26
['RREB1', 'SMAD3', 'ERG', 'FLI1', 'KLF6', 'E2F3', 'BHLHE40', 'ETV6', 'ELF1', 'ELF2', 'RUNX1', 'RFX1', 'JUNB', 'RFX2', 'RUNX2', 'KLF9', 'ZBTB17', 'CIC', 'REL', 'FOXP1', 'RBPJ', 'ZBTB7A']	1211.95	22
['RREB1', 'SMAD3', 'ERG', 'FLI1', 'KLF6', 'XBP1', 'RUNX1', 'BHLHE40', 'ARID3A', 'ELF1', 'ETV6', 'ELF2', 'HMGA1', 'SOX4', 'RFX2', 'STAT5A', 'KLF9', 'MEF2C', 'RUNX2', 'MEF2D', 'BCL11A', 'RARA', 'ZBTB16']	1211.78	23
['RREB1', 'SMAD3', 'ERG', 'FLI1', 'KLF6', 'XBP1', 'RUNX1', 'BHLHE40', 'RFX1', 'STAT5A', 'KLF9', 'ZBTB17', 'ELF1', 'RFX2', 'ETV6', 'ELF2', 'HMGA1', 'SPI1', 'FOSB', 'RUNX2', 'FOS', 'ZNF217', 'NFE2', 'MEF2C', 'FOSL2']	1211.72	25
['RREB1', 'SMAD3', 'ERG', 'FLI1', 'KLF6', 'E2F3', 'BHLHE40', 'ETV6', 'ELF1', 'ELF2', 'RUNX1', 'RFX1', 'JUNB', 'RFX2', 'RUNX2', 'KLF9', 'MEF2D', 'ZNF217', 'NFE2', 'REL', 'HMGA1', 'MEF2C', 'FOSB', 'FOS', 'FOSL2']	1211.72	25
['RREB1', 'SMAD3', 'ERG', 'FLI1', 'ATF6B', 'RUNX1', 'BHLHE40', 'RFX1', 'ZBTB7A', 'ELF1', 'ETV6', 'ELF2', 'HMGA1', 'RFX2', 'SPI1', 'RARA', 'KLF3', 'E2F3', 'CUX1', 'MEF2D', 'REL', 'ZNF217', 'NFE2', 'FOXP1', 'NR4A2']	1211.68	25
['RREB1', 'SMAD3', 'ERG', 'FLI1', 'KLF6', 'XBP1', 'RUNX1', 'BHLHE40', 'RFX1', 'CUX1', 'MEF2D', 'ELF1', 'RFX2', 'ETV6', 'ELF2', 'SPI1', 'CIC', 'RUNX2', 'ZBTB7A', 'FOS', 'ZNF217', 'NFE2', 'FOSB', 'FOSL2']	1211.67	24
['RREB1', 'SMAD3', 'ERG', 'FLI1', 'ATF6B', 'RUNX1', 'BHLHE40', 'ARID3A', 'ELF1', 'ETV6', 'ELF2', 'HMGA1', 'SOX4', 'E2F3', 'KLF3', 'SPI1', 'ZBTB7A', 'RARA', 'NFATC1', 'RFX2', 'KLF9', 'ZBTB17', 'FOS', 'RBPJ', 'STAT5A']	1211.64	25
['RREB1', 'SMAD3', 'ERG', 'FLI1', 'KLF6', 'XBP1', 'RUNX1', 'BHLHE40', 'ARID3A', 'ELF1', 'ETV6', 'ELF2', 'HMGA1', 'SOX4', 'RFX2', 'STAT5A', 'KLF9', 'MEF2C', 'RUNX2', 'ZBTB17', 'SPI1', 'FOSB', 'FOS', 'NFE2', 'ZNF217', 'FOSL2']	1211.62	26
['RREB1', 'SMAD3', 'ERG', 'FLI1', 'KLF6', 'E2F3', 'BHLHE40', 'ETV6', 'ELF1', 'ELF2', 'RUNX1', 'ARID3A', 'HMGA1', 'SOX4', 'RFX2', 'MEF2C', 'REL', 'KLF9', 'MEF2D', 'RUNX2', 'ZNF217', 'NFE2', 'JUNB', 'FOSB', 'FOS', 'FOSL2']	1211.62	26
['RREB1', 'SMAD3', 'ERG', 'FLI1', 'KLF6', 'XBP1', 'RUNX1', 'BHLHE40', 'RFX1', 'CUX1', 'MEF2D', 'ELF1', 'RFX2', 'ETV6', 'ELF2', 'SPI1', 'CIC', 'RUNX2', 'MEF2C', 'FOS', 'ZNF217', 'NFE2', 'RARA', 'FOSL2']	1211.58	24
['RREB1', 'SMAD3', 'ERG', 'FLI1', 'ATF6B', 'RUNX1', 'BHLHE40', 'ARID3A', 'ELF1', 'ETV6', 'ELF2', 'HMGA1', 'SOX4', 'XBP1', 'ZBTB17', 'ST18', 'SPI1', 'BCL11A']	1211.56	18
['RREB1', 'SMAD3', 'ERG', 'FLI1', 'KLF6', 'E2F3', 'BHLHE40', 'ETV6', 'ELF1', 'ELF2', 'RUNX1', 'ARID3A', 'HMGA1', 'SOX4', 'RFX2', 'MEF2C', 'STAT5A', 'KLF9', 'MEF2D', 'RUNX2', 'ZNF217', 'NFE2', 'ZBTB16', 'FOSB', 'FOS', 'NR4A2']	1211.5	26
['RREB1', 'SMAD3', 'ERG', 'FLI1', 'KLF6', 'E2F3', 'BHLHE40', 'ETV6', 'ELF1', 'ELF2', 'RUNX1', 'ARID3A', 'CIC', 'RFX2', 'JUNB', 'KLF9', 'ZBTB17', 'REL', 'FOSB', 'ZNF217', 'FOS', 'NFE2', 'FOSL2', 'POU2F1', 'ZBTB7A']	1211.48	25
['RREB1', 'SMAD3', 'ERG', 'FLI1', 'KLF6', 'E2F3', 'BHLHE40', 'ETV6', 'ELF1', 'ELF2', 'RUNX1', 'ARID3A', 'HMGA1', 'SOX4', 'RFX2', 'MEF2C', 'REL', 'KLF9', 'ZBTB17', 'JUNB', 'ZNF217', 'NFE2', 'RUNX2', 'NFATC1', 'FOS', 'FOSL2']	1211.46	26
['RREB1', 'SMAD3', 'ERG', 'FLI1', 'KLF6', 'E2F3', 'BHLHE40', 'ETV6', 'ELF1', 'ELF2', 'RUNX1', 'ARID3A', 'HMGA1', 'SOX4', 'RFX2', 'MEF2C', 'STAT5A', 'KLF9', 'ZBTB17', 'SPI1', 'NFATC1', 'RARA', 'BCL11A', 'FOXP1', 'POU2F1']	1211.4	25
['RREB1', 'SMAD3', 'ERG', 'FLI1', 'KLF6', 'E2F3', 'BHLHE40', 'ETV6', 'ELF1', 'ELF2', 'RUNX1', 'ARID3A', 'CIC', 'RFX2', 'JUNB', 'KLF9', 'ZBTB17', 'REL', 'NFATC1', 'RUNX2', 'FOXP1', 'RBPJ', 'ZBTB7A']	1211.39	23
['RREB1', 'SMAD3', 'ERG', 'FLI1', 'KLF6', 'E2F3', 'BHLHE40', 'ETV6', 'ELF1', 'ELF2', 'RUNX1', 'ARID3A', 'CIC', 'RFX2', 'JUNB', 'KLF9', 'ZBTB17', 'REL', 'NFATC1', 'POU2F1', 'ZNF217', 'NFE2', 'MEF2C', 'FOXP1']	1211.38	24
['RREB1', 'SMAD3', 'ERG', 'FLI1', 'KLF6', 'E2F3', 'BHLHE40', 'ETV6', 'ELF1', 'ELF2', 'RUNX1', 'RFX1', 'SPI1', 'RARA', 'KLF3', 'ZBTB7A', 'CUX1', 'MEF2D', 'RFX2', 'CIC', 'KLF2', 'FOXP1', 'BCL11A']	1211.35	23
['RREB1', 'SMAD3', 'ERG', 'FLI1', 'KLF6', 'XBP1', 'RUNX1', 'BHLHE40', 'ARID3A', 'ELF1', 'ETV6', 'ELF2', 'CIC', 'RFX2', 'CUX1', 'MEF2D', 'SPI1', 'NFATC1', 'RARA', 'RUNX2', 'ZNF217', 'NFE2', 'FOS', 'MEF2C', 'FOSL2']	1211.08	25
['RREB1', 'SMAD3', 'ERG', 'FLI1', 'ATF6B', 'RUNX1', 'BHLHE40', 'RFX1', 'ZBTB7A', 'ELF1', 'ETV6', 'ELF2', 'CIC', 'RFX2', 'SPI1', 'FOSB', 'FOS', 'ZNF217', 'NFE2', 'MEF2D', 'KLF9', 'XBP1', 'STAT5A', 'FOSL2']	1211.04	24
['RREB1', 'SMAD3', 'ERG', 'FLI1', 'KLF6', 'XBP1', 'RUNX1', 'BHLHE40', 'ARID3A', 'ELF1', 'ETV6', 'ELF2', 'HMGA1', 'SOX4', 'RFX2', 'STAT5A', 'KLF9', 'ZBTB7A', 'ZBTB17', 'SPI1', 'NFATC1', 'RARA', 'FOS', 'GFI1', 'RUNX2', 'NFE2', 'ZNF217', 'FOSL2']	1211.04	28
['RREB1', 'SMAD3', 'ERG', 'FLI1', 'KLF6', 'E2F3', 'BHLHE40', 'ETV6', 'ELF1', 'ELF2', 'RUNX1', 'ARID3A', 'HMGA1', 'SOX4', 'RFX2', 'MEF2C', 'REL', 'KLF9', 'MEF2D', 'POU2F1', 'ZNF217', 'NFE2', 'FOS', 'NR4A2', 'ZBTB16', 'RARA']	1210.88	26
['RREB1', 'SMAD3', 'ERG', 'FLI1', 'KLF6', 'E2F3', 'BHLHE40', 'ETV6', 'ELF1', 'ELF2', 'RUNX1', 'ARID3A', 'HMGA1', 'SOX4', 'RFX2', 'ZBTB7A', 'JUNB', 'KLF9', 'ZBTB17', 'STAT5A', 'FOSB', 'ZNF217', 'FOS', 'NFE2', 'FOSL2', 'POU2F1']	1210.81	26
['RREB1', 'SMAD3', 'ERG', 'FLI1', 'KLF6', 'E2F3', 'BHLHE40', 'ETV6', 'ELF1', 'ELF2', 'RUNX1', 'ARID3A', 'CIC', 'RFX2', 'SPI1', 'RARA', 'NFATC1', 'KLF3', 'ZBTB7A', 'KLF9', 'STAT5A', 'ZBTB17', 'POU2F1', 'GFI1', 'ZNF217', 'NFE2', 'FOSL2', 'FOS']	1210.79	28
['RREB1', 'SMAD3', 'ERG', 'FLI1', 'KLF6', 'E2F3', 'BHLHE40', 'ETV6', 'ELF1', 'ELF2', 'RUNX1', 'RFX1', 'SPI1', 'RARA', 'MEF2C', 'REL', 'RUNX2', 'KLF9', 'MEF2D', 'BCL11A', 'FOXP1', 'RFX2', 'LYL1', 'CIC']	1210.71	24
['RREB1', 'SMAD3', 'ERG', 'FLI1', 'KLF6', 'E2F3', 'BHLHE40', 'ETV6', 'ELF1', 'ELF2', 'RUNX1', 'ARID3A', 'HMGA1', 'SOX4', 'RFX2', 'MEF2C', 'STAT5A', 'KLF9', 'ZBTB17', 'JUNB', 'ZNF217', 'NFE2', 'POU2F1', 'NFATC1', 'FOXP1']	1210.68	25
['RREB1', 'SMAD3', 'ERG', 'FLI1', 'KLF6', 'E2F3', 'BHLHE40', 'ETV6', 'ELF1', 'ELF2', 'RUNX1', 'ARID3A', 'HMGA1', 'SOX4', 'RFX2', 'ZBTB7A', 'JUNB', 'KLF9', 'ZBTB17', 'STAT5A', 'NFATC1', 'RUNX2', 'FOXP1', 'RBPJ']	1210.67	24
['RREB1', 'SMAD3', 'ERG', 'FLI1', 'KLF6', 'E2F3', 'BHLHE40', 'ETV6', 'ELF1', 'ELF2', 'RUNX1', 'RFX1', 'SPI1', 'FOSB', 'RFX2', 'RUNX2', 'FOS', 'ZNF217', 'NFE2', 'MEF2D', 'CUX1', 'REL', 'MEF2C', 'HMGA1', 'NR4A2']	1210.64	25
['RREB1', 'SMAD3', 'ERG', 'FLI1', 'KLF6', 'E2F3', 'BHLHE40', 'ETV6', 'ELF1', 'ELF2', 'RUNX1', 'ARID3A', 'HMGA1', 'SOX4', 'RFX2', 'MEF2C', 'REL', 'CUX1', 'MEF2D', 'RUNX2', 'ZNF217', 'NFE2', 'FOS', 'NR4A2', 'SPI1', 'FOSB']	1210.58	26
['RREB1', 'SMAD3', 'ERG', 'FLI1', 'KLF6', 'XBP1', 'RUNX1', 'BHLHE40', 'RFX1', 'STAT5A', 'KLF9', 'ZBTB17', 'ELF1', 'RFX2', 'ETV6', 'ELF2', 'HMGA1', 'SPI1', 'RARA', 'LYL1', 'MEF2C', 'RUNX2', 'BCL11A']	1210.48	23
['RREB1', 'SMAD3', 'ERG', 'FLI1', 'KLF6', 'E2F3', 'BHLHE40', 'ETV6', 'ELF1', 'ELF2', 'RUNX1', 'ARID3A', 'HMGA1', 'SOX4', 'RFX2', 'ZBTB7A', 'KLF3', 'RARA', 'SPI1', 'NFATC1', 'KLF9', 'REL', 'MEF2D', 'GFI1', 'ZNF217', 'NFE2', 'POU2F1', 'FOSL2', 'FOS']	1210.45	29
['RREB1', 'SMAD3', 'ERG', 'FLI1', 'KLF6', 'XBP1', 'RUNX1', 'BHLHE40', 'RFX1', 'STAT5A', 'KLF9', 'MEF2D', 'ELF1', 'RFX2', 'ETV6', 'ELF2', 'SPI1', 'CIC', 'RARA', 'GFI1', 'ZNF217', 'NFE2', 'LYL1', 'RUNX2', 'ZBTB7A', 'FOSL2']	1210.38	26
['RREB1', 'SMAD3', 'ERG', 'FLI1', 'KLF6', 'E2F3', 'BHLHE40', 'ETV6', 'ELF1', 'ELF2', 'RUNX1', 'ARID3A', 'CIC', 'RFX2', 'SPI1', 'RARA', 'NFATC1', 'MEF2C', 'KLF9', 'MEF2D', 'BCL11A', 'FOXP1', 'LYL1', 'RUNX2', 'REL']	1210.24	25
['RREB1', 'SMAD3', 'ERG', 'FLI1', 'ATF6B', 'RUNX1', 'BHLHE40', 'RFX1', 'ZBTB7A', 'ELF1', 'ETV6', 'ELF2', 'CIC', 'RFX2', 'SPI1', 'FOSB', 'FOS', 'ZNF217', 'NFE2', 'ZBTB17', 'KLF9', 'KLF3', 'E2F3', 'REL', 'FOSL2']	1210.12	25
['RREB1', 'SMAD3', 'ERG', 'FLI1', 'KLF6', 'XBP1', 'RUNX1', 'BHLHE40', 'RFX1', 'STAT5A', 'KLF9', 'ZBTB17', 'ELF1', 'RFX2', 'ETV6', 'ELF2', 'HMGA1', 'SPI1', 'FOSB', 'RUNX2', 'FOS', 'ZNF217', 'NFE2', 'MEF2C', 'NR4A2']	1210.04	25
['RREB1', 'SMAD3', 'ERG', 'FLI1', 'KLF6', 'XBP1', 'RUNX1', 'BHLHE40', 'ARID3A', 'ELF1', 'ETV6', 'ELF2', 'HMGA1', 'SOX4', 'RFX2', 'STAT5A', 'KLF9', 'MEF2C', 'RUNX2', 'ZBTB17', 'SPI1', 'FOSB', 'FOS', 'NFE2', 'ZNF217', 'NR4A2']	1210	26
['RREB1', 'SMAD3', 'ERG', 'FLI1', 'KLF6', 'XBP1', 'RUNX1', 'BHLHE40', 'ARID3A', 'ELF1', 'ETV6', 'ELF2', 'CIC', 'RFX2', 'STAT5A', 'KLF9', 'MEF2D', 'SPI1', 'NFATC1', 'RARA', 'GFI1', 'ZNF217', 'NFE2', 'LYL1', 'RUNX2', 'FOSL2', 'ZBTB7A']	1209.96	27
['RREB1', 'SMAD3', 'ERG', 'FLI1', 'ATF6B', 'RUNX1', 'BHLHE40', 'ARID3A', 'ELF1', 'ETV6', 'ELF2', 'CIC', 'RFX2', 'ZBTB7A', 'JUNB', 'KLF9', 'ZBTB17', 'REL', 'E2F3', 'FOSB', 'NFE2', 'FOS', 'ZNF217', 'FOSL2']	1209.96	24
['RREB1', 'SMAD3', 'ERG', 'FLI1', 'KLF6', 'XBP1', 'RUNX1', 'BHLHE40', 'RFX1', 'CUX1', 'MEF2D', 'ELF1', 'RFX2', 'ETV6', 'ELF2', 'SPI1', 'CIC', 'RUNX2', 'ZBTB7A', 'FOS', 'ZNF217', 'NFE2', 'FOSB', 'NR4A2']	1209.92	24
['RREB1', 'SMAD3', 'ERG', 'FLI1', 'KLF6', 'XBP1', 'RUNX1', 'BHLHE40', 'RFX1', 'CUX1', 'MEF2D', 'ELF1', 'RFX2', 'ETV6', 'ELF2', 'SPI1', 'CIC', 'RUNX2', 'MEF2C', 'FOS', 'ZNF217', 'NFE2', 'RARA', 'NR4A2']	1209.83	24
['RREB1', 'SMAD3', 'ERG', 'FLI1', 'ATF6B', 'RUNX1', 'BHLHE40', 'RFX1', 'ZBTB7A', 'ELF1', 'ETV6', 'ELF2', 'CIC', 'RFX2', 'SPI1', 'RARA', 'KLF3', 'E2F3', 'KLF9', 'ZBTB17', 'FOS', 'GFI1', 'ZNF217', 'NFE2', 'STAT5A', 'FOSL2']	1209.81	26
['RREB1', 'SMAD3', 'ERG', 'FLI1', 'KLF6', 'XBP1', 'RUNX1', 'BHLHE40', 'ARID3A', 'ELF1', 'ETV6', 'ELF2', 'HMGA1', 'SOX4', 'ST18', 'RUNX2', 'SPI1', 'MEF2D', 'KLF7', 'NFE2', 'ZNF217', 'NR4A2']	1209.68	22
['RREB1', 'SMAD3', 'ERG', 'FLI1', 'KLF6', 'E2F3', 'BHLHE40', 'ETV6', 'ELF1', 'ELF2', 'RUNX1', 'ARID3A', 'HMGA1', 'SOX4', 'RFX2', 'MEF2C', 'STAT5A', 'KLF9', 'MEF2D', 'RUNX2', 'BCL11A', 'FOXP1', 'RARA', 'SPI1', 'NFATC1', 'LYL1']	1209.62	26
['RREB1', 'SMAD3', 'ERG', 'FLI1', 'KLF6', 'E2F3', 'BHLHE40', 'ETV6', 'ELF1', 'ELF2', 'RUNX1', 'ARID3A', 'CIC', 'RFX2', 'SPI1', 'RARA', 'NFATC1', 'MEF2C', 'KLF9', 'MEF2D', 'GFI1', 'ZNF217', 'NFE2', 'REL', 'POU2F1', 'FOS', 'FOSL2']	1209.59	27
['RREB1', 'SMAD3', 'ERG', 'FLI1', 'KLF6', 'E2F3', 'BHLHE40', 'ETV6', 'ELF1', 'ELF2', 'RUNX1', 'RFX1', 'SPI1', 'RARA', 'KLF3', 'ZBTB7A', 'KLF9', 'ZBTB17', 'REL', 'RUNX2', 'FOSL2', 'GFI1', 'RFX2', 'LYL1', 'NFE2', 'ZNF217', 'CIC']	1209.56	27
['RREB1', 'SMAD3', 'ERG', 'FLI1', 'KLF6', 'XBP1', 'RUNX1', 'BHLHE40', 'ARID3A', 'ELF1', 'ETV6', 'ELF2', 'HMGA1', 'SOX4', 'RFX2', 'STAT5A', 'KLF9', 'ZBTB7A', 'ZBTB17', 'SPI1', 'NFATC1', 'RARA', 'FOS', 'GFI1', 'RUNX2', 'NFE2', 'ZNF217', 'NR4A2']	1209.54	28
['RREB1', 'SMAD3', 'ERG', 'FLI1', 'ATF6B', 'RUNX1', 'BHLHE40', 'ARID3A', 'ELF1', 'ETV6', 'ELF2', 'CIC', 'RFX2', 'ZBTB7A', 'SPI1', 'RARA', 'NFATC1', 'KLF3', 'E2F3', 'KLF9', 'ZBTB17', 'FOS', 'GFI1', 'ZNF217', 'NFE2', 'STAT5A', 'FOSL2']	1209.41	27
['RREB1', 'SMAD3', 'ERG', 'FLI1', 'KLF6', 'XBP1', 'RUNX1', 'BHLHE40', 'ARID3A', 'ELF1', 'ETV6', 'ELF2', 'CIC', 'RFX2', 'CUX1', 'MEF2D', 'SPI1', 'NFATC1', 'RARA', 'RUNX2', 'ZNF217', 'NFE2', 'FOS', 'MEF2C', 'NR4A2']	1209.4	25
['RREB1', 'SMAD3', 'ERG', 'FLI1', 'ATF6B', 'RUNX1', 'BHLHE40', 'RFX1', 'ZBTB7A', 'ELF1', 'ETV6', 'ELF2', 'HMGA1', 'RFX2', 'SPI1', 'RARA', 'KLF3', 'E2F3', 'KLF9', 'MEF2D', 'BCL11A', 'FOXP1', 'LYL1', 'REL']	1209.33	24
['RREB1', 'SMAD3', 'ERG', 'FLI1', 'ATF6B', 'RUNX1', 'BHLHE40', 'RFX1', 'ZBTB7A', 'ELF1', 'ETV6', 'ELF2', 'HMGA1', 'RFX2', 'JUNB', 'KLF9', 'ZBTB17', 'STAT5A', 'FOS', 'ZNF217', 'FOSB', 'FOSL2', 'NFE2', 'E2F3']	1209.33	24
['RREB1', 'SMAD3', 'ERG', 'FLI1', 'ATF6B', 'RUNX1', 'BHLHE40', 'ARID3A', 'ELF1', 'ETV6', 'ELF2', 'HMGA1', 'SOX4', 'E2F3', 'JUNB', 'RFX2', 'ZBTB7A', 'KLF9', 'ZBTB17', 'STAT5A', 'FOSB', 'NFE2', 'FOS', 'ZNF217', 'FOSL2']	1209.32	25
['RREB1', 'SMAD3', 'ERG', 'FLI1', 'ATF6B', 'RUNX1', 'BHLHE40', 'RFX1', 'ZBTB7A', 'ELF1', 'ETV6', 'ELF2', 'HMGA1', 'RFX2', 'SPI1', 'RARA', 'XBP1', 'ZBTB17', 'KLF9', 'STAT5A', 'GFI1', 'ZNF217', 'NFE2', 'FOS', 'FOSL2']	1209.32	25
['RREB1', 'SMAD3', 'ERG', 'FLI1', 'KLF6', 'XBP1', 'RUNX1', 'BHLHE40', 'RFX1', 'STAT5A', 'KLF9', 'MEF2D', 'ELF1', 'RFX2', 'ETV6', 'ELF2', 'SPI1', 'CIC', 'RARA', 'BCL11A', 'LYL1', 'ZBTB7A', 'KLF2']	1209.3	23
['RREB1', 'SMAD3', 'ERG', 'FLI1', 'ATF6B', 'RUNX1', 'BHLHE40', 'RFX1', 'ZBTB7A', 'ELF1', 'ETV6', 'ELF2', 'CIC', 'RFX2', 'SPI1', 'FOSB', 'FOS', 'ZNF217', 'NFE2', 'MEF2D', 'KLF9', 'XBP1', 'STAT5A', 'NR4A2']	1209.29	24
['RREB1', 'SMAD3', 'ERG', 'FLI1', 'KLF6', 'E2F3', 'BHLHE40', 'ETV6', 'ELF1', 'ELF2', 'RUNX1', 'ARID3A', 'CIC', 'RFX2', 'SPI1', 'RARA', 'NFATC1', 'KLF3', 'ZBTB7A', 'KLF9', 'STAT5A', 'ZBTB17', 'POU2F1', 'GFI1', 'ZNF217', 'NFE2', 'NR4A2', 'FOS']	1209.29	28
['RREB1', 'SMAD3', 'ERG', 'FLI1', 'ATF6B', 'RUNX1', 'BHLHE40', 'ARID3A', 'ELF1', 'ETV6', 'ELF2', 'CIC', 'RFX2', 'ZBTB7A', 'SPI1', 'FOSB', 'FOS', 'ZNF217', 'NFE2', 'MEF2D', 'CUX1', 'XBP1', 'FOSL2']	1209.22	23
['RREB1', 'SMAD3', 'ERG', 'FLI1', 'KLF6', 'E2F3', 'BHLHE40', 'ETV6', 'ELF1', 'ELF2', 'RUNX1', 'ARID3A', 'HMGA1', 'SOX4', 'RFX2', 'ZBTB7A', 'JUNB', 'CUX1', 'MEF2D', 'REL', 'ZNF217', 'NFE2', 'RUNX2', 'NFATC1', 'FOS', 'FOSL2']	1209.19	26
['RREB1', 'SMAD3', 'ERG', 'FLI1', 'KLF6', 'E2F3', 'BHLHE40', 'ETV6', 'ELF1', 'ELF2', 'RUNX1', 'ARID3A', 'CIC', 'RFX2', 'SPI1', 'RARA', 'NFATC1', 'KLF3', 'ZBTB7A', 'KLF9', 'REL', 'ZBTB17', 'LYL1', 'RUNX2', 'FOSL2', 'GFI1', 'ZNF217', 'NFE2']	1209.18	28
['RREB1', 'SMAD3', 'ERG', 'FLI1', 'KLF6', 'E2F3', 'BHLHE40', 'ETV6', 'ELF1', 'ELF2', 'RUNX1', 'ARID3A', 'HMGA1', 'SOX4', 'ST18', 'RUNX2', 'SPI1', 'ZBTB17', 'KLF3', 'ZNF217', 'NR4A2', 'NFE2', 'FOSB', 'FOS']	1209.12	24
['RREB1', 'SMAD3', 'ERG', 'FLI1', 'ATF6B', 'RUNX1', 'BHLHE40', 'ARID3A', 'ELF1', 'ETV6', 'ELF2', 'HMGA1', 'SOX4', 'E2F3', 'KLF3', 'SPI1', 'ZBTB7A', 'RARA', 'NFATC1', 'RFX2', 'KLF9', 'MEF2D', 'GFI1', 'ZNF217', 'NFE2', 'FOS', 'REL', 'FOSL2']	1209.11	28
['RREB1', 'SMAD3', 'ERG', 'FLI1', 'KLF6', 'E2F3', 'BHLHE40', 'ETV6', 'ELF1', 'ELF2', 'RUNX1', 'ARID3A', 'HMGA1', 'SOX4', 'RFX2', 'MEF2C', 'STAT5A', 'KLF9', 'MEF2D', 'POU2F1', 'ZNF217', 'NFE2', 'FOS', 'FOSL2', 'SPI1', 'GFI1', 'NFATC1', 'RARA']	1209.04	28
['RREB1', 'SMAD3', 'ERG', 'FLI1', 'KLF6', 'E2F3', 'BHLHE40', 'ETV6', 'ELF1', 'ELF2', 'RUNX1', 'ARID3A', 'HMGA1', 'SOX4', 'RFX2', 'ZBTB7A', 'KLF3', 'RARA', 'SPI1', 'NFATC1', 'KLF9', 'REL', 'MEF2D', 'GFI1', 'ZNF217', 'NFE2', 'POU2F1', 'NR4A2', 'FOS']	1209	29
['RREB1', 'SMAD3', 'ERG', 'FLI1', 'KLF6', 'E2F3', 'BHLHE40', 'ETV6', 'ELF1', 'ELF2', 'RUNX1', 'ARID3A', 'CIC', 'RFX2', 'JUNB', 'CUX1', 'MEF2D', 'REL', 'ZNF217', 'NFE2', 'POU2F1', 'ZBTB7A', 'NFATC1', 'FOXP1']	1208.92	24
['RREB1', 'SMAD3', 'ERG', 'FLI1', 'KLF6', 'XBP1', 'RUNX1', 'BHLHE40', 'ARID3A', 'ELF1', 'ETV6', 'ELF2', 'CIC', 'RFX2', 'STAT5A', 'KLF9', 'MEF2D', 'SPI1', 'NFATC1', 'RARA', 'BCL11A', 'LYL1', 'KLF2', 'ZBTB7A']	1208.88	24
['RREB1', 'SMAD3', 'ERG', 'FLI1', 'ATF6B', 'RUNX1', 'BHLHE40', 'ARID3A', 'ELF1', 'ETV6', 'ELF2', 'HMGA1', 'SOX4', 'E2F3', 'KLF3', 'SPI1', 'ST18', 'ZBTB17', 'ZNF217', 'NR4A2', 'NFE2', 'FOXP1']	1208.86	22
['RREB1', 'SMAD3', 'ERG', 'FLI1', 'KLF6', 'E2F3', 'BHLHE40', 'ETV6', 'ELF1', 'ELF2', 'RUNX1', 'ARID3A', 'CIC', 'RFX2', 'SPI1', 'RARA', 'NFATC1', 'KLF3', 'ZBTB7A', 'CUX1', 'MEF2D', 'POU2F1', 'REL', 'ZNF217', 'NFE2', 'FOSL2', 'FOS']	1208.85	27
['RREB1', 'SMAD3', 'ERG', 'FLI1', 'KLF6', 'XBP1', 'RUNX1', 'BHLHE40', 'ARID3A', 'ELF1', 'ETV6', 'ELF2', 'HMGA1', 'SOX4', 'RFX2', 'STAT5A', 'KLF9', 'ZBTB7A', 'MEF2D', 'RUNX2', 'ZNF217', 'NFE2', 'JUNB', 'FOS', 'FOSL2', 'FOSB']	1208.77	26
['RREB1', 'SMAD3', 'ERG', 'FLI1', 'KLF6', 'XBP1', 'RUNX1', 'BHLHE40', 'RFX1', 'STAT5A', 'KLF9', 'MEF2D', 'ELF1', 'RFX2', 'ETV6', 'ELF2', 'SPI1', 'CIC', 'RARA', 'GFI1', 'ZNF217', 'NFE2', 'LYL1', 'RUNX2', 'ZBTB7A', 'NR4A2']	1208.77	26
['RREB1', 'SMAD3', 'ERG', 'FLI1', 'KLF6', 'E2F3', 'BHLHE40', 'ETV6', 'ELF1', 'ELF2', 'RUNX1', 'ARID3A', 'CIC', 'RFX2', 'SPI1', 'RARA', 'NFATC1', 'KLF3', 'ZBTB7A', 'CUX1', 'MEF2D', 'POU2F1', 'KLF2', 'FOSL2', 'NFE2', 'ZNF217']	1208.77	26
['RREB1', 'SMAD3', 'ERG', 'FLI1', 'KLF6', 'XBP1', 'RUNX1', 'BHLHE40', 'ARID3A', 'ELF1', 'ETV6', 'ELF2', 'CIC', 'RFX2', 'CUX1', 'MEF2D', 'SPI1', 'NFATC1', 'RARA', 'RUNX2', 'ZNF217', 'NFE2', 'KLF7', 'ZBTB7A', 'NR4A2']	1208.76	25
['RREB1', 'SMAD3', 'ERG', 'FLI1', 'KLF6', 'XBP1', 'RUNX1', 'BHLHE40', 'RFX1', 'STAT5A', 'KLF9', 'MEF2D', 'ELF1', 'RFX2', 'ETV6', 'ELF2', 'JUNB', 'RUNX2', 'FOS', 'ZNF217', 'FOSB', 'NFE2', 'FOSL2', 'HMGA1', 'ZBTB7A']	1208.76	25
['RREB1', 'SMAD3', 'ERG', 'FLI1', 'KLF6', 'XBP1', 'RUNX1', 'BHLHE40', 'ARID3A', 'ELF1', 'ETV6', 'ELF2', 'HMGA1', 'SOX4', 'RFX2', 'CUX1', 'MEF2D', 'RUNX2', 'ZNF217', 'NFE2', 'FOS', 'ZBTB7A', 'FOSL2', 'ZBTB16', 'RARA']	1208.72	25
['RREB1', 'SMAD3', 'ERG', 'FLI1', 'KLF6', 'E2F3', 'BHLHE40', 'ETV6', 'ELF1', 'ELF2', 'RUNX1', 'RFX1', 'SPI1', 'RARA', 'MEF2C', 'REL', 'RUNX2', 'KLF9', 'MEF2D', 'BCL11A', 'FOXP1', 'BCL6', 'HMGA1']	1208.7	23
['RREB1', 'SMAD3', 'ERG', 'FLI1', 'KLF6', 'E2F3', 'BHLHE40', 'ETV6', 'ELF1', 'ELF2', 'RUNX1', 'ARID3A', 'HMGA1', 'SOX4', 'RFX2', 'ZBTB7A', 'KLF3', 'RARA', 'SPI1', 'NFATC1', 'KLF9', 'STAT5A', 'ZBTB17', 'LYL1', 'FOSL2', 'GFI1', 'NFE2', 'ZNF217', 'RUNX2']	1208.66	29
['RREB1', 'SMAD3', 'ERG', 'FLI1', 'KLF6', 'XBP1', 'RUNX1', 'BHLHE40', 'ARID3A', 'ELF1', 'ETV6', 'ELF2', 'HMGA1', 'SOX4', 'RFX2', 'STAT5A', 'KLF9', 'ZBTB7A', 'ZBTB17', 'JUNB', 'FOS', 'RUNX2', 'ZNF217', 'NFE2', 'FOSL2', 'NFATC1']	1208.62	26
['RREB1', 'SMAD3', 'ERG', 'FLI1', 'ATF6B', 'RUNX1', 'BHLHE40', 'RFX1', 'ZBTB7A', 'ELF1', 'ETV6', 'ELF2', 'HMGA1', 'RFX2', 'JUNB', 'KLF9', 'ZBTB17', 'STAT5A', 'FOXP1', 'E2F3', 'RBPJ']	1208.57	21
['RREB1', 'SMAD3', 'ERG', 'FLI1', 'KLF6', 'E2F3', 'BHLHE40', 'ETV6', 'ELF1', 'ELF2', 'RUNX1', 'RFX1', 'SPI1', 'RARA', 'KLF3', 'ZBTB7A', 'KLF9', 'MEF2D', 'GFI1', 'ZNF217', 'RFX2', 'NFE2', 'LYL1', 'FOXP1', 'NR4A2', 'REL', 'RUNX2', 'HMGA1']	1208.54	28
['RREB1', 'SMAD3', 'ERG', 'FLI1', 'ATF6B', 'RUNX1', 'BHLHE40', 'RFX1', 'ZBTB7A', 'ELF1', 'ETV6', 'ELF2', 'CIC', 'RFX2', 'SPI1', 'FOSB', 'FOS', 'ZNF217', 'NFE2', 'ZBTB17', 'KLF9', 'KLF3', 'E2F3', 'REL', 'NR4A2']	1208.44	25
['RREB1', 'SMAD3', 'ERG', 'FLI1', 'ATF6B', 'RUNX1', 'BHLHE40', 'ARID3A', 'ELF1', 'ETV6', 'ELF2', 'HMGA1', 'SOX4', 'XBP1', 'MEF2D', 'RFX2', 'ZBTB7A', 'CUX1', 'ZNF217', 'NFE2', 'FOS', 'FOSL2', 'SPI1', 'NFATC1', 'RARA']	1208.36	25
['RREB1', 'SMAD3', 'ERG', 'FLI1', 'ATF6B', 'RUNX1', 'BHLHE40', 'RFX1', 'ZBTB7A', 'ELF1', 'ETV6', 'ELF2', 'CIC', 'RFX2', 'SPI1', 'RARA', 'KLF3', 'E2F3', 'KLF9', 'ZBTB17', 'FOS', 'GFI1', 'ZNF217', 'NFE2', 'STAT5A', 'NR4A2']	1208.19	26
['RREB1', 'SMAD3', 'ERG', 'FLI1', 'KLF6', 'E2F3', 'BHLHE40', 'ETV6', 'ELF1', 'ELF2', 'RUNX1', 'ARID3A', 'HMGA1', 'SOX4', 'RFX2', 'MEF2C', 'REL', 'KLF9', 'MEF2D', 'RUNX2', 'ZNF217', 'NFE2', 'ZBTB16', 'FOSB', 'FOS', 'FOSL2']	1208.15	26
['RREB1', 'SMAD3', 'ERG', 'FLI1', 'ATF6B', 'RUNX1', 'BHLHE40', 'ARID3A', 'ELF1', 'ETV6', 'ELF2', 'HMGA1', 'SOX4', 'XBP1', 'MEF2D', 'RFX2', 'ZBTB7A', 'KLF9', 'STAT5A', 'ZNF217', 'NFE2', 'FOSL2', 'ZBTB16', 'FOS', 'RARA']	1208.12	25
['RREB1', 'SMAD3', 'ERG', 'FLI1', 'KLF6', 'E2F3', 'BHLHE40', 'ETV6', 'ELF1', 'ELF2', 'RUNX1', 'ARID3A', 'CIC', 'RFX2', 'SPI1', 'RARA', 'NFATC1', 'MEF2C', 'KLF9', 'MEF2D', 'GFI1', 'ZNF217', 'NFE2', 'REL', 'POU2F1', 'FOS', 'NR4A2']	1208.04	27
['RREB1', 'SMAD3', 'ERG', 'FLI1', 'KLF6', 'E2F3', 'BHLHE40', 'ETV6', 'ELF1', 'ELF2', 'RUNX1', 'RFX1', 'SPI1', 'RARA', 'MEF2C', 'STAT5A', 'KLF9', 'ZBTB17', 'RFX2', 'LYL1', 'CIC', 'RUNX2', 'GFI1', 'ZNF217', 'NFE2', 'FOSL2']	1208	26
['RREB1', 'SMAD3', 'ERG', 'FLI1', 'KLF6', 'XBP1', 'RUNX1', 'BHLHE40', 'RFX1', 'STAT5A', 'KLF9', 'MEF2D', 'ELF1', 'RFX2', 'ETV6', 'ELF2', 'SPI1', 'CIC', 'FOSB', 'FOS', 'RUNX2', 'ZNF217', 'NFE2', 'MEF2C', 'FOSL2']	1207.92	25
['RREB1', 'SMAD3', 'ERG', 'FLI1', 'ATF6B', 'RUNX1', 'BHLHE40', 'ARID3A', 'ELF1', 'ETV6', 'ELF2', 'CIC', 'RFX2', 'ZBTB7A', 'SPI1', 'RARA', 'NFATC1', 'KLF3', 'E2F3', 'KLF9', 'ZBTB17', 'FOS', 'GFI1', 'ZNF217', 'NFE2', 'STAT5A', 'NR4A2']	1207.85	27
['RREB1', 'SMAD3', 'ERG', 'FLI1', 'ATF6B', 'RUNX1', 'BHLHE40', 'RFX1', 'ZBTB7A', 'ELF1', 'ETV6', 'ELF2', 'CIC', 'RFX2', 'SPI1', 'RARA', 'KLF3', 'E2F3', 'CUX1', 'MEF2D', 'REL', 'ZNF217', 'NFE2', 'FOS', 'FOSL2']	1207.68	25
['RREB1', 'SMAD3', 'ERG', 'FLI1', 'KLF6', 'E2F3', 'BHLHE40', 'ETV6', 'ELF1', 'ELF2', 'RUNX1', 'ARID3A', 'CIC', 'RFX2', 'SPI1', 'RARA', 'NFATC1', 'MEF2C', 'KLF9', 'ZBTB17', 'STAT5A', 'GFI1', 'ZNF217', 'NFE2', 'RUNX2', 'LYL1', 'FOSL2']	1207.67	27
['RREB1', 'SMAD3', 'ERG', 'FLI1', 'KLF6', 'E2F3', 'BHLHE40', 'ETV6', 'ELF1', 'ELF2', 'RUNX1', 'RFX1', 'SPI1', 'RARA', 'MEF2C', 'REL', 'HIVEP2', 'ZBTB17', 'KLF9', 'BCL11A', 'RFX2', 'LYL1', 'HMGA1']	1207.65	23
['RREB1', 'SMAD3', 'ERG', 'FLI1', 'ATF6B', 'RUNX1', 'BHLHE40', 'RFX1', 'ZBTB7A', 'ELF1', 'ETV6', 'ELF2', 'HMGA1', 'RFX2', 'SPI1', 'RARA', 'XBP1', 'ZBTB17', 'KLF9', 'STAT5A', 'GFI1', 'ZNF217', 'NFE2', 'FOS', 'NR4A2']	1207.64	25
['RREB1', 'SMAD3', 'ERG', 'FLI1', 'ATF6B', 'RUNX1', 'BHLHE40', 'ARID3A', 'ELF1', 'ETV6', 'ELF2', 'HMGA1', 'SOX4', 'E2F3', 'KLF3', 'SPI1', 'ZBTB7A', 'RARA', 'NFATC1', 'RFX2', 'KLF9', 'MEF2D', 'GFI1', 'ZNF217', 'NFE2', 'FOS', 'REL', 'NR4A2']	1207.61	28
['RREB1', 'SMAD3', 'ERG', 'FLI1', 'ATF6B', 'RUNX1', 'BHLHE40', 'RFX1', 'ZBTB7A', 'ELF1', 'ETV6', 'ELF2', 'CIC', 'RFX2', 'JUNB', 'CUX1', 'MEF2D', 'ZNF217', 'NFE2', 'REL', 'E2F3', 'FOXP1']	1207.59	22
['RREB1', 'SMAD3', 'ERG', 'FLI1', 'ATF6B', 'RUNX1', 'BHLHE40', 'RFX1', 'ZBTB7A', 'ELF1', 'ETV6', 'ELF2', 'CIC', 'RFX2', 'SPI1', 'RARA', 'KLF3', 'E2F3', 'CUX1', 'MEF2D', 'KLF2', 'FOSL2', 'NFE2', 'ZNF217']	1207.54	24
['RREB1', 'SMAD3', 'ERG', 'FLI1', 'ATF6B', 'RUNX1', 'BHLHE40', 'ARID3A', 'ELF1', 'ETV6', 'ELF2', 'HMGA1', 'SOX4', 'E2F3', 'KLF3', 'ZBTB16', 'MEF2D', 'ZNF217', 'NR4A2', 'ZBTB7A', 'RFX2', 'NFE2', 'KLF9', 'REL', 'RARA', 'FOXP1']	1207.54	26
['RREB1', 'SMAD3', 'ERG', 'FLI1', 'KLF6', 'E2F3', 'BHLHE40', 'ETV6', 'ELF1', 'ELF2', 'RUNX1', 'ARID3A', 'HMGA1', 'SOX4', 'RFX2', 'MEF2C', 'STAT5A', 'KLF9', 'MEF2D', 'POU2F1', 'ZNF217', 'NFE2', 'FOS', 'NR4A2', 'SPI1', 'GFI1', 'NFATC1', 'RARA']	1207.54	28
['RREB1', 'SMAD3', 'ERG', 'FLI1', 'KLF6', 'E2F3', 'BHLHE40', 'ETV6', 'ELF1', 'ELF2', 'RUNX1', 'ARID3A', 'HMGA1', 'SOX4', 'RFX2', 'MEF2C', 'STAT5A', 'KLF9', 'MEF2D', 'POU2F1', 'ZNF217', 'NFE2', 'FOXP1', 'ZBTB16', 'RARA', 'NR4A2']	1207.46	26
['RREB1', 'SMAD3', 'ERG', 'FLI1', 'KLF6', 'E2F3', 'BHLHE40', 'ETV6', 'ELF1', 'ELF2', 'RUNX1', 'ARID3A', 'HMGA1', 'SOX4', 'RFX2', 'MEF2C', 'REL', 'KLF9', 'MEF2D', 'RUNX2', 'ZNF217', 'NFE2', 'SPI1', 'GFI1', 'NFATC1', 'RARA', 'LYL1', 'FOSL2']	1207.43	28
['RREB1', 'SMAD3', 'ERG', 'FLI1', 'ATF6B', 'RUNX1', 'BHLHE40', 'ARID3A', 'ELF1', 'ETV6', 'ELF2', 'CIC', 'RFX2', 'ZBTB7A', 'SPI1', 'FOSB', 'FOS', 'ZNF217', 'NFE2', 'MEF2D', 'CUX1', 'XBP1', 'NR4A2']	1207.39	23
['RREB1', 'SMAD3', 'ERG', 'FLI1', 'ATF6B', 'RUNX1', 'BHLHE40', 'ARID3A', 'ELF1', 'ETV6', 'ELF2', 'CIC', 'RFX2', 'ZBTB7A', 'SPI1', 'RARA', 'NFATC1', 'KLF3', 'E2F3', 'CUX1', 'MEF2D', 'REL', 'ZNF217', 'NFE2', 'FOS', 'FOSL2']	1207.35	26
['RREB1', 'SMAD3', 'ERG', 'FLI1', 'KLF6', 'E2F3', 'BHLHE40', 'ETV6', 'ELF1', 'ELF2', 'RUNX1', 'ARID3A', 'CIC', 'RFX2', 'SPI1', 'RARA', 'NFATC1', 'KLF3', 'ZBTB7A', 'CUX1', 'MEF2D', 'POU2F1', 'REL', 'ZNF217', 'NFE2', 'NR4A2', 'FOS']	1207.3	27
['RREB1', 'SMAD3', 'ERG', 'FLI1', 'ATF6B', 'RUNX1', 'BHLHE40', 'ARID3A', 'ELF1', 'ETV6', 'ELF2', 'CIC', 'RFX2', 'ZBTB7A', 'JUNB', 'CUX1', 'MEF2D', 'ZNF217', 'NFE2', 'REL', 'E2F3', 'NFATC1', 'FOXP1']	1207.22	23
['RREB1', 'SMAD3', 'ERG', 'FLI1', 'ATF6B', 'RUNX1', 'BHLHE40', 'ARID3A', 'ELF1', 'ETV6', 'ELF2', 'CIC', 'RFX2', 'ZBTB7A', 'SPI1', 'RARA', 'NFATC1', 'KLF3', 'E2F3', 'CUX1', 'MEF2D', 'KLF2', 'FOSL2', 'NFE2', 'ZNF217']	1207.2	25
['RREB1', 'SMAD3', 'ERG', 'FLI1', 'KLF6', 'XBP1', 'RUNX1', 'BHLHE40', 'ARID3A', 'ELF1', 'ETV6', 'ELF2', 'HMGA1', 'SOX4', 'RFX2', 'CUX1', 'MEF2D', 'RUNX2', 'ZNF217', 'NFE2', 'FOS', 'ZBTB7A', 'NR4A2', 'ZBTB16', 'RARA']	1207.04	25
['RREB1', 'SMAD3', 'ERG', 'FLI1', 'KLF6', 'E2F3', 'BHLHE40', 'ETV6', 'ELF1', 'ELF2', 'RUNX1', 'ARID3A', 'HMGA1', 'SOX4', 'RFX2', 'MEF2C', 'REL', 'CUX1', 'MEF2D', 'RUNX2', 'ZNF217', 'NFE2', 'FOXP1', 'NFATC1', 'SPI1', 'RARA', 'NR4A2']	1207	27
['RREB1', 'SMAD3', 'ERG', 'FLI1', 'KLF6', 'E2F3', 'BHLHE40', 'ETV6', 'ELF1', 'ELF2', 'RUNX1', 'RFX1', 'SPI1', 'RARA', 'MEF2C', 'STAT5A', 'KLF9', 'MEF2D', 'RUNX2', 'GFI1', 'ZNF217', 'RFX2', 'NFE2', 'LYL1', 'FOXP1', 'NR4A2', 'HMGA1']	1207	27
['RREB1', 'SMAD3', 'ERG', 'FLI1', 'KLF6', 'E2F3', 'BHLHE40', 'ETV6', 'ELF1', 'ELF2', 'RUNX1', 'ARID3A', 'CIC', 'RFX2', 'JUNB', 'KLF9', 'MEF2D', 'ZNF217', 'NFE2', 'POU2F1', 'REL', 'MEF2C', 'NFATC1', 'FOS', 'FOSL2']	1206.96	25
['RREB1', 'SMAD3', 'ERG', 'FLI1', 'ATF6B', 'RUNX1', 'BHLHE40', 'RFX1', 'ZBTB7A', 'ELF1', 'ETV6', 'ELF2', 'HMGA1', 'RFX2', 'SPI1', 'RARA', 'XBP1', 'MEF2D', 'KLF2', 'CUX1', 'ZNF217', 'NFE2', 'FOSL2']	1206.91	23
['RREB1', 'SMAD3', 'ERG', 'FLI1', 'KLF6', 'E2F3', 'BHLHE40', 'ETV6', 'ELF1', 'ELF2', 'RUNX1', 'ARID3A', 'CIC', 'RFX2', 'JUNB', 'KLF9', 'ZBTB17', 'REL', 'FOSB', 'ZNF217', 'FOS', 'NFE2', 'FOSL2', 'RUNX2', 'MEF2C']	1206.88	25
['RREB1', 'SMAD3', 'ERG', 'FLI1', 'ATF6B', 'RUNX1', 'BHLHE40', 'ARID3A', 'ELF1', 'ETV6', 'ELF2', 'HMGA1', 'SOX4', 'XBP1', 'MEF2D', 'RFX2', 'ZBTB7A', 'CUX1', 'ZNF217', 'NFE2', 'FOS', 'NR4A2', 'SPI1', 'NFATC1', 'RARA']	1206.68	25
['RREB1', 'SMAD3', 'ERG', 'FLI1', 'KLF6', 'XBP1', 'RUNX1', 'BHLHE40', 'ARID3A', 'ELF1', 'ETV6', 'ELF2', 'HMGA1', 'SOX4', 'ST18', 'RUNX2', 'SPI1', 'ZBTB17', 'MEF2C', 'BCL11A']	1206.6	20
['RREB1', 'SMAD3', 'ERG', 'FLI1', 'KLF6', 'E2F3', 'BHLHE40', 'ETV6', 'ELF1', 'ELF2', 'RUNX1', 'ARID3A', 'HMGA1', 'SOX4', 'RFX2', 'MEF2C', 'REL', 'KLF9', 'MEF2D', 'RUNX2', 'ZNF217', 'NFE2', 'ZBTB16', 'FOSB', 'FOS', 'NR4A2']	1206.54	26
['RREB1', 'SMAD3', 'ERG', 'FLI1', 'KLF6', 'E2F3', 'BHLHE40', 'ETV6', 'ELF1', 'ELF2', 'RUNX1', 'RFX1', 'SPI1', 'RARA', 'KLF3', 'ZBTB7A', 'KLF9', 'ZBTB17', 'STAT5A', 'RFX2', 'LYL1', 'HMGA1', 'KLF2', 'FOSL2', 'GFI1', 'ZNF217', 'NFE2']	1206.52	27
['RREB1', 'SMAD3', 'ERG', 'FLI1', 'ATF6B', 'RUNX1', 'BHLHE40', 'ARID3A', 'ELF1', 'ETV6', 'ELF2', 'HMGA1', 'SOX4', 'E2F3', 'KLF3', 'SPI1', 'ZBTB7A', 'RARA', 'NFATC1', 'RFX2', 'KLF9', 'ZBTB17', 'FOS', 'RBPJ', 'REL']	1206.48	25
['RREB1', 'SMAD3', 'ERG', 'FLI1', 'KLF6', 'E2F3', 'BHLHE40', 'ETV6', 'ELF1', 'ELF2', 'RUNX1', 'ARID3A', 'HMGA1', 'SOX4', 'RFX2', 'MEF2C', 'STAT5A', 'KLF9', 'MEF2D', 'POU2F1', 'ZNF217', 'NFE2', 'FOS', 'FOSL2', 'JUNB', 'NFATC1']	1206.46	26
['RREB1', 'SMAD3', 'ERG', 'FLI1', 'ATF6B', 'RUNX1', 'BHLHE40', 'ARID3A', 'ELF1', 'ETV6', 'ELF2', 'HMGA1', 'SOX4', 'XBP1', 'MEF2D', 'RFX2', 'ZBTB7A', 'KLF9', 'STAT5A', 'ZNF217', 'NFE2', 'NR4A2', 'ZBTB16', 'FOS', 'RARA']	1206.44	25
['RREB1', 'SMAD3', 'ERG', 'FLI1', 'KLF6', 'XBP1', 'RUNX1', 'BHLHE40', 'RFX1', 'STAT5A', 'KLF9', 'ZBTB17', 'ELF1', 'RFX2', 'ETV6', 'ELF2', 'HMGA1', 'SPI1', 'RARA', 'FOS', 'GFI1', 'RUNX2', 'ZNF217', 'NFE2', 'MEF2C', 'FOSL2']	1206.38	26
['RREB1', 'SMAD3', 'ERG', 'FLI1', 'KLF6', 'E2F3', 'BHLHE40', 'ETV6', 'ELF1', 'ELF2', 'RUNX1', 'ARID3A', 'HMGA1', 'SOX4', 'RFX2', 'MEF2C', 'STAT5A', 'KLF9', 'ZBTB17', 'JUNB', 'ZNF217', 'NFE2', 'RUNX2', 'FOSB', 'FOS', 'FOSL2']	1206.38	26
['RREB1', 'SMAD3', 'ERG', 'FLI1', 'KLF6', 'XBP1', 'RUNX1', 'BHLHE40', 'RFX1', 'STAT5A', 'KLF9', 'MEF2D', 'ELF1', 'RFX2', 'ETV6', 'ELF2', 'SPI1', 'CIC', 'RARA', 'BCL11A', 'LYL1', 'MEF2C', 'RUNX2']	1206.35	23
['RREB1', 'SMAD3', 'ERG', 'FLI1', 'KLF6', 'E2F3', 'BHLHE40', 'ETV6', 'ELF1', 'ELF2', 'RUNX1', 'RFX1', 'JUNB', 'RFX2', 'RUNX2', 'KLF9', 'ZBTB17', 'HMGA1', 'STAT5A', 'FOS', 'ZNF217', 'FOSB', 'NFE2', 'FOSL2', 'MEF2C']	1206.28	25
['RREB1', 'SMAD3', 'ERG', 'FLI1', 'KLF6', 'XBP1', 'RUNX1', 'BHLHE40', 'RFX1', 'STAT5A', 'KLF9', 'MEF2D', 'ELF1', 'RFX2', 'ETV6', 'ELF2', 'SPI1', 'CIC', 'FOSB', 'FOS', 'RUNX2', 'ZNF217', 'NFE2', 'MEF2C', 'NR4A2']	1206.24	25
['RREB1', 'SMAD3', 'ERG', 'FLI1', 'KLF6', 'E2F3', 'BHLHE40', 'ETV6', 'ELF1', 'ELF2', 'RUNX1', 'ARID3A', 'HMGA1', 'SOX4', 'RFX2', 'MEF2C', 'REL', 'KLF9', 'ZBTB17', 'SPI1', 'NFATC1', 'RARA', 'BCL11A', 'FOXP1', 'POU2F1']	1206.24	25
['RREB1', 'SMAD3', 'ERG', 'FLI1', 'KLF6', 'E2F3', 'BHLHE40', 'ETV6', 'ELF1', 'ELF2', 'RUNX1', 'ARID3A', 'CIC', 'RFX2', 'SPI1', 'RARA', 'NFATC1', 'KLF3', 'ZBTB7A', 'KLF9', 'REL', 'ZBTB17', 'POU2F1', 'GFI1', 'ZNF217', 'NFE2', 'FOSL2', 'FOS']	1206.18	28
['RREB1', 'SMAD3', 'ERG', 'FLI1', 'KLF6', 'XBP1', 'RUNX1', 'BHLHE40', 'ARID3A', 'ELF1', 'ETV6', 'ELF2', 'CIC', 'RFX2', 'CUX1', 'MEF2D', 'SPI1', 'FOSB', 'FOS', 'RUNX2', 'ZNF217', 'NFE2', 'MEF2C', 'FOSL2']	1206.04	24
['RREB1', 'SMAD3', 'ERG', 'FLI1', 'KLF6', 'XBP1', 'RUNX1', 'BHLHE40', 'ARID3A', 'ELF1', 'ETV6', 'ELF2', 'CIC', 'RFX2', 'STAT5A', 'KLF9', 'MEF2D', 'SPI1', 'NFATC1', 'RARA', 'BCL11A', 'LYL1', 'RUNX2', 'MEF2C']	1206.04	24
['RREB1', 'SMAD3', 'ERG', 'FLI1', 'ATF6B', 'RUNX1', 'BHLHE40', 'RFX1', 'ZBTB7A', 'ELF1', 'ETV6', 'ELF2', 'CIC', 'RFX2', 'SPI1', 'RARA', 'KLF3', 'E2F3', 'CUX1', 'MEF2D', 'REL', 'ZNF217', 'NFE2', 'FOS', 'NR4A2']	1206	25
['RREB1', 'SMAD3', 'ERG', 'FLI1', 'KLF6', 'E2F3', 'BHLHE40', 'ETV6', 'ELF1', 'ELF2', 'RUNX1', 'ARID3A', 'HMGA1', 'SOX4', 'RFX2', 'ZBTB7A', 'JUNB', 'KLF9', 'ZBTB17', 'REL', 'FOSB', 'ZNF217', 'FOS', 'NFE2', 'FOSL2', 'POU2F1']	1205.85	26
['RREB1', 'SMAD3', 'ERG', 'FLI1', 'KLF6', 'E2F3', 'BHLHE40', 'ETV6', 'ELF1', 'ELF2', 'RUNX1', 'ARID3A', 'HMGA1', 'SOX4', 'RFX2', 'ZBTB7A', 'KLF3', 'RARA', 'SPI1', 'NFATC1', 'KLF9', 'STAT5A', 'ZBTB17', 'POU2F1', 'GFI1', 'ZNF217', 'NFE2', 'FOSL2', 'FOS']	1205.76	29
['RREB1', 'SMAD3', 'ERG', 'FLI1', 'ATF6B', 'RUNX1', 'BHLHE40', 'ARID3A', 'ELF1', 'ETV6', 'ELF2', 'CIC', 'RFX2', 'ZBTB7A', 'SPI1', 'RARA', 'NFATC1', 'KLF3', 'E2F3', 'CUX1', 'MEF2D', 'REL', 'ZNF217', 'NFE2', 'FOS', 'NR4A2']	1205.73	26
['RREB1', 'SMAD3', 'ERG', 'FLI1', 'ATF6B', 'RUNX1', 'BHLHE40', 'RFX1', 'ZBTB7A', 'ELF1', 'ETV6', 'ELF2', 'CIC', 'RFX2', 'SPI1', 'RARA', 'XBP1', 'MEF2D', 'FOS', 'ZNF217', 'NFE2', 'GFI1', 'KLF9', 'STAT5A', 'FOSL2']	1205.52	25
['RREB1', 'SMAD3', 'ERG', 'FLI1', 'KLF6', 'E2F3', 'BHLHE40', 'ETV6', 'ELF1', 'ELF2', 'RUNX1', 'ARID3A', 'HMGA1', 'SOX4', 'RFX2', 'MEF2C', 'REL', 'KLF9', 'ZBTB17', 'JUNB', 'ZNF217', 'NFE2', 'POU2F1', 'NFATC1', 'FOXP1']	1205.52	25
['RREB1', 'SMAD3', 'ERG', 'FLI1', 'KLF6', 'XBP1', 'RUNX1', 'BHLHE40', 'ARID3A', 'ELF1', 'ETV6', 'ELF2', 'HMGA1', 'SOX4', 'RFX2', 'CUX1', 'MEF2D', 'RUNX2', 'ZNF217', 'NFE2', 'FOS', 'MEF2C', 'FOSL2', 'SPI1', 'NFATC1', 'RARA']	1205.46	26
['RREB1', 'SMAD3', 'ERG', 'FLI1', 'KLF6', 'E2F3', 'BHLHE40', 'ETV6', 'ELF1', 'ELF2', 'RUNX1', 'ARID3A', 'HMGA1', 'SOX4', 'ST18', 'POU2F1', 'SPI1', 'MEF2D', 'MEF2C', 'BCL11A', 'FOXP1']	1205.38	21
['RREB1', 'SMAD3', 'ERG', 'FLI1', 'ATF6B', 'RUNX1', 'BHLHE40', 'RFX1', 'ZBTB7A', 'ELF1', 'ETV6', 'ELF2', 'CIC', 'RFX2', 'JUNB', 'KLF9', 'MEF2D', 'ZNF217', 'NFE2', 'STAT5A', 'FOS', 'FOSB', 'FOSL2', 'E2F3']	1205.38	24
['RREB1', 'SMAD3', 'ERG', 'FLI1', 'KLF6', 'XBP1', 'RUNX1', 'BHLHE40', 'ARID3A', 'ELF1', 'ETV6', 'ELF2', 'HMGA1', 'SOX4', 'RFX2', 'STAT5A', 'KLF9', 'ZBTB7A', 'MEF2D', 'RUNX2', 'ZNF217', 'NFE2', 'ZBTB16', 'FOS', 'FOSB', 'FOSL2']	1205.31	26
['RREB1', 'SMAD3', 'ERG', 'FLI1', 'KLF6', 'E2F3', 'BHLHE40', 'ETV6', 'ELF1', 'ELF2', 'RUNX1', 'ARID3A', 'HMGA1', 'SOX4', 'RFX2', 'ZBTB7A', 'JUNB', 'KLF9', 'ZBTB17', 'REL', 'NFATC1', 'RUNX2', 'FOXP1', 'RBPJ']	1205.29	24
['RREB1', 'SMAD3', 'ERG', 'FLI1', 'ATF6B', 'RUNX1', 'BHLHE40', 'ARID3A', 'ELF1', 'ETV6', 'ELF2', 'CIC', 'RFX2', 'ZBTB7A', 'SPI1', 'RARA', 'NFATC1', 'XBP1', 'MEF2D', 'FOS', 'ZNF217', 'NFE2', 'GFI1', 'KLF9', 'STAT5A', 'FOSL2']	1205.27	26
['RREB1', 'SMAD3', 'ERG', 'FLI1', 'KLF6', 'XBP1', 'RUNX1', 'BHLHE40', 'ARID3A', 'ELF1', 'ETV6', 'ELF2', 'HMGA1', 'SOX4', 'RFX2', 'STAT5A', 'KLF9', 'MEF2C', 'RUNX2', 'MEF2D', 'ZNF217', 'NFE2', 'FOS', 'FOSL2', 'ZBTB16', 'RARA']	1205.23	26
['RREB1', 'SMAD3', 'ERG', 'FLI1', 'KLF6', 'E2F3', 'BHLHE40', 'ETV6', 'ELF1', 'ELF2', 'RUNX1', 'RFX1', 'SPI1', 'RARA', 'MEF2C', 'REL', 'RUNX2', 'CUX1', 'MEF2D', 'RFX2', 'CIC', 'BCL11A', 'FOXP1']	1205.13	23
['RREB1', 'SMAD3', 'ERG', 'FLI1', 'ATF6B', 'RUNX1', 'BHLHE40', 'RFX1', 'ZBTB7A', 'ELF1', 'ETV6', 'ELF2', 'HMGA1', 'RFX2', 'SPI1', 'RARA', 'XBP1', 'MEF2D', 'KLF2', 'CUX1', 'ZNF217', 'NFE2', 'NR4A2']	1205.09	23
['RREB1', 'SMAD3', 'ERG', 'FLI1', 'KLF6', 'E2F3', 'BHLHE40', 'ETV6', 'ELF1', 'ELF2', 'RUNX1', 'RFX1', 'SPI1', 'RARA', 'MEF2C', 'STAT5A', 'KLF9', 'ZBTB17', 'RFX2', 'LYL1', 'CIC', 'RUNX2', 'BCL11A', 'FOXP1']	1205.04	24
['RREB1', 'SMAD3', 'ERG', 'FLI1', 'KLF6', 'E2F3', 'BHLHE40', 'ETV6', 'ELF1', 'ELF2', 'RUNX1', 'RFX1', 'SPI1', 'FOSB', 'RFX2', 'RUNX2', 'FOS', 'ZNF217', 'NFE2', 'MEF2D', 'CUX1', 'REL', 'KLF3', 'ZBTB7A', 'CIC', 'FOSL2']	1204.88	26
['RREB1', 'SMAD3', 'ERG', 'FLI1', 'KLF6', 'E2F3', 'BHLHE40', 'ETV6', 'ELF1', 'ELF2', 'RUNX1', 'ARID3A', 'CIC', 'RFX2', 'SPI1', 'RARA', 'NFATC1', 'MEF2C', 'CUX1', 'MEF2D', 'REL', 'RUNX2', 'BCL11A', 'FOXP1']	1204.88	24
['RREB1', 'SMAD3', 'ERG', 'FLI1', 'ATF6B', 'RUNX1', 'BHLHE40', 'RFX1', 'ZBTB7A', 'ELF1', 'ETV6', 'ELF2', 'CIC', 'RFX2', 'SPI1', 'RARA', 'KLF3', 'E2F3', 'KLF9', 'ZBTB17', 'FOS', 'GFI1', 'ZNF217', 'NFE2', 'REL', 'FOSL2']	1204.85	26
['RREB1', 'SMAD3', 'ERG', 'FLI1', 'KLF6', 'E2F3', 'BHLHE40', 'ETV6', 'ELF1', 'ELF2', 'RUNX1', 'ARID3A', 'CIC', 'RFX2', 'SPI1', 'RARA', 'NFATC1', 'MEF2C', 'KLF9', 'ZBTB17', 'STAT5A', 'BCL11A', 'FOXP1', 'LYL1', 'RUNX2']	1204.8	25
['RREB1', 'SMAD3', 'ERG', 'FLI1', 'KLF6', 'XBP1', 'RUNX1', 'BHLHE40', 'ARID3A', 'ELF1', 'ETV6', 'ELF2', 'HMGA1', 'SOX4', 'RFX2', 'STAT5A', 'KLF9', 'ZBTB7A', 'MEF2D', 'RUNX2', 'ZNF217', 'NFE2', 'SPI1', 'GFI1', 'NFATC1', 'RARA', 'LYL1', 'FOSL2']	1204.79	28
['RREB1', 'SMAD3', 'ERG', 'FLI1', 'KLF6', 'XBP1', 'RUNX1', 'BHLHE40', 'RFX1', 'STAT5A', 'KLF9', 'ZBTB17', 'ELF1', 'RFX2', 'ETV6', 'ELF2', 'HMGA1', 'SPI1', 'RARA', 'FOS', 'GFI1', 'RUNX2', 'ZNF217', 'NFE2', 'MEF2C', 'NR4A2']	1204.77	26
['RREB1', 'SMAD3', 'ERG', 'FLI1', 'KLF6', 'E2F3', 'BHLHE40', 'ETV6', 'ELF1', 'ELF2', 'RUNX1', 'ARID3A', 'CIC', 'RFX2', 'SPI1', 'RARA', 'NFATC1', 'MEF2C', 'KLF9', 'MEF2D', 'GFI1', 'ZNF217', 'NFE2', 'STAT5A', 'POU2F1', 'FOXP1', 'NR4A2']	1204.74	27
['RREB1', 'SMAD3', 'ERG', 'FLI1', 'KLF6', 'E2F3', 'BHLHE40', 'ETV6', 'ELF1', 'ELF2', 'RUNX1', 'ARID3A', 'CIC', 'RFX2', 'SPI1', 'RARA', 'NFATC1', 'KLF3', 'ZBTB7A', 'KLF9', 'REL', 'ZBTB17', 'POU2F1', 'GFI1', 'ZNF217', 'NFE2', 'NR4A2', 'FOS']	1204.68	28
['RREB1', 'SMAD3', 'ERG', 'FLI1', 'KLF6', 'E2F3', 'BHLHE40', 'ETV6', 'ELF1', 'ELF2', 'RUNX1', 'ARID3A', 'HMGA1', 'SOX4', 'RFX2', 'MEF2C', 'REL', 'KLF9', 'MEF2D', 'RUNX2', 'BCL11A', 'FOXP1', 'RARA', 'SPI1', 'NFATC1', 'LYL1']	1204.65	26
['RREB1', 'SMAD3', 'ERG', 'FLI1', 'ATF6B', 'RUNX1', 'BHLHE40', 'ARID3A', 'ELF1', 'ETV6', 'ELF2', 'CIC', 'RFX2', 'ZBTB7A', 'SPI1', 'RARA', 'NFATC1', 'KLF3', 'E2F3', 'KLF9', 'ZBTB17', 'FOS', 'GFI1', 'ZNF217', 'NFE2', 'REL', 'FOSL2']	1204.63	27
['RREB1', 'SMAD3', 'ERG', 'FLI1', 'KLF6', 'E2F3', 'BHLHE40', 'ETV6', 'ELF1', 'ELF2', 'RUNX1', 'ARID3A', 'CIC', 'RFX2', 'SPI1', 'RARA', 'NFATC1', 'MEF2C', 'KLF9', 'ZBTB17', 'STAT5A', 'GFI1', 'ZNF217', 'NFE2', 'POU2F1', 'FOS', 'FOSL2']	1204.56	27
['RREB1', 'SMAD3', 'ERG', 'FLI1', 'KLF6', 'E2F3', 'BHLHE40', 'ETV6', 'ELF1', 'ELF2', 'RUNX1', 'ARID3A', 'CIC', 'RFX2', 'JUNB', 'CUX1', 'MEF2D', 'REL', 'ZNF217', 'NFE2', 'RUNX2', 'ZBTB7A', 'FOSB', 'FOS', 'FOSL2']	1204.52	25
['RREB1', 'SMAD3', 'ERG', 'FLI1', 'KLF6', 'E2F3', 'BHLHE40', 'ETV6', 'ELF1', 'ELF2', 'RUNX1', 'ARID3A', 'HMGA1', 'SOX4', 'RFX2', 'MEF2C', 'REL', 'KLF9', 'MEF2D', 'POU2F1', 'ZNF217', 'NFE2', 'FOS', 'FOSL2', 'SPI1', 'GFI1', 'NFATC1', 'RARA']	1204.43	28
['RREB1', 'SMAD3', 'ERG', 'FLI1', 'KLF6', 'E2F3', 'BHLHE40', 'ETV6', 'ELF1', 'ELF2', 'RUNX1', 'RFX1', 'JUNB', 'RFX2', 'RUNX2', 'CUX1', 'MEF2D', 'REL', 'ZNF217', 'NFE2', 'CIC', 'MEF2C', 'FOXP1']	1204.35	23
['RREB1', 'SMAD3', 'ERG', 'FLI1', 'KLF6', 'E2F3', 'BHLHE40', 'ETV6', 'ELF1', 'ELF2', 'RUNX1', 'ARID3A', 'HMGA1', 'SOX4', 'RFX2', 'ZBTB7A', 'KLF3', 'RARA', 'SPI1', 'NFATC1', 'KLF9', 'STAT5A', 'ZBTB17', 'POU2F1', 'GFI1', 'ZNF217', 'NFE2', 'NR4A2', 'FOS']	1204.31	29
['RREB1', 'SMAD3', 'ERG', 'FLI1', 'KLF6', 'XBP1', 'RUNX1', 'BHLHE40', 'ARID3A', 'ELF1', 'ETV6', 'ELF2', 'CIC', 'RFX2', 'CUX1', 'MEF2D', 'SPI1', 'FOSB', 'FOS', 'RUNX2', 'ZNF217', 'NFE2', 'MEF2C', 'NR4A2']	1204.29	24
['RREB1', 'SMAD3', 'ERG', 'FLI1', 'ATF6B', 'RUNX1', 'BHLHE40', 'ARID3A', 'ELF1', 'ETV6', 'ELF2', 'HMGA1', 'SOX4', 'E2F3', 'KLF3', 'SPI1', 'ZBTB7A', 'RARA', 'NFATC1', 'RFX2', 'KLF9', 'ZBTB17', 'FOS', 'GFI1', 'ZNF217', 'NFE2', 'STAT5A', 'FOSL2']	1204.25	28
['RREB1', 'SMAD3', 'ERG', 'FLI1', 'KLF6', 'E2F3', 'BHLHE40', 'ETV6', 'ELF1', 'ELF2', 'RUNX1', 'ARID3A', 'HMGA1', 'SOX4', 'RFX2', 'ZBTB7A', 'KLF3', 'RARA', 'SPI1', 'NFATC1', 'KLF9', 'REL', 'ZBTB17', 'LYL1', 'RUNX2', 'FOSL2', 'GFI1', 'ZNF217', 'NFE2']	1204.21	29
['RREB1', 'SMAD3', 'ERG', 'FLI1', 'ATF6B', 'RUNX1', 'BHLHE40', 'ARID3A', 'ELF1', 'ETV6', 'ELF2', 'HMGA1', 'SOX4', 'E2F3', 'JUNB', 'RFX2', 'ZBTB7A', 'KLF9', 'ZBTB17', 'REL', 'FOSB', 'NFE2', 'FOS', 'ZNF217', 'FOSL2']	1204.16	25
['RREB1', 'SMAD3', 'ERG', 'FLI1', 'KLF6', 'E2F3', 'BHLHE40', 'ETV6', 'ELF1', 'ELF2', 'RUNX1', 'ARID3A', 'CIC', 'RFX2', 'JUNB', 'CUX1', 'MEF2D', 'REL', 'ZNF217', 'NFE2', 'RUNX2', 'MEF2C', 'NFATC1', 'FOXP1']	1204.12	24
['RREB1', 'SMAD3', 'ERG', 'FLI1', 'KLF6', 'E2F3', 'BHLHE40', 'ETV6', 'ELF1', 'ELF2', 'RUNX1', 'ARID3A', 'CIC', 'RFX2', 'SPI1', 'FOSB', 'FOS', 'ZNF217', 'NFE2', 'POU2F1', 'MEF2D', 'KLF3', 'ZBTB7A', 'CUX1', 'REL', 'FOSL2']	1204.12	26
['RREB1', 'SMAD3', 'ERG', 'FLI1', 'ATF6B', 'RUNX1', 'BHLHE40', 'RFX1', 'ZBTB7A', 'ELF1', 'ETV6', 'ELF2', 'HMGA1', 'RFX2', 'JUNB', 'KLF9', 'ZBTB17', 'REL', 'E2F3', 'FOS', 'ZNF217', 'FOSB', 'NFE2', 'FOSL2']	1203.96	24
['RREB1', 'SMAD3', 'ERG', 'FLI1', 'KLF6', 'XBP1', 'RUNX1', 'BHLHE40', 'ARID3A', 'ELF1', 'ETV6', 'ELF2', 'CIC', 'RFX2', 'STAT5A', 'KLF9', 'ZBTB17', 'JUNB', 'RUNX2', 'FOS', 'ZNF217', 'NFE2', 'FOSL2', 'FOSB', 'ZBTB7A']	1203.92	25
['RREB1', 'SMAD3', 'ERG', 'FLI1', 'KLF6', 'XBP1', 'RUNX1', 'BHLHE40', 'ARID3A', 'ELF1', 'ETV6', 'ELF2', 'HMGA1', 'SOX4', 'RFX2', 'CUX1', 'MEF2D', 'RUNX2', 'ZNF217', 'NFE2', 'FOS', 'MEF2C', 'NR4A2', 'SPI1', 'NFATC1', 'RARA']	1203.85	26
['RREB1', 'SMAD3', 'ERG', 'FLI1', 'ATF6B', 'RUNX1', 'BHLHE40', 'RFX1', 'ZBTB7A', 'ELF1', 'ETV6', 'ELF2', 'CIC', 'RFX2', 'SPI1', 'RARA', 'XBP1', 'MEF2D', 'FOS', 'ZNF217', 'NFE2', 'GFI1', 'KLF9', 'STAT5A', 'NR4A2']	1203.84	25
['RREB1', 'SMAD3', 'ERG', 'FLI1', 'KLF6', 'E2F3', 'BHLHE40', 'ETV6', 'ELF1', 'ELF2', 'RUNX1', 'ARID3A', 'HMGA1', 'SOX4', 'RFX2', 'ZBTB7A', 'KLF3', 'RARA', 'SPI1', 'NFATC1', 'CUX1', 'MEF2D', 'POU2F1', 'REL', 'ZNF217', 'NFE2', 'FOSL2', 'FOS']	1203.71	28
['RREB1', 'SMAD3', 'ERG', 'FLI1', 'ATF6B', 'RUNX1', 'BHLHE40', 'RFX1', 'ZBTB7A', 'ELF1', 'ETV6', 'ELF2', 'HMGA1', 'RFX2', 'SPI1', 'RARA', 'KLF3', 'E2F3', 'CUX1', 'MEF2D', 'REL', 'BCL11A', 'FOXP1']	1203.7	23
['RREB1', 'SMAD3', 'ERG', 'FLI1', 'KLF6', 'XBP1', 'RUNX1', 'BHLHE40', 'ARID3A', 'ELF1', 'ETV6', 'ELF2', 'HMGA1', 'SOX4', 'RFX2', 'STAT5A', 'KLF9', 'ZBTB7A', 'MEF2D', 'RUNX2', 'ZNF217', 'NFE2', 'ZBTB16', 'FOS', 'FOSB', 'NR4A2']	1203.69	26
['RREB1', 'SMAD3', 'ERG', 'FLI1', 'KLF6', 'E2F3', 'BHLHE40', 'ETV6', 'ELF1', 'ELF2', 'RUNX1', 'RFX1', 'SPI1', 'RARA', 'KLF3', 'ZBTB7A', 'KLF9', 'ZBTB17', 'STAT5A', 'RFX2', 'LYL1', 'HMGA1', 'RUNX2', 'FOXP1', 'GFI1', 'NFE2', 'ZNF217', 'NR4A2']	1203.68	28
['RREB1', 'SMAD3', 'ERG', 'FLI1', 'ATF6B', 'RUNX1', 'BHLHE40', 'ARID3A', 'ELF1', 'ETV6', 'ELF2', 'CIC', 'RFX2', 'ZBTB7A', 'SPI1', 'RARA', 'NFATC1', 'XBP1', 'MEF2D', 'FOS', 'ZNF217', 'NFE2', 'GFI1', 'KLF9', 'STAT5A', 'NR4A2']	1203.65	26
['RREB1', 'SMAD3', 'ERG', 'FLI1', 'KLF6', 'XBP1', 'RUNX1', 'BHLHE40', 'ARID3A', 'ELF1', 'ETV6', 'ELF2', 'HMGA1', 'SOX4', 'RFX2', 'STAT5A', 'KLF9', 'MEF2C', 'RUNX2', 'MEF2D', 'ZNF217', 'NFE2', 'FOS', 'NR4A2', 'ZBTB16', 'RARA']	1203.62	26
['RREB1', 'SMAD3', 'ERG', 'FLI1', 'KLF6', 'E2F3', 'BHLHE40', 'ETV6', 'ELF1', 'ELF2', 'RUNX1', 'ARID3A', 'HMGA1', 'SOX4', 'RFX2', 'ZBTB7A', 'KLF3', 'RARA', 'SPI1', 'NFATC1', 'CUX1', 'MEF2D', 'POU2F1', 'KLF2', 'FOSL2', 'NFE2', 'ZNF217']	1203.44	27
['RREB1', 'SMAD3', 'ERG', 'FLI1', 'KLF6', 'E2F3', 'BHLHE40', 'ETV6', 'ELF1', 'ELF2', 'RUNX1', 'RFX1', 'SPI1', 'FOSB', 'RFX2', 'RUNX2', 'FOS', 'ZNF217', 'NFE2', 'MEF2D', 'CUX1', 'REL', 'KLF3', 'ZBTB7A', 'CIC', 'NR4A2']	1203.27	26
['RREB1', 'SMAD3', 'ERG', 'FLI1', 'ATF6B', 'RUNX1', 'BHLHE40', 'RFX1', 'ZBTB7A', 'ELF1', 'ETV6', 'ELF2', 'CIC', 'RFX2', 'SPI1', 'RARA', 'KLF3', 'E2F3', 'KLF9', 'ZBTB17', 'FOS', 'GFI1', 'ZNF217', 'NFE2', 'REL', 'NR4A2']	1203.23	26
['RREB1', 'SMAD3', 'ERG', 'FLI1', 'KLF6', 'XBP1', 'RUNX1', 'BHLHE40', 'ARID3A', 'ELF1', 'ETV6', 'ELF2', 'HMGA1', 'SOX4', 'RFX2', 'CUX1', 'MEF2D', 'RUNX2', 'ZNF217', 'NFE2', 'KLF7', 'RARA', 'NR4A2', 'ZBTB7A', 'SPI1', 'NFATC1']	1203.23	26
['RREB1', 'SMAD3', 'ERG', 'FLI1', 'KLF6', 'E2F3', 'BHLHE40', 'ETV6', 'ELF1', 'ELF2', 'RUNX1', 'ARID3A', 'HMGA1', 'SOX4', 'RFX2', 'ZBTB7A', 'KLF3', 'RARA', 'ZBTB16', 'MEF2D', 'POU2F1', 'KLF9', 'STAT5A', 'ZNF217', 'NFE2', 'FOSL2', 'KLF2']	1203.22	27
['RREB1', 'SMAD3', 'ERG', 'FLI1', 'KLF6', 'XBP1', 'MAFK', 'ZBTB17', 'BHLHE40', 'ZBTB7A', 'KLF9', 'ELF1', 'RFX2', 'ETV6', 'ELF2', 'SPI1', 'RFX1', 'RARA', 'LYL1', 'RUNX2', 'ZNF217', 'NFE2', 'FOSL2']	1203.22	23
['RREB1', 'SMAD3', 'ERG', 'FLI1', 'ATF6B', 'RUNX1', 'BHLHE40', 'ARID3A', 'ELF1', 'ETV6', 'ELF2', 'HMGA1', 'SOX4', 'XBP1', 'MEF2D', 'RFX2', 'ZBTB7A', 'CUX1', 'ZNF217', 'NFE2', 'FOS', 'FOSL2', 'SPI1', 'FOSB']	1203.21	24
['RREB1', 'SMAD3', 'ERG', 'FLI1', 'KLF6', 'E2F3', 'BHLHE40', 'ETV6', 'ELF1', 'ELF2', 'RUNX1', 'ARID3A', 'HMGA1', 'SOX4', 'RFX2', 'ZBTB7A', 'JUNB', 'CUX1', 'MEF2D', 'REL', 'ZNF217', 'NFE2', 'POU2F1', 'NFATC1', 'FOXP1']	1203.16	25
['RREB1', 'SMAD3', 'ERG', 'FLI1', 'KLF6', 'XBP1', 'RUNX1', 'BHLHE40', 'ARID3A', 'ELF1', 'ETV6', 'ELF2', 'HMGA1', 'SOX4', 'RFX2', 'STAT5A', 'KLF9', 'ZBTB7A', 'MEF2D', 'KLF2', 'RARA', 'LYL1', 'SPI1', 'NFATC1', 'BCL11A']	1203.12	25
['RREB1', 'SMAD3', 'ERG', 'FLI1', 'ATF6B', 'RUNX1', 'BHLHE40', 'ARID3A', 'ELF1', 'ETV6', 'ELF2', 'CIC', 'RFX2', 'ZBTB7A', 'SPI1', 'RARA', 'NFATC1', 'KLF3', 'E2F3', 'KLF9', 'ZBTB17', 'FOS', 'GFI1', 'ZNF217', 'NFE2', 'REL', 'NR4A2']	1203.07	27
['RREB1', 'SMAD3', 'ERG', 'FLI1', 'KLF6', 'E2F3', 'BHLHE40', 'ETV6', 'ELF1', 'ELF2', 'RUNX1', 'RFX1', 'SPI1', 'RARA', 'MEF2C', 'REL', 'RUNX2', 'KLF9', 'ZBTB17', 'GFI1', 'ZNF217', 'RFX2', 'NFE2', 'LYL1', 'FOSL2', 'CIC']	1203.04	26
['RREB1', 'SMAD3', 'ERG', 'FLI1', 'KLF6', 'XBP1', 'RUNX1', 'BHLHE40', 'ARID3A', 'ELF1', 'ETV6', 'ELF2', 'HMGA1', 'SOX4', 'RFX2', 'STAT5A', 'KLF9', 'ZBTB7A', 'MEF2D', 'RUNX2', 'ZNF217', 'NFE2', 'ZBTB16', 'KLF7', 'RARA', 'NR4A2']	1203	26
['RREB1', 'SMAD3', 'ERG', 'FLI1', 'KLF6', 'E2F3', 'BHLHE40', 'ETV6', 'ELF1', 'ELF2', 'RUNX1', 'ARID3A', 'CIC', 'RFX2', 'SPI1', 'RARA', 'NFATC1', 'MEF2C', 'KLF9', 'ZBTB17', 'STAT5A', 'GFI1', 'ZNF217', 'NFE2', 'POU2F1', 'FOS', 'NR4A2']	1203	27
['RREB1', 'SMAD3', 'ERG', 'FLI1', 'KLF6', 'E2F3', 'BHLHE40', 'ETV6', 'ELF1', 'ELF2', 'RUNX1', 'RFX1', 'SPI1', 'RARA', 'KLF3', 'ZBTB7A', 'KLF9', 'MEF2D', 'GFI1', 'ZNF217', 'RFX2', 'NFE2', 'LYL1', 'FOSL2', 'CIC', 'KLF2', 'STAT5A']	1203	27
['RREB1', 'SMAD3', 'ERG', 'FLI1', 'ATF6B', 'RUNX1', 'BHLHE40', 'RFX1', 'ZBTB7A', 'ELF1', 'ETV6', 'ELF2', 'HMGA1', 'RFX2', 'SPI1', 'FOSB', 'FOS', 'ZNF217', 'NFE2', 'MEF2D', 'CUX1', 'XBP1', 'FOSL2']	1202.96	23
['RREB1', 'SMAD3', 'ERG', 'FLI1', 'KLF6', 'E2F3', 'BHLHE40', 'ETV6', 'ELF1', 'ELF2', 'RUNX1', 'ARID3A', 'HMGA1', 'SOX4', 'RFX2', 'MEF2C', 'REL', 'KLF9', 'MEF2D', 'POU2F1', 'ZNF217', 'NFE2', 'FOS', 'NR4A2', 'SPI1', 'GFI1', 'NFATC1', 'RARA']	1202.93	28
['RREB1', 'SMAD3', 'ERG', 'FLI1', 'KLF6', 'E2F3', 'BHLHE40', 'ETV6', 'ELF1', 'ELF2', 'RUNX1', 'ARID3A', 'CIC', 'RFX2', 'SPI1', 'RARA', 'NFATC1', 'MEF2C', 'KLF9', 'ZBTB17', 'REL', 'GFI1', 'ZNF217', 'NFE2', 'RUNX2', 'LYL1', 'FOSL2']	1202.89	27
['RREB1', 'SMAD3', 'ERG', 'FLI1', 'KLF6', 'E2F3', 'BHLHE40', 'ETV6', 'ELF1', 'ELF2', 'RUNX1', 'ARID3A', 'CIC', 'RFX2', 'SPI1', 'RARA', 'NFATC1', 'KLF3', 'ZBTB7A', 'KLF9', 'STAT5A', 'MEF2D', 'GFI1', 'ZNF217', 'NFE2', 'FOSL2', 'LYL1', 'KLF2']	1202.86	28
['RREB1', 'SMAD3', 'ERG', 'FLI1', 'KLF6', 'XBP1', 'RUNX1', 'BHLHE40', 'ARID3A', 'ELF1', 'ETV6', 'ELF2', 'CIC', 'RFX2', 'CUX1', 'MEF2D', 'JUNB', 'RUNX2', 'FOS', 'ZNF217', 'NFE2', 'FOSL2', 'NFATC1', 'ZBTB7A']	1202.79	24
['RREB1', 'SMAD3', 'ERG', 'FLI1', 'KLF6', 'E2F3', 'BHLHE40', 'ETV6', 'ELF1', 'ELF2', 'RUNX1', 'RFX1', 'SPI1', 'RARA', 'MEF2C', 'STAT5A', 'KLF9', 'ZBTB17', 'BCL6', 'HMGA1', 'FOXP1', 'RUNX2', 'BCL11A']	1202.78	23
['RREB1', 'SMAD3', 'ERG', 'FLI1', 'ATF6B', 'RUNX1', 'BHLHE40', 'ARID3A', 'ELF1', 'ETV6', 'ELF2', 'HMGA1', 'SOX4', 'E2F3', 'KLF3', 'SPI1', 'ZBTB7A', 'RARA', 'NFATC1', 'RFX2', 'KLF9', 'ZBTB17', 'FOS', 'GFI1', 'ZNF217', 'NFE2', 'STAT5A', 'NR4A2']	1202.75	28
['RREB1', 'SMAD3', 'ERG', 'FLI1', 'KLF6', 'XBP1', 'RUNX1', 'BHLHE40', 'RFX1', 'STAT5A', 'KLF9', 'MEF2D', 'ELF1', 'RFX2', 'ETV6', 'ELF2', 'SPI1', 'CIC', 'RARA', 'GFI1', 'ZNF217', 'NFE2', 'FOS', 'RUNX2', 'MEF2C', 'FOSL2']	1202.73	26
['RREB1', 'SMAD3', 'ERG', 'FLI1', 'KLF6', 'XBP1', 'RUNX1', 'BHLHE40', 'ARID3A', 'ELF1', 'ETV6', 'ELF2', 'CIC', 'RFX2', 'STAT5A', 'KLF9', 'MEF2D', 'SPI1', 'NFATC1', 'RARA', 'GFI1', 'ZNF217', 'NFE2', 'FOS', 'RUNX2', 'MEF2C', 'FOSL2']	1202.59	27
['RREB1', 'SMAD3', 'ERG', 'FLI1', 'KLF6', 'E2F3', 'BHLHE40', 'ETV6', 'ELF1', 'ELF2', 'RUNX1', 'ARID3A', 'HMGA1', 'SOX4', 'RFX2', 'MEF2C', 'STAT5A', 'KLF9', 'ZBTB17', 'SPI1', 'NFATC1', 'RARA', 'GFI1', 'ZNF217', 'NFE2', 'RUNX2', 'LYL1', 'FOSL2']	1202.57	28
['RREB1', 'SMAD3', 'ERG', 'FLI1', 'KLF6', 'E2F3', 'BHLHE40', 'ETV6', 'ELF1', 'ELF2', 'RUNX1', 'ARID3A', 'HMGA1', 'SOX4', 'RFX2', 'MEF2C', 'REL', 'KLF9', 'MEF2D', 'POU2F1', 'ZNF217', 'NFE2', 'FOXP1', 'ZBTB16', 'RARA', 'NR4A2']	1202.5	26
['RREB1', 'SMAD3', 'ERG', 'FLI1', 'KLF6', 'E2F3', 'BHLHE40', 'ETV6', 'ELF1', 'ELF2', 'RUNX1', 'ARID3A', 'CIC', 'RFX2', 'SPI1', 'FOSB', 'FOS', 'ZNF217', 'NFE2', 'POU2F1', 'MEF2D', 'KLF3', 'ZBTB7A', 'CUX1', 'REL', 'NR4A2']	1202.5	26
['RREB1', 'SMAD3', 'ERG', 'FLI1', 'KLF6', 'E2F3', 'BHLHE40', 'ETV6', 'ELF1', 'ELF2', 'RUNX1', 'RFX1', 'JUNB', 'RFX2', 'RUNX2', 'KLF9', 'MEF2D', 'ZNF217', 'NFE2', 'STAT5A', 'CIC', 'MEF2C', 'FOSB', 'FOS', 'FOSL2']	1202.48	25
['RREB1', 'SMAD3', 'ERG', 'FLI1', 'ATF6B', 'RUNX1', 'BHLHE40', 'RFX1', 'ZBTB7A', 'ELF1', 'ETV6', 'ELF2', 'HMGA1', 'RFX2', 'JUNB', 'KLF9', 'ZBTB17', 'REL', 'E2F3', 'FOXP1', 'RBPJ']	1202.43	21
['RREB1', 'SMAD3', 'ERG', 'FLI1', 'KLF6', 'E2F3', 'BHLHE40', 'ETV6', 'ELF1', 'ELF2', 'RUNX1', 'ARID3A', 'HMGA1', 'SOX4', 'RFX2', 'ZBTB7A', 'KLF3', 'RARA', 'ZBTB16', 'MEF2D', 'RUNX2', 'CUX1', 'REL', 'ZNF217', 'NFE2', 'FOSL2', 'FOS']	1202.41	27
['RREB1', 'SMAD3', 'ERG', 'FLI1', 'KLF6', 'E2F3', 'BHLHE40', 'ETV6', 'ELF1', 'ELF2', 'RUNX1', 'ARID3A', 'HMGA1', 'SOX4', 'ST18', 'POU2F1', 'SPI1', 'ZBTB17', 'MEF2C', 'ZNF217', 'NR4A2', 'NFE2', 'FOXP1']	1202.39	23
['RREB1', 'SMAD3', 'ERG', 'FLI1', 'ATF6B', 'RUNX1', 'BHLHE40', 'ARID3A', 'ELF1', 'ETV6', 'ELF2', 'CIC', 'RFX2', 'ZBTB7A', 'SPI1', 'FOSB', 'FOS', 'ZNF217', 'NFE2', 'MEF2D', 'CUX1', 'KLF3', 'REL', 'E2F3', 'FOSL2']	1202.36	25
['RREB1', 'SMAD3', 'ERG', 'FLI1', 'KLF6', 'E2F3', 'BHLHE40', 'ETV6', 'ELF1', 'ELF2', 'RUNX1', 'ARID3A', 'CIC', 'RFX2', 'SPI1', 'RARA', 'NFATC1', 'MEF2C', 'CUX1', 'MEF2D', 'REL', 'POU2F1', 'ZNF217', 'NFE2', 'FOS', 'FOSL2']	1202.31	26
['RREB1', 'SMAD3', 'ERG', 'FLI1', 'KLF6', 'XBP1', 'RUNX1', 'BHLHE40', 'RFX1', 'STAT5A', 'KLF9', 'MEF2D', 'ELF1', 'RFX2', 'ETV6', 'ELF2', 'SPI1', 'HMGA1', 'RARA', 'GFI1', 'ZNF217', 'NFE2', 'LYL1', 'KLF2', 'ZBTB7A', 'FOSL2']	1202.27	26
['RREB1', 'SMAD3', 'ERG', 'FLI1', 'KLF6', 'E2F3', 'BHLHE40', 'ETV6', 'ELF1', 'ELF2', 'RUNX1', 'RFX1', 'SPI1', 'RARA', 'MEF2C', 'REL', 'RUNX2', 'KLF9', 'MEF2D', 'GFI1', 'ZNF217', 'RFX2', 'NFE2', 'LYL1', 'FOXP1', 'NR4A2', 'HMGA1']	1202.22	27
['RREB1', 'SMAD3', 'ERG', 'FLI1', 'KLF6', 'E2F3', 'BHLHE40', 'ETV6', 'ELF1', 'ELF2', 'RUNX1', 'ARID3A', 'HMGA1', 'SOX4', 'RFX2', 'ZBTB7A', 'KLF3', 'RARA', 'SPI1', 'NFATC1', 'CUX1', 'MEF2D', 'POU2F1', 'REL', 'ZNF217', 'NFE2', 'NR4A2', 'FOS']	1202.21	28
['RREB1', 'SMAD3', 'ERG', 'FLI1', 'ATF6B', 'RUNX1', 'BHLHE40', 'ARID3A', 'ELF1', 'ETV6', 'ELF2', 'CIC', 'RFX2', 'ZBTB7A', 'JUNB', 'KLF9', 'MEF2D', 'ZNF217', 'NFE2', 'STAT5A', 'NFATC1', 'FOS', 'FOSL2', 'XBP1']	1202.17	24
['RREB1', 'SMAD3', 'ERG', 'FLI1', 'ATF6B', 'RUNX1', 'BHLHE40', 'ARID3A', 'ELF1', 'ETV6', 'ELF2', 'HMGA1', 'SOX4', 'E2F3', 'KLF3', 'SPI1', 'ZBTB7A', 'RARA', 'NFATC1', 'RFX2', 'CUX1', 'MEF2D', 'REL', 'ZNF217', 'NFE2', 'FOS', 'FOSL2']	1202.07	27
['RREB1', 'SMAD3', 'ERG', 'FLI1', 'ATF6B', 'RUNX1', 'BHLHE40', 'RFX1', 'ZBTB7A', 'ELF1', 'ETV6', 'ELF2', 'CIC', 'RFX2', 'JUNB', 'KLF9', 'ZBTB17', 'STAT5A', 'FOS', 'RBPJ', 'E2F3']	1201.81	21
['RREB1', 'SMAD3', 'ERG', 'FLI1', 'ATF6B', 'RUNX1', 'BHLHE40', 'RFX1', 'ZBTB7A', 'ELF1', 'ETV6', 'ELF2', 'HMGA1', 'RFX2', 'SPI1', 'RARA', 'KLF3', 'E2F3', 'KLF9', 'ZBTB17', 'LYL1', 'FOSL2', 'GFI1', 'ZNF217', 'NFE2', 'REL']	1201.77	26
['RREB1', 'SMAD3', 'ERG', 'FLI1', 'ATF6B', 'RUNX1', 'BHLHE40', 'ARID3A', 'ELF1', 'ETV6', 'ELF2', 'HMGA1', 'SOX4', 'E2F3', 'KLF3', 'SPI1', 'ZBTB7A', 'RARA', 'NFATC1', 'RFX2', 'CUX1', 'MEF2D', 'KLF2', 'FOSL2', 'NFE2', 'ZNF217']	1201.73	26
['RREB1', 'SMAD3', 'ERG', 'FLI1', 'ATF6B', 'RUNX1', 'BHLHE40', 'ARID3A', 'ELF1', 'ETV6', 'ELF2', 'CIC', 'RFX2', 'ZBTB7A', 'JUNB', 'KLF9', 'ZBTB17', 'STAT5A', 'NFATC1', 'FOS', 'RBPJ', 'E2F3']	1201.68	22
['RREB1', 'SMAD3', 'ERG', 'FLI1', 'KLF6', 'E2F3', 'BHLHE40', 'ETV6', 'ELF1', 'ELF2', 'RUNX1', 'ARID3A', 'CIC', 'RFX2', 'JUNB', 'KLF9', 'MEF2D', 'ZNF217', 'NFE2', 'POU2F1', 'STAT5A', 'MEF2C', 'FOSB', 'FOS', 'FOSL2']	1201.68	25
['RREB1', 'SMAD3', 'ERG', 'FLI1', 'KLF6', 'E2F3', 'BHLHE40', 'ETV6', 'ELF1', 'ELF2', 'RUNX1', 'ARID3A', 'CIC', 'RFX2', 'JUNB', 'KLF9', 'ZBTB17', 'STAT5A', 'NFATC1', 'POU2F1', 'ZNF217', 'NFE2', 'MEF2C', 'FOS', 'FOSL2']	1201.52	25
['RREB1', 'SMAD3', 'ERG', 'FLI1', 'ATF6B', 'RUNX1', 'BHLHE40', 'ARID3A', 'ELF1', 'ETV6', 'ELF2', 'HMGA1', 'SOX4', 'E2F3', 'KLF3', 'ZBTB16', 'MEF2D', 'ZNF217', 'FOSL2', 'RFX2', 'ZBTB7A', 'NFE2', 'KLF9', 'STAT5A', 'KLF2', 'RARA']	1201.5	26
['RREB1', 'SMAD3', 'ERG', 'FLI1', 'KLF6', 'E2F3', 'BHLHE40', 'ETV6', 'ELF1', 'ELF2', 'RUNX1', 'ARID3A', 'HMGA1', 'SOX4', 'RFX2', 'MEF2C', 'REL', 'KLF9', 'MEF2D', 'POU2F1', 'ZNF217', 'NFE2', 'FOS', 'FOSL2', 'JUNB', 'NFATC1']	1201.5	26
['RREB1', 'SMAD3', 'ERG', 'FLI1', 'ATF6B', 'RUNX1', 'BHLHE40', 'ARID3A', 'ELF1', 'ETV6', 'ELF2', 'HMGA1', 'SOX4', 'XBP1', 'MEF2D', 'RFX2', 'ZBTB7A', 'CUX1', 'ZNF217', 'NFE2', 'FOS', 'NR4A2', 'SPI1', 'FOSB']	1201.46	24
['RREB1', 'SMAD3', 'ERG', 'FLI1', 'KLF6', 'E2F3', 'BHLHE40', 'ETV6', 'ELF1', 'ELF2', 'RUNX1', 'ARID3A', 'HMGA1', 'SOX4', 'RFX2', 'MEF2C', 'REL', 'KLF9', 'ZBTB17', 'JUNB', 'ZNF217', 'NFE2', 'RUNX2', 'FOSB', 'FOS', 'FOSL2']	1201.42	26
['RREB1', 'SMAD3', 'ERG', 'FLI1', 'KLF6', 'XBP1', 'MAFK', 'ZBTB17', 'BHLHE40', 'ZBTB7A', 'KLF9', 'ELF1', 'RFX2', 'ETV6', 'ELF2', 'SPI1', 'RFX1', 'RARA', 'LYL1', 'RUNX2', 'ZNF217', 'NFE2', 'NR4A2']	1201.39	23
['RREB1', 'SMAD3', 'ERG', 'FLI1', 'KLF6', 'E2F3', 'BHLHE40', 'ETV6', 'ELF1', 'ELF2', 'RUNX1', 'ARID3A', 'HMGA1', 'SOX4', 'RFX2', 'ZBTB7A', 'KLF3', 'RARA', 'SPI1', 'NFATC1', 'KLF9', 'REL', 'ZBTB17', 'POU2F1', 'GFI1', 'ZNF217', 'NFE2', 'FOSL2', 'FOS']	1201.31	29
['RREB1', 'SMAD3', 'ERG', 'FLI1', 'ATF6B', 'RUNX1', 'BHLHE40', 'ARID3A', 'ELF1', 'ETV6', 'ELF2', 'HMGA1', 'SOX4', 'E2F3', 'JUNB', 'RFX2', 'ZBTB7A', 'CUX1', 'MEF2D', 'REL', 'ZNF217', 'NFE2', 'NFATC1', 'FOXP1']	1201.29	24
['RREB1', 'SMAD3', 'ERG', 'FLI1', 'KLF6', 'XBP1', 'RUNX1', 'BHLHE40', 'ARID3A', 'ELF1', 'ETV6', 'ELF2', 'HMGA1', 'SOX4', 'RFX2', 'CUX1', 'MEF2D', 'KLF2', 'RARA', 'ZBTB7A', 'ZBTB16', 'ZNF217', 'NFE2', 'FOSL2']	1201.29	24
['RREB1', 'SMAD3', 'ERG', 'FLI1', 'KLF6', 'E2F3', 'BHLHE40', 'ETV6', 'ELF1', 'ELF2', 'RUNX1', 'ARID3A', 'HMGA1', 'SOX4', 'ST18', 'RUNX2', 'SPI1', 'ZBTB17', 'MEF2C', 'ZNF217', 'NR4A2', 'NFE2', 'FOSB', 'FOS']	1201.29	24
['RREB1', 'SMAD3', 'ERG', 'FLI1', 'ATF6B', 'RUNX1', 'BHLHE40', 'RFX1', 'ZBTB7A', 'ELF1', 'ETV6', 'ELF2', 'HMGA1', 'RFX2', 'SPI1', 'FOSB', 'FOS', 'ZNF217', 'NFE2', 'MEF2D', 'CUX1', 'XBP1', 'NR4A2']	1201.13	23
['RREB1', 'SMAD3', 'ERG', 'FLI1', 'KLF6', 'E2F3', 'BHLHE40', 'ETV6', 'ELF1', 'ELF2', 'RUNX1', 'RFX1', 'JUNB', 'RFX2', 'RUNX2', 'KLF9', 'ZBTB17', 'HMGA1', 'REL', 'FOS', 'ZNF217', 'FOSB', 'NFE2', 'FOSL2', 'MEF2C']	1201.12	25
['RREB1', 'SMAD3', 'ERG', 'FLI1', 'KLF6', 'XBP1', 'RUNX1', 'BHLHE40', 'RFX1', 'STAT5A', 'KLF9', 'MEF2D', 'ELF1', 'RFX2', 'ETV6', 'ELF2', 'SPI1', 'CIC', 'RARA', 'GFI1', 'ZNF217', 'NFE2', 'FOS', 'RUNX2', 'MEF2C', 'NR4A2']	1201.12	26
['RREB1', 'SMAD3', 'ERG', 'FLI1', 'KLF6', 'XBP1', 'RUNX1', 'BHLHE40', 'ARID3A', 'ELF1', 'ETV6', 'ELF2', 'CIC', 'RFX2', 'STAT5A', 'KLF9', 'MEF2D', 'SPI1', 'NFATC1', 'RARA', 'GFI1', 'ZNF217', 'NFE2', 'FOS', 'RUNX2', 'MEF2C', 'NR4A2']	1201.04	27
['RREB1', 'SMAD3', 'ERG', 'FLI1', 'KLF6', 'E2F3', 'BHLHE40', 'ETV6', 'ELF1', 'ELF2', 'RUNX1', 'ARID3A', 'HMGA1', 'SOX4', 'RFX2', 'ZBTB7A', 'KLF3', 'RARA', 'ZBTB16', 'MEF2D', 'RUNX2', 'CUX1', 'REL', 'ZNF217', 'NFE2', 'NR4A2', 'FOS']	1200.85	27
['RREB1', 'SMAD3', 'ERG', 'FLI1', 'KLF6', 'E2F3', 'BHLHE40', 'ETV6', 'ELF1', 'ELF2', 'RUNX1', 'ARID3A', 'CIC', 'RFX2', 'SPI1', 'RARA', 'NFATC1', 'KLF3', 'ZBTB7A', 'KLF9', 'STAT5A', 'MEF2D', 'GFI1', 'ZNF217', 'NFE2', 'FOSL2', 'POU2F1', 'KLF2']	1200.75	28
['RREB1', 'SMAD3', 'ERG', 'FLI1', 'KLF6', 'E2F3', 'BHLHE40', 'ETV6', 'ELF1', 'ELF2', 'RUNX1', 'ARID3A', 'CIC', 'RFX2', 'SPI1', 'RARA', 'NFATC1', 'MEF2C', 'CUX1', 'MEF2D', 'REL', 'POU2F1', 'ZNF217', 'NFE2', 'FOS', 'NR4A2']	1200.69	26
['RREB1', 'SMAD3', 'ERG', 'FLI1', 'ATF6B', 'RUNX1', 'BHLHE40', 'ARID3A', 'ELF1', 'ETV6', 'ELF2', 'CIC', 'RFX2', 'ZBTB7A', 'SPI1', 'FOSB', 'FOS', 'ZNF217', 'NFE2', 'MEF2D', 'CUX1', 'KLF3', 'REL', 'E2F3', 'NR4A2']	1200.68	25
['RREB1', 'SMAD3', 'ERG', 'FLI1', 'KLF6', 'XBP1', 'RUNX1', 'BHLHE40', 'RFX1', 'STAT5A', 'KLF9', 'MEF2D', 'ELF1', 'RFX2', 'ETV6', 'ELF2', 'SPI1', 'HMGA1', 'RARA', 'GFI1', 'ZNF217', 'NFE2', 'LYL1', 'KLF2', 'ZBTB7A', 'NR4A2']	1200.65	26
['RREB1', 'SMAD3', 'ERG', 'FLI1', 'KLF6', 'XBP1', 'RUNX1', 'BHLHE40', 'ARID3A', 'ELF1', 'ETV6', 'ELF2', 'CIC', 'RFX2', 'CUX1', 'MEF2D', 'SPI1', 'NFATC1', 'RARA', 'RUNX2', 'BCL11A', 'KLF7', 'ZBTB7A']	1200.52	23
['RREB1', 'SMAD3', 'ERG', 'FLI1', 'ATF6B', 'RUNX1', 'BHLHE40', 'ARID3A', 'ELF1', 'ETV6', 'ELF2', 'HMGA1', 'SOX4', 'E2F3', 'KLF3', 'SPI1', 'ZBTB7A', 'RARA', 'NFATC1', 'RFX2', 'CUX1', 'MEF2D', 'REL', 'ZNF217', 'NFE2', 'FOS', 'NR4A2']	1200.52	27
['RREB1', 'SMAD3', 'ERG', 'FLI1', 'KLF6', 'XBP1', 'RUNX1', 'BHLHE40', 'ARID3A', 'ELF1', 'ETV6', 'ELF2', 'HMGA1', 'SOX4', 'RFX2', 'CUX1', 'MEF2D', 'RUNX2', 'ZNF217', 'NFE2', 'FOS', 'MEF2C', 'FOSL2', 'SPI1', 'FOSB']	1200.4	25
['RREB1', 'SMAD3', 'ERG', 'FLI1', 'KLF6', 'XBP1', 'RUNX1', 'BHLHE40', 'ARID3A', 'ELF1', 'ETV6', 'ELF2', 'HMGA1', 'SOX4', 'RFX2', 'STAT5A', 'KLF9', 'MEF2C', 'RUNX2', 'MEF2D', 'BCL11A', 'RARA', 'SPI1', 'NFATC1', 'LYL1']	1200.4	25
['RREB1', 'SMAD3', 'ERG', 'FLI1', 'KLF6', 'XBP1', 'RUNX1', 'BHLHE40', 'ARID3A', 'ELF1', 'ETV6', 'ELF2', 'HMGA1', 'SOX4', 'ST18', 'RUNX2', 'SPI1', 'MEF2D', 'KLF7', 'BCL11A']	1200.3	20
['RREB1', 'SMAD3', 'ERG', 'FLI1', 'KLF6', 'E2F3', 'BHLHE40', 'ETV6', 'ELF1', 'ELF2', 'RUNX1', 'RFX1', 'SPI1', 'RARA', 'KLF3', 'ZBTB7A', 'KLF9', 'MEF2D', 'GFI1', 'ZNF217', 'RFX2', 'NFE2', 'LYL1', 'FOXP1', 'NR4A2', 'STAT5A', 'CIC', 'RUNX2']	1200.29	28
['RREB1', 'SMAD3', 'ERG', 'FLI1', 'KLF6', 'XBP1', 'RUNX1', 'BHLHE40', 'RFX1', 'STAT5A', 'KLF9', 'ZBTB17', 'ELF1', 'RFX2', 'ETV6', 'ELF2', 'CIC', 'SPI1', 'RARA', 'LYL1', 'ZBTB7A', 'RUNX2', 'GFI1', 'NFE2', 'ZNF217', 'FOSL2']	1200.19	26
['RREB1', 'SMAD3', 'ERG', 'FLI1', 'KLF6', 'XBP1', 'RUNX1', 'BHLHE40', 'ARID3A', 'ELF1', 'ETV6', 'ELF2', 'CIC', 'RFX2', 'STAT5A', 'KLF9', 'ZBTB17', 'SPI1', 'NFATC1', 'RARA', 'LYL1', 'ZBTB7A', 'GFI1', 'ZNF217', 'NFE2', 'RUNX2', 'FOSL2']	1200.15	27
['RREB1', 'SMAD3', 'ERG', 'FLI1', 'ATF6B', 'RUNX1', 'BHLHE40', 'ARID3A', 'ELF1', 'ETV6', 'ELF2', 'HMGA1', 'SOX4', 'XBP1', 'MEF2D', 'RFX2', 'ZBTB7A', 'KLF9', 'STAT5A', 'ZNF217', 'NFE2', 'FOSL2', 'SPI1', 'GFI1', 'NFATC1', 'RARA', 'FOS']	1200.07	27
['RREB1', 'SMAD3', 'ERG', 'FLI1', 'KLF6', 'XBP1', 'RUNX1', 'BHLHE40', 'RFX1', 'CUX1', 'MEF2D', 'ELF1', 'RFX2', 'ETV6', 'ELF2', 'SPI1', 'HMGA1', 'RUNX2', 'MEF2C', 'FOS', 'ZNF217', 'NFE2', 'FOSB', 'FOSL2']	1200.04	24
['RREB1', 'SMAD3', 'ERG', 'FLI1', 'ATF6B', 'RUNX1', 'BHLHE40', 'RFX1', 'ZBTB7A', 'ELF1', 'ETV6', 'ELF2', 'CIC', 'RFX2', 'SPI1', 'FOSB', 'FOS', 'ZNF217', 'NFE2', 'ZBTB17', 'KLF9', 'XBP1', 'STAT5A', 'FOSL2']	1200	24
['RREB1', 'SMAD3', 'ERG', 'FLI1', 'ATF6B', 'RUNX1', 'BHLHE40', 'RFX1', 'ZBTB7A', 'ELF1', 'ETV6', 'ELF2', 'CIC', 'RFX2', 'JUNB', 'KLF9', 'MEF2D', 'ZNF217', 'NFE2', 'REL', 'E2F3', 'FOSB', 'FOS', 'FOSL2']	1200	24
['RREB1', 'SMAD3', 'ERG', 'FLI1', 'KLF6', 'E2F3', 'BHLHE40', 'ETV6', 'ELF1', 'ELF2', 'RUNX1', 'ARID3A', 'CIC', 'RFX2', 'SPI1', 'RARA', 'NFATC1', 'MEF2C', 'KLF9', 'MEF2D', 'GFI1', 'ZNF217', 'NFE2', 'REL', 'POU2F1', 'FOXP1', 'NR4A2']	1199.96	27
['RREB1', 'SMAD3', 'ERG', 'FLI1', 'KLF6', 'E2F3', 'BHLHE40', 'ETV6', 'ELF1', 'ELF2', 'RUNX1', 'ARID3A', 'HMGA1', 'SOX4', 'RFX2', 'ZBTB7A', 'KLF3', 'RARA', 'SPI1', 'NFATC1', 'KLF9', 'REL', 'ZBTB17', 'POU2F1', 'GFI1', 'ZNF217', 'NFE2', 'NR4A2', 'FOS']	1199.86	29
['RREB1', 'SMAD3', 'ERG', 'FLI1', 'KLF6', 'E2F3', 'BHLHE40', 'ETV6', 'ELF1', 'ELF2', 'RUNX1', 'ARID3A', 'HMGA1', 'SOX4', 'RFX2', 'ZBTB7A', 'KLF3', 'FOSB', 'FOS', 'ZNF217', 'NFE2', 'POU2F1', 'ZBTB16', 'MEF2D', 'KLF9', 'STAT5A', 'FOSL2']	1199.85	27
['RREB1', 'SMAD3', 'ERG', 'FLI1', 'KLF6', 'E2F3', 'BHLHE40', 'ETV6', 'ELF1', 'ELF2', 'RUNX1', 'RFX1', 'SPI1', 'RARA', 'KLF3', 'ZBTB7A', 'KLF9', 'ZBTB17', 'REL', 'HIVEP2', 'BCL11A', 'RFX2', 'LYL1', 'CIC']	1199.79	24
['RREB1', 'SMAD3', 'ERG', 'FLI1', 'KLF6', 'E2F3', 'BHLHE40', 'ETV6', 'ELF1', 'ELF2', 'RUNX1', 'ARID3A', 'CIC', 'RFX2', 'SPI1', 'RARA', 'NFATC1', 'MEF2C', 'KLF9', 'ZBTB17', 'REL', 'GFI1', 'ZNF217', 'NFE2', 'POU2F1', 'FOS', 'FOSL2']	1199.78	27
['RREB1', 'SMAD3', 'ERG', 'FLI1', 'KLF6', 'E2F3', 'BHLHE40', 'ETV6', 'ELF1', 'ELF2', 'RUNX1', 'ARID3A', 'CIC', 'RFX2', 'SPI1', 'RARA', 'NFATC1', 'KLF3', 'ZBTB7A', 'KLF9', 'REL', 'ZBTB17', 'LYL1', 'HIVEP2', 'BCL11A']	1199.76	25
['RREB1', 'SMAD3', 'ERG', 'FLI1', 'KLF6', 'E2F3', 'BHLHE40', 'ETV6', 'ELF1', 'ELF2', 'RUNX1', 'RFX1', 'SPI1', 'RARA', 'KLF3', 'ZBTB7A', 'KLF9', 'MEF2D', 'BCL11A', 'FOXP1', 'RFX2', 'LYL1', 'STAT5A', 'CIC', 'KLF2']	1199.76	25
['RREB1', 'SMAD3', 'ERG', 'FLI1', 'KLF6', 'E2F3', 'BHLHE40', 'ETV6', 'ELF1', 'ELF2', 'RUNX1', 'ARID3A', 'HMGA1', 'SOX4', 'RFX2', 'MEF2C', 'STAT5A', 'KLF9', 'MEF2D', 'POU2F1', 'ZNF217', 'NFE2', 'FOXP1', 'NFATC1', 'GFI1', 'SPI1', 'RARA', 'NR4A2']	1199.75	28
['RREB1', 'SMAD3', 'ERG', 'FLI1', 'KLF6', 'E2F3', 'BHLHE40', 'ETV6', 'ELF1', 'ELF2', 'RUNX1', 'ARID3A', 'CIC', 'RFX2', 'SPI1', 'RARA', 'NFATC1', 'KLF3', 'ZBTB7A', 'KLF9', 'STAT5A', 'MEF2D', 'BCL11A', 'FOXP1', 'LYL1', 'KLF2']	1199.73	26
['RREB1', 'SMAD3', 'ERG', 'FLI1', 'KLF6', 'E2F3', 'BHLHE40', 'ETV6', 'ELF1', 'ELF2', 'RUNX1', 'ARID3A', 'HMGA1', 'SOX4', 'ST18', 'RUNX2', 'SPI1', 'MEF2D', 'KLF3', 'ZNF217', 'NR4A2', 'NFE2', 'FOXP1', 'KLF7']	1199.71	24
['RREB1', 'SMAD3', 'ERG', 'FLI1', 'KLF6', 'E2F3', 'BHLHE40', 'ETV6', 'ELF1', 'ELF2', 'RUNX1', 'RFX1', 'SPI1', 'RARA', 'MEF2C', 'REL', 'RUNX2', 'KLF9', 'ZBTB17', 'BCL11A', 'FOXP1', 'RFX2', 'LYL1', 'CIC']	1199.67	24
['RREB1', 'SMAD3', 'ERG', 'FLI1', 'KLF6', 'XBP1', 'RUNX1', 'BHLHE40', 'RFX1', 'STAT5A', 'KLF9', 'MEF2D', 'ELF1', 'RFX2', 'ETV6', 'ELF2', 'SPI1', 'HMGA1', 'RARA', 'GFI1', 'ZNF217', 'NFE2', 'LYL1', 'RUNX2', 'MEF2C', 'FOSL2']	1199.65	26
['RREB1', 'SMAD3', 'ERG', 'FLI1', 'ATF6B', 'RUNX1', 'BHLHE40', 'ARID3A', 'ELF1', 'ETV6', 'ELF2', 'HMGA1', 'SOX4', 'E2F3', 'KLF3', 'SPI1', 'ZBTB7A', 'RARA', 'NFATC1', 'RFX2', 'KLF9', 'ZBTB17', 'FOS', 'GFI1', 'ZNF217', 'NFE2', 'REL', 'FOSL2']	1199.64	28
['RREB1', 'SMAD3', 'ERG', 'FLI1', 'KLF6', 'E2F3', 'BHLHE40', 'ETV6', 'ELF1', 'ELF2', 'RUNX1', 'ARID3A', 'CIC', 'RFX2', 'SPI1', 'RARA', 'NFATC1', 'MEF2C', 'KLF9', 'ZBTB17', 'REL', 'BCL11A', 'FOXP1', 'LYL1', 'RUNX2']	1199.64	25
['RREB1', 'SMAD3', 'ERG', 'FLI1', 'KLF6', 'E2F3', 'BHLHE40', 'ETV6', 'ELF1', 'ELF2', 'RUNX1', 'ARID3A', 'HMGA1', 'SOX4', 'RFX2', 'MEF2C', 'STAT5A', 'KLF9', 'ZBTB17', 'SPI1', 'NFATC1', 'RARA', 'GFI1', 'ZNF217', 'NFE2', 'POU2F1', 'FOS', 'FOSL2']	1199.57	28
['RREB1', 'SMAD3', 'ERG', 'FLI1', 'ATF6B', 'RUNX1', 'BHLHE40', 'ARID3A', 'ELF1', 'ETV6', 'ELF2', 'HMGA1', 'SOX4', 'E2F3', 'KLF3', 'ZBTB16', 'MEF2D', 'BCL11A', 'FOXP1', 'RARA', 'ZBTB7A', 'RFX2', 'KLF9', 'REL']	1199.54	24
['RREB1', 'SMAD3', 'ERG', 'FLI1', 'KLF6', 'XBP1', 'RUNX1', 'BHLHE40', 'ARID3A', 'ELF1', 'ETV6', 'ELF2', 'HMGA1', 'SOX4', 'RFX2', 'CUX1', 'MEF2D', 'KLF2', 'RARA', 'ZBTB7A', 'ZBTB16', 'ZNF217', 'NFE2', 'NR4A2']	1199.54	24
['RREB1', 'SMAD3', 'ERG', 'FLI1', 'KLF6', 'E2F3', 'BHLHE40', 'ETV6', 'ELF1', 'ELF2', 'RUNX1', 'ARID3A', 'HMGA1', 'SOX4', 'RFX2', 'MEF2C', 'STAT5A', 'KLF9', 'MEF2D', 'POU2F1', 'BCL11A', 'FOXP1', 'RARA', 'ZBTB16']	1199.46	24
['RREB1', 'SMAD3', 'ERG', 'FLI1', 'KLF6', 'E2F3', 'BHLHE40', 'ETV6', 'ELF1', 'ELF2', 'RUNX1', 'ARID3A', 'HMGA1', 'SOX4', 'RFX2', 'MEF2C', 'STAT5A', 'KLF9', 'ZBTB17', 'SPI1', 'NFATC1', 'RARA', 'BCL11A', 'FOXP1', 'LYL1', 'RUNX2']	1199.42	26
['RREB1', 'SMAD3', 'ERG', 'FLI1', 'ATF6B', 'RUNX1', 'BHLHE40', 'ARID3A', 'ELF1', 'ETV6', 'ELF2', 'HMGA1', 'SOX4', 'E2F3', 'KLF3', 'SPI1', 'ST18', 'ZBTB17', 'BCL11A', 'FOXP1']	1199.4	20
['RREB1', 'SMAD3', 'ERG', 'FLI1', 'KLF6', 'XBP1', 'RUNX1', 'BHLHE40', 'ARID3A', 'ELF1', 'ETV6', 'ELF2', 'CIC', 'RFX2', 'STAT5A', 'KLF9', 'MEF2D', 'JUNB', 'RUNX2', 'FOS', 'ZNF217', 'NFE2', 'FOSL2', 'NFATC1', 'MEF2C']	1199.4	25
['RREB1', 'SMAD3', 'ERG', 'FLI1', 'KLF6', 'E2F3', 'BHLHE40', 'ETV6', 'ELF1', 'ELF2', 'RUNX1', 'ARID3A', 'HMGA1', 'SOX4', 'RFX2', 'MEF2C', 'REL', 'CUX1', 'MEF2D', 'RUNX2', 'BCL11A', 'FOXP1', 'RARA', 'SPI1', 'NFATC1']	1199.28	25
['RREB1', 'SMAD3', 'ERG', 'FLI1', 'KLF6', 'E2F3', 'BHLHE40', 'ETV6', 'ELF1', 'ELF2', 'RUNX1', 'ARID3A', 'HMGA1', 'SOX4', 'RFX2', 'ZBTB7A', 'JUNB', 'CUX1', 'MEF2D', 'REL', 'ZNF217', 'NFE2', 'RUNX2', 'FOSB', 'FOS', 'FOSL2']	1199.15	26
['RREB1', 'SMAD3', 'ERG', 'FLI1', 'KLF6', 'E2F3', 'BHLHE40', 'ETV6', 'ELF1', 'ELF2', 'RUNX1', 'RFX1', 'SPI1', 'RARA', 'KLF3', 'ZBTB7A', 'KLF9', 'ZBTB17', 'REL', 'RUNX2', 'FOXP1', 'RFX2', 'LYL1', 'HMGA1', 'GFI1', 'NFE2', 'ZNF217', 'NR4A2']	1199.07	28
['RREB1', 'SMAD3', 'ERG', 'FLI1', 'KLF6', 'E2F3', 'BHLHE40', 'ETV6', 'ELF1', 'ELF2', 'RUNX1', 'ARID3A', 'HMGA1', 'SOX4', 'RFX2', 'ZBTB7A', 'KLF3', 'FOSB', 'FOS', 'ZNF217', 'NFE2', 'POU2F1', 'SPI1', 'MEF2D', 'CUX1', 'REL', 'FOSL2']	1198.96	27
['RREB1', 'SMAD3', 'ERG', 'FLI1', 'KLF6', 'E2F3', 'BHLHE40', 'ETV6', 'ELF1', 'ELF2', 'RUNX1', 'RFX1', 'SPI1', 'RARA', 'KLF3', 'ZBTB7A', 'KLF9', 'MEF2D', 'GFI1', 'ZNF217', 'BCL6', 'FOXP1', 'HMGA1', 'NR4A2', 'RUNX2', 'STAT5A']	1198.96	26
['RREB1', 'SMAD3', 'ERG', 'FLI1', 'KLF6', 'E2F3', 'BHLHE40', 'ETV6', 'ELF1', 'ELF2', 'RUNX1', 'RFX1', 'JUNB', 'RFX2', 'RUNX2', 'CUX1', 'MEF2D', 'REL', 'ZNF217', 'NFE2', 'HMGA1', 'ZBTB7A', 'FOSB', 'FOS', 'FOSL2']	1198.76	25
['RREB1', 'SMAD3', 'ERG', 'FLI1', 'KLF6', 'XBP1', 'RUNX1', 'BHLHE40', 'ARID3A', 'ELF1', 'ETV6', 'ELF2', 'HMGA1', 'SOX4', 'RFX2', 'CUX1', 'MEF2D', 'RUNX2', 'ZNF217', 'NFE2', 'FOS', 'MEF2C', 'NR4A2', 'SPI1', 'FOSB']	1198.72	25
['RREB1', 'SMAD3', 'ERG', 'FLI1', 'KLF6', 'XBP1', 'RUNX1', 'BHLHE40', 'ARID3A', 'ELF1', 'ETV6', 'ELF2', 'HMGA1', 'SOX4', 'RFX2', 'STAT5A', 'KLF9', 'ZBTB7A', 'ZBTB17', 'JUNB', 'FOS', 'RUNX2', 'ZNF217', 'NFE2', 'FOSL2', 'FOSB']	1198.58	26
['RREB1', 'SMAD3', 'ERG', 'FLI1', 'KLF6', 'XBP1', 'RUNX1', 'BHLHE40', 'RFX1', 'STAT5A', 'KLF9', 'ZBTB17', 'ELF1', 'RFX2', 'ETV6', 'ELF2', 'CIC', 'SPI1', 'RARA', 'LYL1', 'ZBTB7A', 'RUNX2', 'GFI1', 'NFE2', 'ZNF217', 'NR4A2']	1198.58	26
['RREB1', 'SMAD3', 'ERG', 'FLI1', 'KLF6', 'E2F3', 'BHLHE40', 'ETV6', 'ELF1', 'ELF2', 'RUNX1', 'ARID3A', 'HMGA1', 'SOX4', 'RFX2', 'MEF2C', 'REL', 'CUX1', 'MEF2D', 'RUNX2', 'ZNF217', 'NFE2', 'FOXP1', 'NFATC1', 'JUNB']	1198.56	25
['RREB1', 'SMAD3', 'ERG', 'FLI1', 'ATF6B', 'RUNX1', 'BHLHE40', 'ARID3A', 'ELF1', 'ETV6', 'ELF2', 'HMGA1', 'SOX4', 'XBP1', 'MEF2D', 'RFX2', 'ZBTB7A', 'KLF9', 'STAT5A', 'ZNF217', 'NFE2', 'NR4A2', 'SPI1', 'GFI1', 'NFATC1', 'RARA', 'FOS']	1198.52	27
['RREB1', 'SMAD3', 'ERG', 'FLI1', 'KLF6', 'E2F3', 'BHLHE40', 'ETV6', 'ELF1', 'ELF2', 'RUNX1', 'ARID3A', 'HMGA1', 'SOX4', 'ST18', 'POU2F1', 'SPI1', 'MEF2D', 'KLF3', 'ZNF217', 'NR4A2', 'NFE2', 'FOSB', 'FOS']	1198.33	24
['RREB1', 'SMAD3', 'ERG', 'FLI1', 'KLF6', 'E2F3', 'BHLHE40', 'ETV6', 'ELF1', 'ELF2', 'RUNX1', 'ARID3A', 'HMGA1', 'SOX4', 'RFX2', 'ZBTB7A', 'KLF3', 'FOSB', 'FOS', 'ZNF217', 'NFE2', 'POU2F1', 'ZBTB16', 'MEF2D', 'KLF9', 'STAT5A', 'NR4A2']	1198.3	27
['RREB1', 'SMAD3', 'ERG', 'FLI1', 'KLF6', 'XBP1', 'RUNX1', 'BHLHE40', 'RFX1', 'CUX1', 'MEF2D', 'ELF1', 'RFX2', 'ETV6', 'ELF2', 'SPI1', 'HMGA1', 'RUNX2', 'MEF2C', 'FOS', 'ZNF217', 'NFE2', 'FOSB', 'NR4A2']	1198.29	24
['RREB1', 'SMAD3', 'ERG', 'FLI1', 'ATF6B', 'RUNX1', 'BHLHE40', 'RFX1', 'ZBTB7A', 'ELF1', 'ETV6', 'ELF2', 'CIC', 'RFX2', 'SPI1', 'FOSB', 'FOS', 'ZNF217', 'NFE2', 'ZBTB17', 'KLF9', 'XBP1', 'STAT5A', 'NR4A2']	1198.25	24
['RREB1', 'SMAD3', 'ERG', 'FLI1', 'KLF6', 'E2F3', 'BHLHE40', 'ETV6', 'ELF1', 'ELF2', 'RUNX1', 'ARID3A', 'CIC', 'RFX2', 'SPI1', 'RARA', 'NFATC1', 'MEF2C', 'KLF9', 'ZBTB17', 'REL', 'GFI1', 'ZNF217', 'NFE2', 'POU2F1', 'FOS', 'NR4A2']	1198.22	27
['RREB1', 'SMAD3', 'ERG', 'FLI1', 'KLF6', 'XBP1', 'RUNX1', 'BHLHE40', 'RFX1', 'STAT5A', 'KLF9', 'ZBTB17', 'ELF1', 'RFX2', 'ETV6', 'ELF2', 'HMGA1', 'JUNB', 'RUNX2', 'FOS', 'ZNF217', 'FOSB', 'NFE2', 'FOSL2', 'ZBTB7A']	1198.16	25
['RREB1', 'SMAD3', 'ERG', 'FLI1', 'ATF6B', 'RUNX1', 'BHLHE40', 'ARID3A', 'ELF1', 'ETV6', 'ELF2', 'CIC', 'RFX2', 'ZBTB7A', 'SPI1', 'RARA', 'NFATC1', 'KLF3', 'E2F3', 'KLF9', 'MEF2D', 'GFI1', 'ZNF217', 'NFE2', 'LYL1', 'FOSL2', 'REL']	1198.15	27
['RREB1', 'SMAD3', 'ERG', 'FLI1', 'ATF6B', 'RUNX1', 'BHLHE40', 'ARID3A', 'ELF1', 'ETV6', 'ELF2', 'HMGA1', 'SOX4', 'E2F3', 'KLF3', 'SPI1', 'ZBTB7A', 'RARA', 'NFATC1', 'RFX2', 'KLF9', 'ZBTB17', 'FOS', 'GFI1', 'ZNF217', 'NFE2', 'REL', 'NR4A2']	1198.14	28
['RREB1', 'SMAD3', 'ERG', 'FLI1', 'ATF6B', 'RUNX1', 'BHLHE40', 'RFX1', 'ZBTB7A', 'ELF1', 'ETV6', 'ELF2', 'CIC', 'RFX2', 'SPI1', 'RARA', 'KLF3', 'E2F3', 'KLF9', 'MEF2D', 'GFI1', 'ZNF217', 'NFE2', 'LYL1', 'FOSL2', 'REL']	1198.12	26
['RREB1', 'SMAD3', 'ERG', 'FLI1', 'KLF6', 'E2F3', 'BHLHE40', 'ETV6', 'ELF1', 'ELF2', 'RUNX1', 'ARID3A', 'HMGA1', 'SOX4', 'RFX2', 'ZBTB7A', 'KLF3', 'RARA', 'SPI1', 'NFATC1', 'KLF9', 'STAT5A', 'MEF2D', 'GFI1', 'ZNF217', 'NFE2', 'FOSL2', 'LYL1', 'KLF2']	1198.1	29
['RREB1', 'SMAD3', 'ERG', 'FLI1', 'KLF6', 'E2F3', 'BHLHE40', 'ETV6', 'ELF1', 'ELF2', 'RUNX1', 'ARID3A', 'HMGA1', 'SOX4', 'RFX2', 'MEF2C', 'STAT5A', 'KLF9', 'ZBTB17', 'SPI1', 'NFATC1', 'RARA', 'GFI1', 'ZNF217', 'NFE2', 'POU2F1', 'FOS', 'NR4A2']	1198.07	28
['RREB1', 'SMAD3', 'ERG', 'FLI1', 'KLF6', 'XBP1', 'RUNX1', 'BHLHE40', 'RFX1', 'STAT5A', 'KLF9', 'MEF2D', 'ELF1', 'RFX2', 'ETV6', 'ELF2', 'SPI1', 'HMGA1', 'RARA', 'GFI1', 'ZNF217', 'NFE2', 'LYL1', 'RUNX2', 'MEF2C', 'NR4A2']	1198.04	26
['RREB1', 'SMAD3', 'ERG', 'FLI1', 'ATF6B', 'RUNX1', 'BHLHE40', 'ARID3A', 'ELF1', 'ETV6', 'ELF2', 'HMGA1', 'SOX4', 'E2F3', 'KLF3', 'ZBTB16', 'MEF2D', 'ZNF217', 'FOSL2', 'RFX2', 'ZBTB7A', 'NFE2', 'KLF9', 'STAT5A', 'FOS', 'FOSB']	1198	26
['RREB1', 'SMAD3', 'ERG', 'FLI1', 'KLF6', 'E2F3', 'BHLHE40', 'ETV6', 'ELF1', 'ELF2', 'RUNX1', 'ARID3A', 'HMGA1', 'SOX4', 'RFX2', 'MEF2C', 'REL', 'KLF9', 'ZBTB17', 'SPI1', 'NFATC1', 'RARA', 'GFI1', 'ZNF217', 'NFE2', 'RUNX2', 'LYL1', 'FOSL2']	1197.96	28
['RREB1', 'SMAD3', 'ERG', 'FLI1', 'KLF6', 'E2F3', 'BHLHE40', 'ETV6', 'ELF1', 'ELF2', 'RUNX1', 'RFX1', 'SPI1', 'FOSB', 'RFX2', 'RUNX2', 'FOS', 'ZNF217', 'NFE2', 'MEF2D', 'CUX1', 'REL', 'MEF2C', 'CIC', 'FOSL2']	1197.92	25
['RREB1', 'SMAD3', 'ERG', 'FLI1', 'KLF6', 'XBP1', 'RUNX1', 'BHLHE40', 'ARID3A', 'ELF1', 'ETV6', 'ELF2', 'HMGA1', 'SOX4', 'RFX2', 'STAT5A', 'KLF9', 'MEF2C', 'RUNX2', 'MEF2D', 'ZNF217', 'NFE2', 'FOS', 'FOSL2', 'SPI1', 'GFI1', 'NFATC1', 'RARA']	1197.68	28
['RREB1', 'SMAD3', 'ERG', 'FLI1', 'KLF6', 'E2F3', 'BHLHE40', 'ETV6', 'ELF1', 'ELF2', 'RUNX1', 'ARID3A', 'CIC', 'RFX2', 'SPI1', 'RARA', 'NFATC1', 'MEF2C', 'KLF9', 'ZBTB17', 'STAT5A', 'BCL11A', 'HIVEP2', 'LYL1']	1197.67	24
['RREB1', 'SMAD3', 'ERG', 'FLI1', 'KLF6', 'XBP1', 'RUNX1', 'BHLHE40', 'ARID3A', 'ELF1', 'ETV6', 'ELF2', 'HMGA1', 'SOX4', 'ST18', 'RUNX2', 'SPI1', 'ZBTB17', 'KLF7', 'NFE2', 'ZNF217', 'NR4A2']	1197.64	22
['RREB1', 'SMAD3', 'ERG', 'FLI1', 'KLF6', 'E2F3', 'BHLHE40', 'ETV6', 'ELF1', 'ELF2', 'RUNX1', 'RFX1', 'SPI1', 'RARA', 'MEF2C', 'STAT5A', 'KLF9', 'ZBTB17', 'RFX2', 'LYL1', 'CIC', 'HIVEP2', 'BCL11A']	1197.61	23
['RREB1', 'SMAD3', 'ERG', 'FLI1', 'KLF6', 'E2F3', 'BHLHE40', 'ETV6', 'ELF1', 'ELF2', 'RUNX1', 'ARID3A', 'CIC', 'RFX2', 'SPI1', 'RARA', 'NFATC1', 'KLF3', 'ZBTB7A', 'KLF9', 'STAT5A', 'MEF2D', 'BCL11A', 'FOXP1', 'POU2F1', 'KLF2']	1197.46	26
['RREB1', 'SMAD3', 'ERG', 'FLI1', 'KLF6', 'E2F3', 'BHLHE40', 'ETV6', 'ELF1', 'ELF2', 'RUNX1', 'ARID3A', 'HMGA1', 'SOX4', 'RFX2', 'ZBTB7A', 'KLF3', 'FOSB', 'FOS', 'ZNF217', 'NFE2', 'POU2F1', 'SPI1', 'MEF2D', 'CUX1', 'REL', 'NR4A2']	1197.41	27
['RREB1', 'SMAD3', 'ERG', 'FLI1', 'KLF6', 'E2F3', 'BHLHE40', 'ETV6', 'ELF1', 'ELF2', 'RUNX1', 'RFX1', 'SPI1', 'RARA', 'KLF3', 'ZBTB7A', 'KLF9', 'MEF2D', 'BCL11A', 'FOXP1', 'BCL6', 'HMGA1', 'KLF2', 'STAT5A']	1197.38	24
['RREB1', 'SMAD3', 'ERG', 'FLI1', 'ATF6B', 'RUNX1', 'BHLHE40', 'ARID3A', 'ELF1', 'ETV6', 'ELF2', 'CIC', 'RFX2', 'ZBTB7A', 'SPI1', 'RARA', 'NFATC1', 'KLF3', 'E2F3', 'CUX1', 'MEF2D', 'REL', 'ZNF217', 'NFE2', 'FOXP1', 'NR4A2']	1197.35	26
['RREB1', 'SMAD3', 'ERG', 'FLI1', 'KLF6', 'XBP1', 'RUNX1', 'BHLHE40', 'RFX1', 'STAT5A', 'KLF9', 'ZBTB17', 'ELF1', 'RFX2', 'ETV6', 'ELF2', 'CIC', 'SPI1', 'FOSB', 'RUNX2', 'FOS', 'ZNF217', 'NFE2', 'MEF2C', 'FOSL2']	1197.32	25
['RREB1', 'SMAD3', 'ERG', 'FLI1', 'KLF6', 'E2F3', 'BHLHE40', 'ETV6', 'ELF1', 'ELF2', 'RUNX1', 'RFX1', 'JUNB', 'RFX2', 'RUNX2', 'KLF9', 'MEF2D', 'ZNF217', 'NFE2', 'REL', 'CIC', 'MEF2C', 'FOSB', 'FOS', 'FOSL2']	1197.32	25
['RREB1', 'SMAD3', 'ERG', 'FLI1', 'KLF6', 'E2F3', 'BHLHE40', 'ETV6', 'ELF1', 'ELF2', 'RUNX1', 'RFX1', 'SPI1', 'RARA', 'KLF3', 'ZBTB7A', 'KLF9', 'ZBTB17', 'REL', 'HIVEP2', 'BCL11A', 'BCL6', 'HMGA1']	1197.3	23
['RREB1', 'SMAD3', 'ERG', 'FLI1', 'ATF6B', 'RUNX1', 'BHLHE40', 'RFX1', 'ZBTB7A', 'ELF1', 'ETV6', 'ELF2', 'CIC', 'RFX2', 'SPI1', 'RARA', 'KLF3', 'E2F3', 'CUX1', 'MEF2D', 'REL', 'ZNF217', 'NFE2', 'FOXP1', 'NR4A2']	1197.28	25
['RREB1', 'SMAD3', 'ERG', 'FLI1', 'KLF6', 'XBP1', 'RUNX1', 'BHLHE40', 'ARID3A', 'ELF1', 'ETV6', 'ELF2', 'HMGA1', 'SOX4', 'RFX2', 'CUX1', 'MEF2D', 'RUNX2', 'ZNF217', 'NFE2', 'FOS', 'ZBTB7A', 'FOSL2', 'JUNB', 'NFATC1']	1197.28	25
['RREB1', 'SMAD3', 'ERG', 'FLI1', 'KLF6', 'E2F3', 'BHLHE40', 'ETV6', 'ELF1', 'ELF2', 'RUNX1', 'ARID3A', 'HMGA1', 'SOX4', 'RFX2', 'MEF2C', 'REL', 'CUX1', 'MEF2D', 'POU2F1', 'ZNF217', 'NFE2', 'FOS', 'FOSL2', 'SPI1', 'NFATC1', 'RARA']	1197.22	27
['RREB1', 'SMAD3', 'ERG', 'FLI1', 'KLF6', 'E2F3', 'BHLHE40', 'ETV6', 'ELF1', 'ELF2', 'RUNX1', 'RFX1', 'SPI1', 'RARA', 'MEF2C', 'STAT5A', 'KLF9', 'ZBTB17', 'RFX2', 'LYL1', 'HMGA1', 'RUNX2', 'GFI1', 'ZNF217', 'NFE2', 'FOXP1', 'NR4A2']	1197.19	27
['RREB1', 'SMAD3', 'ERG', 'FLI1', 'KLF6', 'E2F3', 'BHLHE40', 'ETV6', 'ELF1', 'ELF2', 'RUNX1', 'RFX1', 'SPI1', 'RARA', 'MEF2C', 'REL', 'RUNX2', 'KLF9', 'ZBTB17', 'BCL11A', 'FOXP1', 'BCL6', 'HMGA1']	1197.17	23
['RREB1', 'SMAD3', 'ERG', 'FLI1', 'KLF6', 'E2F3', 'BHLHE40', 'ETV6', 'ELF1', 'ELF2', 'RUNX1', 'ARID3A', 'CIC', 'RFX2', 'SPI1', 'FOSB', 'FOS', 'ZNF217', 'NFE2', 'POU2F1', 'MEF2D', 'MEF2C', 'CUX1', 'REL', 'FOSL2']	1197.12	25
['RREB1', 'SMAD3', 'ERG', 'FLI1', 'ATF6B', 'RUNX1', 'BHLHE40', 'ARID3A', 'ELF1', 'ETV6', 'ELF2', 'HMGA1', 'SOX4', 'E2F3', 'KLF3', 'SPI1', 'ZBTB7A', 'FOSB', 'RFX2', 'FOS', 'ZNF217', 'NFE2', 'MEF2D', 'CUX1', 'REL', 'FOSL2']	1197.08	26
['RREB1', 'SMAD3', 'ERG', 'FLI1', 'KLF6', 'E2F3', 'BHLHE40', 'ETV6', 'ELF1', 'ELF2', 'MAFK', 'ZBTB17', 'ZBTB7A', 'KLF9', 'REL', 'RFX2', 'SPI1', 'KLF3', 'RFX1', 'RARA', 'LYL1', 'RUNX2', 'FOSL2', 'NFE2', 'ZNF217']	1196.84	25
['RREB1', 'SMAD3', 'ERG', 'FLI1', 'ATF6B', 'RUNX1', 'BHLHE40', 'ARID3A', 'ELF1', 'ETV6', 'ELF2', 'HMGA1', 'SOX4', 'XBP1', 'MEF2D', 'RFX2', 'ZBTB7A', 'KLF9', 'STAT5A', 'ZNF217', 'NFE2', 'FOSL2', 'JUNB', 'FOS', 'NFATC1']	1196.68	25
['RREB1', 'SMAD3', 'ERG', 'FLI1', 'ATF6B', 'RUNX1', 'BHLHE40', 'RFX1', 'ZBTB7A', 'ELF1', 'ETV6', 'ELF2', 'HMGA1', 'RFX2', 'SPI1', 'FOSB', 'FOS', 'ZNF217', 'NFE2', 'MEF2D', 'CUX1', 'KLF3', 'REL', 'E2F3', 'FOSL2']	1196.6	25
['RREB1', 'SMAD3', 'ERG', 'FLI1', 'KLF6', 'E2F3', 'BHLHE40', 'ETV6', 'ELF1', 'ELF2', 'RUNX1', 'ARID3A', 'CIC', 'RFX2', 'JUNB', 'KLF9', 'MEF2D', 'ZNF217', 'NFE2', 'POU2F1', 'REL', 'MEF2C', 'FOSB', 'FOS', 'FOSL2']	1196.52	25
['RREB1', 'SMAD3', 'ERG', 'FLI1', 'KLF6', 'E2F3', 'BHLHE40', 'ETV6', 'ELF1', 'ELF2', 'RUNX1', 'ARID3A', 'HMGA1', 'SOX4', 'RFX2', 'MEF2C', 'STAT5A', 'KLF9', 'MEF2D', 'POU2F1', 'ZNF217', 'NFE2', 'FOS', 'FOSL2', 'JUNB', 'FOSB']	1196.42	26
['RREB1', 'SMAD3', 'ERG', 'FLI1', 'ATF6B', 'RUNX1', 'BHLHE40', 'ARID3A', 'ELF1', 'ETV6', 'ELF2', 'HMGA1', 'SOX4', 'E2F3', 'KLF3', 'ZBTB16', 'MEF2D', 'ZNF217', 'NR4A2', 'ZBTB7A', 'RFX2', 'NFE2', 'KLF9', 'STAT5A', 'FOSB', 'FOS']	1196.38	26
['RREB1', 'SMAD3', 'ERG', 'FLI1', 'KLF6', 'E2F3', 'BHLHE40', 'ETV6', 'ELF1', 'ELF2', 'RUNX1', 'ARID3A', 'CIC', 'RFX2', 'JUNB', 'KLF9', 'ZBTB17', 'REL', 'NFATC1', 'POU2F1', 'ZNF217', 'NFE2', 'MEF2C', 'FOS', 'FOSL2']	1196.36	25
['RREB1', 'SMAD3', 'ERG', 'FLI1', 'KLF6', 'E2F3', 'BHLHE40', 'ETV6', 'ELF1', 'ELF2', 'RUNX1', 'ARID3A', 'HMGA1', 'SOX4', 'RFX2', 'MEF2C', 'STAT5A', 'KLF9', 'ZBTB17', 'JUNB', 'ZNF217', 'NFE2', 'POU2F1', 'NFATC1', 'FOS', 'FOSL2']	1196.27	26
['RREB1', 'SMAD3', 'ERG', 'FLI1', 'KLF6', 'E2F3', 'BHLHE40', 'ETV6', 'ELF1', 'ELF2', 'RUNX1', 'RFX1', 'SPI1', 'FOSB', 'RFX2', 'RUNX2', 'FOS', 'ZNF217', 'NFE2', 'MEF2D', 'CUX1', 'REL', 'MEF2C', 'CIC', 'NR4A2']	1196.24	25
['RREB1', 'SMAD3', 'ERG', 'FLI1', 'KLF6', 'XBP1', 'RUNX1', 'BHLHE40', 'ARID3A', 'ELF1', 'ETV6', 'ELF2', 'HMGA1', 'SOX4', 'RFX2', 'STAT5A', 'KLF9', 'MEF2C', 'RUNX2', 'MEF2D', 'ZNF217', 'NFE2', 'FOS', 'NR4A2', 'SPI1', 'GFI1', 'NFATC1', 'RARA']	1196.18	28
['RREB1', 'SMAD3', 'ERG', 'FLI1', 'ATF6B', 'RUNX1', 'BHLHE40', 'ARID3A', 'ELF1', 'ETV6', 'ELF2', 'HMGA1', 'SOX4', 'E2F3', 'KLF3', 'SPI1', 'ST18', 'MEF2D', 'ZNF217', 'NR4A2', 'NFE2', 'FOSB', 'FOS']	1196.17	23
['RREB1', 'SMAD3', 'ERG', 'FLI1', 'KLF6', 'E2F3', 'BHLHE40', 'ETV6', 'ELF1', 'ELF2', 'RUNX1', 'ARID3A', 'HMGA1', 'SOX4', 'RFX2', 'ZBTB7A', 'KLF3', 'RARA', 'SPI1', 'NFATC1', 'KLF9', 'STAT5A', 'MEF2D', 'GFI1', 'ZNF217', 'NFE2', 'FOSL2', 'POU2F1', 'KLF2']	1196.07	29
['RREB1', 'SMAD3', 'ERG', 'FLI1', 'ATF6B', 'RUNX1', 'BHLHE40', 'RFX1', 'ZBTB7A', 'ELF1', 'ETV6', 'ELF2', 'HMGA1', 'RFX2', 'SPI1', 'RARA', 'KLF3', 'E2F3', 'CUX1', 'MEF2D', 'KLF2', 'FOXP1', 'NFE2', 'ZNF217', 'NR4A2']	1195.88	25
['RREB1', 'SMAD3', 'ERG', 'FLI1', 'ATF6B', 'RUNX1', 'BHLHE40', 'ARID3A', 'ELF1', 'ETV6', 'ELF2', 'CIC', 'RFX2', 'ZBTB7A', 'JUNB', 'KLF9', 'ZBTB17', 'REL', 'E2F3', 'NFATC1', 'FOS', 'RBPJ']	1195.82	22
['RREB1', 'SMAD3', 'ERG', 'FLI1', 'ATF6B', 'RUNX1', 'BHLHE40', 'ARID3A', 'ELF1', 'ETV6', 'ELF2', 'HMGA1', 'SOX4', 'E2F3', 'JUNB', 'RFX2', 'ZBTB7A', 'KLF9', 'ZBTB17', 'STAT5A', 'NFATC1', 'FOS', 'RBPJ']	1195.74	23
['RREB1', 'SMAD3', 'ERG', 'FLI1', 'ATF6B', 'RUNX1', 'BHLHE40', 'RFX1', 'ZBTB7A', 'ELF1', 'ETV6', 'ELF2', 'HMGA1', 'RFX2', 'SPI1', 'RARA', 'XBP1', 'MEF2D', 'KLF2', 'CUX1', 'BCL11A']	1195.71	21
['RREB1', 'SMAD3', 'ERG', 'FLI1', 'KLF6', 'E2F3', 'BHLHE40', 'ETV6', 'ELF1', 'ELF2', 'RUNX1', 'RFX1', 'SPI1', 'RARA', 'KLF3', 'ZBTB7A', 'KLF9', 'MEF2D', 'GFI1', 'ZNF217', 'RFX2', 'NFE2', 'LYL1', 'FOXP1', 'NR4A2', 'REL', 'RUNX2', 'CIC']	1195.68	28
['RREB1', 'SMAD3', 'ERG', 'FLI1', 'ATF6B', 'RUNX1', 'BHLHE40', 'RFX1', 'ZBTB7A', 'ELF1', 'ETV6', 'ELF2', 'CIC', 'RFX2', 'JUNB', 'KLF9', 'ZBTB17', 'REL', 'E2F3', 'FOS', 'RBPJ']	1195.67	21
['RREB1', 'SMAD3', 'ERG', 'FLI1', 'KLF6', 'E2F3', 'BHLHE40', 'ETV6', 'ELF1', 'ELF2', 'RUNX1', 'ARID3A', 'HMGA1', 'SOX4', 'RFX2', 'MEF2C', 'REL', 'CUX1', 'MEF2D', 'POU2F1', 'ZNF217', 'NFE2', 'FOS', 'NR4A2', 'SPI1', 'NFATC1', 'RARA']	1195.67	27
['RREB1', 'SMAD3', 'ERG', 'FLI1', 'KLF6', 'XBP1', 'RUNX1', 'BHLHE40', 'RFX1', 'STAT5A', 'KLF9', 'ZBTB17', 'ELF1', 'RFX2', 'ETV6', 'ELF2', 'CIC', 'SPI1', 'FOSB', 'RUNX2', 'FOS', 'ZNF217', 'NFE2', 'MEF2C', 'NR4A2']	1195.64	25
['RREB1', 'SMAD3', 'ERG', 'FLI1', 'KLF6', 'E2F3', 'BHLHE40', 'ETV6', 'ELF1', 'ELF2', 'RUNX1', 'ARID3A', 'HMGA1', 'SOX4', 'RFX2', 'MEF2C', 'REL', 'CUX1', 'MEF2D', 'RUNX2', 'ZNF217', 'NFE2', 'FOS', 'FOSL2', 'ZBTB16', 'RARA']	1195.62	26
['RREB1', 'SMAD3', 'ERG', 'FLI1', 'ATF6B', 'RUNX1', 'BHLHE40', 'ARID3A', 'ELF1', 'ETV6', 'ELF2', 'HMGA1', 'SOX4', 'E2F3', 'KLF3', 'SPI1', 'ZBTB7A', 'FOSB', 'RFX2', 'FOS', 'ZNF217', 'NFE2', 'MEF2D', 'CUX1', 'REL', 'NR4A2']	1195.46	26
['RREB1', 'SMAD3', 'ERG', 'FLI1', 'KLF6', 'E2F3', 'BHLHE40', 'ETV6', 'ELF1', 'ELF2', 'RUNX1', 'ARID3A', 'CIC', 'RFX2', 'SPI1', 'FOSB', 'FOS', 'ZNF217', 'NFE2', 'POU2F1', 'MEF2D', 'MEF2C', 'CUX1', 'REL', 'NR4A2']	1195.44	25
['RREB1', 'SMAD3', 'ERG', 'FLI1', 'KLF6', 'XBP1', 'RUNX1', 'BHLHE40', 'ARID3A', 'ELF1', 'ETV6', 'ELF2', 'HMGA1', 'SOX4', 'RFX2', 'STAT5A', 'KLF9', 'ZBTB7A', 'ZBTB17', 'SPI1', 'NFATC1', 'RARA', 'LYL1', 'GFI1', 'ZNF217', 'NFE2', 'RUNX2', 'FOSL2']	1195.32	28
['RREB1', 'SMAD3', 'ERG', 'FLI1', 'KLF6', 'E2F3', 'BHLHE40', 'ETV6', 'ELF1', 'ELF2', 'MAFK', 'ZBTB17', 'ZBTB7A', 'KLF9', 'KLF2', 'SPI1', 'KLF3', 'RFX1', 'RARA', 'RFX2', 'LYL1', 'FOSL2', 'NFE2', 'ZNF217']	1195.21	24
['RREB1', 'SMAD3', 'ERG', 'FLI1', 'KLF6', 'E2F3', 'BHLHE40', 'ETV6', 'ELF1', 'ELF2', 'RUNX1', 'ARID3A', 'HMGA1', 'SOX4', 'RFX2', 'MEF2C', 'REL', 'KLF9', 'MEF2D', 'POU2F1', 'ZNF217', 'NFE2', 'FOXP1', 'NFATC1', 'GFI1', 'SPI1', 'RARA', 'NR4A2']	1195.14	28
['RREB1', 'SMAD3', 'ERG', 'FLI1', 'ATF6B', 'RUNX1', 'BHLHE40', 'ARID3A', 'ELF1', 'ETV6', 'ELF2', 'CIC', 'RFX2', 'ZBTB7A', 'SPI1', 'RARA', 'NFATC1', 'XBP1', 'ZBTB17', 'KLF9', 'STAT5A', 'GFI1', 'ZNF217', 'NFE2', 'FOS', 'FOSL2']	1195.08	26
['RREB1', 'SMAD3', 'ERG', 'FLI1', 'KLF6', 'E2F3', 'BHLHE40', 'ETV6', 'ELF1', 'ELF2', 'RUNX1', 'ARID3A', 'HMGA1', 'SOX4', 'RFX2', 'ZBTB7A', 'KLF3', 'FOSB', 'FOS', 'ZNF217', 'NFE2', 'POU2F1', 'ZBTB16', 'MEF2D', 'KLF9', 'REL', 'FOSL2']	1195.07	27
['RREB1', 'SMAD3', 'ERG', 'FLI1', 'KLF6', 'XBP1', 'RUNX1', 'BHLHE40', 'ARID3A', 'ELF1', 'ETV6', 'ELF2', 'CIC', 'RFX2', 'STAT5A', 'KLF9', 'ZBTB17', 'SPI1', 'NFATC1', 'RARA', 'LYL1', 'MEF2C', 'RUNX2', 'BCL11A']	1195	24
['RREB1', 'SMAD3', 'ERG', 'FLI1', 'KLF6', 'E2F3', 'BHLHE40', 'ETV6', 'ELF1', 'ELF2', 'RUNX1', 'ARID3A', 'HMGA1', 'SOX4', 'RFX2', 'MEF2C', 'REL', 'KLF9', 'ZBTB17', 'SPI1', 'NFATC1', 'RARA', 'GFI1', 'ZNF217', 'NFE2', 'POU2F1', 'FOS', 'FOSL2']	1194.96	28
['RREB1', 'SMAD3', 'ERG', 'FLI1', 'KLF6', 'E2F3', 'BHLHE40', 'ETV6', 'ELF1', 'ELF2', 'RUNX1', 'ARID3A', 'HMGA1', 'SOX4', 'RFX2', 'ZBTB7A', 'KLF3', 'RARA', 'ZBTB16', 'MEF2D', 'RUNX2', 'KLF9', 'STAT5A', 'ZNF217', 'NFE2', 'NR4A2', 'FOXP1', 'KLF7']	1194.93	28
['RREB1', 'SMAD3', 'ERG', 'FLI1', 'KLF6', 'E2F3', 'BHLHE40', 'ETV6', 'ELF1', 'ELF2', 'RUNX1', 'ARID3A', 'CIC', 'RFX2', 'SPI1', 'RARA', 'NFATC1', 'MEF2C', 'KLF9', 'ZBTB17', 'STAT5A', 'GFI1', 'ZNF217', 'NFE2', 'POU2F1', 'FOXP1', 'NR4A2']	1194.93	27
['RREB1', 'SMAD3', 'ERG', 'FLI1', 'ATF6B', 'RUNX1', 'BHLHE40', 'RFX1', 'ZBTB7A', 'ELF1', 'ETV6', 'ELF2', 'HMGA1', 'RFX2', 'SPI1', 'FOSB', 'FOS', 'ZNF217', 'NFE2', 'MEF2D', 'CUX1', 'KLF3', 'REL', 'E2F3', 'NR4A2']	1194.92	25
['RREB1', 'SMAD3', 'ERG', 'FLI1', 'ATF6B', 'RUNX1', 'BHLHE40', 'RFX1', 'ZBTB7A', 'ELF1', 'ETV6', 'ELF2', 'CIC', 'RFX2', 'SPI1', 'RARA', 'XBP1', 'ZBTB17', 'KLF9', 'STAT5A', 'GFI1', 'ZNF217', 'NFE2', 'FOS', 'FOSL2']	1194.92	25
['RREB1', 'SMAD3', 'ERG', 'FLI1', 'KLF6', 'E2F3', 'BHLHE40', 'ETV6', 'ELF1', 'ELF2', 'RUNX1', 'RFX1', 'SPI1', 'RARA', 'MEF2C', 'STAT5A', 'KLF9', 'ZBTB17', 'BCL6', 'HMGA1', 'HIVEP2', 'BCL11A']	1194.91	22
['RREB1', 'SMAD3', 'ERG', 'FLI1', 'KLF6', 'XBP1', 'RUNX1', 'BHLHE40', 'ARID3A', 'ELF1', 'ETV6', 'ELF2', 'HMGA1', 'SOX4', 'RFX2', 'CUX1', 'MEF2D', 'RUNX2', 'BCL11A', 'RARA', 'SPI1', 'NFATC1', 'KLF7', 'ZBTB7A']	1194.88	24
['RREB1', 'SMAD3', 'ERG', 'FLI1', 'KLF6', 'XBP1', 'RUNX1', 'BHLHE40', 'RFX1', 'STAT5A', 'KLF9', 'ZBTB17', 'ELF1', 'RFX2', 'ETV6', 'ELF2', 'CIC', 'SPI1', 'RARA', 'LYL1', 'MEF2C', 'RUNX2', 'BCL11A']	1194.83	23
['RREB1', 'SMAD3', 'ERG', 'FLI1', 'KLF6', 'E2F3', 'BHLHE40', 'ETV6', 'ELF1', 'ELF2', 'RUNX1', 'ARID3A', 'HMGA1', 'SOX4', 'RFX2', 'ZBTB7A', 'KLF3', 'RARA', 'SPI1', 'NFATC1', 'KLF9', 'STAT5A', 'MEF2D', 'BCL11A', 'FOXP1', 'LYL1', 'KLF2']	1194.74	27
['RREB1', 'SMAD3', 'ERG', 'FLI1', 'KLF6', 'E2F3', 'TEF', 'HMGA1', 'RUNX1', 'RARA', 'ELF1', 'FOXP1', 'SPI1', 'KLF9', 'ETV6', 'NFATC1', 'ELF2', 'MEF2D', 'LYL1', 'MEF2C', 'NFE2', 'ZNF217', 'NR4A2']	1194.74	23
['RREB1', 'SMAD3', 'ERG', 'FLI1', 'KLF6', 'XBP1', 'MAFK', 'ZBTB17', 'BHLHE40', 'ZBTB7A', 'KLF9', 'ELF1', 'RFX2', 'ETV6', 'ELF2', 'SPI1', 'RFX1', 'FOSB', 'FOS', 'RUNX2', 'NFE2', 'ZNF217', 'FOSL2']	1194.65	23
['RREB1', 'SMAD3', 'ERG', 'FLI1', 'KLF6', 'XBP1', 'RUNX1', 'BHLHE40', 'ARID3A', 'ELF1', 'ETV6', 'ELF2', 'HMGA1', 'SOX4', 'RFX2', 'STAT5A', 'KLF9', 'ZBTB7A', 'MEF2D', 'RUNX2', 'BCL11A', 'KLF7', 'RARA', 'ZBTB16']	1194.62	24
['RREB1', 'SMAD3', 'ERG', 'FLI1', 'KLF6', 'E2F3', 'BHLHE40', 'ETV6', 'ELF1', 'ELF2', 'RUNX1', 'ARID3A', 'HMGA1', 'SOX4', 'RFX2', 'ZBTB7A', 'KLF3', 'RARA', 'SPI1', 'NFATC1', 'KLF9', 'REL', 'ZBTB17', 'LYL1', 'HIVEP2', 'BCL11A']	1194.58	26
['RREB1', 'SMAD3', 'ERG', 'FLI1', 'ATF6B', 'RUNX1', 'BHLHE40', 'ARID3A', 'ELF1', 'ETV6', 'ELF2', 'CIC', 'RFX2', 'ZBTB7A', 'SPI1', 'RARA', 'NFATC1', 'KLF3', 'E2F3', 'KLF9', 'MEF2D', 'BCL11A', 'FOXP1', 'LYL1', 'REL']	1194.52	25
['RREB1', 'SMAD3', 'ERG', 'FLI1', 'KLF6', 'E2F3', 'BHLHE40', 'ETV6', 'ELF1', 'ELF2', 'RUNX1', 'ARID3A', 'HMGA1', 'SOX4', 'RFX2', 'MEF2C', 'REL', 'KLF9', 'ZBTB17', 'SPI1', 'NFATC1', 'RARA', 'BCL11A', 'FOXP1', 'LYL1', 'RUNX2']	1194.46	26
['RREB1', 'SMAD3', 'ERG', 'FLI1', 'KLF6', 'XBP1', 'RUNX1', 'BHLHE40', 'RFX1', 'STAT5A', 'KLF9', 'MEF2D', 'ELF1', 'RFX2', 'ETV6', 'ELF2', 'JUNB', 'RUNX2', 'FOS', 'ZNF217', 'FOSB', 'NFE2', 'FOSL2', 'CIC', 'ZBTB7A']	1194.36	25
['RREB1', 'SMAD3', 'ERG', 'FLI1', 'ATF6B', 'RUNX1', 'BHLHE40', 'RFX1', 'ZBTB7A', 'ELF1', 'ETV6', 'ELF2', 'CIC', 'RFX2', 'SPI1', 'RARA', 'KLF3', 'E2F3', 'KLF9', 'MEF2D', 'BCL11A', 'FOXP1', 'LYL1', 'REL']	1194.33	24
['RREB1', 'SMAD3', 'ERG', 'FLI1', 'ATF6B', 'RUNX1', 'BHLHE40', 'RFX1', 'ZBTB7A', 'ELF1', 'ETV6', 'ELF2', 'CIC', 'RFX2', 'JUNB', 'KLF9', 'ZBTB17', 'STAT5A', 'FOS', 'ZNF217', 'FOSB', 'FOSL2', 'NFE2', 'E2F3']	1194.33	24
['RREB1', 'SMAD3', 'ERG', 'FLI1', 'KLF6', 'XBP1', 'RUNX1', 'BHLHE40', 'ARID3A', 'ELF1', 'ETV6', 'ELF2', 'HMGA1', 'SOX4', 'RFX2', 'STAT5A', 'KLF9', 'MEF2C', 'RUNX2', 'MEF2D', 'ZNF217', 'NFE2', 'FOS', 'FOSL2', 'JUNB', 'NFATC1']	1194.23	26
['RREB1', 'SMAD3', 'ERG', 'FLI1', 'KLF6', 'E2F3', 'BHLHE40', 'ETV6', 'ELF1', 'ELF2', 'RUNX1', 'ARID3A', 'HMGA1', 'SOX4', 'RFX2', 'MEF2C', 'REL', 'KLF9', 'MEF2D', 'POU2F1', 'BCL11A', 'FOXP1', 'RARA', 'ZBTB16']	1194.08	24
['RREB1', 'SMAD3', 'ERG', 'FLI1', 'KLF6', 'E2F3', 'BHLHE40', 'ETV6', 'ELF1', 'ELF2', 'RUNX1', 'ARID3A', 'HMGA1', 'SOX4', 'RFX2', 'MEF2C', 'REL', 'CUX1', 'MEF2D', 'RUNX2', 'ZNF217', 'NFE2', 'FOS', 'NR4A2', 'ZBTB16', 'RARA']	1194	26
['RREB1', 'SMAD3', 'ERG', 'FLI1', 'KLF6', 'E2F3', 'BHLHE40', 'ETV6', 'ELF1', 'ELF2', 'RUNX1', 'ARID3A', 'CIC', 'RFX2', 'JUNB', 'CUX1', 'MEF2D', 'REL', 'ZNF217', 'NFE2', 'POU2F1', 'ZBTB7A', 'NFATC1', 'FOS', 'FOSL2']	1194	25
['RREB1', 'SMAD3', 'ERG', 'FLI1', 'KLF6', 'E2F3', 'BHLHE40', 'ETV6', 'ELF1', 'ELF2', 'RUNX1', 'RFX1', 'SPI1', 'RARA', 'KLF3', 'ZBTB7A', 'KLF9', 'MEF2D', 'GFI1', 'ZNF217', 'BCL6', 'FOXP1', 'HMGA1', 'NR4A2', 'RUNX2', 'REL']	1194	26
['RREB1', 'SMAD3', 'ERG', 'FLI1', 'KLF6', 'E2F3', 'BHLHE40', 'ETV6', 'ELF1', 'ELF2', 'RUNX1', 'ARID3A', 'CIC', 'RFX2', 'SPI1', 'RARA', 'NFATC1', 'MEF2C', 'KLF9', 'MEF2D', 'GFI1', 'ZNF217', 'NFE2', 'STAT5A', 'RUNX2', 'LYL1', 'FOXP1', 'NR4A2']	1193.86	28
['RREB1', 'SMAD3', 'ERG', 'FLI1', 'KLF6', 'E2F3', 'BHLHE40', 'ETV6', 'ELF1', 'ELF2', 'RUNX1', 'RFX1', 'SPI1', 'RARA', 'MEF2C', 'STAT5A', 'KLF9', 'MEF2D', 'RUNX2', 'GFI1', 'ZNF217', 'RFX2', 'NFE2', 'LYL1', 'FOXP1', 'NR4A2', 'CIC']	1193.67	27
['RREB1', 'SMAD3', 'ERG', 'FLI1', 'KLF6', 'E2F3', 'BHLHE40', 'ETV6', 'ELF1', 'ELF2', 'RUNX1', 'ARID3A', 'HMGA1', 'SOX4', 'RFX2', 'ZBTB7A', 'KLF3', 'FOSB', 'FOS', 'ZNF217', 'NFE2', 'POU2F1', 'ZBTB16', 'MEF2D', 'KLF9', 'REL', 'NR4A2']	1193.52	27
['RREB1', 'SMAD3', 'ERG', 'FLI1', 'KLF6', 'E2F3', 'BHLHE40', 'ETV6', 'ELF1', 'ELF2', 'RUNX1', 'ARID3A', 'HMGA1', 'SOX4', 'RFX2', 'MEF2C', 'REL', 'KLF9', 'ZBTB17', 'SPI1', 'NFATC1', 'RARA', 'GFI1', 'ZNF217', 'NFE2', 'POU2F1', 'FOS', 'NR4A2']	1193.46	28
['RREB1', 'SMAD3', 'ERG', 'FLI1', 'ATF6B', 'RUNX1', 'BHLHE40', 'ARID3A', 'ELF1', 'ETV6', 'ELF2', 'CIC', 'RFX2', 'ZBTB7A', 'SPI1', 'RARA', 'NFATC1', 'XBP1', 'ZBTB17', 'KLF9', 'STAT5A', 'GFI1', 'ZNF217', 'NFE2', 'FOS', 'NR4A2']	1193.46	26
['RREB1', 'SMAD3', 'ERG', 'FLI1', 'ATF6B', 'RUNX1', 'BHLHE40', 'ARID3A', 'ELF1', 'ETV6', 'ELF2', 'HMGA1', 'SOX4', 'E2F3', 'KLF3', 'SPI1', 'ZBTB7A', 'RARA', 'NFATC1', 'RFX2', 'KLF9', 'MEF2D', 'GFI1', 'ZNF217', 'NFE2', 'LYL1', 'FOSL2', 'REL']	1193.39	28
['RREB1', 'SMAD3', 'ERG', 'FLI1', 'KLF6', 'E2F3', 'BHLHE40', 'ETV6', 'ELF1', 'ELF2', 'RUNX1', 'ARID3A', 'CIC', 'RFX2', 'SPI1', 'RARA', 'NFATC1', 'KLF3', 'ZBTB7A', 'KLF9', 'STAT5A', 'ZBTB17', 'LYL1', 'FOSL2', 'GFI1', 'NFE2', 'ZNF217', 'KLF2']	1193.39	28
['RREB1', 'SMAD3', 'ERG', 'FLI1', 'KLF6', 'E2F3', 'BHLHE40', 'ETV6', 'ELF1', 'ELF2', 'RUNX1', 'ARID3A', 'HMGA1', 'SOX4', 'BCL6', 'RARA', 'FOXP1', 'SPI1', 'NFATC1', 'MEF2C', 'RUNX2', 'MEF2D', 'KLF9', 'BCL11A', 'STAT5A']	1193.32	25
['RREB1', 'SMAD3', 'ERG', 'FLI1', 'KLF6', 'E2F3', 'BHLHE40', 'ETV6', 'ELF1', 'ELF2', 'RUNX1', 'ARID3A', 'CIC', 'RFX2', 'SPI1', 'RARA', 'NFATC1', 'KLF3', 'ZBTB7A', 'KLF9', 'STAT5A', 'MEF2D', 'BCL11A', 'FOXP1', 'POU2F1', 'KLF7']	1193.27	26
['RREB1', 'SMAD3', 'ERG', 'FLI1', 'ATF6B', 'RUNX1', 'BHLHE40', 'RFX1', 'ZBTB7A', 'ELF1', 'ETV6', 'ELF2', 'CIC', 'RFX2', 'SPI1', 'RARA', 'XBP1', 'ZBTB17', 'KLF9', 'STAT5A', 'GFI1', 'ZNF217', 'NFE2', 'FOS', 'NR4A2']	1193.24	25
['RREB1', 'SMAD3', 'ERG', 'FLI1', 'KLF6', 'E2F3', 'BHLHE40', 'ETV6', 'ELF1', 'ELF2', 'RUNX1', 'RFX1', 'SPI1', 'RARA', 'KLF3', 'ZBTB7A', 'KLF9', 'ZBTB17', 'STAT5A', 'RFX2', 'LYL1', 'CIC', 'KLF2', 'FOSL2', 'GFI1', 'ZNF217', 'NFE2']	1193.19	27
['RREB1', 'SMAD3', 'ERG', 'FLI1', 'ATF6B', 'RUNX1', 'BHLHE40', 'ARID3A', 'ELF1', 'ETV6', 'ELF2', 'HMGA1', 'SOX4', 'E2F3', 'KLF3', 'ZBTB16', 'MEF2D', 'ZNF217', 'FOSL2', 'RFX2', 'ZBTB7A', 'NFE2', 'KLF9', 'REL', 'FOS', 'FOSB']	1193.04	26
['RREB1', 'SMAD3', 'ERG', 'FLI1', 'KLF6', 'E2F3', 'BHLHE40', 'ETV6', 'ELF1', 'ELF2', 'RUNX1', 'ARID3A', 'HMGA1', 'SOX4', 'RFX2', 'MEF2C', 'STAT5A', 'KLF9', 'MEF2D', 'POU2F1', 'ZNF217', 'NFE2', 'FOS', 'FOSL2', 'ZBTB16', 'FOSB']	1192.96	26
['RREB1', 'SMAD3', 'ERG', 'FLI1', 'KLF6', 'XBP1', 'MAFK', 'ZBTB17', 'BHLHE40', 'ZBTB7A', 'KLF9', 'ELF1', 'RFX2', 'ETV6', 'ELF2', 'SPI1', 'RFX1', 'FOSB', 'FOS', 'RUNX2', 'NFE2', 'ZNF217', 'NR4A2']	1192.83	23
['RREB1', 'SMAD3', 'ERG', 'FLI1', 'KLF6', 'E2F3', 'BHLHE40', 'FOXO3', 'RARA', 'ZBTB17', 'SPI1', 'KLF9', 'FOS', 'KLF3', 'ZBTB7A', 'STAT5A', 'RUNX1', 'NFATC1', 'ARID3A', 'RUNX2']	1192.8	20
['RREB1', 'SMAD3', 'ERG', 'FLI1', 'KLF6', 'XBP1', 'RUNX1', 'BHLHE40', 'ARID3A', 'ELF1', 'ETV6', 'ELF2', 'CIC', 'RFX2', 'STAT5A', 'KLF9', 'ZBTB17', 'SPI1', 'NFATC1', 'RARA', 'FOS', 'GFI1', 'RUNX2', 'ZNF217', 'NFE2', 'MEF2C', 'FOSL2']	1192.78	27
['RREB1', 'SMAD3', 'ERG', 'FLI1', 'KLF6', 'E2F3', 'BHLHE40', 'ETV6', 'ELF1', 'ELF2', 'RUNX1', 'ARID3A', 'HMGA1', 'SOX4', 'ST18', 'POU2F1', 'SPI1', 'ZBTB17', 'MEF2C', 'BCL11A', 'FOXP1']	1192.76	21
['RREB1', 'SMAD3', 'ERG', 'FLI1', 'KLF6', 'E2F3', 'BHLHE40', 'ETV6', 'ELF1', 'ELF2', 'RUNX1', 'RFX1', 'SPI1', 'RARA', 'KLF3', 'ZBTB7A', 'KLF9', 'MEF2D', 'GFI1', 'ZNF217', 'RFX2', 'NFE2', 'LYL1', 'FOXP1', 'NR4A2', 'STAT5A', 'HMGA1', 'KLF2']	1192.75	28
['RREB1', 'SMAD3', 'ERG', 'FLI1', 'KLF6', 'E2F3', 'BHLHE40', 'ETV6', 'ELF1', 'ELF2', 'RUNX1', 'ARID3A', 'HMGA1', 'SOX4', 'RFX2', 'ZBTB7A', 'KLF3', 'RARA', 'SPI1', 'NFATC1', 'KLF9', 'STAT5A', 'MEF2D', 'BCL11A', 'FOXP1', 'POU2F1', 'KLF2']	1192.56	27
['RREB1', 'SMAD3', 'ERG', 'FLI1', 'KLF6', 'XBP1', 'RUNX1', 'BHLHE40', 'RFX1', 'STAT5A', 'KLF9', 'ZBTB17', 'ELF1', 'RFX2', 'ETV6', 'ELF2', 'CIC', 'SPI1', 'RARA', 'FOS', 'GFI1', 'RUNX2', 'ZNF217', 'NFE2', 'MEF2C', 'FOSL2']	1192.54	26
['RREB1', 'SMAD3', 'ERG', 'FLI1', 'KLF6', 'E2F3', 'BHLHE40', 'FOXO3', 'RARA', 'ZBTB17', 'SPI1', 'KLF9', 'FOS', 'KLF3', 'ZBTB7A', 'STAT5A', 'RUNX1', 'RFX1', 'RUNX2']	1192.47	19
['RREB1', 'SMAD3', 'ERG', 'FLI1', 'ATF6B', 'RUNX1', 'BHLHE40', 'ARID3A', 'ELF1', 'ETV6', 'ELF2', 'HMGA1', 'SOX4', 'E2F3', 'KLF3', 'SPI1', 'ZBTB7A', 'RARA', 'NFATC1', 'RFX2', 'CUX1', 'MEF2D', 'REL', 'ZNF217', 'NFE2', 'FOXP1', 'NR4A2']	1192.44	27
['RREB1', 'SMAD3', 'ERG', 'FLI1', 'KLF6', 'E2F3', 'BHLHE40', 'ETV6', 'ELF1', 'ELF2', 'RUNX1', 'RFX1', 'SPI1', 'RARA', 'MEF2C', 'REL', 'RUNX2', 'KLF9', 'ZBTB17', 'GFI1', 'ZNF217', 'RFX2', 'NFE2', 'LYL1', 'FOXP1', 'NR4A2', 'HMGA1']	1192.41	27
['RREB1', 'SMAD3', 'ERG', 'FLI1', 'KLF6', 'E2F3', 'BHLHE40', 'ETV6', 'ELF1', 'ELF2', 'RUNX1', 'ARID3A', 'HMGA1', 'SOX4', 'RFX2', 'MEF2C', 'STAT5A', 'KLF9', 'ZBTB17', 'SPI1', 'NFATC1', 'RARA', 'BCL11A', 'HIVEP2', 'LYL1']	1192.36	25
['RREB1', 'SMAD3', 'ERG', 'FLI1', 'KLF6', 'E2F3', 'BHLHE40', 'ETV6', 'ELF1', 'ELF2', 'RUNX1', 'ARID3A', 'CIC', 'RFX2', 'SPI1', 'RARA', 'NFATC1', 'MEF2C', 'CUX1', 'MEF2D', 'REL', 'POU2F1', 'ZNF217', 'NFE2', 'FOXP1', 'NR4A2']	1192.31	26
['RREB1', 'SMAD3', 'ERG', 'FLI1', 'KLF6', 'E2F3', 'BHLHE40', 'ETV6', 'ELF1', 'ELF2', 'RUNX1', 'ARID3A', 'CIC', 'RFX2', 'SPI1', 'RARA', 'NFATC1', 'MEF2C', 'KLF9', 'ZBTB17', 'REL', 'BCL11A', 'HIVEP2', 'LYL1']	1192.29	24
['RREB1', 'SMAD3', 'ERG', 'FLI1', 'KLF6', 'XBP1', 'RUNX1', 'BHLHE40', 'RFX1', 'STAT5A', 'KLF9', 'ZBTB17', 'ELF1', 'RFX2', 'ETV6', 'ELF2', 'HMGA1', 'SPI1', 'RARA', 'LYL1', 'ZBTB7A', 'KLF2', 'GFI1', 'NFE2', 'ZNF217', 'FOSL2']	1192.08	26
['RREB1', 'SMAD3', 'ERG', 'FLI1', 'KLF6', 'E2F3', 'BHLHE40', 'ETV6', 'ELF1', 'ELF2', 'RUNX1', 'ARID3A', 'HMGA1', 'SOX4', 'RFX2', 'MEF2C', 'REL', 'CUX1', 'MEF2D', 'POU2F1', 'ZNF217', 'NFE2', 'FOS', 'FOSL2', 'SPI1', 'FOSB']	1192.04	26
['RREB1', 'SMAD3', 'ERG', 'FLI1', 'KLF6', 'E2F3', 'BHLHE40', 'ETV6', 'ELF1', 'ELF2', 'RUNX1', 'RFX1', 'SPI1', 'RARA', 'MEF2C', 'REL', 'HIVEP2', 'ZBTB17', 'KLF9', 'BCL11A', 'RFX2', 'LYL1', 'CIC']	1192	23
['RREB1', 'SMAD3', 'ERG', 'FLI1', 'KLF6', 'XBP1', 'RUNX1', 'BHLHE40', 'ARID3A', 'ELF1', 'ETV6', 'ELF2', 'CIC', 'RFX2', 'CUX1', 'MEF2D', 'JUNB', 'RUNX2', 'FOS', 'ZNF217', 'NFE2', 'FOSL2', 'FOSB', 'ZBTB7A']	1191.92	24
['RREB1', 'SMAD3', 'ERG', 'FLI1', 'KLF6', 'E2F3', 'BHLHE40', 'ETV6', 'ELF1', 'ELF2', 'RUNX1', 'RFX1', 'JUNB', 'RFX2', 'RUNX2', 'KLF9', 'ZBTB17', 'CIC', 'STAT5A', 'FOS', 'ZNF217', 'FOSB', 'NFE2', 'FOSL2', 'MEF2C']	1191.88	25
['RREB1', 'SMAD3', 'ERG', 'FLI1', 'ATF6B', 'RUNX1', 'BHLHE40', 'ARID3A', 'ELF1', 'ETV6', 'ELF2', 'CIC', 'RFX2', 'ZBTB7A', 'JUNB', 'KLF9', 'ZBTB17', 'STAT5A', 'NFATC1', 'FOXP1', 'E2F3', 'RBPJ']	1191.77	22
['RREB1', 'SMAD3', 'ERG', 'FLI1', 'KLF6', 'E2F3', 'BHLHE40', 'ETV6', 'ELF1', 'ELF2', 'RUNX1', 'RFX1', 'SPI1', 'RARA', 'MEF2C', 'STAT5A', 'KLF9', 'MEF2D', 'RUNX2', 'GFI1', 'ZNF217', 'BCL6', 'HMGA1', 'FOXP1', 'NR4A2']	1191.76	25
['RREB1', 'SMAD3', 'ERG', 'FLI1', 'ATF6B', 'RUNX1', 'BHLHE40', 'ARID3A', 'ELF1', 'ETV6', 'ELF2', 'CIC', 'RFX2', 'ZBTB7A', 'JUNB', 'CUX1', 'MEF2D', 'ZNF217', 'NFE2', 'REL', 'E2F3', 'NFATC1', 'FOS', 'FOSL2']	1191.75	24
['RREB1', 'SMAD3', 'ERG', 'FLI1', 'KLF6', 'XBP1', 'MAFK', 'ZBTB17', 'BHLHE40', 'ZBTB7A', 'KLF9', 'ELF1', 'RFX2', 'ETV6', 'ELF2', 'SPI1', 'RFX1', 'RARA', 'LYL1', 'RUNX2', 'BCL11A']	1191.67	21
['RREB1', 'SMAD3', 'ERG', 'FLI1', 'ATF6B', 'RUNX1', 'BHLHE40', 'RFX1', 'ZBTB7A', 'ELF1', 'ETV6', 'ELF2', 'HMGA1', 'BCL6', 'FOXP1', 'SPI1', 'KLF3', 'RARA', 'E2F3', 'KLF9', 'MEF2D', 'BCL11A', 'REL']	1191.61	23
['RREB1', 'SMAD3', 'ERG', 'FLI1', 'ATF6B', 'RUNX1', 'BHLHE40', 'ARID3A', 'ELF1', 'ETV6', 'ELF2', 'CIC', 'RFX2', 'ZBTB7A', 'SPI1', 'RARA', 'NFATC1', 'XBP1', 'MEF2D', 'KLF2', 'CUX1', 'ZNF217', 'NFE2', 'FOSL2']	1191.58	24
['RREB1', 'SMAD3', 'ERG', 'FLI1', 'KLF6', 'E2F3', 'BHLHE40', 'ETV6', 'ELF1', 'ELF2', 'RUNX1', 'ARID3A', 'HMGA1', 'SOX4', 'RFX2', 'MEF2C', 'REL', 'KLF9', 'MEF2D', 'POU2F1', 'ZNF217', 'NFE2', 'FOS', 'FOSL2', 'JUNB', 'FOSB']	1191.46	26
['RREB1', 'SMAD3', 'ERG', 'FLI1', 'ATF6B', 'RUNX1', 'BHLHE40', 'RFX1', 'ZBTB7A', 'ELF1', 'ETV6', 'ELF2', 'CIC', 'RFX2', 'JUNB', 'KLF9', 'ZBTB17', 'STAT5A', 'FOXP1', 'E2F3', 'RBPJ']	1191.43	21
['RREB1', 'SMAD3', 'ERG', 'FLI1', 'ATF6B', 'RUNX1', 'BHLHE40', 'ARID3A', 'ELF1', 'ETV6', 'ELF2', 'HMGA1', 'SOX4', 'E2F3', 'KLF3', 'ZBTB16', 'MEF2D', 'ZNF217', 'NR4A2', 'ZBTB7A', 'RFX2', 'NFE2', 'KLF9', 'REL', 'FOSB', 'FOS']	1191.42	26
['RREB1', 'SMAD3', 'ERG', 'FLI1', 'KLF6', 'E2F3', 'BHLHE40', 'ETV6', 'ELF1', 'ELF2', 'RUNX1', 'ARID3A', 'HMGA1', 'SOX4', 'RFX2', 'MEF2C', 'STAT5A', 'KLF9', 'MEF2D', 'POU2F1', 'ZNF217', 'NFE2', 'FOS', 'NR4A2', 'ZBTB16', 'FOSB']	1191.35	26
['RREB1', 'SMAD3', 'ERG', 'FLI1', 'KLF6', 'E2F3', 'BHLHE40', 'ETV6', 'ELF1', 'ELF2', 'RUNX1', 'ARID3A', 'HMGA1', 'SOX4', 'RFX2', 'MEF2C', 'REL', 'KLF9', 'ZBTB17', 'JUNB', 'ZNF217', 'NFE2', 'POU2F1', 'NFATC1', 'FOS', 'FOSL2']	1191.31	26
['RREB1', 'SMAD3', 'ERG', 'FLI1', 'ATF6B', 'RUNX1', 'BHLHE40', 'ARID3A', 'ELF1', 'ETV6', 'ELF2', 'CIC', 'RFX2', 'ZBTB7A', 'JUNB', 'KLF9', 'MEF2D', 'ZNF217', 'NFE2', 'STAT5A', 'FOSB', 'FOS', 'FOSL2', 'XBP1']	1191.29	24
['RREB1', 'SMAD3', 'ERG', 'FLI1', 'KLF6', 'E2F3', 'BHLHE40', 'ETV6', 'ELF1', 'ELF2', 'RUNX1', 'ARID3A', 'CIC', 'RFX2', 'SPI1', 'RARA', 'NFATC1', 'KLF3', 'ZBTB7A', 'KLF9', 'STAT5A', 'ZBTB17', 'POU2F1', 'GFI1', 'ZNF217', 'NFE2', 'FOSL2', 'KLF2']	1191.29	28
['RREB1', 'SMAD3', 'ERG', 'FLI1', 'ATF6B', 'RUNX1', 'BHLHE40', 'RFX1', 'ZBTB7A', 'ELF1', 'ETV6', 'ELF2', 'CIC', 'RFX2', 'SPI1', 'RARA', 'XBP1', 'MEF2D', 'KLF2', 'CUX1', 'ZNF217', 'NFE2', 'FOSL2']	1191.26	23
['RREB1', 'SMAD3', 'ERG', 'FLI1', 'KLF6', 'XBP1', 'RUNX1', 'BHLHE40', 'ARID3A', 'ELF1', 'ETV6', 'ELF2', 'CIC', 'RFX2', 'STAT5A', 'KLF9', 'ZBTB17', 'SPI1', 'NFATC1', 'RARA', 'FOS', 'GFI1', 'RUNX2', 'ZNF217', 'NFE2', 'MEF2C', 'NR4A2']	1191.22	27
['RREB1', 'SMAD3', 'ERG', 'FLI1', 'ATF6B', 'RUNX1', 'BHLHE40', 'ARID3A', 'ELF1', 'ETV6', 'ELF2', 'CIC', 'RFX2', 'ZBTB7A', 'JUNB', 'KLF9', 'ZBTB17', 'STAT5A', 'NFATC1', 'FOS', 'ZNF217', 'FOSL2', 'NFE2', 'XBP1']	1191.12	24
['RREB1', 'SMAD3', 'ERG', 'FLI1', 'KLF6', 'E2F3', 'BHLHE40', 'ETV6', 'ELF1', 'ELF2', 'RUNX1', 'ARID3A', 'CIC', 'RFX2', 'JUNB', 'KLF9', 'ZBTB17', 'STAT5A', 'FOSB', 'ZNF217', 'FOS', 'NFE2', 'FOSL2', 'POU2F1', 'MEF2C']	1191.08	25
['RREB1', 'SMAD3', 'ERG', 'FLI1', 'KLF6', 'XBP1', 'RUNX1', 'BHLHE40', 'RFX1', 'STAT5A', 'KLF9', 'ZBTB17', 'ELF1', 'RFX2', 'ETV6', 'ELF2', 'CIC', 'SPI1', 'RARA', 'FOS', 'GFI1', 'RUNX2', 'ZNF217', 'NFE2', 'MEF2C', 'NR4A2']	1190.92	26
['RREB1', 'SMAD3', 'ERG', 'FLI1', 'KLF6', 'E2F3', 'BHLHE40', 'ETV6', 'HLX', 'RUNX1', 'ARID3A', 'SPI1', 'SOX4', 'KLF9', 'NFATC1', 'MEF2D', 'FOXP1', 'RUNX2', 'REL', 'MEF2C', 'ZNF217']	1190.86	21
['RREB1', 'SMAD3', 'ERG', 'FLI1', 'KLF6', 'E2F3', 'BHLHE40', 'ETV6', 'ELF1', 'ELF2', 'RUNX1', 'RFX1', 'SPI1', 'RARA', 'KLF3', 'ZBTB7A', 'KLF9', 'ZBTB17', 'STAT5A', 'RFX2', 'LYL1', 'CIC', 'RUNX2', 'FOXP1', 'GFI1', 'NFE2', 'ZNF217', 'NR4A2']	1190.82	28
['RREB1', 'SMAD3', 'ERG', 'FLI1', 'KLF6', 'E2F3', 'BHLHE40', 'ETV6', 'ELF1', 'ELF2', 'RUNX1', 'ARID3A', 'HMGA1', 'SOX4', 'ST18', 'POU2F1', 'SPI1', 'MEF2D', 'MEF2C', 'ZNF217', 'NR4A2', 'NFE2', 'FOSB', 'FOS']	1190.5	24
['RREB1', 'SMAD3', 'ERG', 'FLI1', 'KLF6', 'XBP1', 'RUNX1', 'BHLHE40', 'RFX1', 'STAT5A', 'KLF9', 'ZBTB17', 'ELF1', 'RFX2', 'ETV6', 'ELF2', 'HMGA1', 'SPI1', 'RARA', 'LYL1', 'ZBTB7A', 'KLF2', 'GFI1', 'NFE2', 'ZNF217', 'NR4A2']	1190.46	26
['RREB1', 'SMAD3', 'ERG', 'FLI1', 'KLF6', 'E2F3', 'BHLHE40', 'ETV6', 'ELF1', 'ELF2', 'RUNX1', 'ARID3A', 'HMGA1', 'SOX4', 'RFX2', 'MEF2C', 'REL', 'CUX1', 'MEF2D', 'POU2F1', 'ZNF217', 'NFE2', 'FOS', 'NR4A2', 'SPI1', 'FOSB']	1190.42	26
['RREB1', 'SMAD3', 'ERG', 'FLI1', 'KLF6', 'E2F3', 'BHLHE40', 'ETV6', 'ELF1', 'ELF2', 'RUNX1', 'ARID3A', 'HMGA1', 'SOX4', 'RFX2', 'ZBTB7A', 'KLF3', 'RARA', 'ZBTB16', 'MEF2D', 'RUNX2', 'KLF9', 'REL', 'ZNF217', 'NFE2', 'NR4A2', 'FOXP1', 'KLF7']	1190.32	28
['RREB1', 'SMAD3', 'ERG', 'FLI1', 'KLF6', 'E2F3', 'BHLHE40', 'ETV6', 'ELF1', 'ELF2', 'RUNX1', 'ARID3A', 'HMGA1', 'SOX4', 'RFX2', 'MEF2C', 'STAT5A', 'KLF9', 'ZBTB17', 'SPI1', 'NFATC1', 'RARA', 'GFI1', 'ZNF217', 'NFE2', 'POU2F1', 'FOXP1', 'NR4A2']	1190.29	28
['RREB1', 'SMAD3', 'ERG', 'FLI1', 'KLF6', 'E2F3', 'BHLHE40', 'ETV6', 'ELF1', 'ELF2', 'RUNX1', 'ARID3A', 'HMGA1', 'SOX4', 'ST18', 'RUNX2', 'SPI1', 'MEF2D', 'KLF3', 'BCL11A', 'FOXP1', 'KLF7']	1190.27	22
['RREB1', 'SMAD3', 'ERG', 'FLI1', 'KLF6', 'E2F3', 'BHLHE40', 'ETV6', 'ELF1', 'ELF2', 'RUNX1', 'ARID3A', 'HMGA1', 'SOX4', 'ST18', 'RUNX2', 'ZBTB16', 'MEF2D', 'MEF2C', 'ZNF217', 'NR4A2', 'NFE2', 'FOXP1']	1190.26	23
['RREB1', 'SMAD3', 'ERG', 'FLI1', 'ATF6B', 'RUNX1', 'BHLHE40', 'ARID3A', 'ELF1', 'ETV6', 'ELF2', 'HMGA1', 'SOX4', 'XBP1', 'ZBTB17', 'STAT5A', 'RFX2', 'KLF9', 'ZBTB7A', 'SPI1', 'NFATC1', 'RARA', 'GFI1', 'ZNF217', 'NFE2', 'FOS', 'FOSL2']	1190.26	27
['RREB1', 'SMAD3', 'ERG', 'FLI1', 'KLF6', 'E2F3', 'BHLHE40', 'ETV6', 'ELF1', 'ELF2', 'RUNX1', 'ARID3A', 'HMGA1', 'SOX4', 'RFX2', 'ZBTB7A', 'KLF3', 'RARA', 'ZBTB16', 'HIVEP2', 'KLF9', 'BCL11A', 'STAT5A', 'KLF2']	1190.17	24
['RREB1', 'SMAD3', 'ERG', 'FLI1', 'KLF6', 'E2F3', 'BHLHE40', 'ETV6', 'ELF1', 'ELF2', 'RUNX1', 'ARID3A', 'CIC', 'RFX2', 'SPI1', 'RARA', 'NFATC1', 'MEF2C', 'KLF9', 'ZBTB17', 'REL', 'GFI1', 'ZNF217', 'NFE2', 'POU2F1', 'FOXP1', 'NR4A2']	1190.15	27
['RREB1', 'SMAD3', 'ERG', 'FLI1', 'ATF6B', 'RUNX1', 'BHLHE40', 'ARID3A', 'ELF1', 'ETV6', 'ELF2', 'HMGA1', 'SOX4', 'E2F3', 'JUNB', 'RFX2', 'ZBTB7A', 'KLF9', 'ZBTB17', 'REL', 'NFATC1', 'FOS', 'RBPJ']	1190.13	23
['RREB1', 'SMAD3', 'ERG', 'FLI1', 'KLF6', 'XBP1', 'RUNX1', 'BHLHE40', 'ARID3A', 'ELF1', 'ETV6', 'ELF2', 'HMGA1', 'SOX4', 'RFX2', 'CUX1', 'MEF2D', 'KLF2', 'RARA', 'ZBTB7A', 'ZBTB16', 'BCL11A']	1190.09	22
['RREB1', 'SMAD3', 'ERG', 'FLI1', 'ATF6B', 'RUNX1', 'BHLHE40', 'ARID3A', 'ELF1', 'ETV6', 'ELF2', 'CIC', 'RFX2', 'ZBTB7A', 'SPI1', 'RARA', 'NFATC1', 'XBP1', 'MEF2D', 'KLF2', 'CUX1', 'ZNF217', 'NFE2', 'NR4A2']	1189.83	24
['RREB1', 'SMAD3', 'ERG', 'FLI1', 'KLF6', 'XBP1', 'RUNX1', 'BHLHE40', 'ARID3A', 'ELF1', 'ETV6', 'ELF2', 'HMGA1', 'SOX4', 'RFX2', 'STAT5A', 'KLF9', 'MEF2C', 'RUNX2', 'ZBTB17', 'SPI1', 'NFATC1', 'RARA', 'BCL11A', 'LYL1']	1189.8	25
['RREB1', 'SMAD3', 'ERG', 'FLI1', 'KLF6', 'XBP1', 'RUNX1', 'BHLHE40', 'ARID3A', 'ELF1', 'ETV6', 'ELF2', 'CIC', 'RFX2', 'STAT5A', 'KLF9', 'MEF2D', 'SPI1', 'NFATC1', 'RARA', 'BCL11A', 'LYL1', 'RUNX2', 'KLF7', 'ZBTB7A']	1189.8	25
['RREB1', 'SMAD3', 'ERG', 'FLI1', 'ATF6B', 'RUNX1', 'BHLHE40', 'ARID3A', 'ELF1', 'ETV6', 'ELF2', 'HMGA1', 'SOX4', 'E2F3', 'KLF3', 'SPI1', 'ZBTB7A', 'RARA', 'NFATC1', 'RFX2', 'KLF9', 'MEF2D', 'BCL11A', 'FOXP1', 'LYL1', 'REL']	1189.54	26
['RREB1', 'SMAD3', 'ERG', 'FLI1', 'KLF6', 'XBP1', 'RUNX1', 'BHLHE40', 'RFX1', 'STAT5A', 'KLF9', 'ZBTB17', 'ELF1', 'RFX2', 'ETV6', 'ELF2', 'HMGA1', 'SPI1', 'RARA', 'LYL1', 'MEF2C', 'RUNX2', 'GFI1', 'NFE2', 'ZNF217', 'FOSL2']	1189.46	26
['RREB1', 'SMAD3', 'ERG', 'FLI1', 'ATF6B', 'RUNX1', 'BHLHE40', 'RFX1', 'ZBTB7A', 'ELF1', 'ETV6', 'ELF2', 'CIC', 'RFX2', 'SPI1', 'RARA', 'XBP1', 'MEF2D', 'KLF2', 'CUX1', 'ZNF217', 'NFE2', 'NR4A2']	1189.43	23
['RREB1', 'SMAD3', 'ERG', 'FLI1', 'KLF6', 'E2F3', 'BHLHE40', 'ETV6', 'ELF1', 'ELF2', 'RUNX1', 'ARID3A', 'HMGA1', 'SOX4', 'RFX2', 'MEF2C', 'STAT5A', 'KLF9', 'MEF2D', 'RUNX2', 'ZNF217', 'NFE2', 'SPI1', 'GFI1', 'NFATC1', 'RARA', 'LYL1', 'FOXP1', 'NR4A2']	1189.41	29
['RREB1', 'SMAD3', 'ERG', 'FLI1', 'KLF6', 'E2F3', 'BHLHE40', 'ETV6', 'ELF1', 'ELF2', 'RUNX1', 'ARID3A', 'CIC', 'RFX2', 'JUNB', 'CUX1', 'MEF2D', 'REL', 'ZNF217', 'NFE2', 'RUNX2', 'MEF2C', 'NFATC1', 'FOS', 'FOSL2']	1189.4	25
['RREB1', 'SMAD3', 'ERG', 'FLI1', 'KLF6', 'E2F3', 'BHLHE40', 'ETV6', 'ELF1', 'ELF2', 'RUNX1', 'ARID3A', 'CIC', 'RFX2', 'SPI1', 'RARA', 'NFATC1', 'MEF2C', 'KLF9', 'MEF2D', 'GFI1', 'ZNF217', 'NFE2', 'REL', 'RUNX2', 'LYL1', 'FOXP1', 'NR4A2']	1189.25	28
['RREB1', 'SMAD3', 'ERG', 'FLI1', 'KLF6', 'E2F3', 'BHLHE40', 'ETV6', 'ELF1', 'ELF2', 'RUNX1', 'RFX1', 'SPI1', 'RARA', 'MEF2C', 'REL', 'HIVEP2', 'ZBTB17', 'KLF9', 'BCL11A', 'BCL6', 'HMGA1']	1189.05	22
['RREB1', 'SMAD3', 'ERG', 'FLI1', 'KLF6', 'E2F3', 'BHLHE40', 'ETV6', 'ELF1', 'ELF2', 'RUNX1', 'ARID3A', 'HMGA1', 'SOX4', 'RFX2', 'ZBTB7A', 'JUNB', 'CUX1', 'MEF2D', 'REL', 'ZNF217', 'NFE2', 'POU2F1', 'NFATC1', 'FOS', 'FOSL2']	1189.04	26
['RREB1', 'SMAD3', 'ERG', 'FLI1', 'KLF6', 'E2F3', 'BHLHE40', 'ETV6', 'ELF1', 'ELF2', 'RUNX1', 'ARID3A', 'HMGA1', 'SOX4', 'RFX2', 'ZBTB7A', 'KLF3', 'RARA', 'SPI1', 'NFATC1', 'KLF9', 'STAT5A', 'ZBTB17', 'LYL1', 'FOSL2', 'GFI1', 'NFE2', 'ZNF217', 'KLF2']	1188.97	29
['RREB1', 'SMAD3', 'ERG', 'FLI1', 'KLF6', 'XBP1', 'RUNX1', 'BHLHE40', 'ARID3A', 'ELF1', 'ETV6', 'ELF2', 'CIC', 'RFX2', 'STAT5A', 'KLF9', 'MEF2D', 'JUNB', 'RUNX2', 'FOS', 'ZNF217', 'NFE2', 'FOSL2', 'FOSB', 'MEF2C']	1188.96	25
['RREB1', 'SMAD3', 'ERG', 'FLI1', 'KLF6', 'E2F3', 'BHLHE40', 'ETV6', 'ELF1', 'ELF2', 'MAFK', 'ZBTB17', 'ZBTB7A', 'KLF9', 'REL', 'RFX2', 'SPI1', 'KLF3', 'RFX1', 'FOSB', 'FOS', 'RUNX2', 'NFE2', 'ZNF217', 'FOSL2']	1188.96	25
['RREB1', 'SMAD3', 'ERG', 'FLI1', 'ATF6B', 'RUNX1', 'BHLHE40', 'RFX1', 'ZBTB7A', 'ELF1', 'ETV6', 'ELF2', 'CIC', 'RFX2', 'JUNB', 'KLF9', 'ZBTB17', 'REL', 'E2F3', 'FOS', 'ZNF217', 'FOSB', 'NFE2', 'FOSL2']	1188.96	24
['RREB1', 'SMAD3', 'ERG', 'FLI1', 'KLF6', 'E2F3', 'BHLHE40', 'ETV6', 'ELF1', 'ELF2', 'RUNX1', 'RFX1', 'SPI1', 'RARA', 'MEF2C', 'REL', 'RUNX2', 'KLF9', 'MEF2D', 'GFI1', 'ZNF217', 'RFX2', 'NFE2', 'LYL1', 'FOXP1', 'NR4A2', 'CIC']	1188.89	27
['RREB1', 'SMAD3', 'ERG', 'FLI1', 'KLF6', 'XBP1', 'RUNX1', 'BHLHE40', 'ARID3A', 'ELF1', 'ETV6', 'ELF2', 'CIC', 'RFX2', 'STAT5A', 'KLF9', 'MEF2D', 'SPI1', 'NFATC1', 'RARA', 'GFI1', 'ZNF217', 'NFE2', 'LYL1', 'KLF2', 'ZBTB7A', 'FOSL2']	1188.81	27
['RREB1', 'SMAD3', 'ERG', 'FLI1', 'KLF6', 'XBP1', 'RUNX1', 'BHLHE40', 'ARID3A', 'ELF1', 'ETV6', 'ELF2', 'CIC', 'RFX2', 'STAT5A', 'KLF9', 'ZBTB17', 'JUNB', 'RUNX2', 'FOS', 'ZNF217', 'NFE2', 'FOSL2', 'NFATC1', 'MEF2C']	1188.8	25
['RREB1', 'SMAD3', 'ERG', 'FLI1', 'KLF6', 'E2F3', 'BHLHE40', 'ETV6', 'ELF1', 'ELF2', 'RUNX1', 'RFX1', 'SPI1', 'RARA', 'KLF3', 'ZBTB7A', 'KLF9', 'ZBTB17', 'STAT5A', 'BCL6', 'HMGA1', 'FOXP1', 'RUNX2', 'GFI1', 'ZNF217', 'NR4A2']	1188.77	26
['RREB1', 'SMAD3', 'ERG', 'FLI1', 'ATF6B', 'RUNX1', 'BHLHE40', 'ARID3A', 'ELF1', 'ETV6', 'ELF2', 'HMGA1', 'SOX4', 'XBP1', 'ZBTB17', 'STAT5A', 'RFX2', 'KLF9', 'ZBTB7A', 'SPI1', 'NFATC1', 'RARA', 'GFI1', 'ZNF217', 'NFE2', 'FOS', 'NR4A2']	1188.7	27
['RREB1', 'SMAD3', 'ERG', 'FLI1', 'KLF6', 'E2F3', 'BHLHE40', 'ETV6', 'ELF1', 'ELF2', 'RUNX1', 'ARID3A', 'HMGA1', 'SOX4', 'ST18', 'RUNX2', 'SPI1', 'ZBTB17', 'KLF3', 'ZNF217', 'NR4A2', 'NFE2', 'FOXP1', 'KLF7']	1188.67	24
['RREB1', 'SMAD3', 'ERG', 'FLI1', 'KLF6', 'E2F3', 'BHLHE40', 'ETV6', 'ELF1', 'ELF2', 'RUNX1', 'ARID3A', 'HMGA1', 'SOX4', 'RFX2', 'ZBTB7A', 'KLF3', 'RARA', 'SPI1', 'NFATC1', 'KLF9', 'STAT5A', 'MEF2D', 'BCL11A', 'FOXP1', 'POU2F1', 'KLF7']	1188.52	27
['RREB1', 'SMAD3', 'ERG', 'FLI1', 'ATF6B', 'RUNX1', 'BHLHE40', 'ARID3A', 'ELF1', 'ETV6', 'ELF2', 'CIC', 'RFX2', 'ZBTB7A', 'SPI1', 'RARA', 'NFATC1', 'KLF3', 'E2F3', 'CUX1', 'MEF2D', 'REL', 'BCL11A', 'FOXP1']	1188.5	24
['RREB1', 'SMAD3', 'ERG', 'FLI1', 'KLF6', 'XBP1', 'RUNX1', 'BHLHE40', 'RFX1', 'STAT5A', 'KLF9', 'MEF2D', 'ELF1', 'RFX2', 'ETV6', 'ELF2', 'SPI1', 'CIC', 'RARA', 'GFI1', 'ZNF217', 'NFE2', 'LYL1', 'KLF2', 'ZBTB7A', 'FOSL2']	1188.42	26
['RREB1', 'SMAD3', 'ERG', 'FLI1', 'ATF6B', 'RUNX1', 'BHLHE40', 'ARID3A', 'ELF1', 'ETV6', 'ELF2', 'CIC', 'RFX2', 'ZBTB7A', 'SPI1', 'RARA', 'NFATC1', 'KLF3', 'E2F3', 'KLF9', 'ZBTB17', 'LYL1', 'FOSL2', 'GFI1', 'ZNF217', 'NFE2', 'REL']	1188.33	27
['RREB1', 'SMAD3', 'ERG', 'FLI1', 'KLF6', 'E2F3', 'BHLHE40', 'ETV6', 'ELF1', 'ELF2', 'RUNX1', 'ARID3A', 'CIC', 'RFX2', 'SPI1', 'RARA', 'NFATC1', 'KLF3', 'ZBTB7A', 'KLF9', 'REL', 'MEF2D', 'BCL11A', 'FOXP1', 'KLF7', 'POU2F1']	1188.31	26
['RREB1', 'SMAD3', 'ERG', 'FLI1', 'KLF6', 'XBP1', 'RUNX1', 'BHLHE40', 'ARID3A', 'ELF1', 'ETV6', 'ELF2', 'HMGA1', 'SOX4', 'RFX2', 'STAT5A', 'KLF9', 'MEF2C', 'RUNX2', 'ZBTB17', 'SPI1', 'NFATC1', 'RARA', 'GFI1', 'ZNF217', 'NFE2', 'FOS', 'FOSL2']	1188.21	28
['RREB1', 'SMAD3', 'ERG', 'FLI1', 'KLF6', 'E2F3', 'BHLHE40', 'ETV6', 'ELF1', 'ELF2', 'RUNX1', 'ARID3A', 'HMGA1', 'SOX4', 'BCL6', 'RARA', 'FOXP1', 'SPI1', 'NFATC1', 'MEF2C', 'RUNX2', 'MEF2D', 'KLF9', 'BCL11A', 'REL']	1188.16	25
['RREB1', 'SMAD3', 'ERG', 'FLI1', 'ATF6B', 'RUNX1', 'BHLHE40', 'RFX1', 'ZBTB7A', 'ELF1', 'ETV6', 'ELF2', 'CIC', 'RFX2', 'SPI1', 'RARA', 'KLF3', 'E2F3', 'CUX1', 'MEF2D', 'REL', 'BCL11A', 'FOXP1']	1188.04	23
['RREB1', 'SMAD3', 'ERG', 'FLI1', 'KLF6', 'E2F3', 'BHLHE40', 'ETV6', 'ELF1', 'ELF2', 'RUNX1', 'ARID3A', 'HMGA1', 'SOX4', 'RFX2', 'MEF2C', 'REL', 'KLF9', 'MEF2D', 'POU2F1', 'ZNF217', 'NFE2', 'FOS', 'FOSL2', 'ZBTB16', 'FOSB']	1188	26
['RREB1', 'SMAD3', 'ERG', 'FLI1', 'ATF6B', 'RUNX1', 'BHLHE40', 'RFX1', 'ZBTB7A', 'ELF1', 'ETV6', 'ELF2', 'CIC', 'RFX2', 'SPI1', 'RARA', 'KLF3', 'E2F3', 'KLF9', 'ZBTB17', 'LYL1', 'FOSL2', 'GFI1', 'ZNF217', 'NFE2', 'REL']	1187.92	26
['RREB1', 'SMAD3', 'ERG', 'FLI1', 'KLF6', 'XBP1', 'RUNX1', 'BHLHE40', 'RFX1', 'STAT5A', 'KLF9', 'ZBTB17', 'ELF1', 'RFX2', 'ETV6', 'ELF2', 'HMGA1', 'SPI1', 'RARA', 'LYL1', 'MEF2C', 'RUNX2', 'GFI1', 'NFE2', 'ZNF217', 'NR4A2']	1187.85	26
['RREB1', 'SMAD3', 'ERG', 'FLI1', 'ATF6B', 'RUNX1', 'BHLHE40', 'RFX1', 'ZBTB7A', 'ELF1', 'ETV6', 'ELF2', 'HMGA1', 'RFX2', 'SPI1', 'RARA', 'KLF3', 'E2F3', 'KLF9', 'MEF2D', 'GFI1', 'ZNF217', 'NFE2', 'LYL1', 'FOXP1', 'NR4A2', 'REL']	1187.67	27
['RREB1', 'SMAD3', 'ERG', 'FLI1', 'KLF6', 'E2F3', 'BHLHE40', 'ETV6', 'ELF1', 'ELF2', 'RUNX1', 'ARID3A', 'HMGA1', 'SOX4', 'RFX2', 'MEF2C', 'REL', 'CUX1', 'MEF2D', 'POU2F1', 'ZNF217', 'NFE2', 'FOXP1', 'NFATC1', 'SPI1', 'RARA', 'NR4A2']	1187.59	27
['RREB1', 'SMAD3', 'ERG', 'FLI1', 'ATF6B', 'RUNX1', 'BHLHE40', 'RFX1', 'ZBTB7A', 'ELF1', 'ETV6', 'ELF2', 'CIC', 'RFX2', 'SPI1', 'FOSB', 'FOS', 'ZNF217', 'NFE2', 'MEF2D', 'CUX1', 'XBP1', 'FOSL2']	1187.3	23
['RREB1', 'SMAD3', 'ERG', 'FLI1', 'KLF6', 'E2F3', 'BHLHE40', 'ETV6', 'ELF1', 'ELF2', 'RUNX1', 'ARID3A', 'HMGA1', 'SOX4', 'ST18', 'POU2F1', 'SPI1', 'ZBTB17', 'KLF3', 'ZNF217', 'NR4A2', 'NFE2', 'FOSB', 'FOS']	1187.29	24
['RREB1', 'SMAD3', 'ERG', 'FLI1', 'KLF6', 'E2F3', 'BHLHE40', 'ETV6', 'ELF1', 'ELF2', 'MAFK', 'ZBTB17', 'ZBTB7A', 'KLF9', 'REL', 'RFX2', 'SPI1', 'KLF3', 'RFX1', 'FOSB', 'FOS', 'RUNX2', 'NFE2', 'ZNF217', 'NR4A2']	1187.28	25
['RREB1', 'SMAD3', 'ERG', 'FLI1', 'KLF6', 'E2F3', 'BHLHE40', 'ETV6', 'ELF1', 'ELF2', 'RUNX1', 'ARID3A', 'CIC', 'RFX2', 'SPI1', 'RARA', 'NFATC1', 'KLF3', 'ZBTB7A', 'KLF9', 'STAT5A', 'ZBTB17', 'POU2F1', 'BCL11A', 'FOXP1', 'KLF2']	1187.27	26
['RREB1', 'SMAD3', 'ERG', 'FLI1', 'KLF6', 'XBP1', 'RUNX1', 'BHLHE40', 'ARID3A', 'ELF1', 'ETV6', 'ELF2', 'CIC', 'RFX2', 'STAT5A', 'KLF9', 'MEF2D', 'SPI1', 'NFATC1', 'RARA', 'GFI1', 'ZNF217', 'NFE2', 'LYL1', 'KLF2', 'ZBTB7A', 'NR4A2']	1187.26	27
['RREB1', 'SMAD3', 'ERG', 'FLI1', 'KLF6', 'E2F3', 'BHLHE40', 'ETV6', 'ELF1', 'ELF2', 'RUNX1', 'ARID3A', 'HMGA1', 'SOX4', 'RFX2', 'MEF2C', 'REL', 'KLF9', 'ZBTB17', 'SPI1', 'NFATC1', 'RARA', 'BCL11A', 'HIVEP2', 'LYL1']	1187.2	25
['RREB1', 'SMAD3', 'ERG', 'FLI1', 'KLF6', 'XBP1', 'RUNX1', 'BHLHE40', 'ARID3A', 'ELF1', 'ETV6', 'ELF2', 'HMGA1', 'SOX4', 'ST18', 'RUNX2', 'SPI1', 'ZBTB17', 'KLF7', 'BCL11A']	1187.05	20
['RREB1', 'SMAD3', 'ERG', 'FLI1', 'KLF6', 'XBP1', 'RUNX1', 'BHLHE40', 'ARID3A', 'ELF1', 'ETV6', 'ELF2', 'HMGA1', 'SOX4', 'RFX2', 'CUX1', 'MEF2D', 'RUNX2', 'BCL11A', 'RARA', 'ZBTB16', 'MEF2C']	1187	22
['RREB1', 'SMAD3', 'ERG', 'FLI1', 'KLF6', 'E2F3', 'BHLHE40', 'ETV6', 'ELF1', 'ELF2', 'RUNX1', 'ARID3A', 'HMGA1', 'SOX4', 'RFX2', 'ZBTB7A', 'KLF3', 'RARA', 'SPI1', 'NFATC1', 'KLF9', 'STAT5A', 'ZBTB17', 'POU2F1', 'GFI1', 'ZNF217', 'NFE2', 'FOSL2', 'KLF2']	1186.93	29
['RREB1', 'SMAD3', 'ERG', 'FLI1', 'KLF6', 'XBP1', 'RUNX1', 'BHLHE40', 'ARID3A', 'ELF1', 'ETV6', 'ELF2', 'HMGA1', 'SOX4', 'RFX2', 'CUX1', 'MEF2D', 'RUNX2', 'ZNF217', 'NFE2', 'FOS', 'ZBTB7A', 'FOSL2', 'JUNB', 'FOSB']	1186.84	25
['RREB1', 'SMAD3', 'ERG', 'FLI1', 'KLF6', 'XBP1', 'RUNX1', 'BHLHE40', 'RFX1', 'STAT5A', 'KLF9', 'MEF2D', 'ELF1', 'RFX2', 'ETV6', 'ELF2', 'SPI1', 'CIC', 'RARA', 'GFI1', 'ZNF217', 'NFE2', 'LYL1', 'KLF2', 'ZBTB7A', 'NR4A2']	1186.81	26
['RREB1', 'SMAD3', 'ERG', 'FLI1', 'KLF6', 'E2F3', 'BHLHE40', 'ETV6', 'ELF1', 'ELF2', 'RUNX1', 'RFX1', 'JUNB', 'RFX2', 'RUNX2', 'KLF9', 'ZBTB17', 'CIC', 'REL', 'FOS', 'ZNF217', 'FOSB', 'NFE2', 'FOSL2', 'MEF2C']	1186.72	25
['RREB1', 'SMAD3', 'ERG', 'FLI1', 'KLF6', 'XBP1', 'RUNX1', 'BHLHE40', 'ARID3A', 'ELF1', 'ETV6', 'ELF2', 'HMGA1', 'SOX4', 'RFX2', 'STAT5A', 'KLF9', 'MEF2C', 'RUNX2', 'ZBTB17', 'SPI1', 'NFATC1', 'RARA', 'GFI1', 'ZNF217', 'NFE2', 'FOS', 'NR4A2']	1186.71	28
['RREB1', 'SMAD3', 'ERG', 'FLI1', 'KLF6', 'E2F3', 'TEF', 'HMGA1', 'RUNX1', 'RARA', 'ELF1', 'FOXP1', 'SPI1', 'KLF9', 'ETV6', 'NFATC1', 'ELF2', 'MEF2D', 'BCL6', 'MEF2C', 'ZNF217', 'NR4A2']	1186.68	22
['RREB1', 'SMAD3', 'ERG', 'FLI1', 'ATF6B', 'RUNX1', 'BHLHE40', 'ARID3A', 'ELF1', 'ETV6', 'ELF2', 'HMGA1', 'SOX4', 'E2F3', 'JUNB', 'RFX2', 'ZBTB7A', 'CUX1', 'MEF2D', 'REL', 'ZNF217', 'NFE2', 'NFATC1', 'FOS', 'FOSL2']	1186.68	25
['RREB1', 'SMAD3', 'ERG', 'FLI1', 'KLF6', 'E2F3', 'BHLHE40', 'ETV6', 'ELF1', 'ELF2', 'RUNX1', 'RFX1', 'SPI1', 'RARA', 'MEF2C', 'REL', 'RUNX2', 'KLF9', 'MEF2D', 'GFI1', 'ZNF217', 'BCL6', 'HMGA1', 'FOXP1', 'NR4A2']	1186.6	25
['RREB1', 'SMAD3', 'ERG', 'FLI1', 'KLF6', 'E2F3', 'BHLHE40', 'ETV6', 'ELF1', 'ELF2', 'RUNX1', 'ARID3A', 'HMGA1', 'SOX4', 'RFX2', 'ZBTB7A', 'KLF3', 'RARA', 'ZBTB16', 'MEF2D', 'RUNX2', 'KLF9', 'STAT5A', 'BCL11A', 'FOXP1', 'KLF7']	1186.58	26
['RREB1', 'SMAD3', 'ERG', 'FLI1', 'ATF6B', 'RUNX1', 'BHLHE40', 'RFX1', 'ZBTB7A', 'ELF1', 'ETV6', 'ELF2', 'HMGA1', 'RFX2', 'SPI1', 'RARA', 'KLF3', 'E2F3', 'CUX1', 'MEF2D', 'KLF2', 'FOXP1', 'BCL11A']	1186.52	23
['RREB1', 'SMAD3', 'ERG', 'FLI1', 'ATF6B', 'RUNX1', 'BHLHE40', 'ARID3A', 'ELF1', 'ETV6', 'ELF2', 'HMGA1', 'SOX4', 'XBP1', 'MEF2D', 'RFX2', 'ZBTB7A', 'CUX1', 'ZNF217', 'NFE2', 'KLF2', 'RARA', 'SPI1', 'NFATC1', 'FOSL2']	1186.52	25
['RREB1', 'SMAD3', 'ERG', 'FLI1', 'KLF6', 'E2F3', 'BHLHE40', 'ETV6', 'ELF1', 'ELF2', 'RUNX1', 'ARID3A', 'HMGA1', 'SOX4', 'RFX2', 'MEF2C', 'REL', 'KLF9', 'MEF2D', 'POU2F1', 'ZNF217', 'NFE2', 'FOS', 'NR4A2', 'ZBTB16', 'FOSB']	1186.38	26
['RREB1', 'SMAD3', 'ERG', 'FLI1', 'KLF6', 'XBP1', 'RUNX1', 'BHLHE40', 'ARID3A', 'ELF1', 'ETV6', 'ELF2', 'CIC', 'RFX2', 'STAT5A', 'KLF9', 'MEF2D', 'SPI1', 'NFATC1', 'RARA', 'GFI1', 'ZNF217', 'NFE2', 'LYL1', 'RUNX2', 'FOSL2', 'MEF2C']	1186.3	27
['RREB1', 'SMAD3', 'ERG', 'FLI1', 'ATF6B', 'RUNX1', 'BHLHE40', 'ARID3A', 'ELF1', 'ETV6', 'ELF2', 'HMGA1', 'SOX4', 'XBP1', 'MEF2D', 'RFX2', 'ZBTB7A', 'KLF9', 'STAT5A', 'ZNF217', 'NFE2', 'FOSL2', 'ZBTB16', 'KLF2', 'RARA']	1186.28	25
['RREB1', 'SMAD3', 'ERG', 'FLI1', 'ATF6B', 'RUNX1', 'BHLHE40', 'ARID3A', 'ELF1', 'ETV6', 'ELF2', 'HMGA1', 'SOX4', 'E2F3', 'JUNB', 'RFX2', 'ZBTB7A', 'KLF9', 'ZBTB17', 'STAT5A', 'NFATC1', 'FOXP1', 'RBPJ']	1186.26	23
['RREB1', 'SMAD3', 'ERG', 'FLI1', 'ATF6B', 'RUNX1', 'BHLHE40', 'ARID3A', 'ELF1', 'ETV6', 'ELF2', 'HMGA1', 'SOX4', 'XBP1', 'MEF2D', 'RFX2', 'ZBTB7A', 'KLF9', 'STAT5A', 'ZNF217', 'NFE2', 'FOSL2', 'JUNB', 'FOS', 'FOSB']	1186.24	25
['RREB1', 'SMAD3', 'ERG', 'FLI1', 'KLF6', 'E2F3', 'BHLHE40', 'ETV6', 'ELF1', 'ELF2', 'RUNX1', 'ARID3A', 'HMGA1', 'SOX4', 'RFX2', 'MEF2C', 'STAT5A', 'KLF9', 'ZBTB17', 'JUNB', 'ZNF217', 'NFE2', 'POU2F1', 'FOSB', 'FOS', 'FOSL2']	1186.23	26
['RREB1', 'SMAD3', 'ERG', 'FLI1', 'KLF6', 'E2F3', 'BHLHE40', 'ETV6', 'ELF1', 'ELF2', 'RUNX1', 'RFX1', 'SPI1', 'RARA', 'KLF3', 'ZBTB7A', 'KLF9', 'ZBTB17', 'REL', 'RUNX2', 'FOXP1', 'RFX2', 'LYL1', 'CIC', 'GFI1', 'NFE2', 'ZNF217', 'NR4A2']	1186.21	28
['RREB1', 'SMAD3', 'ERG', 'FLI1', 'ATF6B', 'RUNX1', 'BHLHE40', 'ARID3A', 'ELF1', 'ETV6', 'ELF2', 'HMGA1', 'SOX4', 'XBP1', 'ZBTB17', 'STAT5A', 'RFX2', 'KLF9', 'ZBTB7A', 'JUNB', 'FOS', 'ZNF217', 'NFE2', 'FOSL2', 'NFATC1']	1186.08	25
['RREB1', 'SMAD3', 'ERG', 'FLI1', 'KLF6', 'E2F3', 'BHLHE40', 'ETV6', 'ELF1', 'ELF2', 'RUNX1', 'ARID3A', 'CIC', 'RFX2', 'JUNB', 'KLF9', 'ZBTB17', 'REL', 'FOSB', 'ZNF217', 'FOS', 'NFE2', 'FOSL2', 'POU2F1', 'MEF2C']	1185.92	25
['RREB1', 'SMAD3', 'ERG', 'FLI1', 'KLF6', 'XBP1', 'RUNX1', 'BHLHE40', 'RFX1', 'CUX1', 'MEF2D', 'ELF1', 'RFX2', 'ETV6', 'ELF2', 'JUNB', 'RUNX2', 'FOS', 'ZNF217', 'FOSB', 'NFE2', 'FOSL2', 'HMGA1', 'ZBTB7A']	1185.92	24
['RREB1', 'SMAD3', 'ERG', 'FLI1', 'ATF6B', 'RUNX1', 'BHLHE40', 'ARID3A', 'ELF1', 'ETV6', 'ELF2', 'CIC', 'RFX2', 'ZBTB7A', 'JUNB', 'KLF9', 'ZBTB17', 'REL', 'E2F3', 'NFATC1', 'FOXP1', 'RBPJ']	1185.91	22
['RREB1', 'SMAD3', 'ERG', 'FLI1', 'KLF6', 'XBP1', 'RUNX1', 'BHLHE40', 'RFX1', 'STAT5A', 'KLF9', 'MEF2D', 'ELF1', 'RFX2', 'ETV6', 'ELF2', 'SPI1', 'CIC', 'RARA', 'GFI1', 'ZNF217', 'NFE2', 'LYL1', 'RUNX2', 'MEF2C', 'FOSL2']	1185.81	26
['RREB1', 'SMAD3', 'ERG', 'FLI1', 'KLF6', 'E2F3', 'BHLHE40', 'ETV6', 'ELF1', 'ELF2', 'RUNX1', 'RFX1', 'SPI1', 'RARA', 'KLF3', 'ZBTB7A', 'CUX1', 'MEF2D', 'BCL6', 'FOXP1', 'HMGA1', 'REL', 'RUNX2', 'ZNF217', 'NR4A2']	1185.8	25
['RREB1', 'SMAD3', 'ERG', 'FLI1', 'KLF6', 'E2F3', 'BHLHE40', 'ETV6', 'ELF1', 'ELF2', 'RUNX1', 'ARID3A', 'HMGA1', 'SOX4', 'RFX2', 'MEF2C', 'REL', 'KLF9', 'ZBTB17', 'SPI1', 'NFATC1', 'RARA', 'GFI1', 'ZNF217', 'NFE2', 'POU2F1', 'FOXP1', 'NR4A2']	1185.68	28
['RREB1', 'SMAD3', 'ERG', 'FLI1', 'KLF6', 'E2F3', 'BHLHE40', 'ETV6', 'ELF1', 'ELF2', 'RUNX1', 'ARID3A', 'HMGA1', 'SOX4', 'RFX2', 'MEF2C', 'REL', 'CUX1', 'MEF2D', 'RUNX2', 'ZNF217', 'NFE2', 'FOXP1', 'ZBTB16', 'RARA', 'NR4A2']	1185.62	26
['RREB1', 'SMAD3', 'ERG', 'FLI1', 'ATF6B', 'RUNX1', 'BHLHE40', 'RFX1', 'ZBTB7A', 'ELF1', 'ETV6', 'ELF2', 'CIC', 'RFX2', 'SPI1', 'FOSB', 'FOS', 'ZNF217', 'NFE2', 'MEF2D', 'CUX1', 'XBP1', 'NR4A2']	1185.48	23
['RREB1', 'SMAD3', 'ERG', 'FLI1', 'ATF6B', 'RUNX1', 'BHLHE40', 'RFX1', 'ZBTB7A', 'ELF1', 'ETV6', 'ELF2', 'HMGA1', 'RFX2', 'JUNB', 'KLF9', 'MEF2D', 'ZNF217', 'NFE2', 'STAT5A', 'FOS', 'FOSB', 'FOSL2', 'XBP1']	1185.29	24
['RREB1', 'SMAD3', 'ERG', 'FLI1', 'ATF6B', 'RUNX1', 'BHLHE40', 'RFX1', 'ZBTB7A', 'ELF1', 'ETV6', 'ELF2', 'CIC', 'RFX2', 'JUNB', 'KLF9', 'ZBTB17', 'REL', 'E2F3', 'FOXP1', 'RBPJ']	1185.29	21
['RREB1', 'SMAD3', 'ERG', 'FLI1', 'ATF6B', 'RUNX1', 'BHLHE40', 'ARID3A', 'ELF1', 'ETV6', 'ELF2', 'HMGA1', 'SOX4', 'XBP1', 'MEF2D', 'RFX2', 'ZBTB7A', 'CUX1', 'ZNF217', 'NFE2', 'FOS', 'FOSL2', 'ZBTB16', 'RARA']	1185.25	24
['RREB1', 'SMAD3', 'ERG', 'FLI1', 'KLF6', 'XBP1', 'RUNX1', 'BHLHE40', 'ARID3A', 'ELF1', 'ETV6', 'ELF2', 'HMGA1', 'SOX4', 'RFX2', 'STAT5A', 'KLF9', 'MEF2C', 'HIVEP2', 'BCL11A', 'RARA', 'ZBTB16']	1185.14	22
['RREB1', 'SMAD3', 'ERG', 'FLI1', 'KLF6', 'XBP1', 'RUNX1', 'BHLHE40', 'RFX1', 'CUX1', 'MEF2D', 'ELF1', 'RFX2', 'ETV6', 'ELF2', 'SPI1', 'CIC', 'RUNX2', 'MEF2C', 'FOS', 'ZNF217', 'NFE2', 'FOSB', 'FOSL2']	1185.04	24
['RREB1', 'SMAD3', 'ERG', 'FLI1', 'KLF6', 'XBP1', 'RUNX1', 'BHLHE40', 'ARID3A', 'ELF1', 'ETV6', 'ELF2', 'HMGA1', 'SOX4', 'RFX2', 'STAT5A', 'KLF9', 'ZBTB7A', 'MEF2D', 'RUNX2', 'BCL11A', 'KLF7', 'RARA', 'SPI1', 'NFATC1', 'LYL1']	1185	26
['RREB1', 'SMAD3', 'ERG', 'FLI1', 'KLF6', 'E2F3', 'BHLHE40', 'ETV6', 'ELF1', 'ELF2', 'RUNX1', 'ARID3A', 'HMGA1', 'SOX4', 'RFX2', 'MEF2C', 'REL', 'KLF9', 'MEF2D', 'RUNX2', 'ZNF217', 'NFE2', 'SPI1', 'GFI1', 'NFATC1', 'RARA', 'LYL1', 'FOXP1', 'NR4A2']	1184.97	29
['RREB1', 'SMAD3', 'ERG', 'FLI1', 'ATF6B', 'RUNX1', 'BHLHE40', 'ARID3A', 'ELF1', 'ETV6', 'ELF2', 'HMGA1', 'SOX4', 'XBP1', 'MEF2D', 'RFX2', 'ZBTB7A', 'CUX1', 'ZNF217', 'NFE2', 'KLF2', 'RARA', 'SPI1', 'NFATC1', 'NR4A2']	1184.84	25
['RREB1', 'SMAD3', 'ERG', 'FLI1', 'KLF6', 'XBP1', 'RUNX1', 'BHLHE40', 'ARID3A', 'ELF1', 'ETV6', 'ELF2', 'CIC', 'RFX2', 'STAT5A', 'KLF9', 'MEF2D', 'SPI1', 'NFATC1', 'RARA', 'GFI1', 'ZNF217', 'NFE2', 'LYL1', 'RUNX2', 'NR4A2', 'MEF2C']	1184.74	27
['RREB1', 'SMAD3', 'ERG', 'FLI1', 'ATF6B', 'RUNX1', 'BHLHE40', 'ARID3A', 'ELF1', 'ETV6', 'ELF2', 'HMGA1', 'SOX4', 'E2F3', 'KLF3', 'SPI1', 'ST18', 'ZBTB17', 'ZNF217', 'NR4A2', 'NFE2', 'FOSB', 'FOS']	1184.65	23
['RREB1', 'SMAD3', 'ERG', 'FLI1', 'KLF6', 'E2F3', 'BHLHE40', 'ETV6', 'ELF1', 'ELF2', 'RUNX1', 'ARID3A', 'HMGA1', 'SOX4', 'RFX2', 'MEF2C', 'REL', 'CUX1', 'MEF2D', 'RUNX2', 'ZNF217', 'NFE2', 'FOS', 'FOSL2', 'JUNB', 'NFATC1']	1184.62	26
['RREB1', 'SMAD3', 'ERG', 'FLI1', 'ATF6B', 'RUNX1', 'BHLHE40', 'ARID3A', 'ELF1', 'ETV6', 'ELF2', 'HMGA1', 'SOX4', 'XBP1', 'MEF2D', 'RFX2', 'ZBTB7A', 'KLF9', 'STAT5A', 'ZNF217', 'NFE2', 'NR4A2', 'ZBTB16', 'KLF2', 'RARA']	1184.6	25
['RREB1', 'SMAD3', 'ERG', 'FLI1', 'KLF6', 'E2F3', 'BHLHE40', 'ETV6', 'ELF1', 'ELF2', 'RUNX1', 'ARID3A', 'CIC', 'RFX2', 'SPI1', 'RARA', 'NFATC1', 'KLF3', 'ZBTB7A', 'CUX1', 'MEF2D', 'POU2F1', 'KLF2', 'FOXP1', 'NFE2', 'ZNF217', 'NR4A2']	1184.59	27
['RREB1', 'SMAD3', 'ERG', 'FLI1', 'ATF6B', 'RUNX1', 'BHLHE40', 'RFX1', 'ZBTB7A', 'ELF1', 'ETV6', 'ELF2', 'HMGA1', 'RFX2', 'SPI1', 'RARA', 'XBP1', 'MEF2D', 'KLF2', 'LYL1', 'KLF9', 'STAT5A', 'BCL11A']	1184.48	23
['RREB1', 'SMAD3', 'ERG', 'FLI1', 'KLF6', 'XBP1', 'RUNX1', 'BHLHE40', 'ARID3A', 'ELF1', 'ETV6', 'ELF2', 'HMGA1', 'SOX4', 'RFX2', 'STAT5A', 'KLF9', 'ZBTB7A', 'MEF2D', 'KLF2', 'RARA', 'LYL1', 'SPI1', 'NFATC1', 'GFI1', 'NFE2', 'ZNF217', 'FOSL2']	1184.39	28
['RREB1', 'SMAD3', 'ERG', 'FLI1', 'KLF6', 'E2F3', 'BHLHE40', 'ETV6', 'ELF1', 'ELF2', 'RUNX1', 'ARID3A', 'CIC', 'RFX2', 'SPI1', 'RARA', 'NFATC1', 'MEF2C', 'KLF9', 'ZBTB17', 'STAT5A', 'GFI1', 'ZNF217', 'NFE2', 'RUNX2', 'LYL1', 'FOXP1', 'NR4A2']	1184.39	28
['RREB1', 'SMAD3', 'ERG', 'FLI1', 'KLF6', 'E2F3', 'TEF', 'HMGA1', 'RUNX1', 'RARA', 'ELF1', 'FOXP1', 'SPI1', 'KLF9', 'ETV6', 'NFATC1', 'ELF2', 'MEF2D', 'LYL1', 'MEF2C', 'BCL11A']	1184.38	21
['RREB1', 'SMAD3', 'ERG', 'FLI1', 'KLF6', 'E2F3', 'BHLHE40', 'ETV6', 'ELF1', 'ELF2', 'RUNX1', 'RFX1', 'JUNB', 'RFX2', 'RUNX2', 'CUX1', 'MEF2D', 'REL', 'ZNF217', 'NFE2', 'CIC', 'ZBTB7A', 'FOSB', 'FOS', 'FOSL2']	1184.36	25
['RREB1', 'SMAD3', 'ERG', 'FLI1', 'KLF6', 'XBP1', 'RUNX1', 'BHLHE40', 'ARID3A', 'ELF1', 'ETV6', 'ELF2', 'HMGA1', 'SOX4', 'RFX2', 'STAT5A', 'KLF9', 'MEF2C', 'RUNX2', 'MEF2D', 'ZNF217', 'NFE2', 'FOS', 'FOSL2', 'JUNB', 'FOSB']	1184.19	26
['RREB1', 'SMAD3', 'ERG', 'FLI1', 'KLF6', 'XBP1', 'RUNX1', 'BHLHE40', 'RFX1', 'STAT5A', 'KLF9', 'MEF2D', 'ELF1', 'RFX2', 'ETV6', 'ELF2', 'SPI1', 'CIC', 'RARA', 'GFI1', 'ZNF217', 'NFE2', 'LYL1', 'RUNX2', 'MEF2C', 'NR4A2']	1184.19	26
['RREB1', 'SMAD3', 'ERG', 'FLI1', 'KLF6', 'XBP1', 'RUNX1', 'BHLHE40', 'ARID3A', 'ELF1', 'ETV6', 'ELF2', 'HMGA1', 'SOX4', 'RFX2', 'STAT5A', 'KLF9', 'MEF2C', 'RUNX2', 'ZBTB17', 'JUNB', 'FOS', 'ZNF217', 'NFE2', 'FOSL2', 'NFATC1']	1184.04	26
['RREB1', 'SMAD3', 'ERG', 'FLI1', 'ATF6B', 'RUNX1', 'BHLHE40', 'ARID3A', 'ELF1', 'ETV6', 'ELF2', 'HMGA1', 'SOX4', 'E2F3', 'KLF3', 'SPI1', 'ZBTB7A', 'RARA', 'NFATC1', 'RFX2', 'KLF9', 'ZBTB17', 'LYL1', 'FOSL2', 'GFI1', 'ZNF217', 'NFE2', 'REL']	1183.93	28
['RREB1', 'SMAD3', 'ERG', 'FLI1', 'KLF6', 'E2F3', 'BHLHE40', 'ETV6', 'ELF1', 'ELF2', 'RUNX1', 'RFX1', 'SPI1', 'RARA', 'MEF2C', 'STAT5A', 'KLF9', 'ZBTB17', 'RFX2', 'LYL1', 'CIC', 'RUNX2', 'GFI1', 'ZNF217', 'NFE2', 'FOXP1', 'NR4A2']	1183.85	27
['RREB1', 'SMAD3', 'ERG', 'FLI1', 'KLF6', 'E2F3', 'BHLHE40', 'ETV6', 'ELF1', 'ELF2', 'RUNX1', 'RFX1', 'SPI1', 'RARA', 'KLF3', 'ZBTB7A', 'KLF9', 'ZBTB17', 'REL', 'RUNX2', 'FOXP1', 'BCL6', 'HMGA1', 'GFI1', 'ZNF217', 'NR4A2']	1183.81	26
['RREB1', 'SMAD3', 'ERG', 'FLI1', 'KLF6', 'XBP1', 'RUNX1', 'BHLHE40', 'RFX1', 'STAT5A', 'KLF9', 'ZBTB17', 'ELF1', 'RFX2', 'ETV6', 'ELF2', 'CIC', 'JUNB', 'RUNX2', 'FOS', 'ZNF217', 'FOSB', 'NFE2', 'FOSL2', 'ZBTB7A']	1183.76	25
['RREB1', 'SMAD3', 'ERG', 'FLI1', 'KLF6', 'E2F3', 'BHLHE40', 'ETV6', 'ELF1', 'ELF2', 'RUNX1', 'ARID3A', 'HMGA1', 'SOX4', 'RFX2', 'ZBTB7A', 'KLF3', 'RARA', 'SPI1', 'NFATC1', 'KLF9', 'REL', 'MEF2D', 'BCL11A', 'FOXP1', 'KLF7', 'POU2F1']	1183.74	27
['RREB1', 'SMAD3', 'ERG', 'FLI1', 'KLF6', 'E2F3', 'BHLHE40', 'ETV6', 'ELF1', 'ELF2', 'RUNX1', 'RFX1', 'SPI1', 'RARA', 'KLF3', 'ZBTB7A', 'CUX1', 'MEF2D', 'BCL6', 'FOXP1', 'HMGA1', 'KLF2', 'ZNF217', 'NR4A2']	1183.71	24
['RREB1', 'SMAD3', 'ERG', 'FLI1', 'KLF6', 'XBP1', 'RUNX1', 'TEF', 'LYL1', 'SPI1', 'KLF9', 'HMGA1', 'ETV6', 'NFATC1', 'RARA', 'ELF2', 'ELF1', 'MEF2D', 'MEF2C', 'NFE2', 'ZNF217', 'NR4A2']	1183.59	22
['RREB1', 'SMAD3', 'ERG', 'FLI1', 'ATF6B', 'RUNX1', 'BHLHE40', 'ARID3A', 'ELF1', 'ETV6', 'ELF2', 'HMGA1', 'SOX4', 'E2F3', 'KLF3', 'SPI1', 'ZBTB7A', 'RARA', 'NFATC1', 'RFX2', 'CUX1', 'MEF2D', 'REL', 'BCL11A', 'FOXP1']	1183.56	25
['RREB1', 'SMAD3', 'ERG', 'FLI1', 'KLF6', 'E2F3', 'BHLHE40', 'ETV6', 'ELF1', 'ELF2', 'RUNX1', 'ARID3A', 'CIC', 'RFX2', 'JUNB', 'CUX1', 'MEF2D', 'REL', 'ZNF217', 'NFE2', 'POU2F1', 'ZBTB7A', 'FOSB', 'FOS', 'FOSL2']	1183.56	25
['RREB1', 'SMAD3', 'ERG', 'FLI1', 'ATF6B', 'RUNX1', 'BHLHE40', 'ARID3A', 'ELF1', 'ETV6', 'ELF2', 'HMGA1', 'SOX4', 'XBP1', 'MEF2D', 'RFX2', 'ZBTB7A', 'CUX1', 'ZNF217', 'NFE2', 'FOS', 'NR4A2', 'ZBTB16', 'RARA']	1183.5	24
['RREB1', 'SMAD3', 'ERG', 'FLI1', 'KLF6', 'XBP1', 'RUNX1', 'BHLHE40', 'RFX1', 'CUX1', 'MEF2D', 'ELF1', 'RFX2', 'ETV6', 'ELF2', 'SPI1', 'CIC', 'RUNX2', 'MEF2C', 'FOS', 'ZNF217', 'NFE2', 'FOSB', 'NR4A2']	1183.29	24
['RREB1', 'SMAD3', 'ERG', 'FLI1', 'KLF6', 'E2F3', 'BHLHE40', 'ETV6', 'ELF1', 'ELF2', 'RUNX1', 'RFX1', 'SPI1', 'RARA', 'KLF3', 'ZBTB7A', 'KLF9', 'ZBTB17', 'STAT5A', 'RFX2', 'LYL1', 'HMGA1', 'KLF2', 'FOXP1', 'GFI1', 'NFE2', 'ZNF217', 'NR4A2']	1183.29	28
['RREB1', 'SMAD3', 'ERG', 'FLI1', 'KLF6', 'XBP1', 'RUNX1', 'BHLHE40', 'ARID3A', 'ELF1', 'ETV6', 'ELF2', 'HMGA1', 'SOX4', 'RFX2', 'CUX1', 'MEF2D', 'RUNX2', 'ZNF217', 'NFE2', 'FOS', 'ZBTB7A', 'FOSL2', 'ZBTB16', 'FOSB']	1183.24	25
['RREB1', 'SMAD3', 'ERG', 'FLI1', 'KLF6', 'E2F3', 'TEF', 'HMGA1', 'RUNX1', 'RARA', 'ELF1', 'FOXP1', 'SPI1', 'KLF9', 'ETV6', 'NFATC1', 'ELF2', 'ZBTB17', 'LYL1', 'MEF2C', 'NFE2', 'ZNF217', 'NR4A2']	1183.22	23
['RREB1', 'SMAD3', 'ERG', 'FLI1', 'KLF6', 'XBP1', 'RUNX1', 'BHLHE40', 'RFX1', 'STAT5A', 'KLF9', 'MEF2D', 'ELF1', 'RFX2', 'ETV6', 'ELF2', 'JUNB', 'RUNX2', 'FOS', 'ZNF217', 'FOSB', 'NFE2', 'FOSL2', 'HMGA1', 'MEF2C']	1183.2	25
['RREB1', 'SMAD3', 'ERG', 'FLI1', 'KLF6', 'XBP1', 'RUNX1', 'BHLHE40', 'ARID3A', 'ELF1', 'ETV6', 'ELF2', 'HMGA1', 'SOX4', 'RFX2', 'CUX1', 'MEF2D', 'RUNX2', 'ZNF217', 'NFE2', 'FOS', 'MEF2C', 'FOSL2', 'ZBTB16', 'RARA']	1183.16	25
['RREB1', 'SMAD3', 'ERG', 'FLI1', 'KLF6', 'E2F3', 'BHLHE40', 'ETV6', 'ELF1', 'ELF2', 'RUNX1', 'ARID3A', 'CIC', 'RFX2', 'SPI1', 'RARA', 'NFATC1', 'KLF3', 'ZBTB7A', 'KLF9', 'STAT5A', 'ZBTB17', 'POU2F1', 'BCL11A', 'FOXP1', 'KLF7']	1183.08	26
['RREB1', 'SMAD3', 'ERG', 'FLI1', 'KLF6', 'E2F3', 'BHLHE40', 'ETV6', 'ELF1', 'ELF2', 'RUNX1', 'ARID3A', 'CIC', 'RFX2', 'SPI1', 'RARA', 'NFATC1', 'MEF2C', 'CUX1', 'MEF2D', 'REL', 'POU2F1', 'BCL11A', 'FOXP1']	1183.04	24
['RREB1', 'SMAD3', 'ERG', 'FLI1', 'KLF6', 'E2F3', 'BHLHE40', 'FOXO3', 'RARA', 'ZBTB17', 'SPI1', 'KLF9', 'FOS', 'MEF2C', 'STAT5A', 'RUNX1', 'NFATC1', 'ARID3A', 'RUNX2']	1183	19
['RREB1', 'SMAD3', 'ERG', 'FLI1', 'KLF6', 'E2F3', 'BHLHE40', 'ETV6', 'ELF1', 'ELF2', 'RUNX1', 'ARID3A', 'HMGA1', 'SOX4', 'RFX2', 'ZBTB7A', 'KLF3', 'RARA', 'ZBTB16', 'MEF2D', 'POU2F1', 'CUX1', 'REL', 'ZNF217', 'NFE2', 'FOSL2', 'FOS']	1183	27
['RREB1', 'SMAD3', 'ERG', 'FLI1', 'KLF6', 'E2F3', 'BHLHE40', 'ETV6', 'ELF1', 'ELF2', 'RUNX1', 'RFX1', 'SPI1', 'RARA', 'KLF3', 'ZBTB7A', 'KLF9', 'ZBTB17', 'REL', 'RUNX2', 'FOXP1', 'SP3', 'BCL11A', 'CIC']	1183	24
['RREB1', 'SMAD3', 'ERG', 'FLI1', 'KLF6', 'XBP1', 'RUNX1', 'BHLHE40', 'ARID3A', 'ELF1', 'ETV6', 'ELF2', 'HMGA1', 'SOX4', 'RFX2', 'STAT5A', 'KLF9', 'ZBTB7A', 'MEF2D', 'KLF2', 'RARA', 'LYL1', 'SPI1', 'NFATC1', 'GFI1', 'NFE2', 'ZNF217', 'NR4A2']	1182.89	28
['RREB1', 'SMAD3', 'ERG', 'FLI1', 'KLF6', 'E2F3', 'BHLHE40', 'ETV6', 'ELF1', 'ELF2', 'RUNX1', 'ARID3A', 'HMGA1', 'SOX4', 'RFX2', 'ZBTB7A', 'KLF3', 'RARA', 'SPI1', 'NFATC1', 'KLF9', 'STAT5A', 'ZBTB17', 'POU2F1', 'BCL11A', 'FOXP1', 'KLF2']	1182.74	27
['RREB1', 'SMAD3', 'ERG', 'FLI1', 'KLF6', 'E2F3', 'BHLHE40', 'ETV6', 'ELF1', 'ELF2', 'RUNX1', 'ARID3A', 'HMGA1', 'SOX4', 'BCL6', 'RARA', 'FOXP1', 'SPI1', 'NFATC1', 'MEF2C', 'RUNX2', 'ZBTB17', 'KLF9', 'BCL11A', 'STAT5A']	1182.72	25
['RREB1', 'SMAD3', 'ERG', 'FLI1', 'ATF6B', 'RUNX1', 'BHLHE40', 'ARID3A', 'ELF1', 'ETV6', 'ELF2', 'HMGA1', 'SOX4', 'XBP1', 'MEF2D', 'RFX2', 'ZBTB7A', 'KLF9', 'STAT5A', 'ZNF217', 'NFE2', 'FOSL2', 'ZBTB16', 'FOS', 'FOSB']	1182.64	25
['RREB1', 'SMAD3', 'ERG', 'FLI1', 'KLF6', 'E2F3', 'BHLHE40', 'ETV6', 'ELF1', 'ELF2', 'RUNX1', 'RFX1', 'SPI1', 'RARA', 'KLF3', 'ZBTB7A', 'KLF9', 'ZBTB17', 'STAT5A', 'RFX2', 'LYL1', 'HMGA1', 'RUNX2', 'FOXP1', 'BCL11A', 'RBPJ']	1182.42	26
['RREB1', 'SMAD3', 'ERG', 'FLI1', 'KLF6', 'E2F3', 'BHLHE40', 'ETV6', 'ELF1', 'ELF2', 'RUNX1', 'ARID3A', 'CIC', 'RFX2', 'SPI1', 'RARA', 'NFATC1', 'KLF3', 'ZBTB7A', 'KLF9', 'STAT5A', 'MEF2D', 'BCL11A', 'FOXP1', 'LYL1', 'KLF7', 'RUNX2']	1182.41	27
['RREB1', 'SMAD3', 'ERG', 'FLI1', 'KLF6', 'E2F3', 'BHLHE40', 'ETV6', 'ELF1', 'ELF2', 'RUNX1', 'ARID3A', 'CIC', 'RFX2', 'JUNB', 'CUX1', 'MEF2D', 'REL', 'ZNF217', 'NFE2', 'POU2F1', 'MEF2C', 'NFATC1', 'FOXP1']	1182.29	24
['RREB1', 'SMAD3', 'ERG', 'FLI1', 'ATF6B', 'RUNX1', 'BHLHE40', 'RFX1', 'ZBTB7A', 'ELF1', 'ETV6', 'ELF2', 'CIC', 'RFX2', 'SPI1', 'FOSB', 'FOS', 'ZNF217', 'NFE2', 'MEF2D', 'CUX1', 'KLF3', 'REL', 'E2F3', 'FOSL2']	1182.2	25
['RREB1', 'SMAD3', 'ERG', 'FLI1', 'KLF6', 'E2F3', 'BHLHE40', 'ETV6', 'ELF1', 'ELF2', 'RUNX1', 'RFX1', 'SPI1', 'RARA', 'KLF3', 'ZBTB7A', 'KLF9', 'ZBTB17', 'STAT5A', 'RFX2', 'LYL1', 'HMGA1', 'KLF2', 'HIVEP2', 'BCL11A']	1182.16	25
['RREB1', 'SMAD3', 'ERG', 'FLI1', 'ATF6B', 'RUNX1', 'BHLHE40', 'ARID3A', 'ELF1', 'ETV6', 'ELF2', 'CIC', 'RFX2', 'ZBTB7A', 'SPI1', 'RARA', 'NFATC1', 'KLF3', 'E2F3', 'CUX1', 'MEF2D', 'KLF2', 'FOXP1', 'NFE2', 'ZNF217', 'NR4A2']	1182.15	26
['RREB1', 'SMAD3', 'ERG', 'FLI1', 'KLF6', 'E2F3', 'BHLHE40', 'FOXO3', 'RARA', 'ZBTB17', 'SPI1', 'KLF9', 'FOS', 'MEF2C', 'STAT5A', 'RUNX1', 'RFX1', 'RUNX2']	1182.11	18
['RREB1', 'SMAD3', 'ERG', 'FLI1', 'KLF6', 'XBP1', 'RUNX1', 'BHLHE40', 'ARID3A', 'ELF1', 'ETV6', 'ELF2', 'HMGA1', 'SOX4', 'RFX2', 'STAT5A', 'KLF9', 'MEF2C', 'RUNX2', 'MEF2D', 'ZNF217', 'NFE2', 'LYL1', 'GFI1', 'SPI1', 'NFATC1', 'RARA', 'FOSL2']	1181.96	28
['RREB1', 'SMAD3', 'ERG', 'FLI1', 'KLF6', 'E2F3', 'BHLHE40', 'ETV6', 'ELF1', 'ELF2', 'RUNX1', 'ARID3A', 'HMGA1', 'SOX4', 'RFX2', 'ZBTB7A', 'KLF3', 'RARA', 'ZBTB16', 'MEF2D', 'POU2F1', 'CUX1', 'KLF2', 'FOSL2', 'NFE2', 'ZNF217']	1181.92	26
['RREB1', 'SMAD3', 'ERG', 'FLI1', 'ATF6B', 'RUNX1', 'BHLHE40', 'RFX1', 'ZBTB7A', 'ELF1', 'ETV6', 'ELF2', 'HMGA1', 'RFX2', 'SPI1', 'RARA', 'KLF3', 'E2F3', 'KLF9', 'MEF2D', 'GFI1', 'ZNF217', 'NFE2', 'LYL1', 'FOSL2', 'STAT5A', 'KLF2']	1181.85	27
['RREB1', 'SMAD3', 'ERG', 'FLI1', 'KLF6', 'E2F3', 'BHLHE40', 'ETV6', 'ELF1', 'ELF2', 'RUNX1', 'ARID3A', 'HMGA1', 'SOX4', 'RFX2', 'ZBTB7A', 'KLF3', 'RARA', 'ZBTB16', 'MEF2D', 'RUNX2', 'KLF9', 'REL', 'BCL11A', 'FOXP1', 'KLF7']	1181.62	26
['RREB1', 'SMAD3', 'ERG', 'FLI1', 'KLF6', 'XBP1', 'MAFK', 'ZBTB17', 'BHLHE40', 'ZBTB7A', 'KLF9', 'ELF1', 'RFX2', 'ETV6', 'ELF2', 'SPI1', 'KLF7', 'LYL1', 'RUNX2', 'RARA', 'NFE2', 'ZNF217', 'NR4A2']	1181.61	23
['RREB1', 'SMAD3', 'ERG', 'FLI1', 'KLF6', 'XBP1', 'RUNX1', 'BHLHE40', 'ARID3A', 'ELF1', 'ETV6', 'ELF2', 'HMGA1', 'SOX4', 'RFX2', 'CUX1', 'MEF2D', 'RUNX2', 'ZNF217', 'NFE2', 'FOS', 'ZBTB7A', 'NR4A2', 'ZBTB16', 'FOSB']	1181.56	25
['RREB1', 'SMAD3', 'ERG', 'FLI1', 'ATF6B', 'RUNX1', 'BHLHE40', 'RFX1', 'ZBTB7A', 'ELF1', 'ETV6', 'ELF2', 'CIC', 'RFX2', 'SPI1', 'RARA', 'KLF3', 'E2F3', 'CUX1', 'MEF2D', 'KLF2', 'FOXP1', 'NFE2', 'ZNF217', 'NR4A2']	1181.48	25
['RREB1', 'SMAD3', 'ERG', 'FLI1', 'KLF6', 'XBP1', 'RUNX1', 'BHLHE40', 'ARID3A', 'ELF1', 'ETV6', 'ELF2', 'HMGA1', 'SOX4', 'RFX2', 'CUX1', 'MEF2D', 'RUNX2', 'ZNF217', 'NFE2', 'FOS', 'MEF2C', 'NR4A2', 'ZBTB16', 'RARA']	1181.48	25
['RREB1', 'SMAD3', 'ERG', 'FLI1', 'KLF6', 'E2F3', 'BHLHE40', 'ETV6', 'ELF1', 'ELF2', 'RUNX1', 'ARID3A', 'SP3', 'ZBTB17', 'SPI1', 'CIC', 'KLF9', 'BCL11A', 'NFATC1', 'RARA', 'FOXP1', 'KLF3', 'ZBTB7A', 'KLF2']	1181.46	24
['RREB1', 'SMAD3', 'ERG', 'FLI1', 'KLF6', 'E2F3', 'BHLHE40', 'ETV6', 'ELF1', 'ELF2', 'RUNX1', 'ARID3A', 'HMGA1', 'SOX4', 'RFX2', 'ZBTB7A', 'KLF3', 'RARA', 'ZBTB16', 'MEF2D', 'POU2F1', 'CUX1', 'REL', 'ZNF217', 'NFE2', 'NR4A2', 'FOS']	1181.44	27
['RREB1', 'SMAD3', 'ERG', 'FLI1', 'KLF6', 'E2F3', 'BHLHE40', 'ETV6', 'ELF1', 'ELF2', 'RUNX1', 'ARID3A', 'HMGA1', 'SOX4', 'RFX2', 'MEF2C', 'REL', 'KLF9', 'ZBTB17', 'JUNB', 'ZNF217', 'NFE2', 'POU2F1', 'FOSB', 'FOS', 'FOSL2']	1181.27	26
['RREB1', 'SMAD3', 'ERG', 'FLI1', 'KLF6', 'E2F3', 'BHLHE40', 'ETV6', 'ELF1', 'ELF2', 'RUNX1', 'RFX1', 'SPI1', 'RARA', 'MEF2C', 'STAT5A', 'KLF9', 'ZBTB17', 'BCL6', 'HMGA1', 'FOXP1', 'RUNX2', 'GFI1', 'ZNF217', 'NR4A2']	1181.16	25
['RREB1', 'SMAD3', 'ERG', 'FLI1', 'ATF6B', 'RUNX1', 'BHLHE40', 'ARID3A', 'ELF1', 'ETV6', 'ELF2', 'HMGA1', 'SOX4', 'XBP1', 'MEF2D', 'RFX2', 'ZBTB7A', 'KLF9', 'STAT5A', 'ZNF217', 'NFE2', 'NR4A2', 'ZBTB16', 'FOS', 'FOSB']	1180.96	25
['RREB1', 'SMAD3', 'ERG', 'FLI1', 'ATF6B', 'RUNX1', 'BHLHE40', 'ARID3A', 'ELF1', 'ETV6', 'ELF2', 'CIC', 'RFX2', 'ZBTB7A', 'JUNB', 'CUX1', 'MEF2D', 'ZNF217', 'NFE2', 'REL', 'E2F3', 'FOSB', 'FOS', 'FOSL2']	1180.88	24
['RREB1', 'SMAD3', 'ERG', 'FLI1', 'KLF6', 'E2F3', 'BHLHE40', 'ETV6', 'ELF1', 'ELF2', 'RUNX1', 'ARID3A', 'CIC', 'RFX2', 'SPI1', 'RARA', 'NFATC1', 'KLF3', 'ZBTB7A', 'CUX1', 'MEF2D', 'RUNX2', 'REL', 'ZNF217', 'NFE2', 'NR4A2', 'FOXP1', 'KLF7']	1180.86	28
['RREB1', 'SMAD3', 'ERG', 'FLI1', 'KLF6', 'XBP1', 'RUNX1', 'BHLHE40', 'ARID3A', 'ELF1', 'ETV6', 'ELF2', 'HMGA1', 'SOX4', 'RFX2', 'CUX1', 'MEF2D', 'RUNX2', 'ZNF217', 'NFE2', 'KLF7', 'RARA', 'NR4A2', 'ZBTB7A', 'ZBTB16']	1180.84	25
['RREB1', 'SMAD3', 'ERG', 'FLI1', 'KLF6', 'XBP1', 'RUNX1', 'BHLHE40', 'ARID3A', 'ELF1', 'ETV6', 'ELF2', 'HMGA1', 'SOX4', 'RFX2', 'STAT5A', 'KLF9', 'MEF2C', 'RUNX2', 'MEF2D', 'ZNF217', 'NFE2', 'FOS', 'FOSL2', 'ZBTB16', 'FOSB']	1180.73	26
['RREB1', 'SMAD3', 'ERG', 'FLI1', 'KLF6', 'E2F3', 'BHLHE40', 'ETV6', 'ELF1', 'ELF2', 'RUNX1', 'RFX1', 'SPI1', 'RARA', 'KLF3', 'ZBTB7A', 'KLF9', 'ZBTB17', 'SP3', 'CIC', 'BCL11A', 'KLF2', 'FOXP1']	1180.7	23
['RREB1', 'SMAD3', 'ERG', 'FLI1', 'ATF6B', 'RUNX1', 'BHLHE40', 'ARID3A', 'ELF1', 'ETV6', 'ELF2', 'HMGA1', 'SOX4', 'E2F3', 'JUNB', 'RFX2', 'ZBTB7A', 'KLF9', 'ZBTB17', 'REL', 'NFATC1', 'FOXP1', 'RBPJ']	1180.65	23
['RREB1', 'SMAD3', 'ERG', 'FLI1', 'KLF6', 'E2F3', 'BHLHE40', 'ETV6', 'ELF1', 'ELF2', 'RUNX1', 'ARID3A', 'CIC', 'RFX2', 'SPI1', 'RARA', 'NFATC1', 'KLF3', 'ZBTB7A', 'KLF9', 'STAT5A', 'MEF2D', 'GFI1', 'ZNF217', 'NFE2', 'NR4A2', 'FOXP1', 'LYL1', 'KLF2']	1180.55	29
['RREB1', 'SMAD3', 'ERG', 'FLI1', 'ATF6B', 'RUNX1', 'BHLHE40', 'RFX1', 'ZBTB7A', 'ELF1', 'ETV6', 'ELF2', 'CIC', 'RFX2', 'SPI1', 'FOSB', 'FOS', 'ZNF217', 'NFE2', 'MEF2D', 'CUX1', 'KLF3', 'REL', 'E2F3', 'NR4A2']	1180.52	25
['RREB1', 'SMAD3', 'ERG', 'FLI1', 'ATF6B', 'RUNX1', 'BHLHE40', 'ARID3A', 'ELF1', 'ETV6', 'ELF2', 'HMGA1', 'SOX4', 'E2F3', 'KLF3', 'ZBTB16', 'MEF2D', 'ZNF217', 'FOSL2', 'RFX2', 'ZBTB7A', 'NFE2', 'CUX1', 'REL', 'FOS', 'RARA']	1180.5	26
['RREB1', 'SMAD3', 'ERG', 'FLI1', 'KLF6', 'XBP1', 'RUNX1', 'BHLHE40', 'ARID3A', 'ELF1', 'ETV6', 'ELF2', 'HMGA1', 'SOX4', 'RFX2', 'STAT5A', 'KLF9', 'MEF2C', 'RUNX2', 'MEF2D', 'ZNF217', 'NFE2', 'LYL1', 'GFI1', 'SPI1', 'NFATC1', 'RARA', 'NR4A2']	1180.46	28
['RREB1', 'SMAD3', 'ERG', 'FLI1', 'KLF6', 'E2F3', 'BHLHE40', 'ETV6', 'ELF1', 'ELF2', 'RUNX1', 'ARID3A', 'HMGA1', 'SOX4', 'RFX2', 'ZBTB7A', 'KLF3', 'RARA', 'SPI1', 'NFATC1', 'CUX1', 'MEF2D', 'POU2F1', 'KLF2', 'FOXP1', 'NFE2', 'ZNF217', 'NR4A2']	1180.32	28
['RREB1', 'SMAD3', 'ERG', 'FLI1', 'KLF6', 'E2F3', 'BHLHE40', 'ETV6', 'ELF1', 'ELF2', 'RUNX1', 'ARID3A', 'HMGA1', 'SOX4', 'RFX2', 'MEF2C', 'STAT5A', 'KLF9', 'ZBTB17', 'SPI1', 'NFATC1', 'RARA', 'GFI1', 'ZNF217', 'NFE2', 'RUNX2', 'LYL1', 'FOXP1', 'NR4A2']	1180.28	29
['RREB1', 'SMAD3', 'ERG', 'FLI1', 'ATF6B', 'RUNX1', 'BHLHE40', 'ARID3A', 'ELF1', 'ETV6', 'ELF2', 'CIC', 'RFX2', 'ZBTB7A', 'JUNB', 'KLF9', 'ZBTB17', 'STAT5A', 'FOSB', 'FOS', 'ZNF217', 'FOSL2', 'NFE2', 'XBP1']	1180.25	24
['RREB1', 'SMAD3', 'ERG', 'FLI1', 'KLF6', 'E2F3', 'BHLHE40', 'ETV6', 'ELF1', 'ELF2', 'RUNX1', 'ARID3A', 'HMGA1', 'SOX4', 'RFX2', 'ZBTB7A', 'KLF3', 'RARA', 'ZBTB16', 'MEF2D', 'POU2F1', 'KLF9', 'STAT5A', 'ZNF217', 'NFE2', 'NR4A2', 'FOXP1', 'KLF2']	1180.11	28
['RREB1', 'SMAD3', 'ERG', 'FLI1', 'KLF6', 'E2F3', 'BHLHE40', 'ETV6', 'ELF1', 'ELF2', 'RUNX1', 'ARID3A', 'HMGA1', 'SOX4', 'BCL6', 'RARA', 'FOXP1', 'ZBTB16', 'MEF2D', 'RUNX2', 'MEF2C', 'KLF9', 'STAT5A', 'ZNF217', 'NR4A2']	1179.96	25
['RREB1', 'SMAD3', 'ERG', 'FLI1', 'KLF6', 'E2F3', 'BHLHE40', 'ETV6', 'ELF1', 'ELF2', 'RUNX1', 'RFX1', 'SPI1', 'RARA', 'KLF3', 'ZBTB7A', 'KLF9', 'MEF2D', 'GFI1', 'ZNF217', 'RFX2', 'NFE2', 'LYL1', 'FOXP1', 'NR4A2', 'STAT5A', 'CIC', 'KLF2']	1179.89	28
['RREB1', 'SMAD3', 'ERG', 'FLI1', 'KLF6', 'E2F3', 'BHLHE40', 'ETV6', 'ELF1', 'ELF2', 'RUNX1', 'ARID3A', 'CIC', 'RFX2', 'SPI1', 'RARA', 'NFATC1', 'MEF2C', 'KLF9', 'ZBTB17', 'REL', 'GFI1', 'ZNF217', 'NFE2', 'RUNX2', 'LYL1', 'FOXP1', 'NR4A2']	1179.79	28
['RREB1', 'SMAD3', 'ERG', 'FLI1', 'ATF6B', 'RUNX1', 'BHLHE40', 'ARID3A', 'ELF1', 'ETV6', 'ELF2', 'CIC', 'RFX2', 'ZBTB7A', 'SPI1', 'RARA', 'NFATC1', 'XBP1', 'MEF2D', 'KLF2', 'CUX1', 'BCL11A']	1179.5	22
['RREB1', 'SMAD3', 'ERG', 'FLI1', 'KLF6', 'E2F3', 'BHLHE40', 'ETV6', 'ELF1', 'ELF2', 'RUNX1', 'ARID3A', 'HMGA1', 'SOX4', 'ST18', 'RUNX2', 'ZBTB16', 'MEF2D', 'MEF2C', 'BCL11A', 'FOXP1']	1179.48	21
['RREB1', 'SMAD3', 'ERG', 'FLI1', 'KLF6', 'E2F3', 'BHLHE40', 'ETV6', 'ELF1', 'ELF2', 'RUNX1', 'ARID3A', 'HMGA1', 'SOX4', 'ST18', 'POU2F1', 'SPI1', 'ZBTB17', 'MEF2C', 'ZNF217', 'NR4A2', 'NFE2', 'FOSB', 'FOS']	1179.46	24
['RREB1', 'SMAD3', 'ERG', 'FLI1', 'ATF6B', 'RUNX1', 'BHLHE40', 'ARID3A', 'ELF1', 'ETV6', 'ELF2', 'HMGA1', 'SOX4', 'E2F3', 'KLF3', 'ZBTB16', 'MEF2D', 'ZNF217', 'FOSL2', 'RFX2', 'ZBTB7A', 'NFE2', 'CUX1', 'KLF2', 'RARA']	1179.28	25
['RREB1', 'SMAD3', 'ERG', 'FLI1', 'KLF6', 'XBP1', 'RUNX1', 'BHLHE40', 'ARID3A', 'ELF1', 'ETV6', 'ELF2', 'CIC', 'RFX2', 'STAT5A', 'KLF9', 'ZBTB17', 'SPI1', 'NFATC1', 'RARA', 'LYL1', 'ZBTB7A', 'BCL11A', 'KLF7', 'RUNX2']	1179.2	25
['RREB1', 'SMAD3', 'ERG', 'FLI1', 'KLF6', 'XBP1', 'RUNX1', 'BHLHE40', 'ARID3A', 'ELF1', 'ETV6', 'ELF2', 'HMGA1', 'SOX4', 'RFX2', 'STAT5A', 'KLF9', 'MEF2C', 'RUNX2', 'MEF2D', 'ZNF217', 'NFE2', 'FOS', 'NR4A2', 'ZBTB16', 'FOSB']	1179.12	26
['RREB1', 'SMAD3', 'ERG', 'FLI1', 'KLF6', 'E2F3', 'BHLHE40', 'ETV6', 'ELF1', 'ELF2', 'RUNX1', 'RFX1', 'SPI1', 'RARA', 'MEF2C', 'REL', 'RUNX2', 'KLF9', 'ZBTB17', 'GFI1', 'ZNF217', 'RFX2', 'NFE2', 'LYL1', 'FOXP1', 'NR4A2', 'CIC']	1179.07	27
['RREB1', 'SMAD3', 'ERG', 'FLI1', 'KLF6', 'XBP1', 'RUNX1', 'BHLHE40', 'ARID3A', 'ELF1', 'ETV6', 'ELF2', 'CIC', 'RFX2', 'STAT5A', 'KLF9', 'ZBTB17', 'SPI1', 'NFATC1', 'RARA', 'LYL1', 'ZBTB7A', 'GFI1', 'ZNF217', 'NFE2', 'KLF2', 'FOSL2']	1179	27
['RREB1', 'SMAD3', 'ERG', 'FLI1', 'KLF6', 'E2F3', 'BHLHE40', 'ETV6', 'ELF1', 'ELF2', 'RUNX1', 'ARID3A', 'HMGA1', 'SOX4', 'RFX2', 'ZBTB7A', 'JUNB', 'CUX1', 'MEF2D', 'REL', 'ZNF217', 'NFE2', 'POU2F1', 'FOSB', 'FOS', 'FOSL2']	1179	26
['RREB1', 'SMAD3', 'ERG', 'FLI1', 'KLF6', 'E2F3', 'BHLHE40', 'ETV6', 'ELF1', 'ELF2', 'RUNX1', 'ARID3A', 'CIC', 'RFX2', 'JUNB', 'CUX1', 'MEF2D', 'REL', 'ZNF217', 'NFE2', 'RUNX2', 'MEF2C', 'FOSB', 'FOS', 'FOSL2']	1178.96	25
['RREB1', 'SMAD3', 'ERG', 'FLI1', 'ATF6B', 'RUNX1', 'BHLHE40', 'ARID3A', 'ELF1', 'ETV6', 'ELF2', 'HMGA1', 'SOX4', 'E2F3', 'KLF3', 'ZBTB16', 'MEF2D', 'ZNF217', 'NR4A2', 'ZBTB7A', 'RFX2', 'NFE2', 'CUX1', 'REL', 'RARA', 'FOS']	1178.88	26
['RREB1', 'SMAD3', 'ERG', 'FLI1', 'KLF6', 'E2F3', 'BHLHE40', 'ETV6', 'ELF1', 'ELF2', 'RUNX1', 'ARID3A', 'HMGA1', 'SOX4', 'RFX2', 'ZBTB7A', 'KLF3', 'FOSB', 'FOS', 'ZNF217', 'NFE2', 'RUNX2', 'ZBTB16', 'MEF2D', 'CUX1', 'REL', 'FOSL2']	1178.81	27
['RREB1', 'SMAD3', 'ERG', 'FLI1', 'KLF6', 'E2F3', 'BHLHE40', 'ETV6', 'ELF1', 'ELF2', 'RUNX1', 'ARID3A', 'HMGA1', 'SOX4', 'RFX2', 'ZBTB7A', 'KLF3', 'RARA', 'SPI1', 'NFATC1', 'KLF9', 'STAT5A', 'ZBTB17', 'POU2F1', 'BCL11A', 'FOXP1', 'KLF7']	1178.7	27
['RREB1', 'SMAD3', 'ERG', 'FLI1', 'ATF6B', 'RUNX1', 'BHLHE40', 'ARID3A', 'ELF1', 'ETV6', 'ELF2', 'HMGA1', 'SOX4', 'XBP1', 'MEF2D', 'ST18', 'SPI1', 'FOS', 'FOSB', 'ZNF217', 'NFE2', 'NR4A2']	1178.64	22
['RREB1', 'SMAD3', 'ERG', 'FLI1', 'ATF6B', 'RUNX1', 'BHLHE40', 'RFX1', 'ZBTB7A', 'ELF1', 'ETV6', 'ELF2', 'CIC', 'RFX2', 'SPI1', 'RARA', 'XBP1', 'MEF2D', 'KLF2', 'CUX1', 'BCL11A']	1178.57	21
['RREB1', 'SMAD3', 'ERG', 'FLI1', 'KLF6', 'E2F3', 'BHLHE40', 'ETV6', 'ELF1', 'ELF2', 'RUNX1', 'ARID3A', 'CIC', 'RFX2', 'SPI1', 'RARA', 'NFATC1', 'KLF3', 'ZBTB7A', 'KLF9', 'STAT5A', 'MEF2D', 'GFI1', 'ZNF217', 'NFE2', 'NR4A2', 'FOXP1', 'POU2F1', 'KLF2']	1178.52	29
['RREB1', 'SMAD3', 'ERG', 'FLI1', 'KLF6', 'XBP1', 'MAFK', 'ZBTB17', 'BHLHE40', 'ZBTB7A', 'KLF9', 'ELF1', 'RFX2', 'ETV6', 'ELF2', 'SPI1', 'RFX1', 'RARA', 'LYL1', 'KLF2', 'ZNF217', 'NFE2', 'FOSL2']	1178.39	23
['RREB1', 'SMAD3', 'ERG', 'FLI1', 'KLF6', 'XBP1', 'RUNX1', 'BHLHE40', 'ARID3A', 'ELF1', 'ETV6', 'ELF2', 'CIC', 'RFX2', 'STAT5A', 'KLF9', 'ZBTB17', 'JUNB', 'RUNX2', 'FOS', 'ZNF217', 'NFE2', 'FOSL2', 'FOSB', 'MEF2C']	1178.36	25
['RREB1', 'SMAD3', 'ERG', 'FLI1', 'KLF6', 'E2F3', 'BHLHE40', 'ETV6', 'ELF1', 'ELF2', 'RUNX1', 'ARID3A', 'HMGA1', 'SOX4', 'RFX2', 'MEF2C', 'REL', 'CUX1', 'MEF2D', 'POU2F1', 'BCL11A', 'FOXP1', 'RARA', 'SPI1', 'NFATC1']	1178.32	25
['RREB1', 'SMAD3', 'ERG', 'FLI1', 'KLF6', 'E2F3', 'BHLHE40', 'ETV6', 'HLX', 'RUNX1', 'ARID3A', 'SPI1', 'SOX4', 'KLF9', 'NFATC1', 'ZBTB17', 'FOXP1', 'RUNX2', 'REL', 'MEF2C', 'ZNF217']	1178.24	21
['RREB1', 'SMAD3', 'ERG', 'FLI1', 'KLF6', 'XBP1', 'RUNX1', 'BHLHE40', 'RFX1', 'STAT5A', 'KLF9', 'ZBTB17', 'ELF1', 'RFX2', 'ETV6', 'ELF2', 'CIC', 'SPI1', 'RARA', 'LYL1', 'ZBTB7A', 'KLF2', 'GFI1', 'NFE2', 'ZNF217', 'FOSL2']	1178.23	26
['RREB1', 'SMAD3', 'ERG', 'FLI1', 'KLF6', 'E2F3', 'BHLHE40', 'ETV6', 'ELF1', 'ELF2', 'RUNX1', 'ARID3A', 'HMGA1', 'SOX4', 'ST18', 'RUNX2', 'SPI1', 'ZBTB17', 'KLF3', 'BCL11A', 'FOXP1', 'KLF7']	1178.23	22
['RREB1', 'SMAD3', 'ERG', 'FLI1', 'KLF6', 'E2F3', 'BHLHE40', 'ETV6', 'ELF1', 'ELF2', 'RUNX1', 'ARID3A', 'HMGA1', 'SOX4', 'RFX2', 'ZBTB7A', 'KLF3', 'RARA', 'SPI1', 'NFATC1', 'KLF9', 'STAT5A', 'MEF2D', 'BCL11A', 'FOXP1', 'LYL1', 'KLF7', 'RUNX2']	1178.21	28
['RREB1', 'SMAD3', 'ERG', 'FLI1', 'KLF6', 'E2F3', 'BHLHE40', 'ETV6', 'ELF1', 'ELF2', 'RUNX1', 'ARID3A', 'CIC', 'RFX2', 'SPI1', 'RARA', 'NFATC1', 'KLF3', 'ZBTB7A', 'KLF9', 'REL', 'ZBTB17', 'POU2F1', 'BCL11A', 'FOXP1', 'KLF7']	1178.12	26
['RREB1', 'SMAD3', 'ERG', 'FLI1', 'ATF6B', 'RUNX1', 'BHLHE40', 'ARID3A', 'ELF1', 'ETV6', 'ELF2', 'CIC', 'RFX2', 'ZBTB7A', 'JUNB', 'CUX1', 'MEF2D', 'ZNF217', 'NFE2', 'XBP1', 'FOS', 'FOSL2', 'NFATC1']	1178.04	23
['RREB1', 'SMAD3', 'ERG', 'FLI1', 'KLF6', 'E2F3', 'BHLHE40', 'ETV6', 'ELF1', 'ELF2', 'RUNX1', 'ARID3A', 'HMGA1', 'SOX4', 'ST18', 'POU2F1', 'SPI1', 'MEF2D', 'KLF3', 'ZNF217', 'NR4A2', 'NFE2', 'FOXP1', 'KLF7']	1177.88	24
['RREB1', 'SMAD3', 'ERG', 'FLI1', 'ATF6B', 'RUNX1', 'BHLHE40', 'RFX1', 'ZBTB7A', 'ELF1', 'ETV6', 'ELF2', 'HMGA1', 'RFX2', 'SPI1', 'RARA', 'KLF3', 'E2F3', 'KLF9', 'ZBTB17', 'LYL1', 'FOXP1', 'REL', 'GFI1', 'NFE2', 'ZNF217', 'NR4A2']	1177.85	27
['RREB1', 'SMAD3', 'ERG', 'FLI1', 'ATF6B', 'RUNX1', 'BHLHE40', 'ARID3A', 'ELF1', 'ETV6', 'ELF2', 'HMGA1', 'SOX4', 'E2F3', 'KLF3', 'SPI1', 'ZBTB7A', 'RARA', 'NFATC1', 'RFX2', 'CUX1', 'MEF2D', 'KLF2', 'FOXP1', 'NFE2', 'ZNF217', 'NR4A2']	1177.81	27
['RREB1', 'SMAD3', 'ERG', 'FLI1', 'KLF6', 'E2F3', 'BHLHE40', 'ETV6', 'ELF1', 'ELF2', 'RUNX1', 'RFX1', 'SPI1', 'RARA', 'MEF2C', 'REL', 'RUNX2', 'CUX1', 'MEF2D', 'BCL6', 'FOXP1', 'HMGA1', 'ZNF217', 'NR4A2']	1177.75	24
['RREB1', 'SMAD3', 'ERG', 'FLI1', 'KLF6', 'E2F3', 'BHLHE40', 'ETV6', 'ELF1', 'ELF2', 'RUNX1', 'ARID3A', 'HMGA1', 'SOX4', 'BCL6', 'RARA', 'HIVEP2', 'KLF9', 'BCL11A', 'ZBTB17', 'SPI1', 'NFATC1', 'KLF3', 'ZBTB7A', 'REL']	1177.68	25
['RREB1', 'SMAD3', 'ERG', 'FLI1', 'KLF6', 'E2F3', 'BHLHE40', 'ETV6', 'ELF1', 'ELF2', 'RUNX1', 'ARID3A', 'CIC', 'RFX2', 'SPI1', 'RARA', 'NFATC1', 'KLF3', 'ZBTB7A', 'KLF9', 'REL', 'MEF2D', 'BCL11A', 'FOXP1', 'KLF7', 'LYL1', 'RUNX2']	1177.63	27
['RREB1', 'SMAD3', 'ERG', 'FLI1', 'KLF6', 'E2F3', 'BHLHE40', 'ETV6', 'ELF1', 'ELF2', 'RUNX1', 'ARID3A', 'HMGA1', 'SOX4', 'RFX2', 'MEF2C', 'REL', 'CUX1', 'MEF2D', 'POU2F1', 'ZNF217', 'NFE2', 'FOXP1', 'NFATC1', 'JUNB']	1177.6	25
['RREB1', 'SMAD3', 'ERG', 'FLI1', 'ATF6B', 'RUNX1', 'BHLHE40', 'ARID3A', 'ELF1', 'ETV6', 'ELF2', 'HMGA1', 'SOX4', 'E2F3', 'KLF3', 'ZBTB16', 'MEF2D', 'ZNF217', 'NR4A2', 'ZBTB7A', 'RFX2', 'NFE2', 'KLF9', 'STAT5A', 'RARA', 'FOXP1', 'KLF2']	1177.59	27
['RREB1', 'SMAD3', 'ERG', 'FLI1', 'KLF6', 'E2F3', 'BHLHE40', 'ETV6', 'ELF1', 'ELF2', 'RUNX1', 'ARID3A', 'HMGA1', 'SOX4', 'BCL6', 'RARA', 'FOXP1', 'SPI1', 'NFATC1', 'MEF2C', 'RUNX2', 'ZBTB17', 'KLF9', 'BCL11A', 'REL']	1177.56	25
['RREB1', 'SMAD3', 'ERG', 'FLI1', 'KLF6', 'E2F3', 'BHLHE40', 'ETV6', 'ELF1', 'ELF2', 'RUNX1', 'RFX1', 'SPI1', 'RARA', 'KLF3', 'ZBTB7A', 'KLF9', 'ZBTB17', 'REL', 'RUNX2', 'FOXP1', 'RFX2', 'LYL1', 'HMGA1', 'BCL11A', 'RBPJ']	1177.46	26
['RREB1', 'SMAD3', 'ERG', 'FLI1', 'KLF6', 'XBP1', 'RUNX1', 'BHLHE40', 'ARID3A', 'ELF1', 'ETV6', 'ELF2', 'CIC', 'RFX2', 'STAT5A', 'KLF9', 'ZBTB17', 'SPI1', 'NFATC1', 'RARA', 'LYL1', 'ZBTB7A', 'GFI1', 'ZNF217', 'NFE2', 'KLF2', 'NR4A2']	1177.44	27
['RREB1', 'SMAD3', 'ERG', 'FLI1', 'KLF6', 'E2F3', 'BHLHE40', 'ETV6', 'ELF1', 'ELF2', 'RUNX1', 'ARID3A', 'HMGA1', 'SOX4', 'RFX2', 'ZBTB7A', 'KLF3', 'FOSB', 'FOS', 'ZNF217', 'NFE2', 'RUNX2', 'ZBTB16', 'MEF2D', 'CUX1', 'REL', 'NR4A2']	1177.26	27
['RREB1', 'SMAD3', 'ERG', 'FLI1', 'KLF6', 'XBP1', 'RUNX1', 'BHLHE40', 'ARID3A', 'ELF1', 'ETV6', 'ELF2', 'HMGA1', 'SOX4', 'ST18', 'RUNX2', 'SPI1', 'MEF2D', 'MEF2C', 'FOS', 'FOSB', 'ZNF217', 'NFE2', 'NR4A2']	1177.25	24
['RREB1', 'SMAD3', 'ERG', 'FLI1', 'KLF6', 'E2F3', 'BHLHE40', 'ETV6', 'ELF1', 'ELF2', 'RUNX1', 'RFX1', 'SPI1', 'RARA', 'KLF3', 'ZBTB7A', 'KLF9', 'MEF2D', 'GFI1', 'ZNF217', 'BCL6', 'FOXP1', 'HMGA1', 'NR4A2', 'KLF2', 'STAT5A']	1177	26
['RREB1', 'SMAD3', 'ERG', 'FLI1', 'ATF6B', 'RUNX1', 'BHLHE40', 'RFX1', 'ZBTB7A', 'ELF1', 'ETV6', 'ELF2', 'HMGA1', 'RFX2', 'SPI1', 'RARA', 'KLF3', 'E2F3', 'KLF9', 'MEF2D', 'BCL11A', 'FOXP1', 'LYL1', 'STAT5A', 'KLF2']	1176.92	25
['RREB1', 'SMAD3', 'ERG', 'FLI1', 'KLF6', 'E2F3', 'BHLHE40', 'ETV6', 'ELF1', 'ELF2', 'RUNX1', 'ARID3A', 'HMGA1', 'SOX4', 'RFX2', 'ZBTB7A', 'KLF3', 'RARA', 'SPI1', 'NFATC1', 'CUX1', 'MEF2D', 'RUNX2', 'REL', 'ZNF217', 'NFE2', 'NR4A2', 'FOXP1', 'KLF7']	1176.86	29
['RREB1', 'SMAD3', 'ERG', 'FLI1', 'KLF6', 'E2F3', 'BHLHE40', 'ETV6', 'ELF1', 'ELF2', 'RUNX1', 'ARID3A', 'HMGA1', 'SOX4', 'RFX2', 'ZBTB7A', 'KLF3', 'RARA', 'SPI1', 'NFATC1', 'KLF9', 'STAT5A', 'MEF2D', 'GFI1', 'ZNF217', 'NFE2', 'NR4A2', 'FOXP1', 'LYL1', 'KLF2']	1176.7	30
['RREB1', 'SMAD3', 'ERG', 'FLI1', 'KLF6', 'XBP1', 'RUNX1', 'BHLHE40', 'RFX1', 'STAT5A', 'KLF9', 'ZBTB17', 'ELF1', 'RFX2', 'ETV6', 'ELF2', 'HMGA1', 'SPI1', 'RARA', 'LYL1', 'MEF2C', 'HIVEP2', 'BCL11A']	1176.65	23
['RREB1', 'SMAD3', 'ERG', 'FLI1', 'KLF6', 'XBP1', 'RUNX1', 'BHLHE40', 'RFX1', 'STAT5A', 'KLF9', 'ZBTB17', 'ELF1', 'RFX2', 'ETV6', 'ELF2', 'CIC', 'SPI1', 'RARA', 'LYL1', 'ZBTB7A', 'KLF2', 'GFI1', 'NFE2', 'ZNF217', 'NR4A2']	1176.62	26
['RREB1', 'SMAD3', 'ERG', 'FLI1', 'KLF6', 'XBP1', 'MAFK', 'ZBTB17', 'BHLHE40', 'ZBTB7A', 'KLF9', 'ELF1', 'RFX2', 'ETV6', 'ELF2', 'SPI1', 'RFX1', 'RARA', 'LYL1', 'KLF2', 'ZNF217', 'NFE2', 'NR4A2']	1176.57	23
['RREB1', 'SMAD3', 'ERG', 'FLI1', 'KLF6', 'XBP1', 'RUNX1', 'BHLHE40', 'ARID3A', 'ELF1', 'ETV6', 'ELF2', 'CIC', 'RFX2', 'STAT5A', 'KLF9', 'ZBTB17', 'SPI1', 'NFATC1', 'RARA', 'LYL1', 'MEF2C', 'RUNX2', 'GFI1', 'NFE2', 'ZNF217', 'FOSL2']	1176.48	27
['RREB1', 'SMAD3', 'ERG', 'FLI1', 'ATF6B', 'RUNX1', 'BHLHE40', 'ARID3A', 'ELF1', 'ETV6', 'ELF2', 'HMGA1', 'SOX4', 'E2F3', 'JUNB', 'RFX2', 'ZBTB7A', 'CUX1', 'MEF2D', 'REL', 'ZNF217', 'NFE2', 'FOSB', 'FOS', 'FOSL2']	1176.24	25
['RREB1', 'SMAD3', 'ERG', 'FLI1', 'KLF6', 'E2F3', 'BHLHE40', 'ETV6', 'ELF1', 'ELF2', 'RUNX1', 'ARID3A', 'HMGA1', 'SOX4', 'RFX2', 'ZBTB7A', 'KLF3', 'RARA', 'ZBTB16', 'MEF2D', 'POU2F1', 'KLF9', 'STAT5A', 'ZNF217', 'NFE2', 'NR4A2', 'FOXP1', 'KLF7']	1176.21	28
['RREB1', 'SMAD3', 'ERG', 'FLI1', 'KLF6', 'XBP1', 'RUNX1', 'BHLHE40', 'ARID3A', 'ELF1', 'ETV6', 'ELF2', 'CIC', 'RFX2', 'CUX1', 'MEF2D', 'JUNB', 'RUNX2', 'FOS', 'ZNF217', 'NFE2', 'FOSL2', 'NFATC1', 'MEF2C']	1176.17	24
['RREB1', 'SMAD3', 'ERG', 'FLI1', 'KLF6', 'E2F3', 'BHLHE40', 'ETV6', 'ELF1', 'ELF2', 'RUNX1', 'RFX1', 'SPI1', 'RARA', 'MEF2C', 'REL', 'RUNX2', 'KLF9', 'ZBTB17', 'GFI1', 'ZNF217', 'BCL6', 'HMGA1', 'FOXP1', 'NR4A2']	1176	25
['RREB1', 'SMAD3', 'ERG', 'FLI1', 'KLF6', 'E2F3', 'BHLHE40', 'ETV6', 'ELF1', 'ELF2', 'RUNX1', 'ARID3A', 'HMGA1', 'SOX4', 'RFX2', 'MEF2C', 'REL', 'KLF9', 'ZBTB17', 'SPI1', 'NFATC1', 'RARA', 'GFI1', 'ZNF217', 'NFE2', 'RUNX2', 'LYL1', 'FOXP1', 'NR4A2']	1175.83	29
['RREB1', 'SMAD3', 'ERG', 'FLI1', 'KLF6', 'E2F3', 'BHLHE40', 'ETV6', 'ELF1', 'ELF2', 'RUNX1', 'ARID3A', 'HMGA1', 'SOX4', 'RFX2', 'MEF2C', 'REL', 'CUX1', 'MEF2D', 'RUNX2', 'BCL11A', 'FOXP1', 'RARA', 'ZBTB16']	1175.79	24
['RREB1', 'SMAD3', 'ERG', 'FLI1', 'KLF6', 'E2F3', 'BHLHE40', 'ETV6', 'ELF1', 'ELF2', 'RUNX1', 'ARID3A', 'HMGA1', 'SOX4', 'ST18', 'RUNX2', 'ZBTB16', 'MEF2D', 'KLF3', 'ZNF217', 'NR4A2', 'NFE2', 'FOSB', 'FOS']	1175.67	24
['RREB1', 'SMAD3', 'ERG', 'FLI1', 'KLF6', 'E2F3', 'BHLHE40', 'ETV6', 'ELF1', 'ELF2', 'RUNX1', 'RFX1', 'SPI1', 'RARA', 'KLF3', 'ZBTB7A', 'CUX1', 'MEF2D', 'BCL6', 'FOXP1', 'HMGA1', 'REL', 'RUNX2', 'BCL11A']	1175.67	24
['RREB1', 'SMAD3', 'ERG', 'FLI1', 'ATF6B', 'RUNX1', 'BHLHE40', 'ARID3A', 'ELF1', 'ETV6', 'ELF2', 'HMGA1', 'SOX4', 'XBP1', 'ZBTB17', 'STAT5A', 'RFX2', 'KLF9', 'ZBTB7A', 'JUNB', 'FOS', 'ZNF217', 'NFE2', 'FOSL2', 'FOSB']	1175.64	25
['RREB1', 'SMAD3', 'ERG', 'FLI1', 'KLF6', 'E2F3', 'BHLHE40', 'ETV6', 'ELF1', 'ELF2', 'RUNX1', 'ARID3A', 'SP3', 'ZBTB17', 'SPI1', 'CIC', 'KLF9', 'BCL11A', 'NFATC1', 'RARA', 'HIVEP2', 'KLF3', 'ZBTB7A', 'REL']	1175.62	24
['RREB1', 'SMAD3', 'ERG', 'FLI1', 'KLF6', 'XBP1', 'RUNX1', 'BHLHE40', 'RFX1', 'STAT5A', 'KLF9', 'ZBTB17', 'ELF1', 'RFX2', 'ETV6', 'ELF2', 'CIC', 'SPI1', 'RARA', 'LYL1', 'MEF2C', 'RUNX2', 'GFI1', 'NFE2', 'ZNF217', 'FOSL2']	1175.62	26
['RREB1', 'SMAD3', 'ERG', 'FLI1', 'KLF6', 'E2F3', 'BHLHE40', 'ETV6', 'ELF1', 'ELF2', 'RUNX1', 'ARID3A', 'SP3', 'ZBTB17', 'SPI1', 'CIC', 'KLF9', 'BCL11A', 'NFATC1', 'RARA', 'FOXP1', 'MEF2C', 'REL', 'RUNX2']	1175.5	24
['RREB1', 'SMAD3', 'ERG', 'FLI1', 'KLF6', 'E2F3', 'BHLHE40', 'ETV6', 'ELF1', 'ELF2', 'RUNX1', 'ARID3A', 'HMGA1', 'SOX4', 'RFX2', 'MEF2C', 'REL', 'CUX1', 'MEF2D', 'POU2F1', 'ZNF217', 'NFE2', 'FOS', 'FOSL2', 'ZBTB16', 'RARA']	1175.46	26
['RREB1', 'SMAD3', 'ERG', 'FLI1', 'ATF6B', 'RUNX1', 'BHLHE40', 'ARID3A', 'ELF1', 'ETV6', 'ELF2', 'CIC', 'RFX2', 'ZBTB7A', 'SPI1', 'RARA', 'NFATC1', 'KLF3', 'E2F3', 'KLF9', 'MEF2D', 'GFI1', 'ZNF217', 'NFE2', 'LYL1', 'FOXP1', 'NR4A2', 'REL']	1175.21	28
['RREB1', 'SMAD3', 'ERG', 'FLI1', 'KLF6', 'E2F3', 'TEF', 'HMGA1', 'RUNX1', 'RARA', 'ELF1', 'FOXP1', 'SPI1', 'KLF9', 'ETV6', 'NFATC1', 'ELF2', 'MEF2D', 'BCL6', 'MEF2C', 'BCL11A']	1175.14	21
['RREB1', 'SMAD3', 'ERG', 'FLI1', 'KLF6', 'E2F3', 'BHLHE40', 'ETV6', 'ELF1', 'ELF2', 'RUNX1', 'ARID3A', 'CIC', 'RFX2', 'SPI1', 'RARA', 'NFATC1', 'KLF3', 'ZBTB7A', 'CUX1', 'MEF2D', 'POU2F1', 'KLF2', 'FOXP1', 'BCL11A']	1175.08	25
['RREB1', 'SMAD3', 'ERG', 'FLI1', 'KLF6', 'XBP1', 'RUNX1', 'BHLHE40', 'ARID3A', 'ELF1', 'ETV6', 'ELF2', 'HMGA1', 'SOX4', 'RFX2', 'STAT5A', 'KLF9', 'ZBTB7A', 'ZBTB17', 'SPI1', 'NFATC1', 'RARA', 'LYL1', 'GFI1', 'ZNF217', 'NFE2', 'KLF2', 'FOSL2']	1174.93	28
['RREB1', 'SMAD3', 'ERG', 'FLI1', 'KLF6', 'XBP1', 'RUNX1', 'BHLHE40', 'ARID3A', 'ELF1', 'ETV6', 'ELF2', 'CIC', 'RFX2', 'STAT5A', 'KLF9', 'ZBTB17', 'SPI1', 'NFATC1', 'RARA', 'LYL1', 'MEF2C', 'RUNX2', 'GFI1', 'NFE2', 'ZNF217', 'NR4A2']	1174.93	27
['RREB1', 'SMAD3', 'ERG', 'FLI1', 'ATF6B', 'RUNX1', 'BHLHE40', 'RFX1', 'ZBTB7A', 'ELF1', 'ETV6', 'ELF2', 'HMGA1', 'RFX2', 'JUNB', 'CUX1', 'MEF2D', 'ZNF217', 'NFE2', 'REL', 'E2F3', 'FOSB', 'FOS', 'FOSL2']	1174.88	24
['RREB1', 'SMAD3', 'ERG', 'FLI1', 'KLF6', 'XBP1', 'RUNX1', 'BHLHE40', 'ARID3A', 'ELF1', 'ETV6', 'ELF2', 'HMGA1', 'SOX4', 'RFX2', 'STAT5A', 'KLF9', 'ZBTB7A', 'ZBTB17', 'SPI1', 'NFATC1', 'RARA', 'LYL1', 'BCL11A', 'KLF7', 'RUNX2']	1174.81	26
['RREB1', 'SMAD3', 'ERG', 'FLI1', 'KLF6', 'E2F3', 'BHLHE40', 'ETV6', 'ELF1', 'ELF2', 'RUNX1', 'ARID3A', 'HMGA1', 'SOX4', 'BCL6', 'RARA', 'FOXP1', 'ZBTB16', 'MEF2D', 'RUNX2', 'MEF2C', 'KLF9', 'REL', 'ZNF217', 'NR4A2']	1174.8	25
['RREB1', 'SMAD3', 'ERG', 'FLI1', 'KLF6', 'E2F3', 'BHLHE40', 'ETV6', 'ELF1', 'ELF2', 'RUNX1', 'ARID3A', 'CIC', 'RFX2', 'SPI1', 'RARA', 'NFATC1', 'KLF3', 'ZBTB7A', 'KLF9', 'STAT5A', 'MEF2D', 'GFI1', 'ZNF217', 'NFE2', 'NR4A2', 'FOXP1', 'POU2F1', 'KLF7']	1174.76	29
['RREB1', 'SMAD3', 'ERG', 'FLI1', 'KLF6', 'E2F3', 'BHLHE40', 'ETV6', 'ELF1', 'ELF2', 'RUNX1', 'ARID3A', 'HMGA1', 'SOX4', 'RFX2', 'ZBTB7A', 'KLF3', 'RARA', 'SPI1', 'NFATC1', 'KLF9', 'STAT5A', 'MEF2D', 'GFI1', 'ZNF217', 'NFE2', 'NR4A2', 'FOXP1', 'POU2F1', 'KLF2']	1174.73	30
['RREB1', 'SMAD3', 'ERG', 'FLI1', 'KLF6', 'E2F3', 'BHLHE40', 'ETV6', 'ELF1', 'ELF2', 'RUNX1', 'ARID3A', 'HMGA1', 'SOX4', 'BCL6', 'RARA', 'HIVEP2', 'KLF9', 'BCL11A', 'ZBTB17', 'SPI1', 'NFATC1', 'MEF2C', 'STAT5A']	1174.67	24
['RREB1', 'SMAD3', 'ERG', 'FLI1', 'KLF6', 'E2F3', 'TEF', 'HMGA1', 'RUNX1', 'RARA', 'ELF1', 'FOXP1', 'SPI1', 'KLF9', 'ETV6', 'NFATC1', 'ELF2', 'ZBTB17', 'BCL6', 'MEF2C', 'ZNF217', 'NR4A2']	1174.64	22
['RREB1', 'SMAD3', 'ERG', 'FLI1', 'KLF6', 'E2F3', 'BHLHE40', 'ETV6', 'ELF1', 'ELF2', 'RUNX1', 'RFX1', 'SPI1', 'RARA', 'KLF3', 'ZBTB7A', 'KLF9', 'ZBTB17', 'REL', 'HIVEP2', 'BCL11A', 'SP3', 'CIC']	1174.61	23
['RREB1', 'SMAD3', 'ERG', 'FLI1', 'KLF6', 'E2F3', 'BHLHE40', 'ETV6', 'ELF1', 'ELF2', 'RUNX1', 'ARID3A', 'HMGA1', 'SOX4', 'RFX2', 'MEF2C', 'REL', 'CUX1', 'MEF2D', 'RUNX2', 'ZNF217', 'NFE2', 'FOS', 'FOSL2', 'JUNB', 'FOSB']	1174.58	26
['RREB1', 'SMAD3', 'ERG', 'FLI1', 'ATF6B', 'RUNX1', 'BHLHE40', 'ARID3A', 'ELF1', 'ETV6', 'ELF2', 'HMGA1', 'SOX4', 'XBP1', 'MEF2D', 'RFX2', 'ZBTB7A', 'CUX1', 'BCL11A', 'RARA', 'KLF2', 'SPI1', 'NFATC1']	1174.52	23
['RREB1', 'SMAD3', 'ERG', 'FLI1', 'KLF6', 'E2F3', 'BHLHE40', 'ETV6', 'ELF1', 'ELF2', 'RUNX1', 'RFX1', 'SPI1', 'RARA', 'MEF2C', 'REL', 'RUNX2', 'KLF9', 'ZBTB17', 'SP3', 'BCL11A', 'FOXP1', 'CIC']	1174.48	23
['RREB1', 'SMAD3', 'ERG', 'FLI1', 'ATF6B', 'RUNX1', 'BHLHE40', 'RFX1', 'ZBTB7A', 'ELF1', 'ETV6', 'ELF2', 'CIC', 'RFX2', 'SPI1', 'RARA', 'KLF3', 'E2F3', 'KLF9', 'MEF2D', 'GFI1', 'ZNF217', 'NFE2', 'LYL1', 'FOXP1', 'NR4A2', 'REL']	1174.33	27
['RREB1', 'SMAD3', 'ERG', 'FLI1', 'ATF6B', 'RUNX1', 'BHLHE40', 'ARID3A', 'ELF1', 'ETV6', 'ELF2', 'HMGA1', 'SOX4', 'XBP1', 'MEF2D', 'RFX2', 'ZBTB7A', 'KLF9', 'STAT5A', 'BCL11A', 'RARA', 'KLF2', 'ZBTB16']	1174.26	23
['RREB1', 'SMAD3', 'ERG', 'FLI1', 'ATF6B', 'RUNX1', 'BHLHE40', 'RFX1', 'ZBTB7A', 'ELF1', 'ETV6', 'ELF2', 'HMGA1', 'RFX2', 'JUNB', 'KLF9', 'ZBTB17', 'STAT5A', 'FOS', 'ZNF217', 'FOSB', 'FOSL2', 'NFE2', 'XBP1']	1174.25	24
['RREB1', 'SMAD3', 'ERG', 'FLI1', 'KLF6', 'XBP1', 'RUNX1', 'BHLHE40', 'ARID3A', 'ELF1', 'ETV6', 'ELF2', 'HMGA1', 'SOX4', 'RFX2', 'STAT5A', 'KLF9', 'MEF2C', 'RUNX2', 'ZBTB17', 'JUNB', 'FOS', 'ZNF217', 'NFE2', 'FOSL2', 'FOSB']	1174	26
['RREB1', 'SMAD3', 'ERG', 'FLI1', 'KLF6', 'XBP1', 'RUNX1', 'BHLHE40', 'RFX1', 'STAT5A', 'KLF9', 'ZBTB17', 'ELF1', 'RFX2', 'ETV6', 'ELF2', 'CIC', 'SPI1', 'RARA', 'LYL1', 'MEF2C', 'RUNX2', 'GFI1', 'NFE2', 'ZNF217', 'NR4A2']	1174	26
['RREB1', 'SMAD3', 'ERG', 'FLI1', 'KLF6', 'E2F3', 'BHLHE40', 'ETV6', 'ELF1', 'ELF2', 'RUNX1', 'ARID3A', 'HMGA1', 'SOX4', 'BCL6', 'RARA', 'FOXP1', 'SPI1', 'NFATC1', 'MEF2C', 'RUNX2', 'MEF2D', 'KLF9', 'GFI1', 'ZNF217', 'NR4A2', 'STAT5A']	1174	27
['RREB1', 'SMAD3', 'ERG', 'FLI1', 'KLF6', 'E2F3', 'BHLHE40', 'ETV6', 'ELF1', 'ELF2', 'RUNX1', 'ARID3A', 'HMGA1', 'SOX4', 'RFX2', 'ZBTB7A', 'KLF3', 'RARA', 'SPI1', 'NFATC1', 'KLF9', 'REL', 'ZBTB17', 'POU2F1', 'BCL11A', 'FOXP1', 'KLF7']	1173.93	27
['RREB1', 'SMAD3', 'ERG', 'FLI1', 'KLF6', 'E2F3', 'BHLHE40', 'ETV6', 'ELF1', 'ELF2', 'RUNX1', 'ARID3A', 'HMGA1', 'SOX4', 'RFX2', 'MEF2C', 'REL', 'CUX1', 'MEF2D', 'POU2F1', 'ZNF217', 'NFE2', 'FOS', 'NR4A2', 'ZBTB16', 'RARA']	1173.85	26
['RREB1', 'SMAD3', 'ERG', 'FLI1', 'KLF6', 'E2F3', 'BHLHE40', 'ETV6', 'ELF1', 'ELF2', 'RUNX1', 'ARID3A', 'HMGA1', 'SOX4', 'RFX2', 'ZBTB7A', 'KLF3', 'RARA', 'SPI1', 'NFATC1', 'KLF9', 'REL', 'MEF2D', 'BCL11A', 'FOXP1', 'KLF7', 'LYL1', 'RUNX2']	1173.61	28
['RREB1', 'SMAD3', 'ERG', 'FLI1', 'KLF6', 'XBP1', 'RUNX1', 'BHLHE40', 'ARID3A', 'ELF1', 'ETV6', 'ELF2', 'HMGA1', 'SOX4', 'RFX2', 'STAT5A', 'KLF9', 'ZBTB7A', 'ZBTB17', 'SPI1', 'NFATC1', 'RARA', 'LYL1', 'GFI1', 'ZNF217', 'NFE2', 'KLF2', 'NR4A2']	1173.43	28
['RREB1', 'SMAD3', 'ERG', 'FLI1', 'ATF6B', 'RUNX1', 'BHLHE40', 'ARID3A', 'ELF1', 'ETV6', 'ELF2', 'HMGA1', 'SOX4', 'XBP1', 'MEF2D', 'RFX2', 'ZBTB7A', 'CUX1', 'ZNF217', 'NFE2', 'FOS', 'FOSL2', 'JUNB', 'NFATC1']	1173.33	24
['RREB1', 'SMAD3', 'ERG', 'FLI1', 'KLF6', 'E2F3', 'BHLHE40', 'ETV6', 'ELF1', 'ELF2', 'RUNX1', 'RFX1', 'JUNB', 'RFX2', 'RUNX2', 'CUX1', 'MEF2D', 'REL', 'ZNF217', 'NFE2', 'HMGA1', 'MEF2C', 'FOSB', 'FOS', 'FOSL2']	1173.2	25
['RREB1', 'SMAD3', 'ERG', 'FLI1', 'KLF6', 'XBP1', 'RUNX1', 'BHLHE40', 'ARID3A', 'ELF1', 'ETV6', 'ELF2', 'HMGA1', 'SOX4', 'RFX2', 'STAT5A', 'KLF9', 'ZBTB7A', 'HIVEP2', 'ZBTB16', 'BCL11A', 'RARA', 'KLF2']	1173.13	23
['RREB1', 'SMAD3', 'ERG', 'FLI1', 'KLF6', 'E2F3', 'BHLHE40', 'ETV6', 'ELF1', 'ELF2', 'RUNX1', 'RFX1', 'SPI1', 'RARA', 'KLF3', 'ZBTB7A', 'CUX1', 'MEF2D', 'BCL6', 'FOXP1', 'HMGA1', 'KLF2', 'BCL11A']	1173.04	23
['RREB1', 'SMAD3', 'ERG', 'FLI1', 'ATF6B', 'RUNX1', 'BHLHE40', 'RFX1', 'ZBTB7A', 'ELF1', 'ETV6', 'ELF2', 'HMGA1', 'RFX2', 'SPI1', 'RARA', 'XBP1', 'ZBTB17', 'KLF9', 'STAT5A', 'BCL11A', 'LYL1', 'KLF2']	1172.96	23
['RREB1', 'SMAD3', 'ERG', 'FLI1', 'KLF6', 'XBP1', 'RUNX1', 'BHLHE40', 'RFX1', 'STAT5A', 'KLF9', 'ZBTB17', 'ELF1', 'RFX2', 'ETV6', 'ELF2', 'HMGA1', 'JUNB', 'RUNX2', 'FOS', 'ZNF217', 'FOSB', 'NFE2', 'FOSL2', 'MEF2C']	1172.6	25
['RREB1', 'SMAD3', 'ERG', 'FLI1', 'KLF6', 'XBP1', 'RUNX1', 'BHLHE40', 'ARID3A', 'ELF1', 'ETV6', 'ELF2', 'HMGA1', 'SOX4', 'RFX2', 'STAT5A', 'KLF9', 'MEF2C', 'RUNX2', 'ZBTB17', 'SPI1', 'NFATC1', 'RARA', 'GFI1', 'ZNF217', 'NFE2', 'LYL1', 'FOSL2']	1172.5	28
['RREB1', 'SMAD3', 'ERG', 'FLI1', 'ATF6B', 'RUNX1', 'BHLHE40', 'ARID3A', 'ELF1', 'ETV6', 'ELF2', 'HMGA1', 'SOX4', 'E2F3', 'KLF3', 'SPI1', 'ZBTB7A', 'RARA', 'NFATC1', 'BCL6', 'FOXP1', 'KLF9', 'MEF2D', 'BCL11A', 'REL']	1172.44	25
['RREB1', 'SMAD3', 'ERG', 'FLI1', 'ATF6B', 'RUNX1', 'BHLHE40', 'ARID3A', 'ELF1', 'ETV6', 'ELF2', 'HMGA1', 'SOX4', 'E2F3', 'KLF3', 'ZBTB16', 'MEF2D', 'ZNF217', 'NR4A2', 'ST18', 'NFE2', 'FOXP1']	1172.36	22
['RREB1', 'SMAD3', 'ERG', 'FLI1', 'KLF6', 'E2F3', 'BHLHE40', 'ETV6', 'ELF1', 'ELF2', 'RUNX1', 'ARID3A', 'HMGA1', 'SOX4', 'BCL6', 'RARA', 'FOXP1', 'SPI1', 'NFATC1', 'MEF2C', 'POU2F1', 'MEF2D', 'KLF9', 'BCL11A', 'STAT5A']	1172.36	25
['RREB1', 'SMAD3', 'ERG', 'FLI1', 'KLF6', 'XBP1', 'RUNX1', 'BHLHE40', 'ARID3A', 'FOXO3', 'ZBTB17', 'SPI1', 'KLF9', 'STAT5A', 'NFATC1', 'RARA', 'FOS', 'RUNX2', 'ZBTB7A']	1172.32	19
['RREB1', 'SMAD3', 'ERG', 'FLI1', 'KLF6', 'E2F3', 'BHLHE40', 'ETV6', 'ELF1', 'ELF2', 'MAFK', 'ZBTB17', 'ZBTB7A', 'KLF9', 'REL', 'RFX2', 'SPI1', 'KLF3', 'RFX1', 'RARA', 'LYL1', 'RUNX2', 'FOXP1', 'NFE2', 'ZNF217', 'NR4A2']	1172.19	26
['RREB1', 'SMAD3', 'ERG', 'FLI1', 'ATF6B', 'RUNX1', 'BHLHE40', 'ARID3A', 'ELF1', 'ETV6', 'ELF2', 'CIC', 'RFX2', 'ZBTB7A', 'SPI1', 'RARA', 'NFATC1', 'KLF3', 'E2F3', 'CUX1', 'MEF2D', 'KLF2', 'FOXP1', 'BCL11A']	1172.04	24
['RREB1', 'SMAD3', 'ERG', 'FLI1', 'ATF6B', 'RUNX1', 'BHLHE40', 'RFX1', 'ZBTB7A', 'ELF1', 'ETV6', 'ELF2', 'HMGA1', 'RFX2', 'SPI1', 'RARA', 'KLF3', 'E2F3', 'KLF9', 'ZBTB17', 'LYL1', 'FOSL2', 'GFI1', 'ZNF217', 'NFE2', 'STAT5A', 'KLF2']	1172.04	27
['RREB1', 'SMAD3', 'ERG', 'FLI1', 'KLF6', 'E2F3', 'TEF', 'HMGA1', 'RUNX1', 'RARA', 'ELF1', 'FOXP1', 'SPI1', 'KLF9', 'ETV6', 'NFATC1', 'ELF2', 'ZBTB17', 'LYL1', 'MEF2C', 'BCL11A']	1171.76	21
['RREB1', 'SMAD3', 'ERG', 'FLI1', 'KLF6', 'XBP1', 'RUNX1', 'BHLHE40', 'ARID3A', 'ELF1', 'ETV6', 'ELF2', 'HMGA1', 'SOX4', 'RFX2', 'CUX1', 'MEF2D', 'RUNX2', 'ZNF217', 'NFE2', 'FOS', 'MEF2C', 'FOSL2', 'JUNB', 'NFATC1']	1171.72	25
['RREB1', 'SMAD3', 'ERG', 'FLI1', 'KLF6', 'E2F3', 'BHLHE40', 'ETV6', 'ELF1', 'ELF2', 'RUNX1', 'ARID3A', 'HMGA1', 'SOX4', 'RFX2', 'ZBTB7A', 'KLF3', 'RARA', 'ZBTB16', 'MEF2D', 'POU2F1', 'KLF9', 'REL', 'ZNF217', 'NFE2', 'NR4A2', 'FOXP1', 'KLF7']	1171.61	28
['RREB1', 'SMAD3', 'ERG', 'FLI1', 'KLF6', 'XBP1', 'RUNX1', 'TEF', 'LYL1', 'SPI1', 'KLF9', 'HMGA1', 'ETV6', 'NFATC1', 'RARA', 'ELF2', 'ELF1', 'MEF2D', 'MEF2C', 'BCL11A']	1171.6	20
['RREB1', 'SMAD3', 'ERG', 'FLI1', 'KLF6', 'XBP1', 'RUNX1', 'TEF', 'LYL1', 'SPI1', 'KLF9', 'HMGA1', 'ETV6', 'NFATC1', 'RARA', 'ELF2', 'ELF1', 'ZBTB17', 'MEF2C', 'NFE2', 'ZNF217', 'NR4A2']	1171.55	22
['RREB1', 'SMAD3', 'ERG', 'FLI1', 'KLF6', 'E2F3', 'BHLHE40', 'ETV6', 'ELF1', 'ELF2', 'RUNX1', 'ARID3A', 'CIC', 'RFX2', 'SPI1', 'RARA', 'NFATC1', 'KLF3', 'ZBTB7A', 'CUX1', 'MEF2D', 'RUNX2', 'REL', 'BCL11A', 'FOXP1', 'KLF7']	1171.42	26
['RREB1', 'SMAD3', 'ERG', 'FLI1', 'ATF6B', 'RUNX1', 'BHLHE40', 'ARID3A', 'ELF1', 'ETV6', 'ELF2', 'HMGA1', 'SOX4', 'E2F3', 'KLF3', 'SPI1', 'ZBTB7A', 'RARA', 'NFATC1', 'RFX2', 'KLF9', 'MEF2D', 'GFI1', 'ZNF217', 'NFE2', 'LYL1', 'FOXP1', 'NR4A2', 'REL']	1171.41	29
['RREB1', 'SMAD3', 'ERG', 'FLI1', 'KLF6', 'E2F3', 'BHLHE40', 'ETV6', 'ELF1', 'ELF2', 'RUNX1', 'ARID3A', 'CIC', 'RFX2', 'SPI1', 'RARA', 'NFATC1', 'KLF3', 'ZBTB7A', 'KLF9', 'STAT5A', 'ZBTB17', 'LYL1', 'FOXP1', 'KLF2', 'GFI1', 'NFE2', 'ZNF217', 'NR4A2']	1171.41	29
['RREB1', 'SMAD3', 'ERG', 'FLI1', 'KLF6', 'E2F3', 'BHLHE40', 'ETV6', 'ELF1', 'ELF2', 'RUNX1', 'ARID3A', 'HMGA1', 'SOX4', 'RFX2', 'MEF2C', 'REL', 'CUX1', 'MEF2D', 'RUNX2', 'ZNF217', 'NFE2', 'FOS', 'FOSL2', 'ZBTB16', 'FOSB']	1171.12	26
['RREB1', 'SMAD3', 'ERG', 'FLI1', 'KLF6', 'E2F3', 'BHLHE40', 'ETV6', 'ELF1', 'ELF2', 'RUNX1', 'ARID3A', 'HMGA1', 'SOX4', 'RFX2', 'ZBTB7A', 'KLF3', 'RARA', 'SPI1', 'NFATC1', 'KLF9', 'STAT5A', 'MEF2D', 'GFI1', 'ZNF217', 'NFE2', 'NR4A2', 'FOXP1', 'POU2F1', 'KLF7']	1171.1	30
['RREB1', 'SMAD3', 'ERG', 'FLI1', 'KLF6', 'XBP1', 'RUNX1', 'BHLHE40', 'ARID3A', 'ELF1', 'ETV6', 'ELF2', 'HMGA1', 'SOX4', 'RFX2', 'STAT5A', 'KLF9', 'MEF2C', 'RUNX2', 'ZBTB17', 'SPI1', 'NFATC1', 'RARA', 'GFI1', 'ZNF217', 'NFE2', 'LYL1', 'NR4A2']	1171	28
['RREB1', 'SMAD3', 'ERG', 'FLI1', 'KLF6', 'XBP1', 'RUNX1', 'BHLHE40', 'ARID3A', 'ELF1', 'ETV6', 'ELF2', 'CIC', 'RFX2', 'STAT5A', 'KLF9', 'MEF2D', 'SPI1', 'NFATC1', 'RARA', 'GFI1', 'ZNF217', 'NFE2', 'LYL1', 'RUNX2', 'NR4A2', 'KLF7', 'ZBTB7A']	1171	28
['RREB1', 'SMAD3', 'ERG', 'FLI1', 'KLF6', 'XBP1', 'RUNX1', 'BHLHE40', 'RFX1', 'CUX1', 'MEF2D', 'ELF1', 'RFX2', 'ETV6', 'ELF2', 'JUNB', 'RUNX2', 'FOS', 'ZNF217', 'FOSB', 'NFE2', 'FOSL2', 'CIC', 'ZBTB7A']	1170.92	24
['RREB1', 'SMAD3', 'ERG', 'FLI1', 'ATF6B', 'RUNX1', 'BHLHE40', 'RFX1', 'ZBTB7A', 'ELF1', 'ETV6', 'ELF2', 'HMGA1', 'BCL6', 'FOXP1', 'SPI1', 'KLF3', 'RARA', 'E2F3', 'KLF9', 'MEF2D', 'GFI1', 'ZNF217', 'NR4A2', 'REL']	1170.88	25
['RREB1', 'SMAD3', 'ERG', 'FLI1', 'ATF6B', 'RUNX1', 'BHLHE40', 'RFX1', 'ZBTB7A', 'ELF1', 'ETV6', 'ELF2', 'CIC', 'RFX2', 'SPI1', 'RARA', 'KLF3', 'E2F3', 'CUX1', 'MEF2D', 'KLF2', 'FOXP1', 'BCL11A']	1170.87	23
['RREB1', 'SMAD3', 'ERG', 'FLI1', 'KLF6', 'E2F3', 'BHLHE40', 'ETV6', 'ELF1', 'ELF2', 'RUNX1', 'ARID3A', 'HMGA1', 'SOX4', 'RFX2', 'ZBTB7A', 'KLF3', 'RARA', 'SPI1', 'NFATC1', 'CUX1', 'MEF2D', 'POU2F1', 'KLF2', 'FOXP1', 'BCL11A']	1170.85	26
['RREB1', 'SMAD3', 'ERG', 'FLI1', 'KLF6', 'XBP1', 'RUNX1', 'BHLHE40', 'RFX1', 'STAT5A', 'KLF9', 'ZBTB17', 'FOXO3', 'SPI1', 'RARA', 'FOS', 'RUNX2', 'ZBTB7A']	1170.83	18
['RREB1', 'SMAD3', 'ERG', 'FLI1', 'KLF6', 'E2F3', 'BHLHE40', 'ETV6', 'ELF1', 'ELF2', 'RUNX1', 'ARID3A', 'HMGA1', 'SOX4', 'RFX2', 'ZBTB7A', 'KLF3', 'RARA', 'ZBTB16', 'MEF2D', 'POU2F1', 'KLF9', 'STAT5A', 'BCL11A', 'FOXP1', 'KLF2']	1170.62	26
['RREB1', 'SMAD3', 'ERG', 'FLI1', 'KLF6', 'E2F3', 'BHLHE40', 'ETV6', 'ELF1', 'ELF2', 'RUNX1', 'ARID3A', 'HMGA1', 'SOX4', 'BCL6', 'RARA', 'HIVEP2', 'KLF9', 'BCL11A', 'ZBTB16', 'KLF3', 'ZBTB7A', 'REL']	1170.61	23
['RREB1', 'SMAD3', 'ERG', 'FLI1', 'ATF6B', 'RUNX1', 'BHLHE40', 'ARID3A', 'ELF1', 'ETV6', 'ELF2', 'HMGA1', 'SOX4', 'E2F3', 'KLF3', 'ZBTB16', 'MEF2D', 'ZNF217', 'NR4A2', 'ZBTB7A', 'RFX2', 'NFE2', 'CUX1', 'REL', 'RARA', 'FOXP1']	1170.5	26
['RREB1', 'SMAD3', 'ERG', 'FLI1', 'KLF6', 'E2F3', 'BHLHE40', 'ETV6', 'ELF1', 'ELF2', 'RUNX1', 'RFX1', 'SPI1', 'RARA', 'KLF3', 'ZBTB7A', 'KLF9', 'ZBTB17', 'STAT5A', 'RFX2', 'LYL1', 'CIC', 'KLF2', 'FOXP1', 'GFI1', 'NFE2', 'ZNF217', 'NR4A2']	1170.43	28
['RREB1', 'SMAD3', 'ERG', 'FLI1', 'ATF6B', 'RUNX1', 'TEF', 'HMGA1', 'RARA', 'ELF1', 'SPI1', 'KLF9', 'ETV6', 'NFATC1', 'ELF2', 'ZBTB7A', 'MEF2D', 'XBP1', 'LYL1', 'NFE2', 'ZNF217', 'NR4A2']	1170.32	22
['RREB1', 'SMAD3', 'ERG', 'FLI1', 'KLF6', 'E2F3', 'BHLHE40', 'ETV6', 'ELF1', 'ELF2', 'RUNX1', 'ARID3A', 'CIC', 'RFX2', 'SPI1', 'RARA', 'NFATC1', 'KLF3', 'ZBTB7A', 'KLF9', 'REL', 'MEF2D', 'GFI1', 'ZNF217', 'NFE2', 'POU2F1', 'NR4A2', 'FOXP1', 'KLF7']	1170.31	29
['RREB1', 'SMAD3', 'ERG', 'FLI1', 'ATF6B', 'RUNX1', 'BHLHE40', 'RFX1', 'ZBTB7A', 'ELF1', 'ETV6', 'ELF2', 'CIC', 'RFX2', 'JUNB', 'KLF9', 'MEF2D', 'ZNF217', 'NFE2', 'STAT5A', 'FOS', 'FOSB', 'FOSL2', 'XBP1']	1170.29	24
['RREB1', 'SMAD3', 'ERG', 'FLI1', 'KLF6', 'XBP1', 'RUNX1', 'BHLHE40', 'ARID3A', 'ELF1', 'ETV6', 'ELF2', 'HMGA1', 'SOX4', 'RFX2', 'CUX1', 'MEF2D', 'RUNX2', 'BCL11A', 'RARA', 'ZBTB16', 'KLF7', 'ZBTB7A']	1170.17	23
['RREB1', 'SMAD3', 'ERG', 'FLI1', 'ATF6B', 'RUNX1', 'BHLHE40', 'ARID3A', 'ELF1', 'ETV6', 'ELF2', 'CIC', 'RFX2', 'ZBTB7A', 'SPI1', 'RARA', 'NFATC1', 'XBP1', 'MEF2D', 'KLF2', 'LYL1', 'KLF9', 'STAT5A', 'BCL11A']	1170.08	24
['RREB1', 'SMAD3', 'ERG', 'FLI1', 'KLF6', 'XBP1', 'MAFK', 'ZBTB17', 'BHLHE40', 'ZBTB7A', 'KLF9', 'ELF1', 'RFX2', 'ETV6', 'ELF2', 'SPI1', 'KLF7', 'LYL1', 'RUNX2', 'RARA', 'BCL11A']	1170	21
['RREB1', 'SMAD3', 'ERG', 'FLI1', 'KLF6', 'E2F3', 'BHLHE40', 'ETV6', 'ELF1', 'IRF2', 'ZBTB17', 'SPI1', 'KLF3', 'KLF9', 'BCL11A', 'NFATC1', 'RARA', 'ZBTB7A', 'STAT5A', 'KLF2']	1169.65	20
['RREB1', 'SMAD3', 'ERG', 'FLI1', 'KLF6', 'E2F3', 'BHLHE40', 'ETV6', 'ELF1', 'ELF2', 'MAFK', 'ZBTB17', 'ZBTB7A', 'KLF9', 'KLF2', 'SPI1', 'KLF3', 'RFX1', 'RARA', 'RFX2', 'LYL1', 'FOXP1', 'NFE2', 'ZNF217', 'NR4A2']	1169.64	25
['RREB1', 'SMAD3', 'ERG', 'FLI1', 'ATF6B', 'RUNX1', 'BHLHE40', 'ARID3A', 'ELF1', 'ETV6', 'ELF2', 'CIC', 'RFX2', 'ZBTB7A', 'SPI1', 'RARA', 'NFATC1', 'KLF3', 'E2F3', 'KLF9', 'MEF2D', 'GFI1', 'ZNF217', 'NFE2', 'LYL1', 'FOSL2', 'STAT5A', 'KLF2']	1169.61	28
['RREB1', 'SMAD3', 'ERG', 'FLI1', 'KLF6', 'E2F3', 'BHLHE40', 'ETV6', 'ELF1', 'ELF2', 'RUNX1', 'ARID3A', 'HMGA1', 'SOX4', 'BCL6', 'RARA', 'FOXP1', 'ZBTB16', 'MEF2D', 'RUNX2', 'MEF2C', 'KLF9', 'STAT5A', 'BCL11A']	1169.58	24
['RREB1', 'SMAD3', 'ERG', 'FLI1', 'KLF6', 'E2F3', 'BHLHE40', 'ETV6', 'ELF1', 'ELF2', 'RUNX1', 'ARID3A', 'HMGA1', 'SOX4', 'RFX2', 'MEF2C', 'REL', 'CUX1', 'MEF2D', 'RUNX2', 'ZNF217', 'NFE2', 'FOS', 'NR4A2', 'ZBTB16', 'FOSB']	1169.5	26
['RREB1', 'SMAD3', 'ERG', 'FLI1', 'KLF6', 'E2F3', 'BHLHE40', 'ETV6', 'ELF1', 'ELF2', 'RUNX1', 'ARID3A', 'CIC', 'RFX2', 'SPI1', 'RARA', 'NFATC1', 'KLF3', 'ZBTB7A', 'KLF9', 'STAT5A', 'ZBTB17', 'POU2F1', 'GFI1', 'ZNF217', 'NFE2', 'NR4A2', 'FOXP1', 'KLF2']	1169.38	29
['RREB1', 'SMAD3', 'ERG', 'FLI1', 'KLF6', 'E2F3', 'BHLHE40', 'ETV6', 'ELF1', 'ELF2', 'RUNX1', 'ARID3A', 'HMGA1', 'SOX4', 'BCL6', 'RARA', 'HIVEP2', 'KLF9', 'BCL11A', 'ZBTB17', 'SPI1', 'NFATC1', 'MEF2C', 'REL']	1169.29	24
['RREB1', 'SMAD3', 'ERG', 'FLI1', 'KLF6', 'E2F3', 'BHLHE40', 'ETV6', 'ELF1', 'ELF2', 'RUNX1', 'ARID3A', 'HMGA1', 'SOX4', 'BCL6', 'RARA', 'FOXP1', 'SPI1', 'NFATC1', 'MEF2C', 'RUNX2', 'MEF2D', 'KLF9', 'GFI1', 'ZNF217', 'NR4A2', 'REL']	1169.22	27
['RREB1', 'SMAD3', 'ERG', 'FLI1', 'KLF6', 'E2F3', 'BHLHE40', 'ETV6', 'ELF1', 'ELF2', 'RUNX1', 'ARID3A', 'CIC', 'RFX2', 'SPI1', 'RARA', 'NFATC1', 'KLF3', 'ZBTB7A', 'KLF9', 'STAT5A', 'ZBTB17', 'LYL1', 'HIVEP2', 'BCL11A', 'KLF2']	1168.96	26
['RREB1', 'SMAD3', 'ERG', 'FLI1', 'ATF6B', 'RUNX1', 'BHLHE40', 'RFX1', 'ZBTB7A', 'ELF1', 'ETV6', 'ELF2', 'CIC', 'RFX2', 'SPI1', 'RARA', 'XBP1', 'MEF2D', 'KLF2', 'LYL1', 'KLF9', 'STAT5A', 'BCL11A']	1168.83	23
['RREB1', 'SMAD3', 'ERG', 'FLI1', 'KLF6', 'XBP1', 'RUNX1', 'BHLHE40', 'RFX1', 'STAT5A', 'KLF9', 'MEF2D', 'ELF1', 'RFX2', 'ETV6', 'ELF2', 'JUNB', 'RUNX2', 'FOS', 'ZNF217', 'FOSB', 'NFE2', 'FOSL2', 'CIC', 'MEF2C']	1168.8	25
['RREB1', 'SMAD3', 'ERG', 'FLI1', 'KLF6', 'E2F3', 'BHLHE40', 'ETV6', 'ELF1', 'ELF2', 'RUNX1', 'RFX1', 'SPI1', 'RARA', 'KLF3', 'ZBTB7A', 'KLF9', 'ZBTB17', 'STAT5A', 'RFX2', 'LYL1', 'CIC', 'RUNX2', 'FOXP1', 'BCL11A', 'RBPJ']	1168.58	26
['RREB1', 'SMAD3', 'ERG', 'FLI1', 'ATF6B', 'RUNX1', 'BHLHE40', 'RFX1', 'ZBTB7A', 'ELF1', 'ETV6', 'ELF2', 'CIC', 'RFX2', 'SPI1', 'RARA', 'KLF3', 'E2F3', 'KLF9', 'MEF2D', 'GFI1', 'ZNF217', 'NFE2', 'LYL1', 'FOSL2', 'STAT5A', 'KLF2']	1168.52	27
['RREB1', 'SMAD3', 'ERG', 'FLI1', 'KLF6', 'E2F3', 'BHLHE40', 'ETV6', 'ELF1', 'ELF2', 'RUNX1', 'ARID3A', 'CIC', 'RFX2', 'JUNB', 'CUX1', 'MEF2D', 'REL', 'ZNF217', 'NFE2', 'POU2F1', 'MEF2C', 'NFATC1', 'FOS', 'FOSL2']	1168.44	25
['RREB1', 'SMAD3', 'ERG', 'FLI1', 'KLF6', 'E2F3', 'BHLHE40', 'ETV6', 'ELF1', 'ELF2', 'RUNX1', 'ARID3A', 'HMGA1', 'SOX4', 'RFX2', 'ZBTB7A', 'KLF3', 'RARA', 'SPI1', 'NFATC1', 'KLF9', 'STAT5A', 'ZBTB17', 'LYL1', 'FOXP1', 'KLF2', 'GFI1', 'NFE2', 'ZNF217', 'NR4A2']	1167.87	30
['RREB1', 'SMAD3', 'ERG', 'FLI1', 'KLF6', 'E2F3', 'BHLHE40', 'ETV6', 'ELF1', 'ELF2', 'RUNX1', 'ARID3A', 'HMGA1', 'SOX4', 'ST18', 'RUNX2', 'ZBTB16', 'MEF2D', 'MEF2C', 'ZNF217', 'NR4A2', 'NFE2', 'FOSB', 'FOS']	1167.83	24
['RREB1', 'SMAD3', 'ERG', 'FLI1', 'ATF6B', 'RUNX1', 'BHLHE40', 'ARID3A', 'ELF1', 'ETV6', 'ELF2', 'HMGA1', 'SOX4', 'E2F3', 'KLF3', 'SPI1', 'ZBTB7A', 'RARA', 'NFATC1', 'RFX2', 'CUX1', 'MEF2D', 'KLF2', 'FOXP1', 'BCL11A']	1167.76	25
['RREB1', 'SMAD3', 'ERG', 'FLI1', 'KLF6', 'E2F3', 'BHLHE40', 'ETV6', 'ELF1', 'ELF2', 'RUNX1', 'RFX1', 'SPI1', 'RARA', 'KLF3', 'ZBTB7A', 'KLF9', 'ZBTB17', 'STAT5A', 'RFX2', 'LYL1', 'CIC', 'KLF2', 'HIVEP2', 'BCL11A']	1167.76	25
['RREB1', 'SMAD3', 'ERG', 'FLI1', 'ATF6B', 'RUNX1', 'BHLHE40', 'ARID3A', 'ELF1', 'ETV6', 'ELF2', 'HMGA1', 'SOX4', 'E2F3', 'KLF3', 'ZBTB16', 'MEF2D', 'BCL11A', 'FOXP1', 'RARA', 'ZBTB7A', 'RFX2', 'KLF9', 'STAT5A', 'KLF2']	1167.52	25
['RREB1', 'SMAD3', 'ERG', 'FLI1', 'KLF6', 'E2F3', 'BHLHE40', 'ETV6', 'ELF1', 'ELF2', 'RUNX1', 'ARID3A', 'HMGA1', 'SOX4', 'RFX2', 'ZBTB7A', 'KLF3', 'RARA', 'SPI1', 'NFATC1', 'CUX1', 'MEF2D', 'RUNX2', 'REL', 'BCL11A', 'FOXP1', 'KLF7']	1167.48	27
['RREB1', 'SMAD3', 'ERG', 'FLI1', 'KLF6', 'E2F3', 'BHLHE40', 'ETV6', 'ELF1', 'ELF2', 'RUNX1', 'ARID3A', 'HMGA1', 'SOX4', 'ST18', 'POU2F1', 'ZBTB16', 'MEF2D', 'MEF2C', 'ZNF217', 'NR4A2', 'NFE2', 'FOXP1']	1167.48	23
['RREB1', 'SMAD3', 'ERG', 'FLI1', 'KLF6', 'XBP1', 'RUNX1', 'BHLHE40', 'ARID3A', 'ELF1', 'ETV6', 'ELF2', 'HMGA1', 'SOX4', 'RFX2', 'STAT5A', 'KLF9', 'ZBTB7A', 'MEF2D', 'RUNX2', 'ZNF217', 'NFE2', 'SPI1', 'GFI1', 'NFATC1', 'RARA', 'LYL1', 'KLF7', 'NR4A2']	1167.34	29
['RREB1', 'SMAD3', 'ERG', 'FLI1', 'KLF6', 'E2F3', 'BHLHE40', 'ETV6', 'ELF1', 'ELF2', 'RUNX1', 'ARID3A', 'HMGA1', 'SOX4', 'BCL6', 'RARA', 'FOXP1', 'SPI1', 'NFATC1', 'MEF2C', 'POU2F1', 'MEF2D', 'KLF9', 'BCL11A', 'REL']	1167.2	25
['RREB1', 'SMAD3', 'ERG', 'FLI1', 'KLF6', 'E2F3', 'BHLHE40', 'ETV6', 'ELF1', 'ELF2', 'RUNX1', 'ARID3A', 'HMGA1', 'SOX4', 'BCL6', 'RARA', 'HIVEP2', 'KLF9', 'BCL11A', 'ZBTB16', 'MEF2C', 'STAT5A']	1167	22
['RREB1', 'SMAD3', 'ERG', 'FLI1', 'ATF6B', 'RUNX1', 'BHLHE40', 'ARID3A', 'ELF1', 'ETV6', 'ELF2', 'HMGA1', 'SOX4', 'XBP1', 'MEF2D', 'ST18', 'ZBTB16', 'BCL11A']	1166.94	18
['RREB1', 'SMAD3', 'ERG', 'FLI1', 'KLF6', 'E2F3', 'BHLHE40', 'ETV6', 'ELF1', 'ELF2', 'MAFK', 'ZBTB17', 'ZBTB7A', 'KLF9', 'REL', 'RFX2', 'JUNB', 'RFX1', 'RUNX2', 'ZNF217', 'NFE2', 'FOSB', 'FOS', 'FOSL2']	1166.92	24
['RREB1', 'SMAD3', 'ERG', 'FLI1', 'KLF6', 'XBP1', 'RUNX1', 'TEF', 'LYL1', 'SPI1', 'KLF9', 'HMGA1', 'ETV6', 'NFATC1', 'RARA', 'ELF2', 'ELF1', 'MEF2D', 'KLF7', 'ZBTB7A', 'NFE2', 'ZNF217', 'NR4A2']	1166.91	23
['RREB1', 'SMAD3', 'ERG', 'FLI1', 'KLF6', 'E2F3', 'BHLHE40', 'ETV6', 'ELF1', 'ELF2', 'RUNX1', 'ARID3A', 'HMGA1', 'SOX4', 'ST18', 'POU2F1', 'SPI1', 'ZBTB17', 'KLF3', 'ZNF217', 'NR4A2', 'NFE2', 'FOXP1', 'KLF7']	1166.83	24
['RREB1', 'SMAD3', 'ERG', 'FLI1', 'KLF6', 'E2F3', 'BHLHE40', 'ETV6', 'ELF1', 'ELF2', 'RUNX1', 'RFX1', 'SPI1', 'RARA', 'MEF2C', 'REL', 'RUNX2', 'CUX1', 'MEF2D', 'BCL6', 'FOXP1', 'HMGA1', 'BCL11A']	1166.83	23
['RREB1', 'SMAD3', 'ERG', 'FLI1', 'KLF6', 'E2F3', 'BHLHE40', 'ETV6', 'ELF1', 'ELF2', 'RUNX1', 'RFX1', 'SPI1', 'RARA', 'KLF3', 'ZBTB7A', 'KLF9', 'ZBTB17', 'STAT5A', 'BCL6', 'HMGA1', 'FOXP1', 'KLF2', 'GFI1', 'ZNF217', 'NR4A2']	1166.81	26
['RREB1', 'SMAD3', 'ERG', 'FLI1', 'KLF6', 'E2F3', 'BHLHE40', 'ETV6', 'ELF1', 'ELF2', 'RUNX1', 'ARID3A', 'HMGA1', 'SOX4', 'RFX2', 'ZBTB7A', 'KLF3', 'RARA', 'SPI1', 'NFATC1', 'KLF9', 'REL', 'MEF2D', 'GFI1', 'ZNF217', 'NFE2', 'POU2F1', 'NR4A2', 'FOXP1', 'KLF7']	1166.8	30
['RREB1', 'SMAD3', 'ERG', 'FLI1', 'KLF6', 'E2F3', 'BHLHE40', 'ETV6', 'ELF1', 'ELF2', 'RUNX1', 'ARID3A', 'SP3', 'ZBTB17', 'SPI1', 'CIC', 'KLF9', 'BCL11A', 'NFATC1', 'RARA', 'HIVEP2', 'MEF2C', 'REL']	1166.78	23
['RREB1', 'SMAD3', 'ERG', 'FLI1', 'ATF6B', 'RUNX1', 'BHLHE40', 'ARID3A', 'ELF1', 'ETV6', 'ELF2', 'CIC', 'RFX2', 'ZBTB7A', 'JUNB', 'CUX1', 'MEF2D', 'ZNF217', 'NFE2', 'XBP1', 'FOS', 'FOSL2', 'FOSB']	1166.7	23
['RREB1', 'SMAD3', 'ERG', 'FLI1', 'KLF6', 'E2F3', 'BHLHE40', 'FOXO3', 'RARA', 'ZBTB17', 'SPI1', 'KLF9', 'FOS', 'KLF3', 'ZBTB7A', 'STAT5A', 'RUNX1', 'NFATC1', 'ARID3A', 'POU2F1']	1166.6	20
['RREB1', 'SMAD3', 'ERG', 'FLI1', 'ATF6B', 'RUNX1', 'BHLHE40', 'ARID3A', 'ELF1', 'ETV6', 'ELF2', 'HMGA1', 'SOX4', 'XBP1', 'ZBTB17', 'ST18', 'SPI1', 'FOS', 'FOSB', 'ZNF217', 'NFE2', 'NR4A2']	1166.59	22
['RREB1', 'SMAD3', 'ERG', 'FLI1', 'ATF6B', 'RUNX1', 'BHLHE40', 'RFX1', 'ZBTB7A', 'ELF1', 'ETV6', 'ELF2', 'HMGA1', 'RFX2', 'SPI1', 'RARA', 'XBP1', 'MEF2D', 'KLF2', 'LYL1', 'KLF9', 'STAT5A', 'GFI1', 'NFE2', 'ZNF217', 'FOSL2']	1166.46	26
['RREB1', 'SMAD3', 'ERG', 'FLI1', 'KLF6', 'E2F3', 'BHLHE40', 'ETV6', 'ELF1', 'ELF2', 'RUNX1', 'ARID3A', 'HMGA1', 'SOX4', 'ST18', 'POU2F1', 'SPI1', 'MEF2D', 'KLF3', 'BCL11A', 'FOXP1', 'KLF7']	1166.45	22
['RREB1', 'SMAD3', 'ERG', 'FLI1', 'KLF6', 'XBP1', 'RUNX1', 'BHLHE40', 'ARID3A', 'ELF1', 'ETV6', 'ELF2', 'HMGA1', 'SOX4', 'ST18', 'RUNX2', 'ZBTB16', 'MEF2D', 'MEF2C', 'BCL11A']	1166.45	20
['RREB1', 'SMAD3', 'ERG', 'FLI1', 'KLF6', 'E2F3', 'BHLHE40', 'ETV6', 'ELF1', 'ELF2', 'RUNX1', 'ARID3A', 'HMGA1', 'SOX4', 'RFX2', 'ZBTB7A', 'KLF3', 'RARA', 'ZBTB16', 'MEF2D', 'POU2F1', 'KLF9', 'STAT5A', 'BCL11A', 'FOXP1', 'KLF7']	1166.42	26
['RREB1', 'SMAD3', 'ERG', 'FLI1', 'KLF6', 'XBP1', 'RUNX1', 'BHLHE40', 'ARID3A', 'ELF1', 'ETV6', 'ELF2', 'HMGA1', 'SOX4', 'ST18', 'RUNX2', 'SPI1', 'ZBTB17', 'MEF2C', 'FOS', 'FOSB', 'ZNF217', 'NFE2', 'NR4A2']	1166.21	24
['RREB1', 'SMAD3', 'ERG', 'FLI1', 'ATF6B', 'RUNX1', 'BHLHE40', 'ARID3A', 'ELF1', 'ETV6', 'ELF2', 'HMGA1', 'SOX4', 'E2F3', 'KLF3', 'SPI1', 'ZBTB7A', 'RARA', 'NFATC1', 'RFX2', 'KLF9', 'MEF2D', 'GFI1', 'ZNF217', 'NFE2', 'LYL1', 'FOSL2', 'STAT5A', 'KLF2']	1166	29
['RREB1', 'SMAD3', 'ERG', 'FLI1', 'KLF6', 'E2F3', 'BHLHE40', 'ETV6', 'HLX', 'RUNX1', 'ARID3A', 'SPI1', 'SOX4', 'KLF9', 'NFATC1', 'MEF2D', 'FOXP1', 'POU2F1', 'MEF2C', 'REL', 'ZNF217']	1165.9	21
['RREB1', 'SMAD3', 'ERG', 'FLI1', 'KLF6', 'E2F3', 'BHLHE40', 'ETV6', 'ELF1', 'ELF2', 'RUNX1', 'ARID3A', 'HMGA1', 'SOX4', 'RFX2', 'ZBTB7A', 'KLF3', 'RARA', 'SPI1', 'NFATC1', 'KLF9', 'STAT5A', 'ZBTB17', 'POU2F1', 'GFI1', 'ZNF217', 'NFE2', 'NR4A2', 'FOXP1', 'KLF2']	1165.9	30
['RREB1', 'SMAD3', 'ERG', 'FLI1', 'ATF6B', 'RUNX1', 'BHLHE40', 'ARID3A', 'ELF1', 'ETV6', 'ELF2', 'HMGA1', 'SOX4', 'XBP1', 'MEF2D', 'RFX2', 'ZBTB7A', 'KLF9', 'STAT5A', 'BCL11A', 'RARA', 'KLF2', 'SPI1', 'NFATC1', 'LYL1']	1165.88	25
['RREB1', 'SMAD3', 'ERG', 'FLI1', 'ATF6B', 'RUNX1', 'BHLHE40', 'ARID3A', 'ELF1', 'ETV6', 'ELF2', 'CIC', 'RFX2', 'ZBTB7A', 'SPI1', 'RARA', 'NFATC1', 'KLF3', 'E2F3', 'KLF9', 'ZBTB17', 'LYL1', 'FOXP1', 'REL', 'GFI1', 'NFE2', 'ZNF217', 'NR4A2']	1165.75	28
['RREB1', 'SMAD3', 'ERG', 'FLI1', 'KLF6', 'E2F3', 'BHLHE40', 'ETV6', 'ELF1', 'ELF2', 'RUNX1', 'ARID3A', 'CIC', 'RFX2', 'SPI1', 'RARA', 'NFATC1', 'KLF3', 'ZBTB7A', 'KLF9', 'STAT5A', 'ZBTB17', 'POU2F1', 'GFI1', 'ZNF217', 'NFE2', 'NR4A2', 'FOXP1', 'KLF7']	1165.62	29
['RREB1', 'SMAD3', 'ERG', 'FLI1', 'KLF6', 'E2F3', 'BHLHE40', 'ETV6', 'ELF1', 'ELF2', 'RUNX1', 'ARID3A', 'CIC', 'RFX2', 'SPI1', 'RARA', 'NFATC1', 'KLF3', 'ZBTB7A', 'KLF9', 'STAT5A', 'MEF2D', 'GFI1', 'ZNF217', 'NFE2', 'NR4A2', 'FOXP1', 'LYL1', 'KLF7', 'RUNX2']	1165.6	30
['RREB1', 'SMAD3', 'ERG', 'FLI1', 'KLF6', 'XBP1', 'RUNX1', 'BHLHE40', 'RFX1', 'STAT5A', 'KLF9', 'ZBTB17', 'ELF1', 'RFX2', 'ETV6', 'ELF2', 'HMGA1', 'SPI1', 'RARA', 'LYL1', 'ZBTB7A', 'KLF2', 'BCL11A', 'HIVEP2']	1165.5	24
['RREB1', 'SMAD3', 'ERG', 'FLI1', 'KLF6', 'E2F3', 'BHLHE40', 'ETV6', 'ELF1', 'ELF2', 'RUNX1', 'ARID3A', 'HMGA1', 'SOX4', 'RFX2', 'MEF2C', 'REL', 'CUX1', 'MEF2D', 'POU2F1', 'ZNF217', 'NFE2', 'FOXP1', 'ZBTB16', 'RARA', 'NR4A2']	1165.46	26
['RREB1', 'SMAD3', 'ERG', 'FLI1', 'KLF6', 'E2F3', 'BHLHE40', 'ETV6', 'ELF1', 'ELF2', 'RUNX1', 'RFX1', 'SPI1', 'RARA', 'MEF2C', 'REL', 'HIVEP2', 'ZBTB17', 'KLF9', 'BCL11A', 'SP3', 'CIC']	1165.32	22
['RREB1', 'SMAD3', 'ERG', 'FLI1', 'KLF6', 'XBP1', 'RUNX1', 'BHLHE40', 'ARID3A', 'ELF1', 'ETV6', 'ELF2', 'CIC', 'RFX2', 'CUX1', 'MEF2D', 'JUNB', 'RUNX2', 'FOS', 'ZNF217', 'NFE2', 'FOSL2', 'FOSB', 'MEF2C']	1165.29	24
['RREB1', 'SMAD3', 'ERG', 'FLI1', 'KLF6', 'E2F3', 'BHLHE40', 'ETV6', 'ELF1', 'ELF2', 'RUNX1', 'ARID3A', 'HMGA1', 'SOX4', 'RFX2', 'ZBTB7A', 'KLF3', 'RARA', 'SPI1', 'NFATC1', 'KLF9', 'STAT5A', 'ZBTB17', 'LYL1', 'HIVEP2', 'BCL11A', 'KLF2']	1165.11	27
['RREB1', 'SMAD3', 'ERG', 'FLI1', 'KLF6', 'E2F3', 'BHLHE40', 'ETV6', 'ELF1', 'ELF2', 'RUNX1', 'RFX1', 'SPI1', 'RARA', 'KLF3', 'ZBTB7A', 'KLF9', 'ZBTB17', 'STAT5A', 'BCL6', 'HMGA1', 'FOXP1', 'RUNX2', 'BCL11A', 'RBPJ']	1165.04	25
['RREB1', 'SMAD3', 'ERG', 'FLI1', 'ATF6B', 'RUNX1', 'BHLHE40', 'RFX1', 'ZBTB7A', 'ELF1', 'ETV6', 'ELF2', 'HMGA1', 'RFX2', 'SPI1', 'RARA', 'XBP1', 'MEF2D', 'KLF2', 'LYL1', 'KLF9', 'STAT5A', 'GFI1', 'NFE2', 'ZNF217', 'NR4A2']	1164.85	26
['RREB1', 'SMAD3', 'ERG', 'FLI1', 'ATF6B', 'RUNX1', 'BHLHE40', 'RFX1', 'ZBTB7A', 'ELF1', 'ETV6', 'ELF2', 'CIC', 'RFX2', 'SPI1', 'RARA', 'KLF3', 'E2F3', 'KLF9', 'ZBTB17', 'LYL1', 'FOXP1', 'REL', 'GFI1', 'NFE2', 'ZNF217', 'NR4A2']	1164.52	27
['RREB1', 'SMAD3', 'ERG', 'FLI1', 'KLF6', 'E2F3', 'BHLHE40', 'ETV6', 'ELF1', 'ELF2', 'RUNX1', 'ARID3A', 'HMGA1', 'SOX4', 'RFX2', 'MEF2C', 'REL', 'CUX1', 'MEF2D', 'POU2F1', 'ZNF217', 'NFE2', 'FOS', 'FOSL2', 'JUNB', 'NFATC1']	1164.46	26
['RREB1', 'SMAD3', 'ERG', 'FLI1', 'KLF6', 'E2F3', 'BHLHE40', 'ETV6', 'ELF1', 'ELF2', 'RUNX1', 'ARID3A', 'HMGA1', 'SOX4', 'BCL6', 'RARA', 'FOXP1', 'ZBTB16', 'MEF2D', 'RUNX2', 'MEF2C', 'KLF9', 'REL', 'BCL11A']	1164.21	24
['RREB1', 'SMAD3', 'ERG', 'FLI1', 'KLF6', 'E2F3', 'BHLHE40', 'ETV6', 'ELF1', 'IRF2', 'ZBTB17', 'SPI1', 'KLF3', 'KLF9', 'BCL11A', 'NFATC1', 'RARA', 'ZBTB7A', 'STAT5A', 'KLF7']	1164.2	20
['RREB1', 'SMAD3', 'ERG', 'MNT', 'RFX2', 'BHLHE40', 'SPI1', 'ETV6', 'KLF6', 'RUNX2', 'STAT5A', 'CIC', 'RUNX1', 'MEF2D', 'ARID3A', 'FOSB', 'ZNF217', 'FOSL2', 'ZBTB7A', 'KLF3']	1164.2	20
['RREB1', 'SMAD3', 'ERG', 'FLI1', 'KLF6', 'E2F3', 'BHLHE40', 'ETV6', 'ELF1', 'ELF2', 'RUNX1', 'ARID3A', 'HMGA1', 'SOX4', 'BCL6', 'RARA', 'FOXP1', 'SPI1', 'NFATC1', 'MEF2C', 'RUNX2', 'ZBTB17', 'KLF9', 'GFI1', 'ZNF217', 'NR4A2', 'STAT5A']	1164.19	27
['RREB1', 'SMAD3', 'TGIF1', 'HMGA1', 'RUNX1', 'ZBTB17', 'BHLHE40', 'SPI1', 'KLF3', 'ETV6', 'FLI1', 'ELF2', 'KLF6', 'E2F3', 'RFX1', 'KLF9', 'ZBTB7A', 'GFI1', 'RARA', 'RFX2', 'NFE2', 'FOXP1', 'REL', 'RUNX2']	1164.04	24
['RREB1', 'SMAD3', 'ERG', 'FLI1', 'KLF6', 'E2F3', 'BHLHE40', 'ETV6', 'ELF1', 'ELF2', 'RUNX1', 'RFX1', 'SPI1', 'RARA', 'KLF3', 'ZBTB7A', 'KLF9', 'ZBTB17', 'STAT5A', 'BCL6', 'HMGA1', 'HIVEP2', 'BCL11A', 'KLF2']	1164.04	24
['RREB1', 'SMAD3', 'ERG', 'FLI1', 'ATF6B', 'RUNX1', 'BHLHE40', 'ARID3A', 'ELF1', 'ETV6', 'ELF2', 'CIC', 'RFX2', 'ZBTB7A', 'SPI1', 'RARA', 'NFATC1', 'KLF3', 'E2F3', 'KLF9', 'MEF2D', 'BCL11A', 'FOXP1', 'LYL1', 'STAT5A', 'KLF2']	1163.92	26
['RREB1', 'SMAD3', 'ERG', 'FLI1', 'ATF6B', 'RUNX1', 'TEF', 'HMGA1', 'RARA', 'ELF1', 'SPI1', 'KLF9', 'ETV6', 'NFATC1', 'ELF2', 'ZBTB7A', 'MEF2D', 'FOXP1', 'KLF3', 'E2F3', 'LYL1', 'NFE2', 'ZNF217', 'NR4A2']	1163.62	24
['RREB1', 'SMAD3', 'ERG', 'FLI1', 'KLF6', 'E2F3', 'BHLHE40', 'ETV6', 'ELF1', 'ELF2', 'RUNX1', 'RFX1', 'SPI1', 'RARA', 'KLF3', 'ZBTB7A', 'KLF9', 'ZBTB17', 'REL', 'RUNX2', 'FOXP1', 'RFX2', 'LYL1', 'CIC', 'BCL11A', 'RBPJ']	1163.62	26
['RREB1', 'SMAD3', 'ERG', 'FLI1', 'KLF6', 'XBP1', 'RUNX1', 'BHLHE40', 'ARID3A', 'ELF1', 'ETV6', 'ELF2', 'CIC', 'RFX2', 'STAT5A', 'KLF9', 'ZBTB17', 'SPI1', 'NFATC1', 'RARA', 'LYL1', 'MEF2C', 'HIVEP2', 'BCL11A']	1162.58	24
['RREB1', 'SMAD3', 'ERG', 'FLI1', 'KLF6', 'E2F3', 'TEF', 'HMGA1', 'RUNX1', 'RARA', 'ELF1', 'FOXP1', 'SPI1', 'KLF9', 'ETV6', 'NFATC1', 'ELF2', 'ZBTB17', 'BCL6', 'MEF2C', 'BCL11A']	1162.52	21
['RREB1', 'SMAD3', 'ERG', 'FLI1', 'ATF6B', 'RUNX1', 'BHLHE40', 'RFX1', 'ZBTB7A', 'ELF1', 'ETV6', 'ELF2', 'CIC', 'RFX2', 'SPI1', 'RARA', 'KLF3', 'E2F3', 'KLF9', 'MEF2D', 'BCL11A', 'FOXP1', 'LYL1', 'STAT5A', 'KLF2']	1162.52	25
['RREB1', 'SMAD3', 'ERG', 'FLI1', 'ATF6B', 'RUNX1', 'BHLHE40', 'ARID3A', 'ELF1', 'ETV6', 'ELF2', 'HMGA1', 'SOX4', 'XBP1', 'MEF2D', 'RFX2', 'ZBTB7A', 'CUX1', 'ZNF217', 'NFE2', 'KLF2', 'RARA', 'ZBTB16', 'FOSL2']	1162.5	24
['RREB1', 'SMAD3', 'ERG', 'FLI1', 'ATF6B', 'RUNX1', 'BHLHE40', 'ARID3A', 'ELF1', 'ETV6', 'ELF2', 'HMGA1', 'SOX4', 'XBP1', 'MEF2D', 'RFX2', 'ZBTB7A', 'CUX1', 'ZNF217', 'NFE2', 'FOS', 'FOSL2', 'JUNB', 'FOSB']	1162.46	24
['RREB1', 'SMAD3', 'ERG', 'FLI1', 'KLF6', 'E2F3', 'BHLHE40', 'ETV6', 'ELF1', 'ELF2', 'RUNX1', 'ARID3A', 'HMGA1', 'SOX4', 'RFX2', 'ZBTB7A', 'KLF3', 'RARA', 'SPI1', 'NFATC1', 'KLF9', 'STAT5A', 'MEF2D', 'GFI1', 'ZNF217', 'NFE2', 'NR4A2', 'FOXP1', 'LYL1', 'KLF7', 'RUNX2']	1162.35	31
['RREB1', 'SMAD3', 'ERG', 'FLI1', 'ATF6B', 'RUNX1', 'BHLHE40', 'ARID3A', 'FOXO3', 'ZBTB17', 'SPI1', 'STAT5A', 'KLF9', 'NFATC1', 'RARA', 'ZBTB7A', 'FOS', 'KLF3', 'E2F3']	1162.32	19
['RREB1', 'SMAD3', 'ERG', 'FLI1', 'ATF6B', 'RUNX1', 'BHLHE40', 'ARID3A', 'ELF1', 'ETV6', 'ELF2', 'HMGA1', 'SOX4', 'E2F3', 'KLF3', 'SPI1', 'ZBTB7A', 'RARA', 'NFATC1', 'RFX2', 'KLF9', 'ZBTB17', 'LYL1', 'FOXP1', 'REL', 'GFI1', 'NFE2', 'ZNF217', 'NR4A2']	1162.28	29
['RREB1', 'SMAD3', 'ERG', 'FLI1', 'KLF6', 'E2F3', 'BHLHE40', 'ETV6', 'ELF1', 'ELF2', 'RUNX1', 'ARID3A', 'HMGA1', 'SOX4', 'RFX2', 'ZBTB7A', 'KLF3', 'RARA', 'SPI1', 'NFATC1', 'KLF9', 'STAT5A', 'ZBTB17', 'POU2F1', 'GFI1', 'ZNF217', 'NFE2', 'NR4A2', 'FOXP1', 'KLF7']	1162.27	30
['RREB1', 'SMAD3', 'ERG', 'FLI1', 'KLF6', 'E2F3', 'BHLHE40', 'ETV6', 'ELF1', 'ELF2', 'RUNX1', 'ARID3A', 'CIC', 'RFX2', 'SPI1', 'RARA', 'NFATC1', 'KLF3', 'ZBTB7A', 'CUX1', 'MEF2D', 'POU2F1', 'REL', 'ZNF217', 'NFE2', 'NR4A2', 'FOXP1', 'KLF7']	1162.14	28
['RREB1', 'SMAD3', 'ERG', 'FLI1', 'KLF6', 'E2F3', 'BHLHE40', 'ETV6', 'ELF1', 'ELF2', 'RUNX1', 'ARID3A', 'HMGA1', 'SOX4', 'BCL6', 'RARA', 'FOXP1', 'SPI1', 'NFATC1', 'KLF3', 'ZBTB7A', 'KLF7', 'KLF9', 'MEF2D', 'BCL11A', 'RUNX2', 'STAT5A']	1161.96	27
['RREB1', 'SMAD3', 'TGIF1', 'HMGA1', 'RUNX1', 'ZBTB17', 'BHLHE40', 'SPI1', 'KLF3', 'ETV6', 'FLI1', 'ELF2', 'KLF6', 'E2F3', 'RFX1', 'KLF9', 'ZBTB7A', 'GFI1', 'RARA', 'RFX2', 'NFE2', 'FOSL2', 'KLF2']	1161.78	23
['RREB1', 'SMAD3', 'ERG', 'FLI1', 'KLF6', 'E2F3', 'BHLHE40', 'ETV6', 'ELF1', 'ELF2', 'RUNX1', 'ARID3A', 'HMGA1', 'SOX4', 'BCL6', 'RARA', 'FOXP1', 'SPI1', 'NFATC1', 'MEF2C', 'POU2F1', 'ZBTB17', 'KLF9', 'BCL11A', 'STAT5A']	1161.76	25
['RREB1', 'SMAD3', 'ERG', 'FLI1', 'KLF6', 'XBP1', 'RUNX1', 'BHLHE40', 'ARID3A', 'ELF1', 'ETV6', 'ELF2', 'CIC', 'RFX2', 'STAT5A', 'KLF9', 'ZBTB17', 'SPI1', 'NFATC1', 'RARA', 'LYL1', 'ZBTB7A', 'GFI1', 'ZNF217', 'NFE2', 'RUNX2', 'KLF7', 'NR4A2']	1161.54	28
['RREB1', 'SMAD3', 'ERG', 'FLI1', 'KLF6', 'E2F3', 'BHLHE40', 'ETV6', 'ELF1', 'ELF2', 'RUNX1', 'ARID3A', 'HMGA1', 'SOX4', 'RFX2', 'ZBTB7A', 'KLF3', 'RARA', 'ZBTB16', 'MEF2D', 'POU2F1', 'KLF9', 'REL', 'BCL11A', 'FOXP1', 'KLF7']	1161.46	26
['RREB1', 'SMAD3', 'ERG', 'FLI1', 'ATF6B', 'RUNX1', 'BHLHE40', 'RFX1', 'ZBTB7A', 'ELF1', 'ETV6', 'ELF2', 'HMGA1', 'BCL6', 'FOXP1', 'SPI1', 'KLF3', 'RARA', 'E2F3', 'CUX1', 'MEF2D', 'REL', 'ZNF217', 'NR4A2']	1161.38	24
['RREB1', 'SMAD3', 'ERG', 'FLI1', 'KLF6', 'E2F3', 'BHLHE40', 'ETV6', 'ELF1', 'ELF2', 'RUNX1', 'ARID3A', 'CIC', 'RFX2', 'SPI1', 'RARA', 'NFATC1', 'KLF3', 'ZBTB7A', 'KLF9', 'REL', 'MEF2D', 'GFI1', 'ZNF217', 'NFE2', 'RUNX2', 'LYL1', 'FOXP1', 'KLF7', 'NR4A2']	1161.3	30
['RREB1', 'SMAD3', 'ERG', 'FLI1', 'KLF6', 'XBP1', 'RUNX1', 'BHLHE40', 'ARID3A', 'ELF1', 'ETV6', 'ELF2', 'HMGA1', 'SOX4', 'RFX2', 'CUX1', 'MEF2D', 'RUNX2', 'ZNF217', 'NFE2', 'FOS', 'MEF2C', 'FOSL2', 'JUNB', 'FOSB']	1161.28	25
['RREB1', 'SMAD3', 'ERG', 'FLI1', 'KLF6', 'E2F3', 'BHLHE40', 'ETV6', 'ELF1', 'ELF2', 'MAFK', 'ZBTB17', 'ZBTB7A', 'KLF9', 'REL', 'RFX2', 'SPI1', 'KLF3', 'RFX1', 'RARA', 'LYL1', 'RUNX2', 'FOXP1', 'BCL11A']	1161.25	24
['RREB1', 'SMAD3', 'ERG', 'FLI1', 'KLF6', 'E2F3', 'BHLHE40', 'ETV6', 'ELF1', 'ELF2', 'RUNX1', 'ARID3A', 'CIC', 'RFX2', 'SPI1', 'RARA', 'NFATC1', 'KLF3', 'ZBTB7A', 'KLF9', 'REL', 'ZBTB17', 'POU2F1', 'GFI1', 'ZNF217', 'NFE2', 'NR4A2', 'FOXP1', 'KLF7']	1161.17	29
['RREB1', 'SMAD3', 'ERG', 'FLI1', 'KLF6', 'XBP1', 'RUNX1', 'BHLHE40', 'ARID3A', 'ELF1', 'ETV6', 'ELF2', 'HMGA1', 'SOX4', 'ST18', 'RUNX2', 'ZBTB16', 'MEF2D', 'KLF7', 'NFE2', 'ZNF217', 'NR4A2']	1161.14	22
['RREB1', 'SMAD3', 'ERG', 'FLI1', 'KLF6', 'E2F3', 'BHLHE40', 'ETV6', 'ELF1', 'ELF2', 'RUNX1', 'ARID3A', 'HMGA1', 'SOX4', 'BCL6', 'RARA', 'HIVEP2', 'KLF9', 'BCL11A', 'ZBTB16', 'MEF2C', 'REL']	1161.14	22
['RREB1', 'SMAD3', 'ERG', 'FLI1', 'KLF6', 'XBP1', 'RUNX1', 'BHLHE40', 'RFX1', 'STAT5A', 'KLF9', 'ZBTB17', 'ELF1', 'RFX2', 'ETV6', 'ELF2', 'CIC', 'SPI1', 'RARA', 'LYL1', 'MEF2C', 'HIVEP2', 'BCL11A']	1161	23
['RREB1', 'SMAD3', 'TGIF1', 'HMGA1', 'RUNX1', 'ZBTB17', 'BHLHE40', 'SPI1', 'KLF3', 'ETV6', 'FLI1', 'ELF2', 'KLF6', 'E2F3', 'RFX1', 'KLF9', 'ZBTB7A', 'GFI1', 'RARA', 'RFX2', 'NFE2', 'FOXP1', 'KLF2']	1160.91	23
['RREB1', 'SMAD3', 'ERG', 'FLI1', 'KLF6', 'E2F3', 'TEF', 'HMGA1', 'RUNX1', 'RARA', 'ELF1', 'FOXP1', 'SPI1', 'KLF9', 'ETV6', 'NFATC1', 'ELF2', 'MEF2D', 'LYL1', 'KLF7', 'KLF3', 'ZBTB7A', 'NFE2', 'ZNF217', 'NR4A2']	1160.76	25
['RREB1', 'SMAD3', 'ERG', 'FLI1', 'ATF6B', 'RUNX1', 'BHLHE40', 'ARID3A', 'ELF1', 'ETV6', 'ELF2', 'HMGA1', 'SOX4', 'XBP1', 'MEF2D', 'RFX2', 'ZBTB7A', 'CUX1', 'ZNF217', 'NFE2', 'KLF2', 'RARA', 'ZBTB16', 'NR4A2']	1160.75	24
['RREB1', 'SMAD3', 'ERG', 'FLI1', 'KLF6', 'E2F3', 'BHLHE40', 'ETV6', 'ELF1', 'ELF2', 'RUNX1', 'RFX1', 'SPI1', 'RARA', 'KLF3', 'ZBTB7A', 'KLF9', 'ZBTB17', 'STAT5A', 'RFX2', 'LYL1', 'HMGA1', 'KLF2', 'FOXP1', 'BCL11A', 'RBPJ']	1160.46	26
['RREB1', 'SMAD3', 'ERG', 'FLI1', 'ATF6B', 'RUNX1', 'BHLHE40', 'RFX1', 'ZBTB7A', 'ELF1', 'ETV6', 'ELF2', 'HMGA1', 'RFX2', 'JUNB', 'CUX1', 'MEF2D', 'ZNF217', 'NFE2', 'XBP1', 'FOSB', 'FOS', 'FOSL2']	1160.43	23
['RREB1', 'SMAD3', 'ERG', 'FLI1', 'KLF6', 'E2F3', 'BHLHE40', 'ETV6', 'ELF1', 'ELF2', 'RUNX1', 'ARID3A', 'HMGA1', 'SOX4', 'BCL6', 'RARA', 'FOXP1', 'SPI1', 'NFATC1', 'MEF2C', 'RUNX2', 'MEF2D', 'CUX1', 'REL', 'ZNF217', 'NR4A2']	1160.38	26
['RREB1', 'SMAD3', 'ERG', 'FLI1', 'ATF6B', 'RUNX1', 'BHLHE40', 'RFX1', 'ZBTB7A', 'ELF1', 'ETV6', 'ELF2', 'HMGA1', 'BCL6', 'FOXP1', 'SPI1', 'KLF3', 'RARA', 'E2F3', 'KLF9', 'ZBTB17', 'REL', 'GFI1', 'ZNF217', 'NR4A2']	1160.28	25
['RREB1', 'SMAD3', 'ERG', 'FLI1', 'ATF6B', 'RUNX1', 'BHLHE40', 'RFX1', 'ZBTB7A', 'FOXO3', 'ZBTB17', 'SPI1', 'STAT5A', 'KLF9', 'RARA', 'FOS', 'KLF3', 'E2F3']	1160.28	18
['RREB1', 'SMAD3', 'ERG', 'FLI1', 'ATF6B', 'RUNX1', 'BHLHE40', 'ARID3A', 'ELF1', 'ETV6', 'ELF2', 'HMGA1', 'SOX4', 'E2F3', 'KLF3', 'SPI1', 'ZBTB7A', 'RARA', 'NFATC1', 'RFX2', 'KLF9', 'MEF2D', 'BCL11A', 'FOXP1', 'LYL1', 'STAT5A', 'KLF2']	1160.26	27
['RREB1', 'SMAD3', 'ERG', 'FLI1', 'ATF6B', 'RUNX1', 'BHLHE40', 'ARID3A', 'ELF1', 'ETV6', 'ELF2', 'CIC', 'RFX2', 'ZBTB7A', 'SPI1', 'RARA', 'NFATC1', 'KLF3', 'E2F3', 'KLF9', 'ZBTB17', 'LYL1', 'FOSL2', 'GFI1', 'ZNF217', 'NFE2', 'STAT5A', 'KLF2']	1160.14	28
['RREB1', 'SMAD3', 'ERG', 'FLI1', 'KLF6', 'E2F3', 'BHLHE40', 'ETV6', 'ELF1', 'ELF2', 'RUNX1', 'RFX1', 'SPI1', 'RARA', 'KLF3', 'ZBTB7A', 'KLF9', 'ZBTB17', 'REL', 'RUNX2', 'FOXP1', 'BCL6', 'HMGA1', 'BCL11A', 'RBPJ']	1159.88	25
['RREB1', 'SMAD3', 'ERG', 'FLI1', 'ATF6B', 'RUNX1', 'BHLHE40', 'RFX1', 'ZBTB7A', 'ELF1', 'ETV6', 'ELF2', 'CIC', 'RFX2', 'JUNB', 'CUX1', 'MEF2D', 'ZNF217', 'NFE2', 'REL', 'E2F3', 'FOSB', 'FOS', 'FOSL2']	1159.88	24
['RREB1', 'SMAD3', 'ERG', 'FLI1', 'ATF6B', 'RUNX1', 'BHLHE40', 'RFX1', 'ZBTB7A', 'ELF1', 'ETV6', 'ELF2', 'HMGA1', 'RFX2', 'SPI1', 'RARA', 'KLF3', 'E2F3', 'KLF9', 'MEF2D', 'GFI1', 'ZNF217', 'NFE2', 'LYL1', 'FOXP1', 'NR4A2', 'STAT5A', 'KLF2']	1159.5	28
['RREB1', 'SMAD3', 'ERG', 'FLI1', 'ATF6B', 'RUNX1', 'BHLHE40', 'ARID3A', 'ELF1', 'ETV6', 'ELF2', 'HMGA1', 'SOX4', 'E2F3', 'KLF3', 'ZBTB16', 'MEF2D', 'BCL11A', 'FOXP1', 'RARA', 'ZBTB7A', 'RFX2', 'CUX1', 'REL']	1159.42	24
['RREB1', 'SMAD3', 'ERG', 'FLI1', 'KLF6', 'E2F3', 'BHLHE40', 'ETV6', 'ELF1', 'ELF2', 'RUNX1', 'ARID3A', 'HMGA1', 'SOX4', 'RFX2', 'ZBTB7A', 'KLF3', 'FOSB', 'FOS', 'ZNF217', 'NFE2', 'POU2F1', 'ZBTB16', 'MEF2D', 'CUX1', 'REL', 'FOSL2']	1159.41	27
['RREB1', 'SMAD3', 'ERG', 'FLI1', 'KLF6', 'E2F3', 'BHLHE40', 'ETV6', 'ELF1', 'ELF2', 'RUNX1', 'ARID3A', 'HMGA1', 'SOX4', 'BCL6', 'RARA', 'FOXP1', 'SPI1', 'NFATC1', 'MEF2C', 'RUNX2', 'ZBTB17', 'KLF9', 'GFI1', 'ZNF217', 'NR4A2', 'REL']	1159.41	27
['RREB1', 'SMAD3', 'ERG', 'FLI1', 'KLF6', 'XBP1', 'RUNX1', 'BHLHE40', 'RFX1', 'CUX1', 'MEF2D', 'ELF1', 'RFX2', 'ETV6', 'ELF2', 'JUNB', 'RUNX2', 'FOS', 'ZNF217', 'FOSB', 'NFE2', 'FOSL2', 'HMGA1', 'MEF2C']	1159.29	24
['RREB1', 'SMAD3', 'ERG', 'FLI1', 'ATF6B', 'RUNX1', 'BHLHE40', 'ARID3A', 'ELF1', 'ETV6', 'ELF2', 'HMGA1', 'SOX4', 'E2F3', 'KLF3', 'ZBTB16', 'MEF2D', 'BCL11A', 'FOXP1', 'ST18']	1159.25	20
['RREB1', 'SMAD3', 'ERG', 'FLI1', 'ATF6B', 'RUNX1', 'BHLHE40', 'RFX1', 'ZBTB7A', 'ELF1', 'ETV6', 'ELF2', 'CIC', 'RFX2', 'JUNB', 'KLF9', 'ZBTB17', 'STAT5A', 'FOS', 'ZNF217', 'FOSB', 'FOSL2', 'NFE2', 'XBP1']	1159.25	24
['RREB1', 'SMAD3', 'ERG', 'FLI1', 'KLF6', 'E2F3', 'BHLHE40', 'ETV6', 'ELF1', 'ELF2', 'RUNX1', 'ARID3A', 'SP3', 'ZBTB17', 'SPI1', 'CIC', 'KLF9', 'BCL11A', 'NFATC1', 'RARA', 'HIVEP2', 'KLF3', 'ZBTB7A', 'KLF2']	1159.17	24
['RREB1', 'SMAD3', 'ERG', 'FLI1', 'ATF6B', 'RUNX1', 'BHLHE40', 'ARID3A', 'ELF1', 'ETV6', 'ELF2', 'HMGA1', 'SOX4', 'E2F3', 'KLF3', 'ZBTB16', 'MEF2D', 'ZNF217', 'NR4A2', 'ZBTB7A', 'BCL6', 'FOXP1', 'RARA', 'KLF9', 'REL']	1159.08	25
['RREB1', 'SMAD3', 'ERG', 'FLI1', 'ATF6B', 'RUNX1', 'BHLHE40', 'ARID3A', 'ELF1', 'ETV6', 'ELF2', 'CIC', 'RFX2', 'ZBTB7A', 'SPI1', 'RARA', 'NFATC1', 'XBP1', 'ZBTB17', 'KLF9', 'STAT5A', 'BCL11A', 'LYL1', 'KLF2']	1159.04	24
['RREB1', 'SMAD3', 'ERG', 'FLI1', 'KLF6', 'E2F3', 'BHLHE40', 'ETV6', 'ELF1', 'ELF2', 'RUNX1', 'ARID3A', 'HMGA1', 'SOX4', 'BCL6', 'RARA', 'FOXP1', 'ZBTB16', 'MEF2D', 'POU2F1', 'MEF2C', 'KLF9', 'STAT5A', 'ZNF217', 'NR4A2']	1159	25
['RREB1', 'SMAD3', 'ERG', 'FLI1', 'KLF6', 'E2F3', 'BHLHE40', 'ETV6', 'ELF1', 'ELF2', 'RUNX1', 'RFX1', 'JUNB', 'RFX2', 'RUNX2', 'CUX1', 'MEF2D', 'REL', 'ZNF217', 'NFE2', 'CIC', 'MEF2C', 'FOSB', 'FOS', 'FOSL2']	1158.8	25
['RREB1', 'SMAD3', 'ERG', 'FLI1', 'KLF6', 'E2F3', 'BHLHE40', 'ETV6', 'ELF1', 'ELF2', 'RUNX1', 'ARID3A', 'HMGA1', 'SOX4', 'RFX2', 'ZBTB7A', 'KLF3', 'RARA', 'SPI1', 'NFATC1', 'CUX1', 'MEF2D', 'POU2F1', 'REL', 'ZNF217', 'NFE2', 'NR4A2', 'FOXP1', 'KLF7']	1158.79	29
['RREB1', 'SMAD3', 'ERG', 'FLI1', 'KLF6', 'E2F3', 'BHLHE40', 'ETV6', 'ELF1', 'ELF2', 'RUNX1', 'ARID3A', 'HMGA1', 'SOX4', 'RFX2', 'ZBTB7A', 'KLF3', 'RARA', 'ZBTB16', 'MEF2D', 'POU2F1', 'CUX1', 'KLF2', 'FOXP1', 'NFE2', 'ZNF217', 'NR4A2']	1158.74	27
['RREB1', 'SMAD3', 'ERG', 'FLI1', 'ATF6B', 'RUNX1', 'BHLHE40', 'ARID3A', 'ELF1', 'ETV6', 'ELF2', 'HMGA1', 'SOX4', 'XBP1', 'MEF2D', 'RFX2', 'ZBTB7A', 'CUX1', 'ZNF217', 'NFE2', 'FOS', 'FOSL2', 'ZBTB16', 'FOSB']	1158.71	24
['RREB1', 'SMAD3', 'ERG', 'FLI1', 'ATF6B', 'RUNX1', 'BHLHE40', 'RFX1', 'ZBTB7A', 'ELF1', 'ETV6', 'ELF2', 'CIC', 'RFX2', 'SPI1', 'RARA', 'KLF3', 'E2F3', 'KLF9', 'ZBTB17', 'LYL1', 'FOSL2', 'GFI1', 'ZNF217', 'NFE2', 'STAT5A', 'KLF2']	1158.7	27
['RREB1', 'SMAD3', 'ERG', 'FLI1', 'KLF6', 'XBP1', 'RUNX1', 'BHLHE40', 'ARID3A', 'ELF1', 'ETV6', 'ELF2', 'HMGA1', 'SOX4', 'RFX2', 'STAT5A', 'KLF9', 'MEF2C', 'HIVEP2', 'BCL11A', 'RARA', 'ZBTB17', 'SPI1', 'NFATC1', 'LYL1']	1158.68	25
['RREB1', 'SMAD3', 'ERG', 'FLI1', 'ATF6B', 'RUNX1', 'BHLHE40', 'RFX1', 'ZBTB7A', 'ELF1', 'ETV6', 'ELF2', 'HMGA1', 'BCL6', 'FOXP1', 'SPI1', 'KLF3', 'RARA', 'E2F3', 'KLF9', 'MEF2D', 'BCL11A', 'STAT5A', 'KLF2']	1158.58	24
['RREB1', 'SMAD3', 'ERG', 'FLI1', 'KLF6', 'XBP1', 'RUNX1', 'TEF', 'LYL1', 'SPI1', 'KLF9', 'HMGA1', 'ETV6', 'NFATC1', 'RARA', 'ELF2', 'ELF1', 'ZBTB17', 'MEF2C', 'BCL11A']	1158.35	20
['RREB1', 'SMAD3', 'ERG', 'FLI1', 'ATF6B', 'RUNX1', 'TEF', 'HMGA1', 'RARA', 'ELF1', 'SPI1', 'KLF9', 'ETV6', 'NFATC1', 'ELF2', 'ZBTB7A', 'ZBTB17', 'XBP1', 'LYL1', 'NFE2', 'ZNF217', 'NR4A2']	1158.27	22
['RREB1', 'SMAD3', 'ERG', 'FLI1', 'KLF6', 'XBP1', 'RUNX1', 'BHLHE40', 'ARID3A', 'ELF1', 'ETV6', 'ELF2', 'HMGA1', 'SOX4', 'RFX2', 'STAT5A', 'KLF9', 'ZBTB7A', 'ZBTB17', 'SPI1', 'NFATC1', 'RARA', 'LYL1', 'GFI1', 'ZNF217', 'NFE2', 'RUNX2', 'KLF7', 'NR4A2']	1158.21	29
['RREB1', 'SMAD3', 'ERG', 'FLI1', 'KLF6', 'XBP1', 'RUNX1', 'BHLHE40', 'RFX1', 'STAT5A', 'KLF9', 'ZBTB17', 'ELF1', 'RFX2', 'ETV6', 'ELF2', 'CIC', 'JUNB', 'RUNX2', 'FOS', 'ZNF217', 'FOSB', 'NFE2', 'FOSL2', 'MEF2C']	1158.2	25
['RREB1', 'SMAD3', 'ERG', 'FLI1', 'KLF6', 'E2F3', 'BHLHE40', 'ETV6', 'ELF1', 'ELF2', 'RUNX1', 'ARID3A', 'HMGA1', 'SOX4', 'RFX2', 'ZBTB7A', 'KLF3', 'RARA', 'SPI1', 'NFATC1', 'KLF9', 'REL', 'MEF2D', 'GFI1', 'ZNF217', 'NFE2', 'RUNX2', 'LYL1', 'FOXP1', 'KLF7', 'NR4A2']	1158.19	31
['RREB1', 'SMAD3', 'ERG', 'FLI1', 'KLF6', 'E2F3', 'BHLHE40', 'ETV6', 'ELF1', 'ELF2', 'RUNX1', 'ARID3A', 'CIC', 'RFX2', 'JUNB', 'CUX1', 'MEF2D', 'REL', 'ZNF217', 'NFE2', 'POU2F1', 'MEF2C', 'FOSB', 'FOS', 'FOSL2']	1158	25
['RREB1', 'SMAD3', 'ERG', 'FLI1', 'KLF6', 'E2F3', 'BHLHE40', 'ETV6', 'ELF1', 'ELF2', 'MAFK', 'ZBTB17', 'ZBTB7A', 'KLF9', 'KLF2', 'SPI1', 'KLF3', 'RFX1', 'RARA', 'RFX2', 'LYL1', 'FOXP1', 'BCL11A']	1158	23
['RREB1', 'SMAD3', 'ERG', 'FLI1', 'KLF6', 'E2F3', 'BHLHE40', 'ETV6', 'ELF1', 'ELF2', 'RUNX1', 'ARID3A', 'HMGA1', 'SOX4', 'RFX2', 'ZBTB7A', 'KLF3', 'RARA', 'SPI1', 'NFATC1', 'KLF9', 'REL', 'ZBTB17', 'POU2F1', 'GFI1', 'ZNF217', 'NFE2', 'NR4A2', 'FOXP1', 'KLF7']	1157.97	30
['RREB1', 'SMAD3', 'ERG', 'FLI1', 'KLF6', 'E2F3', 'BHLHE40', 'ETV6', 'ELF1', 'ELF2', 'RUNX1', 'ARID3A', 'HMGA1', 'SOX4', 'RFX2', 'ZBTB7A', 'KLF3', 'FOSB', 'FOS', 'ZNF217', 'NFE2', 'POU2F1', 'ZBTB16', 'MEF2D', 'CUX1', 'REL', 'NR4A2']	1157.85	27
['RREB1', 'SMAD3', 'ERG', 'FLI1', 'KLF6', 'XBP1', 'RUNX1', 'BHLHE40', 'ARID3A', 'ELF1', 'ETV6', 'ELF2', 'HMGA1', 'SOX4', 'RFX2', 'CUX1', 'MEF2D', 'RUNX2', 'ZNF217', 'NFE2', 'FOS', 'MEF2C', 'FOSL2', 'ZBTB16', 'FOSB']	1157.68	25
['RREB1', 'SMAD3', 'ERG', 'FLI1', 'KLF6', 'E2F3', 'BHLHE40', 'ETV6', 'HLX', 'RUNX1', 'ARID3A', 'SPI1', 'SOX4', 'KLF9', 'NFATC1', 'MEF2D', 'FOXP1', 'POU2F1', 'KLF3', 'ZBTB7A', 'KLF2', 'ZNF217']	1157.64	22
['RREB1', 'SMAD3', 'ERG', 'FLI1', 'KLF6', 'E2F3', 'BHLHE40', 'ETV6', 'ELF1', 'ELF2', 'RUNX1', 'RFX1', 'SPI1', 'RARA', 'KLF3', 'ZBTB7A', 'KLF9', 'ZBTB17', 'SP3', 'CIC', 'BCL11A', 'KLF2', 'HIVEP2']	1157.43	23
['RREB1', 'SMAD3', 'ERG', 'FLI1', 'ATF6B', 'RUNX1', 'BHLHE40', 'RFX1', 'ZBTB7A', 'ELF1', 'ETV6', 'ELF2', 'CIC', 'RFX2', 'SPI1', 'RARA', 'XBP1', 'ZBTB17', 'KLF9', 'STAT5A', 'BCL11A', 'LYL1', 'KLF2']	1157.3	23
['RREB1', 'SMAD3', 'ERG', 'FLI1', 'KLF6', 'E2F3', 'BHLHE40', 'ETV6', 'ELF1', 'ELF2', 'RUNX1', 'ARID3A', 'HMGA1', 'SOX4', 'BCL6', 'RARA', 'FOXP1', 'SPI1', 'NFATC1', 'KLF3', 'ZBTB7A', 'KLF7', 'KLF9', 'MEF2D', 'BCL11A', 'RUNX2', 'REL']	1157.19	27
['RREB1', 'SMAD3', 'ERG', 'FLI1', 'ATF6B', 'RUNX1', 'TEF', 'HMGA1', 'RARA', 'ELF1', 'SPI1', 'KLF9', 'ETV6', 'NFATC1', 'ELF2', 'ZBTB7A', 'MEF2D', 'XBP1', 'LYL1', 'BCL11A']	1157	20
['RREB1', 'SMAD3', 'ERG', 'FLI1', 'ATF6B', 'RUNX1', 'BHLHE40', 'ARID3A', 'ELF1', 'ETV6', 'ELF2', 'HMGA1', 'SOX4', 'XBP1', 'MEF2D', 'RFX2', 'ZBTB7A', 'CUX1', 'ZNF217', 'NFE2', 'FOS', 'NR4A2', 'ZBTB16', 'FOSB']	1156.96	24
['RREB1', 'SMAD3', 'ERG', 'FLI1', 'ATF6B', 'RUNX1', 'BHLHE40', 'ARID3A', 'ELF1', 'ETV6', 'ELF2', 'HMGA1', 'SOX4', 'E2F3', 'KLF3', 'SPI1', 'ZBTB7A', 'RARA', 'NFATC1', 'RFX2', 'KLF9', 'ZBTB17', 'LYL1', 'FOSL2', 'GFI1', 'ZNF217', 'NFE2', 'STAT5A', 'KLF2']	1156.86	29
['RREB1', 'SMAD3', 'ERG', 'FLI1', 'KLF6', 'E2F3', 'BHLHE40', 'ETV6', 'ELF1', 'ELF2', 'RUNX1', 'ARID3A', 'CIC', 'RFX2', 'SPI1', 'RARA', 'NFATC1', 'KLF3', 'ZBTB7A', 'KLF9', 'STAT5A', 'ZBTB17', 'LYL1', 'FOXP1', 'KLF7', 'RUNX2', 'GFI1', 'NFE2', 'ZNF217', 'NR4A2']	1156.77	30
['RREB1', 'SMAD3', 'ERG', 'FLI1', 'KLF6', 'E2F3', 'BHLHE40', 'ETV6', 'ELF1', 'ELF2', 'RUNX1', 'ARID3A', 'HMGA1', 'SOX4', 'BCL6', 'RARA', 'FOXP1', 'SPI1', 'NFATC1', 'MEF2C', 'POU2F1', 'ZBTB17', 'KLF9', 'BCL11A', 'REL']	1156.6	25
['RREB1', 'SMAD3', 'TGIF1', 'HMGA1', 'RUNX1', 'ZBTB17', 'BHLHE40', 'SPI1', 'KLF3', 'ETV6', 'FLI1', 'ELF2', 'KLF6', 'E2F3', 'ARID3A', 'SOX4', 'KLF9', 'ZBTB7A', 'FOSB', 'RFX2', 'REL', 'FOS', 'RUNX2', 'NFE2', 'FOSL2']	1156.36	25
['RREB1', 'SMAD3', 'ERG', 'FLI1', 'ATF6B', 'RUNX1', 'BHLHE40', 'RFX1', 'ZBTB7A', 'ELF1', 'ETV6', 'ELF2', 'HMGA1', 'RFX2', 'SPI1', 'RARA', 'XBP1', 'ZBTB17', 'KLF9', 'STAT5A', 'GFI1', 'ZNF217', 'NFE2', 'LYL1', 'KLF2', 'FOSL2']	1156.27	26
['RREB1', 'SMAD3', 'ERG', 'FLI1', 'ATF6B', 'RUNX1', 'BHLHE40', 'ARID3A', 'ELF1', 'ETV6', 'ELF2', 'HMGA1', 'SOX4', 'E2F3', 'KLF3', 'ZBTB16', 'MEF2D', 'ZNF217', 'FOSL2', 'RFX2', 'ZBTB7A', 'NFE2', 'CUX1', 'REL', 'FOS', 'FOSB']	1156	26
['RREB1', 'SMAD3', 'ERG', 'FLI1', 'KLF6', 'XBP1', 'RUNX1', 'BHLHE40', 'ARID3A', 'ELF1', 'ETV6', 'ELF2', 'HMGA1', 'SOX4', 'RFX2', 'CUX1', 'MEF2D', 'RUNX2', 'ZNF217', 'NFE2', 'FOS', 'MEF2C', 'NR4A2', 'ZBTB16', 'FOSB']	1156	25
['RREB1', 'SMAD3', 'ERG', 'FLI1', 'KLF6', 'E2F3', 'BHLHE40', 'ETV6', 'ELF1', 'ELF2', 'RUNX1', 'ARID3A', 'HMGA1', 'SOX4', 'RFX2', 'ZBTB7A', 'KLF3', 'RARA', 'ZBTB16', 'MEF2D', 'RUNX2', 'CUX1', 'REL', 'ZNF217', 'NFE2', 'NR4A2', 'FOXP1', 'KLF7']	1155.93	28
['RREB1', 'SMAD3', 'ERG', 'FLI1', 'KLF6', 'E2F3', 'BHLHE40', 'FOXO3', 'RARA', 'ZBTB17', 'SPI1', 'KLF9', 'FOS', 'MEF2C', 'STAT5A', 'RUNX1', 'NFATC1', 'ARID3A', 'POU2F1']	1155.42	19
['RREB1', 'SMAD3', 'ERG', 'FLI1', 'KLF6', 'XBP1', 'RUNX1', 'TEF', 'LYL1', 'SPI1', 'KLF9', 'HMGA1', 'ETV6', 'NFATC1', 'RARA', 'ELF2', 'ELF1', 'ZBTB17', 'KLF7', 'ZBTB7A', 'NFE2', 'ZNF217', 'NR4A2']	1155.39	23
['RREB1', 'SMAD3', 'ERG', 'FLI1', 'ATF6B', 'RUNX1', 'BHLHE40', 'ARID3A', 'ELF1', 'ETV6', 'ELF2', 'HMGA1', 'SOX4', 'E2F3', 'KLF3', 'ZBTB16', 'MEF2D', 'ZNF217', 'NR4A2', 'ZBTB7A', 'RFX2', 'NFE2', 'CUX1', 'KLF2', 'FOXP1', 'RARA']	1155.31	26
['RREB1', 'SMAD3', 'ERG', 'FLI1', 'ATF6B', 'RUNX1', 'BHLHE40', 'ARID3A', 'ELF1', 'ETV6', 'ELF2', 'HMGA1', 'SOX4', 'XBP1', 'ZBTB17', 'STAT5A', 'RFX2', 'KLF9', 'ZBTB7A', 'SPI1', 'NFATC1', 'RARA', 'BCL11A', 'LYL1', 'KLF2']	1155.28	25
['RREB1', 'SMAD3', 'ERG', 'FLI1', 'KLF6', 'E2F3', 'BHLHE40', 'ETV6', 'ELF1', 'ELF2', 'RUNX1', 'ARID3A', 'HMGA1', 'SOX4', 'ST18', 'RUNX2', 'ZBTB16', 'MEF2D', 'KLF3', 'ZNF217', 'NR4A2', 'NFE2', 'FOXP1', 'KLF7']	1155.21	24
['RREB1', 'SMAD3', 'ERG', 'FLI1', 'KLF6', 'E2F3', 'BHLHE40', 'ETV6', 'ELF1', 'ELF2', 'MAFK', 'ZBTB17', 'ZBTB7A', 'KLF9', 'REL', 'RFX2', 'SPI1', 'KLF3', 'KLF7', 'FOXP1', 'LYL1', 'RUNX2', 'RARA', 'NFE2', 'ZNF217', 'NR4A2']	1154.69	26
['RREB1', 'SMAD3', 'ERG', 'FLI1', 'ATF6B', 'RUNX1', 'BHLHE40', 'ARID3A', 'ELF1', 'ETV6', 'ELF2', 'HMGA1', 'SOX4', 'E2F3', 'KLF3', 'SPI1', 'ZBTB7A', 'RARA', 'NFATC1', 'BCL6', 'FOXP1', 'KLF9', 'MEF2D', 'GFI1', 'ZNF217', 'NR4A2', 'REL']	1154.67	27
['RREB1', 'SMAD3', 'ERG', 'FLI1', 'ATF6B', 'RUNX1', 'BHLHE40', 'RFX1', 'ZBTB7A', 'ELF1', 'ETV6', 'ELF2', 'HMGA1', 'RFX2', 'SPI1', 'RARA', 'XBP1', 'ZBTB17', 'KLF9', 'STAT5A', 'GFI1', 'ZNF217', 'NFE2', 'LYL1', 'KLF2', 'NR4A2']	1154.65	26
['RREB1', 'SMAD3', 'ERG', 'FLI1', 'KLF6', 'E2F3', 'BHLHE40', 'ETV6', 'ELF1', 'ELF2', 'RUNX1', 'ARID3A', 'HMGA1', 'SOX4', 'BCL6', 'RARA', 'FOXP1', 'SPI1', 'NFATC1', 'MEF2C', 'POU2F1', 'MEF2D', 'KLF9', 'GFI1', 'ZNF217', 'NR4A2', 'STAT5A']	1154.59	27
['RREB1', 'SMAD3', 'ERG', 'FLI1', 'ATF6B', 'RUNX1', 'TEF', 'HMGA1', 'RARA', 'ELF1', 'SPI1', 'KLF9', 'ETV6', 'NFATC1', 'ELF2', 'ZBTB7A', 'MEF2D', 'FOXP1', 'KLF3', 'E2F3', 'BCL6', 'ZNF217', 'NR4A2']	1154.57	23
['RREB1', 'SMAD3', 'ERG', 'FLI1', 'KLF6', 'E2F3', 'BHLHE40', 'ETV6', 'ELF1', 'ELF2', 'RUNX1', 'ARID3A', 'HMGA1', 'SOX4', 'ST18', 'POU2F1', 'ZBTB16', 'MEF2D', 'MEF2C', 'BCL11A', 'FOXP1']	1154.52	21
['RREB1', 'SMAD3', 'ERG', 'FLI1', 'KLF6', 'E2F3', 'BHLHE40', 'ETV6', 'ELF1', 'ELF2', 'RUNX1', 'ARID3A', 'HMGA1', 'SOX4', 'RFX2', 'MEF2C', 'REL', 'CUX1', 'MEF2D', 'POU2F1', 'ZNF217', 'NFE2', 'FOS', 'FOSL2', 'JUNB', 'FOSB']	1154.42	26
['RREB1', 'SMAD3', 'ERG', 'FLI1', 'KLF6', 'E2F3', 'BHLHE40', 'ETV6', 'ELF1', 'ELF2', 'RUNX1', 'ARID3A', 'HMGA1', 'SOX4', 'ST18', 'POU2F1', 'SPI1', 'ZBTB17', 'KLF3', 'BCL11A', 'FOXP1', 'KLF7']	1154.41	22
['RREB1', 'SMAD3', 'ERG', 'FLI1', 'ATF6B', 'RUNX1', 'BHLHE40', 'ARID3A', 'ELF1', 'ETV6', 'ELF2', 'HMGA1', 'SOX4', 'E2F3', 'KLF3', 'ZBTB16', 'MEF2D', 'ZNF217', 'NR4A2', 'ZBTB7A', 'RFX2', 'NFE2', 'CUX1', 'REL', 'FOSB', 'FOS']	1154.38	26
['RREB1', 'SMAD3', 'ERG', 'FLI1', 'ATF6B', 'RUNX1', 'BHLHE40', 'ARID3A', 'ELF1', 'ETV6', 'ELF2', 'CIC', 'RFX2', 'ZBTB7A', 'SPI1', 'RARA', 'NFATC1', 'XBP1', 'MEF2D', 'KLF2', 'LYL1', 'KLF9', 'STAT5A', 'GFI1', 'NFE2', 'ZNF217', 'FOSL2']	1154.33	27
['RREB1', 'SMAD3', 'ERG', 'FLI1', 'KLF6', 'E2F3', 'BHLHE40', 'ETV6', 'HLX', 'RUNX1', 'ARID3A', 'SPI1', 'SOX4', 'KLF9', 'NFATC1', 'MEF2D', 'FOXP1', 'RUNX2', 'REL', 'KLF7', 'ZBTB7A', 'KLF3', 'ZNF217']	1154.26	23
['RREB1', 'SMAD3', 'TGIF1', 'HMGA1', 'RUNX1', 'ZBTB17', 'BHLHE40', 'SPI1', 'KLF3', 'ETV6', 'FLI1', 'ELF2', 'KLF6', 'E2F3', 'RFX1', 'KLF9', 'ZBTB7A', 'FOSB', 'RFX2', 'REL', 'FOS', 'RUNX2', 'NFE2', 'FOSL2']	1154.17	24
['RREB1', 'SMAD3', 'ERG', 'FLI1', 'KLF6', 'E2F3', 'BHLHE40', 'ETV6', 'ELF1', 'ELF2', 'RUNX1', 'ARID3A', 'HMGA1', 'SOX4', 'RFX2', 'MEF2C', 'REL', 'CUX1', 'MEF2D', 'POU2F1', 'BCL11A', 'FOXP1', 'RARA', 'ZBTB16']	1153.96	24
['RREB1', 'SMAD3', 'ERG', 'FLI1', 'KLF6', 'XBP1', 'RUNX1', 'TEF', 'LYL1', 'SPI1', 'KLF9', 'HMGA1', 'ETV6', 'NFATC1', 'RARA', 'ELF2', 'ELF1', 'MEF2D', 'KLF7', 'ZBTB7A', 'BCL11A']	1153.9	21
['RREB1', 'SMAD3', 'ERG', 'FLI1', 'KLF6', 'E2F3', 'BHLHE40', 'ETV6', 'ELF1', 'ELF2', 'RUNX1', 'ARID3A', 'HMGA1', 'SOX4', 'BCL6', 'RARA', 'FOXP1', 'ZBTB16', 'MEF2D', 'POU2F1', 'MEF2C', 'KLF9', 'REL', 'ZNF217', 'NR4A2']	1153.84	25
['RREB1', 'SMAD3', 'ERG', 'FLI1', 'KLF6', 'E2F3', 'BHLHE40', 'ETV6', 'ELF1', 'ELF2', 'RUNX1', 'ARID3A', 'HMGA1', 'SOX4', 'ST18', 'POU2F1', 'ZBTB16', 'MEF2D', 'KLF3', 'ZNF217', 'NR4A2', 'NFE2', 'FOSB', 'FOS']	1153.83	24
['RREB1', 'SMAD3', 'ERG', 'FLI1', 'KLF6', 'E2F3', 'BHLHE40', 'ETV6', 'ELF1', 'ELF2', 'RUNX1', 'ARID3A', 'HMGA1', 'SOX4', 'RFX2', 'ZBTB7A', 'KLF3', 'RARA', 'SPI1', 'NFATC1', 'KLF9', 'STAT5A', 'ZBTB17', 'LYL1', 'FOXP1', 'KLF7', 'RUNX2', 'GFI1', 'NFE2', 'ZNF217', 'NR4A2']	1153.81	31
['RREB1', 'SMAD3', 'ERG', 'FLI1', 'ATF6B', 'RUNX1', 'BHLHE40', 'RFX1', 'ZBTB7A', 'ELF1', 'ETV6', 'ELF2', 'HMGA1', 'RFX2', 'SPI1', 'RARA', 'KLF3', 'E2F3', 'KLF9', 'ZBTB17', 'LYL1', 'FOXP1', 'REL', 'BCL11A', 'RBPJ']	1153.68	25
['RREB1', 'SMAD3', 'ERG', 'FLI1', 'KLF6', 'E2F3', 'BHLHE40', 'ETV6', 'ELF1', 'ELF2', 'MAFK', 'ZBTB17', 'ZBTB7A', 'KLF9', 'REL', 'BCL6', 'SPI1', 'KLF3', 'RARA', 'FOXP1', 'RUNX2', 'RFX1', 'ZNF217', 'NR4A2']	1153.42	24
['RREB1', 'SMAD3', 'ERG', 'FLI1', 'KLF6', 'E2F3', 'BHLHE40', 'ETV6', 'HLX', 'RUNX1', 'ARID3A', 'SPI1', 'SOX4', 'KLF9', 'NFATC1', 'ZBTB17', 'FOXP1', 'POU2F1', 'MEF2C', 'REL', 'ZNF217']	1153.29	21
['RREB1', 'SMAD3', 'ERG', 'FLI1', 'ATF6B', 'RUNX1', 'BHLHE40', 'ARID3A', 'ELF1', 'ETV6', 'ELF2', 'CIC', 'RFX2', 'ZBTB7A', 'SPI1', 'RARA', 'NFATC1', 'XBP1', 'MEF2D', 'KLF2', 'LYL1', 'KLF9', 'STAT5A', 'GFI1', 'NFE2', 'ZNF217', 'NR4A2']	1152.78	27
['RREB1', 'SMAD3', 'ERG', 'FLI1', 'ATF6B', 'RUNX1', 'BHLHE40', 'RFX1', 'ZBTB7A', 'ELF1', 'ETV6', 'ELF2', 'CIC', 'RFX2', 'SPI1', 'RARA', 'XBP1', 'MEF2D', 'KLF2', 'LYL1', 'KLF9', 'STAT5A', 'GFI1', 'NFE2', 'ZNF217', 'FOSL2']	1152.62	26
['RREB1', 'SMAD3', 'ERG', 'FLI1', 'ATF6B', 'RUNX1', 'TEF', 'HMGA1', 'RARA', 'ELF1', 'SPI1', 'KLF9', 'ETV6', 'NFATC1', 'ELF2', 'ZBTB7A', 'ZBTB17', 'FOXP1', 'KLF3', 'E2F3', 'LYL1', 'NFE2', 'ZNF217', 'NR4A2']	1152.58	24
['RREB1', 'SMAD3', 'ERG', 'FLI1', 'KLF6', 'E2F3', 'BHLHE40', 'ETV6', 'ELF1', 'ELF2', 'RUNX1', 'ARID3A', 'CIC', 'RFX2', 'SPI1', 'RARA', 'NFATC1', 'KLF3', 'ZBTB7A', 'KLF9', 'REL', 'ZBTB17', 'LYL1', 'RUNX2', 'FOXP1', 'KLF7', 'GFI1', 'NFE2', 'ZNF217', 'NR4A2']	1152.47	30
['RREB1', 'SMAD3', 'ERG', 'FLI1', 'KLF6', 'XBP1', 'RUNX1', 'BHLHE40', 'ARID3A', 'ELF1', 'ETV6', 'ELF2', 'CIC', 'RFX2', 'STAT5A', 'KLF9', 'ZBTB17', 'SPI1', 'NFATC1', 'RARA', 'LYL1', 'ZBTB7A', 'BCL11A', 'HIVEP2', 'KLF2']	1152.44	25
['RREB1', 'SMAD3', 'ERG', 'FLI1', 'KLF6', 'XBP1', 'MAFK', 'ZBTB17', 'BHLHE40', 'ZBTB7A', 'KLF9', 'ELF1', 'RFX2', 'ETV6', 'ELF2', 'JUNB', 'RFX1', 'RUNX2', 'FOS', 'FOSB', 'ZNF217', 'NFE2', 'FOSL2']	1152.13	23
['RREB1', 'SMAD3', 'ERG', 'FLI1', 'KLF6', 'E2F3', 'TEF', 'HMGA1', 'RUNX1', 'RARA', 'ELF1', 'FOXP1', 'SPI1', 'KLF9', 'ETV6', 'NFATC1', 'ELF2', 'MEF2D', 'BCL6', 'KLF7', 'KLF3', 'ZBTB7A', 'ZNF217', 'NR4A2']	1151.96	24
['RREB1', 'SMAD3', 'ERG', 'FLI1', 'KLF6', 'E2F3', 'BHLHE40', 'ETV6', 'ELF1', 'ELF2', 'MAFK', 'ZBTB17', 'ZBTB7A', 'KLF9', 'REL', 'RFX2', 'SPI1', 'KLF3', 'RFX1', 'RARA', 'LYL1', 'HIVEP2', 'BCL11A']	1151.91	23
['RREB1', 'SMAD3', 'ERG', 'FLI1', 'KLF6', 'E2F3', 'BHLHE40', 'ETV6', 'ELF1', 'ELF2', 'RUNX1', 'ARID3A', 'CIC', 'RFX2', 'SPI1', 'RARA', 'NFATC1', 'KLF3', 'ZBTB7A', 'CUX1', 'MEF2D', 'POU2F1', 'REL', 'BCL11A', 'FOXP1', 'KLF7']	1151.27	26
['RREB1', 'SMAD3', 'ERG', 'FLI1', 'ATF6B', 'RUNX1', 'BHLHE40', 'ARID3A', 'ELF1', 'ETV6', 'ELF2', 'HMGA1', 'SOX4', 'XBP1', 'MEF2D', 'RFX2', 'ZBTB7A', 'KLF9', 'STAT5A', 'ZNF217', 'NFE2', 'FOSL2', 'SPI1', 'GFI1', 'NFATC1', 'RARA', 'LYL1', 'KLF2']	1151.14	28
['RREB1', 'SMAD3', 'ERG', 'FLI1', 'ATF6B', 'RUNX1', 'BHLHE40', 'RFX1', 'ZBTB7A', 'ELF1', 'ETV6', 'ELF2', 'CIC', 'RFX2', 'SPI1', 'RARA', 'XBP1', 'MEF2D', 'KLF2', 'LYL1', 'KLF9', 'STAT5A', 'GFI1', 'NFE2', 'ZNF217', 'NR4A2']	1151	26
['RREB1', 'SMAD3', 'ERG', 'FLI1', 'KLF6', 'E2F3', 'BHLHE40', 'ETV6', 'ELF1', 'ELF2', 'RUNX1', 'ARID3A', 'HMGA1', 'SOX4', 'RFX2', 'MEF2C', 'REL', 'CUX1', 'MEF2D', 'POU2F1', 'ZNF217', 'NFE2', 'FOS', 'FOSL2', 'ZBTB16', 'FOSB']	1150.96	26
['RREB1', 'SMAD3', 'ERG', 'MNT', 'RFX2', 'BHLHE40', 'SPI1', 'ETV6', 'KLF6', 'RUNX2', 'STAT5A', 'CIC', 'RUNX1', 'ZBTB17', 'ARID3A', 'FOSB', 'ZNF217', 'FOSL2', 'ZBTB7A', 'KLF3']	1150.95	20
['RREB1', 'SMAD3', 'TGIF1', 'HMGA1', 'RUNX1', 'ZBTB17', 'BHLHE40', 'SPI1', 'KLF3', 'ETV6', 'FLI1', 'ELF2', 'KLF6', 'E2F3', 'RFX1', 'KLF9', 'ZBTB7A', 'GFI1', 'RARA', 'RFX2', 'NFE2', 'FOSL2', 'REL', 'FOS', 'RUNX2']	1150.92	25
['RREB1', 'SMAD3', 'ERG', 'FLI1', 'ATF6B', 'RUNX1', 'TEF', 'HMGA1', 'RARA', 'ELF1', 'SPI1', 'KLF9', 'ETV6', 'NFATC1', 'ELF2', 'ZBTB7A', 'MEF2D', 'FOXP1', 'KLF3', 'E2F3', 'LYL1', 'BCL11A']	1150.91	22
['RREB1', 'SMAD3', 'ERG', 'FLI1', 'KLF6', 'XBP1', 'RUNX1', 'BHLHE40', 'RFX1', 'STAT5A', 'KLF9', 'ZBTB17', 'ELF1', 'RFX2', 'ETV6', 'ELF2', 'CIC', 'SPI1', 'RARA', 'LYL1', 'ZBTB7A', 'KLF2', 'BCL11A', 'HIVEP2']	1150.5	24
['RREB1', 'SMAD3', 'ERG', 'MNT', 'RFX2', 'BHLHE40', 'SPI1', 'ETV6', 'KLF6', 'RUNX2', 'STAT5A', 'CIC', 'RUNX1', 'MEF2D', 'ARID3A', 'FOSB', 'ZNF217', 'FOSL2', 'ZBTB7A', 'XBP1']	1150.4	20
['RREB1', 'SMAD3', 'ERG', 'FLI1', 'KLF6', 'E2F3', 'BHLHE40', 'ETV6', 'HLX', 'RUNX1', 'ARID3A', 'SPI1', 'SOX4', 'KLF9', 'NFATC1', 'MEF2D', 'FOXP1', 'RUNX2', 'REL', 'MEF2C', 'BCL11A']	1150.24	21
['RREB1', 'SMAD3', 'ERG', 'FLI1', 'KLF6', 'E2F3', 'TEF', 'HMGA1', 'RUNX1', 'RARA', 'ELF1', 'FOXP1', 'SPI1', 'KLF9', 'ETV6', 'NFATC1', 'ELF2', 'ZBTB17', 'LYL1', 'KLF7', 'KLF3', 'ZBTB7A', 'NFE2', 'ZNF217', 'NR4A2']	1150.16	25
['RREB1', 'SMAD3', 'ERG', 'FLI1', 'ATF6B', 'RUNX1', 'BHLHE40', 'RFX1', 'ZBTB7A', 'ELF1', 'ETV6', 'ELF2', 'HMGA1', 'RFX2', 'SPI1', 'RARA', 'KLF3', 'E2F3', 'KLF9', 'ZBTB17', 'LYL1', 'FOXP1', 'STAT5A', 'KLF2', 'GFI1', 'NFE2', 'ZNF217', 'NR4A2']	1150.04	28
['RREB1', 'SMAD3', 'ERG', 'FLI1', 'KLF6', 'E2F3', 'BHLHE40', 'ETV6', 'ELF1', 'ELF2', 'MAFK', 'ZBTB17', 'ZBTB7A', 'KLF9', 'KLF2', 'SPI1', 'KLF3', 'RFX1', 'RARA', 'BCL6', 'FOXP1', 'ZNF217', 'NR4A2']	1149.83	23
['RREB1', 'SMAD3', 'ERG', 'FLI1', 'KLF6', 'E2F3', 'BHLHE40', 'ETV6', 'ELF1', 'ELF2', 'RUNX1', 'ARID3A', 'HMGA1', 'SOX4', 'BCL6', 'RARA', 'FOXP1', 'SPI1', 'NFATC1', 'MEF2C', 'POU2F1', 'MEF2D', 'KLF9', 'GFI1', 'ZNF217', 'NR4A2', 'REL']	1149.81	27
['RREB1', 'SMAD3', 'ERG', 'FLI1', 'ATF6B', 'RUNX1', 'BHLHE40', 'ARID3A', 'ELF1', 'ETV6', 'ELF2', 'HMGA1', 'SOX4', 'E2F3', 'KLF3', 'ZBTB16', 'MEF2D', 'ZNF217', 'NR4A2', 'ST18', 'NFE2', 'FOSB', 'FOS']	1149.74	23
['RREB1', 'SMAD3', 'ERG', 'FLI1', 'ATF6B', 'RUNX1', 'BHLHE40', 'RFX1', 'ZBTB7A', 'ELF1', 'ETV6', 'ELF2', 'HMGA1', 'BCL6', 'FOXP1', 'SPI1', 'KLF3', 'RARA', 'E2F3', 'CUX1', 'MEF2D', 'REL', 'BCL11A']	1149.74	23
['RREB1', 'SMAD3', 'ERG', 'FLI1', 'KLF6', 'E2F3', 'BHLHE40', 'ETV6', 'ELF1', 'ELF2', 'RUNX1', 'ARID3A', 'HMGA1', 'SOX4', 'RFX2', 'ZBTB7A', 'KLF3', 'RARA', 'SPI1', 'NFATC1', 'KLF9', 'REL', 'ZBTB17', 'LYL1', 'RUNX2', 'FOXP1', 'KLF7', 'GFI1', 'NFE2', 'ZNF217', 'NR4A2']	1149.65	31
['RREB1', 'SMAD3', 'ERG', 'FLI1', 'ATF6B', 'RUNX1', 'BHLHE40', 'ARID3A', 'ELF1', 'ETV6', 'ELF2', 'HMGA1', 'SOX4', 'XBP1', 'MEF2D', 'RFX2', 'ZBTB7A', 'KLF9', 'STAT5A', 'ZNF217', 'NFE2', 'NR4A2', 'SPI1', 'GFI1', 'NFATC1', 'RARA', 'LYL1', 'KLF2']	1149.64	28
['RREB1', 'SMAD3', 'ERG', 'FLI1', 'KLF6', 'E2F3', 'BHLHE40', 'ETV6', 'ELF1', 'ELF2', 'RUNX1', 'ARID3A', 'HMGA1', 'SOX4', 'BCL6', 'RARA', 'FOXP1', 'SPI1', 'NFATC1', 'MEF2C', 'RUNX2', 'MEF2D', 'CUX1', 'REL', 'BCL11A']	1149.64	25
['RREB1', 'SMAD3', 'ERG', 'FLI1', 'KLF6', 'E2F3', 'BHLHE40', 'ETV6', 'ELF1', 'ELF2', 'RUNX1', 'ARID3A', 'HMGA1', 'SOX4', 'BCL6', 'RARA', 'FOXP1', 'ZBTB16', 'MEF2D', 'RUNX2', 'KLF7', 'KLF3', 'ZBTB7A', 'KLF9', 'STAT5A', 'ZNF217', 'NR4A2']	1149.59	27
['RREB1', 'SMAD3', 'ERG', 'FLI1', 'KLF6', 'E2F3', 'BHLHE40', 'ETV6', 'ELF1', 'ELF2', 'RUNX1', 'ARID3A', 'HMGA1', 'SOX4', 'RFX2', 'MEF2C', 'REL', 'CUX1', 'MEF2D', 'POU2F1', 'ZNF217', 'NFE2', 'FOS', 'NR4A2', 'ZBTB16', 'FOSB']	1149.35	26
['RREB1', 'SMAD3', 'ERG', 'FLI1', 'KLF6', 'XBP1', 'RUNX1', 'BHLHE40', 'ARID3A', 'ELF1', 'ETV6', 'ELF2', 'HMGA1', 'SOX4', 'RFX2', 'STAT5A', 'KLF9', 'ZBTB7A', 'ZBTB17', 'SPI1', 'NFATC1', 'RARA', 'LYL1', 'BCL11A', 'HIVEP2', 'KLF2']	1149.08	26
['RREB1', 'SMAD3', 'ERG', 'FLI1', 'KLF6', 'E2F3', 'BHLHE40', 'ETV6', 'ELF1', 'ELF2', 'RUNX1', 'ARID3A', 'CIC', 'RFX2', 'SPI1', 'RARA', 'NFATC1', 'KLF3', 'ZBTB7A', 'KLF9', 'STAT5A', 'ZBTB17', 'LYL1', 'FOXP1', 'KLF2', 'BCL11A', 'RBPJ']	1148.56	27
['RREB1', 'SMAD3', 'ERG', 'FLI1', 'ATF6B', 'RUNX1', 'BHLHE40', 'ARID3A', 'ELF1', 'ETV6', 'ELF2', 'CIC', 'RFX2', 'ZBTB7A', 'SPI1', 'RARA', 'NFATC1', 'KLF3', 'E2F3', 'KLF9', 'MEF2D', 'GFI1', 'ZNF217', 'NFE2', 'LYL1', 'FOXP1', 'NR4A2', 'STAT5A', 'KLF2']	1148.45	29
['RREB1', 'SMAD3', 'ERG', 'FLI1', 'KLF6', 'E2F3', 'TEF', 'HMGA1', 'RUNX1', 'RARA', 'ELF1', 'FOXP1', 'SPI1', 'KLF9', 'ETV6', 'NFATC1', 'ELF2', 'MEF2D', 'LYL1', 'KLF7', 'KLF3', 'ZBTB7A', 'BCL11A']	1148.35	23
['RREB1', 'SMAD3', 'ERG', 'FLI1', 'KLF6', 'E2F3', 'BHLHE40', 'ETV6', 'ELF1', 'ELF2', 'RUNX1', 'ARID3A', 'HMGA1', 'SOX4', 'RFX2', 'ZBTB7A', 'KLF3', 'RARA', 'SPI1', 'NFATC1', 'CUX1', 'MEF2D', 'POU2F1', 'REL', 'BCL11A', 'FOXP1', 'KLF7']	1148.07	27
['RREB1', 'SMAD3', 'ERG', 'FLI1', 'ATF6B', 'RUNX1', 'BHLHE40', 'ARID3A', 'ELF1', 'ETV6', 'ELF2', 'HMGA1', 'SOX4', 'E2F3', 'KLF3', 'ZBTB16', 'MEF2D', 'BCL11A', 'FOXP1', 'RARA', 'ZBTB7A', 'BCL6', 'KLF9', 'REL']	1147.83	24
['RREB1', 'SMAD3', 'ERG', 'FLI1', 'ATF6B', 'RUNX1', 'BHLHE40', 'ARID3A', 'ELF1', 'ETV6', 'ELF2', 'HMGA1', 'SOX4', 'XBP1', 'MEF2D', 'RFX2', 'ZBTB7A', 'CUX1', 'BCL11A', 'RARA', 'KLF2', 'ZBTB16']	1147.77	22
['RREB1', 'SMAD3', 'ERG', 'FLI1', 'KLF6', 'E2F3', 'BHLHE40', 'ETV6', 'ELF1', 'ELF2', 'RUNX1', 'ARID3A', 'HMGA1', 'SOX4', 'BCL6', 'RARA', 'FOXP1', 'ZBTB16', 'MEF2D', 'POU2F1', 'MEF2C', 'KLF9', 'STAT5A', 'BCL11A']	1147.75	24
['RREB1', 'SMAD3', 'ERG', 'FLI1', 'KLF6', 'E2F3', 'BHLHE40', 'ETV6', 'ELF1', 'ELF2', 'RUNX1', 'ARID3A', 'HMGA1', 'SOX4', 'BCL6', 'RARA', 'HIVEP2', 'KLF9', 'BCL11A', 'ZBTB17', 'SPI1', 'NFATC1', 'KLF3', 'ZBTB7A', 'STAT5A', 'KLF2']	1147.73	26
['RREB1', 'SMAD3', 'ERG', 'FLI1', 'KLF6', 'E2F3', 'BHLHE40', 'ETV6', 'ELF1', 'ELF2', 'RUNX1', 'ARID3A', 'HMGA1', 'SOX4', 'RFX2', 'ZBTB7A', 'KLF3', 'RARA', 'ZBTB16', 'MEF2D', 'POU2F1', 'CUX1', 'KLF2', 'FOXP1', 'BCL11A']	1147.16	25
['RREB1', 'SMAD3', 'ERG', 'FLI1', 'KLF6', 'XBP1', 'RUNX1', 'BHLHE40', 'ARID3A', 'ELF1', 'ETV6', 'ELF2', 'HMGA1', 'SOX4', 'ST18', 'RUNX2', 'ZBTB16', 'MEF2D', 'KLF7', 'BCL11A']	1146.9	20
['RREB1', 'SMAD3', 'ERG', 'FLI1', 'ATF6B', 'RUNX1', 'BHLHE40', 'RFX1', 'ZBTB7A', 'ELF1', 'ETV6', 'ELF2', 'CIC', 'RFX2', 'SPI1', 'RARA', 'KLF3', 'E2F3', 'KLF9', 'MEF2D', 'GFI1', 'ZNF217', 'NFE2', 'LYL1', 'FOXP1', 'NR4A2', 'STAT5A', 'KLF2']	1146.64	28
['RREB1', 'SMAD3', 'ERG', 'FLI1', 'KLF6', 'E2F3', 'BHLHE40', 'ETV6', 'ELF1', 'ELF2', 'RUNX1', 'RFX1', 'SPI1', 'RARA', 'KLF3', 'ZBTB7A', 'KLF9', 'ZBTB17', 'STAT5A', 'RFX2', 'LYL1', 'CIC', 'KLF2', 'FOXP1', 'BCL11A', 'RBPJ']	1146.62	26
['RREB1', 'SMAD3', 'ERG', 'FLI1', 'KLF6', 'E2F3', 'BHLHE40', 'ETV6', 'ELF1', 'ELF2', 'RUNX1', 'ARID3A', 'HMGA1', 'SOX4', 'BCL6', 'RARA', 'FOXP1', 'SPI1', 'NFATC1', 'KLF3', 'ZBTB7A', 'KLF2', 'POU2F1', 'MEF2D', 'KLF9', 'STAT5A', 'BCL11A']	1146.59	27
['RREB1', 'SMAD3', 'ERG', 'FLI1', 'KLF6', 'E2F3', 'BHLHE40', 'ETV6', 'ELF1', 'ELF2', 'RUNX1', 'ARID3A', 'HMGA1', 'SOX4', 'BCL6', 'RARA', 'FOXP1', 'SPI1', 'NFATC1', 'KLF3', 'ZBTB7A', 'KLF7', 'KLF9', 'MEF2D', 'GFI1', 'ZNF217', 'NR4A2', 'RUNX2', 'STAT5A']	1146.14	29
['RREB1', 'SMAD3', 'ERG', 'FLI1', 'KLF6', 'E2F3', 'BHLHE40', 'ETV6', 'ELF1', 'ELF2', 'RUNX1', 'ARID3A', 'HMGA1', 'SOX4', 'ST18', 'POU2F1', 'ZBTB16', 'MEF2D', 'MEF2C', 'ZNF217', 'NR4A2', 'NFE2', 'FOSB', 'FOS']	1146	24
['RREB1', 'SMAD3', 'ERG', 'FLI1', 'ATF6B', 'RUNX1', 'BHLHE40', 'ARID3A', 'ELF1', 'ETV6', 'ELF2', 'HMGA1', 'SOX4', 'E2F3', 'KLF3', 'SPI1', 'ZBTB7A', 'RARA', 'NFATC1', 'RFX2', 'KLF9', 'MEF2D', 'GFI1', 'ZNF217', 'NFE2', 'LYL1', 'FOXP1', 'NR4A2', 'STAT5A', 'KLF2']	1145.67	30
['RREB1', 'SMAD3', 'ERG', 'FLI1', 'KLF6', 'E2F3', 'BHLHE40', 'ETV6', 'HLX', 'RUNX1', 'ARID3A', 'SPI1', 'SOX4', 'KLF9', 'NFATC1', 'ZBTB17', 'FOXP1', 'POU2F1', 'KLF3', 'ZBTB7A', 'KLF2', 'ZNF217']	1145.59	22
['RREB1', 'SMAD3', 'ERG', 'FLI1', 'KLF6', 'E2F3', 'BHLHE40', 'ETV6', 'ELF1', 'ELF2', 'RUNX1', 'ARID3A', 'HMGA1', 'SOX4', 'RFX2', 'ZBTB7A', 'KLF3', 'RARA', 'SPI1', 'NFATC1', 'KLF9', 'STAT5A', 'ZBTB17', 'LYL1', 'FOXP1', 'KLF2', 'BCL11A', 'RBPJ']	1145.57	28
['RREB1', 'SMAD3', 'ERG', 'FLI1', 'ATF6B', 'RUNX1', 'BHLHE40', 'ARID3A', 'ELF1', 'ETV6', 'ELF2', 'HMGA1', 'SOX4', 'E2F3', 'KLF3', 'SPI1', 'ZBTB7A', 'RARA', 'NFATC1', 'BCL6', 'FOXP1', 'CUX1', 'MEF2D', 'REL', 'ZNF217', 'NR4A2']	1145.27	26
['RREB1', 'SMAD3', 'TGIF1', 'HMGA1', 'RUNX1', 'ZBTB17', 'BHLHE40', 'SPI1', 'KLF3', 'ETV6', 'FLI1', 'ELF2', 'KLF6', 'E2F3', 'ARID3A', 'SOX4', 'KLF9', 'ZBTB7A', 'GFI1', 'NFATC1', 'RARA', 'RFX2', 'NFE2', 'KLF2', 'FOSL2']	1145	25
['RREB1', 'SMAD3', 'ERG', 'FLI1', 'ATF6B', 'RUNX1', 'BHLHE40', 'RFX1', 'ZBTB7A', 'ELF1', 'ETV6', 'ELF2', 'HMGA1', 'BCL6', 'FOXP1', 'SPI1', 'KLF3', 'RARA', 'E2F3', 'CUX1', 'MEF2D', 'KLF2', 'ZNF217', 'NR4A2']	1144.92	24
['RREB1', 'SMAD3', 'ERG', 'FLI1', 'ATF6B', 'RUNX1', 'BHLHE40', 'ARID3A', 'ELF1', 'ETV6', 'ELF2', 'HMGA1', 'SOX4', 'E2F3', 'KLF3', 'SPI1', 'ZBTB7A', 'RARA', 'NFATC1', 'BCL6', 'FOXP1', 'KLF9', 'ZBTB17', 'REL', 'GFI1', 'ZNF217', 'NR4A2']	1144.85	27
['RREB1', 'SMAD3', 'ERG', 'FLI1', 'KLF6', 'E2F3', 'BHLHE40', 'ETV6', 'ELF1', 'ELF2', 'RUNX1', 'ARID3A', 'HMGA1', 'SOX4', 'BCL6', 'RARA', 'FOXP1', 'ZBTB16', 'MEF2D', 'RUNX2', 'KLF7', 'KLF3', 'ZBTB7A', 'KLF9', 'REL', 'ZNF217', 'NR4A2']	1144.81	27
['RREB1', 'SMAD3', 'ERG', 'FLI1', 'ATF6B', 'RUNX1', 'BHLHE40', 'RFX1', 'ZBTB7A', 'ELF1', 'ETV6', 'ELF2', 'CIC', 'RFX2', 'JUNB', 'CUX1', 'MEF2D', 'ZNF217', 'NFE2', 'XBP1', 'FOSB', 'FOS', 'FOSL2']	1144.78	23
['RREB1', 'SMAD3', 'ERG', 'FLI1', 'KLF6', 'E2F3', 'BHLHE40', 'ETV6', 'ELF1', 'ELF2', 'RUNX1', 'ARID3A', 'HMGA1', 'SOX4', 'BCL6', 'RARA', 'FOXP1', 'SPI1', 'NFATC1', 'MEF2C', 'POU2F1', 'ZBTB17', 'KLF9', 'GFI1', 'ZNF217', 'NR4A2', 'STAT5A']	1144.78	27
['RREB1', 'SMAD3', 'ERG', 'FLI1', 'KLF6', 'E2F3', 'BHLHE40', 'ETV6', 'ELF1', 'ELF2', 'RUNX1', 'ARID3A', 'HMGA1', 'SOX4', 'RFX2', 'ZBTB7A', 'KLF3', 'RARA', 'ZBTB16', 'MEF2D', 'RUNX2', 'CUX1', 'REL', 'BCL11A', 'FOXP1', 'KLF7']	1144.58	26
['RREB1', 'SMAD3', 'ERG', 'FLI1', 'ATF6B', 'RUNX1', 'BHLHE40', 'ARID3A', 'ELF1', 'ETV6', 'ELF2', 'CIC', 'RFX2', 'ZBTB7A', 'SPI1', 'RARA', 'NFATC1', 'XBP1', 'ZBTB17', 'KLF9', 'STAT5A', 'GFI1', 'ZNF217', 'NFE2', 'LYL1', 'KLF2', 'FOSL2']	1144.52	27
['RREB1', 'SMAD3', 'ERG', 'FLI1', 'KLF6', 'E2F3', 'BHLHE40', 'ETV6', 'ELF1', 'ELF2', 'RUNX1', 'ARID3A', 'SP3', 'ZBTB17', 'SPI1', 'CIC', 'KLF9', 'BCL11A', 'NFATC1', 'RARA', 'FOXP1', 'KLF3', 'ZBTB7A', 'REL', 'KLF7', 'RUNX2']	1144.31	26
['RREB1', 'SMAD3', 'ERG', 'FLI1', 'KLF6', 'XBP1', 'RUNX1', 'BHLHE40', 'RFX1', 'CUX1', 'MEF2D', 'ELF1', 'RFX2', 'ETV6', 'ELF2', 'JUNB', 'RUNX2', 'FOS', 'ZNF217', 'FOSB', 'NFE2', 'FOSL2', 'CIC', 'MEF2C']	1144.29	24
['RREB1', 'SMAD3', 'TGIF1', 'HMGA1', 'RUNX1', 'ZBTB17', 'BHLHE40', 'SPI1', 'KLF3', 'ETV6', 'FLI1', 'ELF2', 'KLF6', 'E2F3', 'ARID3A', 'SOX4', 'KLF9', 'ZBTB7A', 'GFI1', 'NFATC1', 'RARA', 'RFX2', 'NFE2', 'KLF2', 'FOXP1']	1144.2	25
['RREB1', 'SMAD3', 'ERG', 'FLI1', 'ATF6B', 'RUNX1', 'TEF', 'HMGA1', 'RARA', 'ELF1', 'SPI1', 'KLF9', 'ETV6', 'NFATC1', 'ELF2', 'ZBTB7A', 'ZBTB17', 'XBP1', 'LYL1', 'BCL11A']	1143.75	20
['RREB1', 'SMAD3', 'ERG', 'FLI1', 'ATF6B', 'RUNX1', 'TEF', 'HMGA1', 'RARA', 'ELF1', 'SPI1', 'KLF9', 'ETV6', 'NFATC1', 'ELF2', 'ZBTB7A', 'ZBTB17', 'FOXP1', 'KLF3', 'E2F3', 'BCL6', 'ZNF217', 'NR4A2']	1143.04	23
['RREB1', 'SMAD3', 'ERG', 'FLI1', 'ATF6B', 'RUNX1', 'BHLHE40', 'ARID3A', 'ELF1', 'ETV6', 'ELF2', 'CIC', 'RFX2', 'ZBTB7A', 'SPI1', 'RARA', 'NFATC1', 'XBP1', 'ZBTB17', 'KLF9', 'STAT5A', 'GFI1', 'ZNF217', 'NFE2', 'LYL1', 'KLF2', 'NR4A2']	1142.96	27
['RREB1', 'SMAD3', 'ERG', 'FLI1', 'ATF6B', 'RUNX1', 'BHLHE40', 'ARID3A', 'ELF1', 'ETV6', 'ELF2', 'HMGA1', 'SOX4', 'E2F3', 'KLF3', 'ZBTB16', 'MEF2D', 'BCL11A', 'FOXP1', 'RARA', 'ZBTB7A', 'RFX2', 'CUX1', 'KLF2']	1142.96	24
['RREB1', 'SMAD3', 'ERG', 'FLI1', 'KLF6', 'E2F3', 'BHLHE40', 'ETV6', 'HLX', 'RUNX1', 'ARID3A', 'SPI1', 'SOX4', 'KLF9', 'NFATC1', 'ZBTB17', 'FOXP1', 'RUNX2', 'REL', 'KLF7', 'ZBTB7A', 'KLF3', 'ZNF217']	1142.74	23
['RREB1', 'SMAD3', 'ERG', 'FLI1', 'ATF6B', 'RUNX1', 'BHLHE40', 'ARID3A', 'ELF1', 'ETV6', 'ELF2', 'HMGA1', 'SOX4', 'E2F3', 'KLF3', 'SPI1', 'ZBTB7A', 'RARA', 'NFATC1', 'BCL6', 'FOXP1', 'KLF9', 'MEF2D', 'BCL11A', 'STAT5A', 'KLF2']	1142.69	26
['RREB1', 'SMAD3', 'ERG', 'FLI1', 'KLF6', 'E2F3', 'BHLHE40', 'ETV6', 'ELF1', 'ELF2', 'RUNX1', 'ARID3A', 'HMGA1', 'SOX4', 'BCL6', 'RARA', 'FOXP1', 'SPI1', 'NFATC1', 'KLF3', 'ZBTB7A', 'KLF7', 'KLF9', 'MEF2D', 'BCL11A', 'POU2F1', 'STAT5A']	1142.56	27
['RREB1', 'SMAD3', 'ERG', 'FLI1', 'ATF6B', 'RUNX1', 'BHLHE40', 'RFX1', 'ZBTB7A', 'ELF1', 'ETV6', 'ELF2', 'CIC', 'RFX2', 'SPI1', 'RARA', 'XBP1', 'ZBTB17', 'KLF9', 'STAT5A', 'GFI1', 'ZNF217', 'NFE2', 'LYL1', 'KLF2', 'FOSL2']	1142.42	26
['RREB1', 'SMAD3', 'ERG', 'FLI1', 'KLF6', 'E2F3', 'BHLHE40', 'ETV6', 'ELF1', 'ELF2', 'RUNX1', 'ARID3A', 'HMGA1', 'SOX4', 'BCL6', 'RARA', 'FOXP1', 'ZBTB16', 'MEF2D', 'POU2F1', 'MEF2C', 'KLF9', 'REL', 'BCL11A']	1142.38	24
['RREB1', 'SMAD3', 'ERG', 'FLI1', 'KLF6', 'E2F3', 'BHLHE40', 'ETV6', 'ELF1', 'ELF2', 'MAFK', 'ZBTB17', 'ZBTB7A', 'KLF9', 'REL', 'RFX2', 'SPI1', 'KLF3', 'KLF7', 'FOXP1', 'LYL1', 'RUNX2', 'RARA', 'BCL11A']	1142.29	24
['RREB1', 'SMAD3', 'ERG', 'FLI1', 'KLF6', 'E2F3', 'BHLHE40', 'ETV6', 'ELF1', 'ELF2', 'RUNX1', 'RFX1', 'SPI1', 'RARA', 'KLF3', 'ZBTB7A', 'KLF9', 'ZBTB17', 'STAT5A', 'BCL6', 'HMGA1', 'FOXP1', 'KLF2', 'BCL11A', 'RBPJ']	1142.2	25
['RREB1', 'SMAD3', 'ERG', 'FLI1', 'ATF6B', 'RUNX1', 'TEF', 'HMGA1', 'RARA', 'ELF1', 'SPI1', 'KLF9', 'ETV6', 'NFATC1', 'ELF2', 'ZBTB7A', 'MEF2D', 'FOXP1', 'KLF3', 'E2F3', 'BCL6', 'BCL11A']	1142.09	22
['RREB1', 'SMAD3', 'ERG', 'FLI1', 'KLF6', 'E2F3', 'BHLHE40', 'ETV6', 'ELF1', 'ELF2', 'RUNX1', 'ARID3A', 'HMGA1', 'SOX4', 'ST18', 'RUNX2', 'ZBTB16', 'MEF2D', 'KLF3', 'BCL11A', 'FOXP1', 'KLF7']	1141.73	22
['RREB1', 'SMAD3', 'ERG', 'FLI1', 'KLF6', 'E2F3', 'BHLHE40', 'ETV6', 'ELF1', 'ELF2', 'RUNX1', 'ARID3A', 'HMGA1', 'SOX4', 'BCL6', 'RARA', 'FOXP1', 'SPI1', 'NFATC1', 'KLF3', 'ZBTB7A', 'KLF7', 'KLF9', 'MEF2D', 'GFI1', 'ZNF217', 'NR4A2', 'RUNX2', 'REL']	1141.69	29
['RREB1', 'SMAD3', 'ERG', 'FLI1', 'ATF6B', 'RUNX1', 'BHLHE40', 'ARID3A', 'ELF1', 'ETV6', 'ELF2', 'HMGA1', 'SOX4', 'XBP1', 'ZBTB17', 'STAT5A', 'RFX2', 'KLF9', 'ZBTB7A', 'SPI1', 'NFATC1', 'RARA', 'GFI1', 'ZNF217', 'NFE2', 'LYL1', 'KLF2', 'FOSL2']	1141.68	28
['RREB1', 'SMAD3', 'ERG', 'FLI1', 'ATF6B', 'RUNX1', 'BHLHE40', 'ARID3A', 'ELF1', 'ETV6', 'ELF2', 'CIC', 'RFX2', 'ZBTB7A', 'SPI1', 'RARA', 'NFATC1', 'KLF3', 'E2F3', 'KLF9', 'ZBTB17', 'LYL1', 'FOXP1', 'REL', 'BCL11A', 'RBPJ']	1141.58	26
['RREB1', 'SMAD3', 'ERG', 'FLI1', 'KLF6', 'E2F3', 'BHLHE40', 'ETV6', 'ELF1', 'ELF2', 'MAFK', 'ZBTB17', 'ZBTB7A', 'KLF9', 'REL', 'BCL6', 'SPI1', 'KLF3', 'RARA', 'FOXP1', 'RUNX2', 'RFX1', 'BCL11A']	1141.43	23
['RREB1', 'SMAD3', 'ERG', 'FLI1', 'KLF6', 'XBP1', 'RUNX1', 'TEF', 'LYL1', 'SPI1', 'KLF9', 'HMGA1', 'ETV6', 'NFATC1', 'RARA', 'ELF2', 'ELF1', 'ZBTB17', 'KLF7', 'ZBTB7A', 'BCL11A']	1141.29	21
['RREB1', 'SMAD3', 'ERG', 'FLI1', 'ATF6B', 'RUNX1', 'BHLHE40', 'RFX1', 'ZBTB7A', 'ELF1', 'ETV6', 'ELF2', 'HMGA1', 'BCL6', 'FOXP1', 'SPI1', 'KLF3', 'RARA', 'E2F3', 'KLF9', 'MEF2D', 'GFI1', 'ZNF217', 'NR4A2', 'STAT5A', 'KLF2']	1141.19	26
['RREB1', 'SMAD3', 'ERG', 'FLI1', 'KLF6', 'E2F3', 'TEF', 'HMGA1', 'RUNX1', 'RARA', 'ELF1', 'FOXP1', 'SPI1', 'KLF9', 'ETV6', 'NFATC1', 'ELF2', 'ZBTB17', 'BCL6', 'KLF7', 'KLF3', 'ZBTB7A', 'ZNF217', 'NR4A2']	1140.92	24
['RREB1', 'SMAD3', 'ERG', 'FLI1', 'ATF6B', 'RUNX1', 'BHLHE40', 'RFX1', 'ZBTB7A', 'ELF1', 'ETV6', 'ELF2', 'CIC', 'RFX2', 'SPI1', 'RARA', 'XBP1', 'ZBTB17', 'KLF9', 'STAT5A', 'GFI1', 'ZNF217', 'NFE2', 'LYL1', 'KLF2', 'NR4A2']	1140.81	26
['RREB1', 'SMAD3', 'ERG', 'FLI1', 'KLF6', 'E2F3', 'BHLHE40', 'ETV6', 'ELF1', 'ELF2', 'RUNX1', 'ARID3A', 'HMGA1', 'SOX4', 'BCL6', 'RARA', 'FOXP1', 'SPI1', 'NFATC1', 'MEF2C', 'POU2F1', 'MEF2D', 'CUX1', 'REL', 'ZNF217', 'NR4A2']	1140.23	26
['RREB1', 'SMAD3', 'ERG', 'FLI1', 'ATF6B', 'RUNX1', 'BHLHE40', 'ARID3A', 'ELF1', 'ETV6', 'ELF2', 'HMGA1', 'SOX4', 'XBP1', 'ZBTB17', 'STAT5A', 'RFX2', 'KLF9', 'ZBTB7A', 'SPI1', 'NFATC1', 'RARA', 'GFI1', 'ZNF217', 'NFE2', 'LYL1', 'KLF2', 'NR4A2']	1140.18	28
['RREB1', 'SMAD3', 'ERG', 'FLI1', 'KLF6', 'E2F3', 'BHLHE40', 'ETV6', 'ELF1', 'ELF2', 'RUNX1', 'ARID3A', 'HMGA1', 'SOX4', 'BCL6', 'RARA', 'FOXP1', 'SPI1', 'NFATC1', 'MEF2C', 'POU2F1', 'ZBTB17', 'KLF9', 'GFI1', 'ZNF217', 'NR4A2', 'REL']	1140	27
['RREB1', 'SMAD3', 'ERG', 'FLI1', 'KLF6', 'E2F3', 'TEF', 'HMGA1', 'RUNX1', 'RARA', 'ELF1', 'FOXP1', 'SPI1', 'KLF9', 'ETV6', 'NFATC1', 'ELF2', 'MEF2D', 'BCL6', 'KLF7', 'KLF3', 'ZBTB7A', 'BCL11A']	1139.91	23
['RREB1', 'SMAD3', 'ERG', 'FLI1', 'ATF6B', 'RUNX1', 'BHLHE40', 'ARID3A', 'ELF1', 'ETV6', 'ELF2', 'CIC', 'RFX2', 'ZBTB7A', 'SPI1', 'RARA', 'NFATC1', 'KLF3', 'E2F3', 'KLF9', 'ZBTB17', 'LYL1', 'FOXP1', 'STAT5A', 'KLF2', 'GFI1', 'NFE2', 'ZNF217', 'NR4A2']	1139.31	29
['RREB1', 'SMAD3', 'ERG', 'FLI1', 'ATF6B', 'RUNX1', 'BHLHE40', 'RFX1', 'ZBTB7A', 'ELF1', 'ETV6', 'ELF2', 'CIC', 'RFX2', 'SPI1', 'RARA', 'KLF3', 'E2F3', 'KLF9', 'ZBTB17', 'LYL1', 'FOXP1', 'REL', 'BCL11A', 'RBPJ']	1139.28	25
['RREB1', 'SMAD3', 'ERG', 'FLI1', 'ATF6B', 'RUNX1', 'BHLHE40', 'ARID3A', 'FOXO3', 'ZBTB17', 'SPI1', 'STAT5A', 'KLF9', 'NFATC1', 'RARA', 'ZBTB7A', 'FOS', 'XBP1']	1139	18
['RREB1', 'SMAD3', 'ERG', 'MNT', 'RFX2', 'BHLHE40', 'SPI1', 'ETV6', 'KLF6', 'RUNX2', 'STAT5A', 'CIC', 'RUNX1', 'MEF2D', 'RFX1', 'FOSB', 'ZNF217', 'FOSL2', 'ZBTB7A', 'KLF3']	1139	20
['RREB1', 'SMAD3', 'ERG', 'FLI1', 'ATF6B', 'RUNX1', 'TEF', 'HMGA1', 'RARA', 'ELF1', 'SPI1', 'KLF9', 'ETV6', 'NFATC1', 'ELF2', 'ZBTB7A', 'ZBTB17', 'FOXP1', 'KLF3', 'E2F3', 'LYL1', 'BCL11A']	1138.86	22
['RREB1', 'SMAD3', 'ERG', 'FLI1', 'KLF6', 'E2F3', 'BHLHE40', 'ETV6', 'ELF1', 'ELF2', 'RUNX1', 'ARID3A', 'HMGA1', 'SOX4', 'BCL6', 'RARA', 'FOXP1', 'ZBTB16', 'MEF2D', 'RUNX2', 'KLF7', 'KLF3', 'ZBTB7A', 'KLF9', 'STAT5A', 'BCL11A']	1138.85	26
['RREB1', 'SMAD3', 'ERG', 'FLI1', 'ATF6B', 'RUNX1', 'BHLHE40', 'ARID3A', 'ELF1', 'ETV6', 'ELF2', 'HMGA1', 'SOX4', 'E2F3', 'KLF3', 'SPI1', 'ZBTB7A', 'RARA', 'NFATC1', 'RFX2', 'KLF9', 'ZBTB17', 'LYL1', 'FOXP1', 'REL', 'BCL11A', 'RBPJ']	1138.74	27
['RREB1', 'SMAD3', 'ERG', 'FLI1', 'KLF6', 'XBP1', 'RUNX1', 'BHLHE40', 'ARID3A', 'FOXO3', 'ZBTB17', 'SPI1', 'KLF9', 'STAT5A', 'NFATC1', 'RARA', 'FOS', 'RUNX2', 'MEF2C']	1138.68	19
['RREB1', 'SMAD3', 'ERG', 'FLI1', 'KLF6', 'E2F3', 'BHLHE40', 'ETV6', 'ELF1', 'ELF2', 'RUNX1', 'ARID3A', 'HMGA1', 'SOX4', 'BCL6', 'RARA', 'HIVEP2', 'KLF9', 'BCL11A', 'ZBTB16', 'KLF3', 'ZBTB7A', 'STAT5A', 'KLF2']	1138.46	24
['RREB1', 'SMAD3', 'ERG', 'FLI1', 'KLF6', 'E2F3', 'BHLHE40', 'ETV6', 'ELF1', 'ELF2', 'RUNX1', 'ARID3A', 'HMGA1', 'SOX4', 'BCL6', 'RARA', 'FOXP1', 'SPI1', 'NFATC1', 'KLF3', 'ZBTB7A', 'KLF7', 'KLF9', 'MEF2D', 'BCL11A', 'POU2F1', 'REL']	1137.78	27
['RREB1', 'SMAD3', 'ERG', 'FLI1', 'KLF6', 'E2F3', 'BHLHE40', 'ETV6', 'HLX', 'RUNX1', 'ARID3A', 'SPI1', 'SOX4', 'KLF9', 'NFATC1', 'ZBTB17', 'HIVEP2', 'BCL11A', 'KLF3', 'ZBTB7A', 'REL']	1137.76	21
['RREB1', 'SMAD3', 'ERG', 'FLI1', 'KLF6', 'E2F3', 'BHLHE40', 'ETV6', 'HLX', 'RUNX1', 'ARID3A', 'SPI1', 'SOX4', 'KLF9', 'NFATC1', 'ZBTB17', 'FOXP1', 'RUNX2', 'REL', 'MEF2C', 'BCL11A']	1137.62	21
['RREB1', 'SMAD3', 'ERG', 'FLI1', 'KLF6', 'E2F3', 'BHLHE40', 'ETV6', 'ELF1', 'ELF2', 'RUNX1', 'ARID3A', 'HMGA1', 'SOX4', 'RFX2', 'ZBTB7A', 'KLF3', 'RARA', 'ZBTB16', 'MEF2D', 'POU2F1', 'CUX1', 'REL', 'ZNF217', 'NFE2', 'NR4A2', 'FOXP1', 'KLF7']	1137.21	28
['RREB1', 'SMAD3', 'ERG', 'FLI1', 'ATF6B', 'RUNX1', 'BHLHE40', 'RFX1', 'ZBTB7A', 'ELF1', 'ETV6', 'ELF2', 'CIC', 'RFX2', 'SPI1', 'RARA', 'KLF3', 'E2F3', 'KLF9', 'ZBTB17', 'LYL1', 'FOXP1', 'STAT5A', 'KLF2', 'GFI1', 'NFE2', 'ZNF217', 'NR4A2']	1137.18	28
['RREB1', 'SMAD3', 'ERG', 'MNT', 'RFX2', 'BHLHE40', 'SPI1', 'ETV6', 'KLF6', 'RUNX2', 'STAT5A', 'CIC', 'RUNX1', 'ZBTB17', 'ARID3A', 'FOSB', 'ZNF217', 'FOSL2', 'ZBTB7A', 'XBP1']	1137.15	20
['RREB1', 'SMAD3', 'ERG', 'FLI1', 'KLF6', 'E2F3', 'BHLHE40', 'ETV6', 'ELF1', 'ELF2', 'MAFK', 'ZBTB17', 'ZBTB7A', 'KLF9', 'KLF2', 'SPI1', 'KLF3', 'RFX1', 'RARA', 'BCL6', 'FOXP1', 'BCL11A']	1137.14	22
['RREB1', 'SMAD3', 'ERG', 'FLI1', 'KLF6', 'E2F3', 'BHLHE40', 'ETV6', 'ELF1', 'ELF2', 'RUNX1', 'ARID3A', 'HMGA1', 'SOX4', 'BCL6', 'RARA', 'FOXP1', 'SPI1', 'NFATC1', 'KLF3', 'ZBTB7A', 'KLF7', 'KLF9', 'ZBTB17', 'STAT5A', 'RUNX2', 'GFI1', 'ZNF217', 'NR4A2']	1137	29
['RREB1', 'SMAD3', 'ERG', 'FLI1', 'ATF6B', 'RUNX1', 'BHLHE40', 'ARID3A', 'ELF1', 'ETV6', 'ELF2', 'HMGA1', 'SOX4', 'E2F3', 'KLF3', 'SPI1', 'ZBTB7A', 'RARA', 'NFATC1', 'RFX2', 'KLF9', 'ZBTB17', 'LYL1', 'FOXP1', 'STAT5A', 'KLF2', 'GFI1', 'NFE2', 'ZNF217', 'NR4A2']	1136.83	30
['RREB1', 'SMAD3', 'ERG', 'FLI1', 'KLF6', 'E2F3', 'TEF', 'HMGA1', 'RUNX1', 'RARA', 'ELF1', 'FOXP1', 'SPI1', 'KLF9', 'ETV6', 'NFATC1', 'ELF2', 'ZBTB17', 'LYL1', 'KLF7', 'KLF3', 'ZBTB7A', 'BCL11A']	1136.83	23
['RREB1', 'SMAD3', 'ERG', 'FLI1', 'KLF6', 'E2F3', 'BHLHE40', 'ETV6', 'ELF1', 'ELF2', 'RUNX1', 'ARID3A', 'HMGA1', 'SOX4', 'BCL6', 'RARA', 'FOXP1', 'SPI1', 'NFATC1', 'KLF3', 'ZBTB7A', 'KLF2', 'POU2F1', 'ZBTB17', 'KLF9', 'STAT5A', 'BCL11A']	1136.78	27
['RREB1', 'SMAD3', 'ERG', 'FLI1', 'KLF6', 'E2F3', 'BHLHE40', 'ETV6', 'ELF1', 'ELF2', 'RUNX1', 'ARID3A', 'HMGA1', 'SOX4', 'BCL6', 'RARA', 'FOXP1', 'ZBTB16', 'MEF2D', 'RUNX2', 'MEF2C', 'CUX1', 'REL', 'ZNF217', 'NR4A2']	1136.28	25
['RREB1', 'SMAD3', 'TGIF1', 'HMGA1', 'RUNX1', 'ZBTB17', 'BHLHE40', 'SPI1', 'KLF3', 'ETV6', 'FLI1', 'ELF2', 'KLF6', 'E2F3', 'ARID3A', 'SOX4', 'KLF9', 'ZBTB7A', 'GFI1', 'NFATC1', 'RARA', 'RFX2', 'NFE2', 'REL', 'RUNX2', 'FOS', 'FOSL2']	1136.19	27
['RREB1', 'SMAD3', 'ERG', 'FLI1', 'ATF6B', 'RUNX1', 'BHLHE40', 'RFX1', 'ZBTB7A', 'FOXO3', 'ZBTB17', 'SPI1', 'STAT5A', 'KLF9', 'RARA', 'FOS', 'XBP1']	1135.47	17
['RREB1', 'SMAD3', 'ERG', 'FLI1', 'KLF6', 'XBP1', 'RUNX1', 'BHLHE40', 'RFX1', 'STAT5A', 'KLF9', 'ZBTB17', 'FOXO3', 'SPI1', 'RARA', 'FOS', 'RUNX2', 'MEF2C']	1135.33	18
['RREB1', 'SMAD3', 'ERG', 'FLI1', 'KLF6', 'E2F3', 'BHLHE40', 'ETV6', 'ELF1', 'ELF2', 'MAFK', 'ZBTB17', 'ZBTB7A', 'KLF9', 'KLF2', 'SPI1', 'KLF3', 'RFX1', 'RARA', 'RFX2', 'LYL1', 'HIVEP2', 'BCL11A']	1134.74	23
['RREB1', 'SMAD3', 'ERG', 'FLI1', 'KLF6', 'E2F3', 'BHLHE40', 'ETV6', 'ELF1', 'ELF2', 'MAFK', 'ZBTB17', 'ZBTB7A', 'KLF9', 'REL', 'BCL6', 'SPI1', 'KLF3', 'RARA', 'FOXP1', 'RUNX2', 'KLF7', 'ZNF217', 'NR4A2']	1134.46	24
['RREB1', 'SMAD3', 'ERG', 'FLI1', 'KLF6', 'E2F3', 'BHLHE40', 'ETV6', 'ELF1', 'ELF2', 'RUNX1', 'ARID3A', 'HMGA1', 'SOX4', 'BCL6', 'RARA', 'FOXP1', 'SPI1', 'NFATC1', 'KLF3', 'ZBTB7A', 'KLF2', 'POU2F1', 'MEF2D', 'CUX1', 'ZNF217', 'NR4A2']	1134.44	27
['RREB1', 'SMAD3', 'ERG', 'FLI1', 'ATF6B', 'RUNX1', 'BHLHE40', 'RFX1', 'ZBTB7A', 'ELF1', 'ETV6', 'ELF2', 'HMGA1', 'BCL6', 'FOXP1', 'SPI1', 'KLF3', 'RARA', 'E2F3', 'KLF9', 'ZBTB17', 'REL', 'BCL11A', 'RBPJ']	1134.38	24
['RREB1', 'SMAD3', 'ERG', 'FLI1', 'KLF6', 'E2F3', 'BHLHE40', 'ETV6', 'ELF1', 'ELF2', 'RUNX1', 'ARID3A', 'HMGA1', 'SOX4', 'BCL6', 'RARA', 'FOXP1', 'ZBTB16', 'MEF2D', 'POU2F1', 'KLF3', 'ZBTB7A', 'KLF2', 'KLF9', 'STAT5A', 'ZNF217', 'NR4A2']	1134.22	27
['RREB1', 'SMAD3', 'ERG', 'FLI1', 'ATF6B', 'RUNX1', 'BHLHE40', 'ARID3A', 'ELF1', 'ETV6', 'ELF2', 'HMGA1', 'SOX4', 'E2F3', 'KLF3', 'SPI1', 'ZBTB7A', 'RARA', 'NFATC1', 'BCL6', 'FOXP1', 'CUX1', 'MEF2D', 'REL', 'BCL11A']	1133.92	25
['RREB1', 'SMAD3', 'ERG', 'FLI1', 'KLF6', 'E2F3', 'BHLHE40', 'ETV6', 'ELF1', 'ELF2', 'RUNX1', 'ARID3A', 'HMGA1', 'SOX4', 'BCL6', 'RARA', 'FOXP1', 'ZBTB16', 'MEF2D', 'RUNX2', 'KLF7', 'KLF3', 'ZBTB7A', 'KLF9', 'REL', 'BCL11A']	1133.88	26
['RREB1', 'SMAD3', 'ERG', 'FLI1', 'KLF6', 'E2F3', 'BHLHE40', 'ETV6', 'ELF1', 'ELF2', 'RUNX1', 'ARID3A', 'CIC', 'RFX2', 'SPI1', 'RARA', 'NFATC1', 'KLF3', 'ZBTB7A', 'KLF9', 'STAT5A', 'ZBTB17', 'LYL1', 'FOXP1', 'KLF7', 'RUNX2', 'BCL11A', 'RBPJ']	1133.68	28
['RREB1', 'SMAD3', 'ERG', 'FLI1', 'KLF6', 'E2F3', 'BHLHE40', 'ETV6', 'ELF1', 'ELF2', 'RUNX1', 'ARID3A', 'HMGA1', 'SOX4', 'ST18', 'POU2F1', 'ZBTB16', 'MEF2D', 'KLF3', 'ZNF217', 'NR4A2', 'NFE2', 'FOXP1', 'KLF7']	1133.38	24
['RREB1', 'SMAD3', 'ERG', 'FLI1', 'KLF6', 'XBP1', 'RUNX1', 'BHLHE40', 'ARID3A', 'ELF1', 'ETV6', 'ELF2', 'HMGA1', 'SOX4', 'ST18', 'RUNX2', 'ZBTB16', 'MEF2D', 'MEF2C', 'FOS', 'FOSB', 'ZNF217', 'NFE2', 'NR4A2']	1132.75	24
['RREB1', 'SMAD3', 'ERG', 'FLI1', 'KLF6', 'E2F3', 'BHLHE40', 'ETV6', 'ELF1', 'ELF2', 'RUNX1', 'ARID3A', 'HMGA1', 'SOX4', 'BCL6', 'RARA', 'FOXP1', 'SPI1', 'NFATC1', 'KLF3', 'ZBTB7A', 'KLF7', 'KLF9', 'ZBTB17', 'STAT5A', 'POU2F1', 'BCL11A']	1132.74	27
['RREB1', 'SMAD3', 'ERG', 'FLI1', 'ATF6B', 'RUNX1', 'BHLHE40', 'RFX1', 'ZBTB7A', 'ELF1', 'ETV6', 'ELF2', 'HMGA1', 'BCL6', 'FOXP1', 'SPI1', 'KLF3', 'RARA', 'E2F3', 'CUX1', 'MEF2D', 'KLF2', 'BCL11A']	1132.57	23
['RREB1', 'SMAD3', 'ERG', 'FLI1', 'KLF6', 'E2F3', 'BHLHE40', 'ETV6', 'ELF1', 'ELF2', 'RUNX1', 'ARID3A', 'HMGA1', 'SOX4', 'BCL6', 'RARA', 'FOXP1', 'SPI1', 'NFATC1', 'KLF3', 'ZBTB7A', 'KLF7', 'KLF9', 'ZBTB17', 'REL', 'RUNX2', 'GFI1', 'ZNF217', 'NR4A2']	1132.55	29
['RREB1', 'SMAD3', 'ERG', 'FLI1', 'KLF6', 'E2F3', 'BHLHE40', 'ETV6', 'ELF1', 'ELF2', 'RUNX1', 'ARID3A', 'HMGA1', 'SOX4', 'BCL6', 'RARA', 'FOXP1', 'SPI1', 'NFATC1', 'KLF3', 'ZBTB7A', 'KLF7', 'CUX1', 'MEF2D', 'REL', 'RUNX2', 'ZNF217', 'NR4A2']	1132.5	28
['RREB1', 'SMAD3', 'ERG', 'FLI1', 'KLF6', 'E2F3', 'BHLHE40', 'ETV6', 'ELF1', 'ELF2', 'RUNX1', 'ARID3A', 'HMGA1', 'SOX4', 'BCL6', 'RARA', 'FOXP1', 'SPI1', 'NFATC1', 'KLF3', 'ZBTB7A', 'KLF2', 'POU2F1', 'MEF2D', 'KLF9', 'STAT5A', 'GFI1', 'ZNF217', 'NR4A2']	1131.83	29
['RREB1', 'SMAD3', 'ERG', 'FLI1', 'KLF6', 'E2F3', 'BHLHE40', 'ETV6', 'HLX', 'RUNX1', 'ARID3A', 'SPI1', 'SOX4', 'KLF9', 'NFATC1', 'MEF2D', 'FOXP1', 'POU2F1', 'KLF3', 'ZBTB7A', 'KLF7', 'REL', 'ZNF217']	1131.48	23
['RREB1', 'SMAD3', 'TGIF1', 'HMGA1', 'RUNX1', 'ZBTB17', 'BHLHE40', 'SPI1', 'KLF3', 'ETV6', 'FLI1', 'ELF2', 'KLF6', 'E2F3', 'ARID3A', 'SOX4', 'ST18', 'RUNX2', 'NFE2', 'FOSB', 'FOS']	1131.33	21
['RREB1', 'SMAD3', 'ERG', 'FLI1', 'KLF6', 'E2F3', 'BHLHE40', 'ETV6', 'ELF1', 'ELF2', 'RUNX1', 'ARID3A', 'HMGA1', 'SOX4', 'RFX2', 'ZBTB7A', 'KLF3', 'RARA', 'SPI1', 'NFATC1', 'KLF9', 'STAT5A', 'ZBTB17', 'LYL1', 'FOXP1', 'KLF7', 'RUNX2', 'BCL11A', 'RBPJ']	1131.31	29
['RREB1', 'SMAD3', 'ERG', 'FLI1', 'ATF6B', 'RUNX1', 'BHLHE40', 'RFX1', 'ZBTB7A', 'ELF1', 'ETV6', 'ELF2', 'HMGA1', 'BCL6', 'FOXP1', 'SPI1', 'KLF3', 'RARA', 'E2F3', 'KLF9', 'ZBTB17', 'STAT5A', 'KLF2', 'GFI1', 'ZNF217', 'NR4A2']	1131	26
['RREB1', 'SMAD3', 'ERG', 'FLI1', 'KLF6', 'E2F3', 'BHLHE40', 'ETV6', 'ELF1', 'IRF2', 'ZBTB17', 'SPI1', 'KLF3', 'KLF9', 'BCL11A', 'NFATC1', 'RARA', 'ZBTB7A', 'SP3', 'KLF2']	1130.95	20
['RREB1', 'SMAD3', 'ERG', 'FLI1', 'KLF6', 'E2F3', 'BHLHE40', 'ETV6', 'ELF1', 'ELF2', 'MAFK', 'ZBTB17', 'ZBTB7A', 'KLF9', 'REL', 'BCL6', 'SPI1', 'KLF3', 'RARA', 'HIVEP2', 'RFX1', 'BCL11A']	1130.77	22
['RREB1', 'SMAD3', 'ERG', 'FLI1', 'KLF6', 'E2F3', 'BHLHE40', 'ETV6', 'ELF1', 'ELF2', 'RUNX1', 'ARID3A', 'HMGA1', 'SOX4', 'BCL6', 'RARA', 'FOXP1', 'ZBTB16', 'MEF2D', 'POU2F1', 'KLF3', 'ZBTB7A', 'KLF7', 'KLF9', 'STAT5A', 'ZNF217', 'NR4A2']	1130.19	27
['RREB1', 'SMAD3', 'ERG', 'FLI1', 'ATF6B', 'RUNX1', 'BHLHE40', 'ARID3A', 'ELF1', 'ETV6', 'ELF2', 'HMGA1', 'SOX4', 'XBP1', 'MEF2D', 'ST18', 'ZBTB16', 'FOS', 'FOSB', 'ZNF217', 'NFE2', 'NR4A2']	1130.09	22
['RREB1', 'SMAD3', 'ERG', 'FLI1', 'ATF6B', 'RUNX1', 'BHLHE40', 'ARID3A', 'ELF1', 'ETV6', 'ELF2', 'HMGA1', 'SOX4', 'E2F3', 'KLF3', 'SPI1', 'ZBTB7A', 'RARA', 'NFATC1', 'BCL6', 'FOXP1', 'CUX1', 'MEF2D', 'KLF2', 'ZNF217', 'NR4A2']	1130.08	26
['RREB1', 'SMAD3', 'ERG', 'FLI1', 'ATF6B', 'RUNX1', 'TEF', 'HMGA1', 'RARA', 'ELF1', 'SPI1', 'KLF9', 'ETV6', 'NFATC1', 'ELF2', 'ZBTB7A', 'ZBTB17', 'FOXP1', 'KLF3', 'E2F3', 'BCL6', 'BCL11A']	1130.05	22
['RREB1', 'SMAD3', 'ERG', 'FLI1', 'ATF6B', 'RUNX1', 'BHLHE40', 'ARID3A', 'ELF1', 'ETV6', 'ELF2', 'HMGA1', 'SOX4', 'E2F3', 'KLF3', 'ZBTB16', 'MEF2D', 'ZNF217', 'NR4A2', 'ZBTB7A', 'BCL6', 'FOXP1', 'RARA', 'KLF9', 'STAT5A', 'KLF2']	1129.85	26
['RREB1', 'SMAD3', 'ERG', 'FLI1', 'KLF6', 'E2F3', 'BHLHE40', 'ETV6', 'ELF1', 'ELF2', 'RUNX1', 'ARID3A', 'CIC', 'RFX2', 'SPI1', 'RARA', 'NFATC1', 'KLF3', 'ZBTB7A', 'KLF9', 'REL', 'ZBTB17', 'LYL1', 'RUNX2', 'FOXP1', 'KLF7', 'BCL11A', 'RBPJ']	1129.07	28
['RREB1', 'SMAD3', 'ERG', 'FLI1', 'KLF6', 'E2F3', 'BHLHE40', 'ETV6', 'ELF1', 'ELF2', 'RUNX1', 'ARID3A', 'HMGA1', 'SOX4', 'BCL6', 'RARA', 'FOXP1', 'SPI1', 'NFATC1', 'MEF2C', 'POU2F1', 'MEF2D', 'CUX1', 'REL', 'BCL11A']	1128.68	25
['RREB1', 'SMAD3', 'ERG', 'FLI1', 'KLF6', 'E2F3', 'TEF', 'HMGA1', 'RUNX1', 'RARA', 'ELF1', 'FOXP1', 'SPI1', 'KLF9', 'ETV6', 'NFATC1', 'ELF2', 'ZBTB17', 'BCL6', 'KLF7', 'KLF3', 'ZBTB7A', 'BCL11A']	1128.39	23
['RREB1', 'SMAD3', 'ERG', 'FLI1', 'KLF6', 'E2F3', 'BHLHE40', 'ETV6', 'ELF1', 'ELF2', 'RUNX1', 'ARID3A', 'HMGA1', 'SOX4', 'BCL6', 'RARA', 'FOXP1', 'SPI1', 'NFATC1', 'KLF3', 'ZBTB7A', 'KLF2', 'RBPJ', 'ZBTB17', 'BCL11A', 'KLF9', 'STAT5A']	1128.11	27
['RREB1', 'SMAD3', 'ERG', 'FLI1', 'KLF6', 'E2F3', 'BHLHE40', 'ETV6', 'ELF1', 'ELF2', 'RUNX1', 'ARID3A', 'HMGA1', 'SOX4', 'BCL6', 'RARA', 'FOXP1', 'SPI1', 'NFATC1', 'KLF3', 'ZBTB7A', 'KLF7', 'KLF9', 'MEF2D', 'GFI1', 'ZNF217', 'NR4A2', 'POU2F1', 'STAT5A']	1128.07	29
['RREB1', 'SMAD3', 'ERG', 'FLI1', 'KLF6', 'E2F3', 'BHLHE40', 'ETV6', 'ELF1', 'ELF2', 'RUNX1', 'ARID3A', 'HMGA1', 'SOX4', 'BCL6', 'RARA', 'FOXP1', 'SPI1', 'NFATC1', 'KLF3', 'ZBTB7A', 'KLF7', 'KLF9', 'ZBTB17', 'REL', 'POU2F1', 'BCL11A']	1127.96	27
['RREB1', 'SMAD3', 'ERG', 'FLI1', 'ATF6B', 'RUNX1', 'BHLHE40', 'ARID3A', 'ELF1', 'ETV6', 'ELF2', 'HMGA1', 'SOX4', 'E2F3', 'KLF3', 'SPI1', 'ZBTB7A', 'RARA', 'NFATC1', 'BCL6', 'FOXP1', 'KLF9', 'MEF2D', 'GFI1', 'ZNF217', 'NR4A2', 'STAT5A', 'KLF2']	1127.68	28
['RREB1', 'SMAD3', 'ERG', 'FLI1', 'KLF6', 'E2F3', 'BHLHE40', 'ETV6', 'ELF1', 'ELF2', 'RUNX1', 'ARID3A', 'HMGA1', 'SOX4', 'RFX2', 'ZBTB7A', 'KLF3', 'RARA', 'SPI1', 'NFATC1', 'KLF9', 'REL', 'ZBTB17', 'LYL1', 'RUNX2', 'FOXP1', 'KLF7', 'BCL11A', 'RBPJ']	1126.86	29
['RREB1', 'SMAD3', 'ERG', 'MNT', 'RFX2', 'BHLHE40', 'SPI1', 'ETV6', 'KLF6', 'RUNX2', 'STAT5A', 'CIC', 'RUNX1', 'ZBTB17', 'RFX1', 'FOSB', 'ZNF217', 'FOSL2', 'ZBTB7A', 'KLF3']	1125.75	20
['RREB1', 'SMAD3', 'ERG', 'FLI1', 'KLF6', 'E2F3', 'BHLHE40', 'ETV6', 'HLX', 'RUNX1', 'ARID3A', 'SPI1', 'SOX4', 'KLF9', 'NFATC1', 'ZBTB17', 'HIVEP2', 'BCL11A', 'MEF2C', 'REL']	1125.7	20
['RREB1', 'SMAD3', 'ERG', 'FLI1', 'KLF6', 'E2F3', 'BHLHE40', 'ETV6', 'ELF1', 'IRF2', 'ZBTB17', 'SPI1', 'KLF3', 'KLF9', 'BCL11A', 'NFATC1', 'RARA', 'ZBTB7A', 'SP3', 'KLF7']	1125.5	20
['RREB1', 'SMAD3', 'ERG', 'FLI1', 'KLF6', 'E2F3', 'BHLHE40', 'ETV6', 'ELF1', 'ELF2', 'RUNX1', 'ARID3A', 'HMGA1', 'SOX4', 'BCL6', 'RARA', 'FOXP1', 'ZBTB16', 'MEF2D', 'POU2F1', 'KLF3', 'ZBTB7A', 'KLF7', 'KLF9', 'REL', 'ZNF217', 'NR4A2']	1125.41	27
['RREB1', 'SMAD3', 'ERG', 'FLI1', 'KLF6', 'E2F3', 'BHLHE40', 'ETV6', 'HLX', 'RUNX1', 'ARID3A', 'SPI1', 'SOX4', 'KLF9', 'NFATC1', 'MEF2D', 'FOXP1', 'POU2F1', 'MEF2C', 'REL', 'BCL11A']	1125.29	21
['RREB1', 'SMAD3', 'ERG', 'MNT', 'RFX2', 'BHLHE40', 'SPI1', 'ETV6', 'KLF6', 'RUNX2', 'STAT5A', 'CIC', 'RUNX1', 'MEF2D', 'RFX1', 'FOSB', 'ZNF217', 'FOSL2', 'ZBTB7A', 'XBP1']	1125.2	20
['RREB1', 'SMAD3', 'ERG', 'FLI1', 'ATF6B', 'RUNX1', 'BHLHE40', 'RFX1', 'ZBTB7A', 'ELF1', 'ETV6', 'ELF2', 'HMGA1', 'RFX2', 'SPI1', 'RARA', 'KLF3', 'E2F3', 'KLF9', 'ZBTB17', 'LYL1', 'FOXP1', 'STAT5A', 'KLF2', 'BCL11A', 'RBPJ']	1124.65	26
['RREB1', 'SMAD3', 'ERG', 'FLI1', 'KLF6', 'E2F3', 'BHLHE40', 'ETV6', 'ELF1', 'ELF2', 'RUNX1', 'ARID3A', 'HMGA1', 'SOX4', 'RFX2', 'ZBTB7A', 'KLF3', 'RARA', 'ZBTB16', 'MEF2D', 'POU2F1', 'CUX1', 'REL', 'BCL11A', 'FOXP1', 'KLF7']	1124.42	26
['RREB1', 'SMAD3', 'ERG', 'FLI1', 'KLF6', 'E2F3', 'BHLHE40', 'ETV6', 'ELF1', 'ELF2', 'RUNX1', 'ARID3A', 'HMGA1', 'SOX4', 'BCL6', 'RARA', 'FOXP1', 'ZBTB16', 'MEF2D', 'RUNX2', 'MEF2C', 'CUX1', 'REL', 'BCL11A']	1124.08	24
['RREB1', 'SMAD3', 'ERG', 'FLI1', 'KLF6', 'E2F3', 'BHLHE40', 'ETV6', 'ELF1', 'ELF2', 'RUNX1', 'ARID3A', 'HMGA1', 'SOX4', 'BCL6', 'RARA', 'FOXP1', 'SPI1', 'NFATC1', 'KLF3', 'ZBTB7A', 'KLF7', 'KLF9', 'MEF2D', 'GFI1', 'ZNF217', 'NR4A2', 'POU2F1', 'REL']	1123.62	29
['RREB1', 'SMAD3', 'ERG', 'FLI1', 'KLF6', 'E2F3', 'BHLHE40', 'ETV6', 'ELF1', 'ELF2', 'RUNX1', 'ARID3A', 'HMGA1', 'SOX4', 'BCL6', 'RARA', 'FOXP1', 'SPI1', 'NFATC1', 'KLF3', 'ZBTB7A', 'KLF2', 'POU2F1', 'MEF2D', 'CUX1', 'BCL11A']	1123.12	26
['RREB1', 'SMAD3', 'ERG', 'FLI1', 'KLF6', 'E2F3', 'BHLHE40', 'ETV6', 'ELF1', 'ELF2', 'RUNX1', 'ARID3A', 'HMGA1', 'SOX4', 'BCL6', 'RARA', 'FOXP1', 'ZBTB16', 'MEF2D', 'POU2F1', 'KLF3', 'ZBTB7A', 'KLF2', 'KLF9', 'STAT5A', 'BCL11A']	1122.88	26
['RREB1', 'SMAD3', 'ERG', 'FLI1', 'KLF6', 'E2F3', 'BHLHE40', 'ETV6', 'ELF1', 'ELF2', 'RUNX1', 'ARID3A', 'HMGA1', 'SOX4', 'BCL6', 'RARA', 'FOXP1', 'SPI1', 'NFATC1', 'KLF3', 'ZBTB7A', 'KLF2', 'POU2F1', 'ZBTB17', 'KLF9', 'STAT5A', 'GFI1', 'ZNF217', 'NR4A2']	1122.69	29
['RREB1', 'SMAD3', 'ERG', 'FLI1', 'KLF6', 'E2F3', 'BHLHE40', 'FOXO3', 'RARA', 'ZBTB17', 'SPI1', 'KLF9', 'FOS', 'KLF3', 'ZBTB7A', 'MAFK', 'RFX1', 'RUNX2']	1122.61	18
['RREB1', 'SMAD3', 'ERG', 'MNT', 'RFX2', 'BHLHE40', 'SPI1', 'ETV6', 'KLF6', 'RUNX2', 'STAT5A', 'CIC', 'RUNX1', 'MEF2D', 'ARID3A', 'LYL1', 'NFATC1', 'BCL11A', 'ZBTB7A', 'KLF3']	1122.5	20
['RREB1', 'SMAD3', 'ERG', 'FLI1', 'KLF6', 'E2F3', 'BHLHE40', 'ETV6', 'ELF1', 'ELF2', 'MAFK', 'ZBTB17', 'ZBTB7A', 'KLF9', 'REL', 'BCL6', 'SPI1', 'KLF3', 'RARA', 'FOXP1', 'RUNX2', 'KLF7', 'BCL11A']	1121.65	23
['RREB1', 'SMAD3', 'ERG', 'FLI1', 'KLF6', 'E2F3', 'BHLHE40', 'ETV6', 'ELF1', 'ELF2', 'RUNX1', 'ARID3A', 'HMGA1', 'SOX4', 'BCL6', 'RARA', 'FOXP1', 'SPI1', 'NFATC1', 'KLF3', 'ZBTB7A', 'KLF7', 'CUX1', 'MEF2D', 'REL', 'RUNX2', 'BCL11A']	1121.52	27
['RREB1', 'SMAD3', 'ERG', 'FLI1', 'ATF6B', 'RUNX1', 'BHLHE40', 'ARID3A', 'ELF1', 'ETV6', 'ELF2', 'HMGA1', 'SOX4', 'E2F3', 'KLF3', 'ZBTB16', 'MEF2D', 'ZNF217', 'NR4A2', 'ZBTB7A', 'BCL6', 'FOXP1', 'RARA', 'CUX1', 'REL']	1120.56	25
['RREB1', 'SMAD3', 'ERG', 'FLI1', 'ATF6B', 'RUNX1', 'BHLHE40', 'ARID3A', 'ELF1', 'ETV6', 'ELF2', 'HMGA1', 'SOX4', 'E2F3', 'KLF3', 'SPI1', 'ZBTB7A', 'RARA', 'NFATC1', 'BCL6', 'FOXP1', 'KLF9', 'ZBTB17', 'REL', 'BCL11A', 'RBPJ']	1120.35	26
['RREB1', 'SMAD3', 'ERG', 'FLI1', 'KLF6', 'E2F3', 'BHLHE40', 'ETV6', 'HLX', 'RUNX1', 'ARID3A', 'SPI1', 'SOX4', 'KLF9', 'NFATC1', 'ZBTB17', 'FOXP1', 'POU2F1', 'KLF3', 'ZBTB7A', 'KLF7', 'REL', 'ZNF217']	1119.96	23
['RREB1', 'SMAD3', 'ERG', 'FLI1', 'KLF6', 'E2F3', 'BHLHE40', 'ETV6', 'HLX', 'RUNX1', 'ARID3A', 'SPI1', 'SOX4', 'KLF9', 'NFATC1', 'ZBTB17', 'HIVEP2', 'BCL11A', 'KLF3', 'ZBTB7A', 'KLF2']	1118.95	21
['RREB1', 'SMAD3', 'ERG', 'FLI1', 'KLF6', 'E2F3', 'BHLHE40', 'ETV6', 'ELF1', 'ELF2', 'RUNX1', 'ARID3A', 'HMGA1', 'SOX4', 'BCL6', 'RARA', 'FOXP1', 'SPI1', 'NFATC1', 'KLF3', 'ZBTB7A', 'KLF7', 'KLF9', 'ZBTB17', 'STAT5A', 'POU2F1', 'GFI1', 'ZNF217', 'NR4A2']	1118.93	29
['RREB1', 'SMAD3', 'ERG', 'FLI1', 'KLF6', 'E2F3', 'BHLHE40', 'ETV6', 'HLX', 'RUNX1', 'ARID3A', 'SPI1', 'SOX4', 'KLF9', 'NFATC1', 'MEF2D', 'FOXP1', 'POU2F1', 'KLF3', 'ZBTB7A', 'KLF2', 'BCL11A']	1118.86	22
['RREB1', 'SMAD3', 'ERG', 'FLI1', 'KLF6', 'E2F3', 'BHLHE40', 'ETV6', 'ELF1', 'ELF2', 'RUNX1', 'ARID3A', 'HMGA1', 'SOX4', 'BCL6', 'RARA', 'FOXP1', 'ZBTB16', 'MEF2D', 'POU2F1', 'KLF3', 'ZBTB7A', 'KLF7', 'KLF9', 'STAT5A', 'BCL11A']	1118.69	26
['RREB1', 'SMAD3', 'ERG', 'MNT', 'RFX2', 'BHLHE40', 'SPI1', 'ETV6', 'KLF6', 'RUNX2', 'STAT5A', 'CIC', 'RUNX1', 'MEF2D', 'RFX1', 'LYL1', 'BCL11A', 'ZBTB7A', 'KLF3']	1118.47	19
['RREB1', 'SMAD3', 'ERG', 'MNT', 'RFX2', 'BHLHE40', 'SPI1', 'ETV6', 'KLF6', 'RUNX2', 'STAT5A', 'CIC', 'RUNX1', 'MEF2D', 'ARID3A', 'FOSB', 'ZNF217', 'FOSL2', 'MEF2C', 'XBP1']	1118.45	20
['RREB1', 'SMAD3', 'ERG', 'FLI1', 'ATF6B', 'RUNX1', 'BHLHE40', 'ARID3A', 'ELF1', 'ETV6', 'ELF2', 'HMGA1', 'SOX4', 'E2F3', 'KLF3', 'SPI1', 'ZBTB7A', 'RARA', 'NFATC1', 'BCL6', 'FOXP1', 'KLF9', 'ZBTB17', 'STAT5A', 'KLF2', 'GFI1', 'ZNF217', 'NR4A2']	1118.21	28
['RREB1', 'SMAD3', 'ERG', 'FLI1', 'ATF6B', 'RUNX1', 'BHLHE40', 'ARID3A', 'ELF1', 'ETV6', 'ELF2', 'HMGA1', 'SOX4', 'E2F3', 'KLF3', 'SPI1', 'ZBTB7A', 'RARA', 'NFATC1', 'BCL6', 'FOXP1', 'CUX1', 'MEF2D', 'KLF2', 'BCL11A']	1118.12	25
['RREB1', 'SMAD3', 'ERG', 'FLI1', 'KLF6', 'E2F3', 'BHLHE40', 'ETV6', 'ELF1', 'ELF2', 'RUNX1', 'ARID3A', 'HMGA1', 'SOX4', 'ST18', 'POU2F1', 'ZBTB16', 'MEF2D', 'KLF3', 'BCL11A', 'FOXP1', 'KLF7']	1117.91	22
['RREB1', 'SMAD3', 'ERG', 'FLI1', 'ATF6B', 'RUNX1', 'BHLHE40', 'ARID3A', 'ELF1', 'ETV6', 'ELF2', 'HMGA1', 'SOX4', 'E2F3', 'KLF3', 'ZBTB16', 'MEF2D', 'BCL11A', 'FOXP1', 'RARA', 'ZBTB7A', 'BCL6', 'KLF9', 'STAT5A', 'KLF2']	1117.88	25
['RREB1', 'SMAD3', 'ERG', 'FLI1', 'KLF6', 'E2F3', 'BHLHE40', 'ETV6', 'HLX', 'RUNX1', 'ARID3A', 'SPI1', 'SOX4', 'KLF9', 'NFATC1', 'MEF2D', 'FOXP1', 'RUNX2', 'REL', 'KLF7', 'ZBTB7A', 'KLF3', 'BCL11A']	1117.17	23
['RREB1', 'SMAD3', 'ERG', 'FLI1', 'KLF6', 'E2F3', 'BHLHE40', 'ETV6', 'ELF1', 'ELF2', 'RUNX1', 'ARID3A', 'HMGA1', 'SOX4', 'BCL6', 'RARA', 'FOXP1', 'ZBTB16', 'MEF2D', 'POU2F1', 'MEF2C', 'CUX1', 'REL', 'ZNF217', 'NR4A2']	1115.32	25
['RREB1', 'SMAD3', 'ERG', 'FLI1', 'KLF6', 'E2F3', 'BHLHE40', 'ETV6', 'ELF1', 'ELF2', 'RUNX1', 'ARID3A', 'HMGA1', 'SOX4', 'BCL6', 'RARA', 'FOXP1', 'SPI1', 'NFATC1', 'KLF3', 'ZBTB7A', 'KLF7', 'KLF9', 'ZBTB17', 'REL', 'POU2F1', 'GFI1', 'ZNF217', 'NR4A2']	1114.48	29
['RREB1', 'SMAD3', 'ERG', 'FLI1', 'KLF6', 'XBP1', 'MAFK', 'ZBTB17', 'BHLHE40', 'ZBTB7A', 'KLF9', 'ELF1', 'RFX2', 'ETV6', 'ELF2', 'SPI1', 'RFX1', 'RARA', 'LYL1', 'KLF2', 'BCL11A', 'HIVEP2']	1114.41	22
['RREB1', 'SMAD3', 'ERG', 'FLI1', 'ATF6B', 'RUNX1', 'BHLHE40', 'ARID3A', 'ELF1', 'ETV6', 'ELF2', 'CIC', 'RFX2', 'ZBTB7A', 'SPI1', 'RARA', 'NFATC1', 'KLF3', 'E2F3', 'KLF9', 'ZBTB17', 'LYL1', 'FOXP1', 'STAT5A', 'KLF2', 'BCL11A', 'RBPJ']	1114.07	27
['RREB1', 'SMAD3', 'ERG', 'FLI1', 'KLF6', 'E2F3', 'BHLHE40', 'ETV6', 'ELF1', 'ELF2', 'RUNX1', 'ARID3A', 'HMGA1', 'SOX4', 'BCL6', 'RARA', 'FOXP1', 'SPI1', 'NFATC1', 'KLF3', 'ZBTB7A', 'KLF7', 'KLF9', 'ZBTB17', 'STAT5A', 'RUNX2', 'BCL11A', 'RBPJ']	1113.96	28
['RREB1', 'SMAD3', 'ERG', 'FLI1', 'KLF6', 'E2F3', 'BHLHE40', 'ETV6', 'ELF1', 'ELF2', 'RUNX1', 'ARID3A', 'HMGA1', 'SOX4', 'BCL6', 'RARA', 'FOXP1', 'SPI1', 'NFATC1', 'KLF3', 'ZBTB7A', 'KLF7', 'CUX1', 'MEF2D', 'REL', 'POU2F1', 'ZNF217', 'NR4A2']	1113.79	28
['RREB1', 'SMAD3', 'ERG', 'FLI1', 'KLF6', 'E2F3', 'BHLHE40', 'ETV6', 'ELF1', 'ELF2', 'RUNX1', 'ARID3A', 'HMGA1', 'SOX4', 'BCL6', 'RARA', 'FOXP1', 'ZBTB16', 'MEF2D', 'POU2F1', 'KLF3', 'ZBTB7A', 'KLF7', 'KLF9', 'REL', 'BCL11A']	1113.73	26
['RREB1', 'SMAD3', 'ERG', 'FLI1', 'KLF6', 'E2F3', 'BHLHE40', 'ETV6', 'ELF1', 'ELF2', 'MAFK', 'ZBTB17', 'ZBTB7A', 'KLF9', 'KLF2', 'SPI1', 'KLF3', 'RFX1', 'RARA', 'BCL6', 'HIVEP2', 'BCL11A']	1112.82	22
['RREB1', 'SMAD3', 'ERG', 'FLI1', 'KLF6', 'E2F3', 'BHLHE40', 'ETV6', 'HLX', 'RUNX1', 'ARID3A', 'SPI1', 'SOX4', 'KLF9', 'NFATC1', 'ZBTB17', 'FOXP1', 'POU2F1', 'MEF2C', 'REL', 'BCL11A']	1112.67	21
['RREB1', 'SMAD3', 'ERG', 'FLI1', 'ATF6B', 'RUNX1', 'BHLHE40', 'ARID3A', 'ELF1', 'ETV6', 'ELF2', 'HMGA1', 'SOX4', 'E2F3', 'KLF3', 'SPI1', 'ZBTB7A', 'RARA', 'NFATC1', 'RFX2', 'KLF9', 'ZBTB17', 'LYL1', 'FOXP1', 'STAT5A', 'KLF2', 'BCL11A', 'RBPJ']	1112.32	28
['RREB1', 'SMAD3', 'ERG', 'MNT', 'RFX2', 'BHLHE40', 'SPI1', 'ETV6', 'KLF6', 'RUNX2', 'STAT5A', 'CIC', 'RUNX1', 'ZBTB17', 'RFX1', 'FOSB', 'ZNF217', 'FOSL2', 'ZBTB7A', 'XBP1']	1111.95	20
['RREB1', 'SMAD3', 'TGIF1', 'HMGA1', 'RUNX1', 'ZBTB17', 'BHLHE40', 'SPI1', 'KLF3', 'ETV6', 'FLI1', 'ELF2', 'KLF6', 'E2F3', 'ARID3A', 'SOX4', 'KLF9', 'ZBTB7A', 'GFI1', 'NFATC1', 'RARA', 'RFX2', 'NFE2', 'REL', 'RUNX2', 'FOXP1', 'KLF7']	1111.19	27
['RREB1', 'SMAD3', 'ERG', 'FLI1', 'ATF6B', 'RUNX1', 'BHLHE40', 'RFX1', 'ZBTB7A', 'ELF1', 'ETV6', 'ELF2', 'CIC', 'RFX2', 'SPI1', 'RARA', 'KLF3', 'E2F3', 'KLF9', 'ZBTB17', 'LYL1', 'FOXP1', 'STAT5A', 'KLF2', 'BCL11A', 'RBPJ']	1110.81	26
['RREB1', 'SMAD3', 'ERG', 'FLI1', 'KLF6', 'E2F3', 'BHLHE40', 'ETV6', 'ELF1', 'ELF2', 'RUNX1', 'ARID3A', 'HMGA1', 'SOX4', 'BCL6', 'RARA', 'FOXP1', 'ZBTB16', 'MEF2D', 'POU2F1', 'KLF3', 'ZBTB7A', 'KLF2', 'CUX1', 'ZNF217', 'NR4A2']	1110.27	26
['RREB1', 'SMAD3', 'TGIF1', 'HMGA1', 'RUNX1', 'ZBTB17', 'BHLHE40', 'SPI1', 'KLF3', 'ETV6', 'FLI1', 'ELF2', 'KLF6', 'E2F3', 'RFX1', 'KLF9', 'ZBTB7A', 'GFI1', 'RARA', 'BCL6', 'FOXP1', 'REL', 'RUNX2']	1109.48	23
['RREB1', 'SMAD3', 'ERG', 'FLI1', 'KLF6', 'E2F3', 'BHLHE40', 'ETV6', 'ELF1', 'ELF2', 'RUNX1', 'ARID3A', 'HMGA1', 'SOX4', 'BCL6', 'RARA', 'FOXP1', 'SPI1', 'NFATC1', 'KLF3', 'ZBTB7A', 'KLF7', 'KLF9', 'ZBTB17', 'REL', 'RUNX2', 'BCL11A', 'RBPJ']	1109.36	28
['RREB1', 'SMAD3', 'ERG', 'MNT', 'RFX2', 'BHLHE40', 'SPI1', 'ETV6', 'KLF6', 'RUNX2', 'STAT5A', 'CIC', 'RUNX1', 'ZBTB17', 'ARID3A', 'LYL1', 'NFATC1', 'BCL11A', 'ZBTB7A', 'KLF3']	1109.25	20
['RREB1', 'SMAD3', 'ERG', 'FLI1', 'KLF6', 'E2F3', 'BHLHE40', 'ETV6', 'ELF1', 'ELF2', 'RUNX1', 'ARID3A', 'HMGA1', 'SOX4', 'BCL6', 'RARA', 'FOXP1', 'ZBTB16', 'MEF2D', 'RUNX2', 'KLF7', 'KLF3', 'ZBTB7A', 'CUX1', 'REL', 'ZNF217', 'NR4A2']	1109.15	27
['RREB1', 'SMAD3', 'ERG', 'MNT', 'RFX2', 'BHLHE40', 'SPI1', 'ETV6', 'KLF6', 'RUNX2', 'STAT5A', 'CIC', 'RUNX1', 'MEF2D', 'ARID3A', 'LYL1', 'NFATC1', 'BCL11A', 'ZBTB7A', 'XBP1']	1108.7	20
['RREB1', 'SMAD3', 'ERG', 'FLI1', 'KLF6', 'XBP1', 'RUNX1', 'BHLHE40', 'RFX1', 'STAT5A', 'KLF9', 'ZBTB17', 'FOXO3', 'SPI1', 'RARA', 'LYL1', 'BCL11A', 'ZBTB7A', 'RUNX2']	1108.47	19
['RREB1', 'SMAD3', 'ERG', 'FLI1', 'KLF6', 'E2F3', 'BHLHE40', 'FOXO3', 'RARA', 'ZBTB17', 'SPI1', 'KLF9', 'FOXP1', 'BCL11A', 'MEF2C', 'RUNX1', 'STAT5A', 'POU2F1', 'ARID3A', 'NFATC1']	1108.05	20
['RREB1', 'SMAD3', 'TGIF1', 'HMGA1', 'RUNX1', 'ZBTB17', 'BHLHE40', 'SPI1', 'KLF3', 'ETV6', 'FLI1', 'ELF2', 'KLF6', 'E2F3', 'ARID3A', 'SOX4', 'ST18', 'RUNX2', 'NFE2', 'FOXP1', 'KLF7']	1107.95	21
['RREB1', 'SMAD3', 'ERG', 'FLI1', 'ATF6B', 'RUNX1', 'BHLHE40', 'ARID3A', 'ELF1', 'ETV6', 'ELF2', 'HMGA1', 'SOX4', 'E2F3', 'KLF3', 'ZBTB16', 'MEF2D', 'BCL11A', 'FOXP1', 'RARA', 'ZBTB7A', 'BCL6', 'CUX1', 'REL']	1107.71	24
['RREB1', 'SMAD3', 'ERG', 'MNT', 'RFX2', 'BHLHE40', 'SPI1', 'ETV6', 'KLF6', 'RUNX2', 'STAT5A', 'CIC', 'RUNX1', 'MEF2D', 'ARID3A', 'LYL1', 'NFATC1', 'GFI1', 'ZNF217', 'FOSL2', 'ZBTB7A', 'KLF3']	1107.14	22
['RREB1', 'SMAD3', 'ERG', 'FLI1', 'KLF6', 'E2F3', 'BHLHE40', 'ETV6', 'HLX', 'RUNX1', 'ARID3A', 'SPI1', 'SOX4', 'KLF9', 'NFATC1', 'ZBTB17', 'FOXP1', 'POU2F1', 'KLF3', 'ZBTB7A', 'KLF2', 'BCL11A']	1106.82	22
['RREB1', 'SMAD3', 'ERG', 'FLI1', 'KLF6', 'E2F3', 'BHLHE40', 'FOXO3', 'RARA', 'ZBTB17', 'SPI1', 'KLF9', 'FOXP1', 'BCL11A', 'KLF3', 'ZBTB7A', 'RUNX1', 'STAT5A', 'LYL1', 'RFX1', 'RUNX2']	1106.71	21
['RREB1', 'SMAD3', 'ERG', 'FLI1', 'KLF6', 'E2F3', 'BHLHE40', 'ETV6', 'HLX', 'RUNX1', 'ARID3A', 'SPI1', 'SOX4', 'KLF9', 'NFATC1', 'ZBTB17', 'FOXP1', 'RUNX2', 'REL', 'KLF7', 'ZBTB7A', 'KLF3', 'BCL11A']	1105.65	23
['RREB1', 'SMAD3', 'ERG', 'MNT', 'RFX2', 'BHLHE40', 'SPI1', 'ETV6', 'KLF6', 'RUNX2', 'STAT5A', 'CIC', 'RUNX1', 'ZBTB17', 'ARID3A', 'FOSB', 'ZNF217', 'FOSL2', 'MEF2C', 'XBP1']	1105.2	20
['RREB1', 'SMAD3', 'ERG', 'FLI1', 'ATF6B', 'RUNX1', 'BHLHE40', 'RFX1', 'ZBTB7A', 'ELF1', 'ETV6', 'ELF2', 'HMGA1', 'BCL6', 'FOXP1', 'SPI1', 'KLF3', 'RARA', 'E2F3', 'KLF9', 'ZBTB17', 'STAT5A', 'KLF2', 'BCL11A', 'RBPJ']	1104.96	25
['RREB1', 'SMAD3', 'ERG', 'FLI1', 'ATF6B', 'RUNX1', 'BHLHE40', 'ARID3A', 'ELF1', 'ETV6', 'ELF2', 'HMGA1', 'SOX4', 'E2F3', 'KLF3', 'ZBTB16', 'MEF2D', 'ZNF217', 'NR4A2', 'ZBTB7A', 'BCL6', 'FOXP1', 'RARA', 'CUX1', 'KLF2']	1104.76	25
['RREB1', 'SMAD3', 'ERG', 'FLI1', 'KLF6', 'E2F3', 'BHLHE40', 'FOXO3', 'RARA', 'ZBTB17', 'SPI1', 'KLF9', 'FOXP1', 'BCL11A', 'KLF3', 'ZBTB7A', 'RUNX1', 'SP3', 'RFX1', 'RUNX2']	1104.55	20
['RREB1', 'SMAD3', 'ERG', 'MNT', 'RFX2', 'BHLHE40', 'SPI1', 'ETV6', 'KLF6', 'RUNX2', 'STAT5A', 'CIC', 'RUNX1', 'ZBTB17', 'RFX1', 'LYL1', 'BCL11A', 'ZBTB7A', 'KLF3']	1104.53	19
['RREB1', 'SMAD3', 'ERG', 'MNT', 'RFX2', 'BHLHE40', 'SPI1', 'ETV6', 'KLF6', 'RUNX2', 'STAT5A', 'CIC', 'RUNX1', 'MEF2D', 'RFX1', 'LYL1', 'BCL11A', 'ZBTB7A', 'XBP1']	1103.95	19
['RREB1', 'SMAD3', 'TGIF1', 'HMGA1', 'RUNX1', 'ZBTB17', 'BHLHE40', 'SPI1', 'KLF3', 'ETV6', 'FLI1', 'ELF2', 'KLF6', 'E2F3', 'RFX1', 'KLF9', 'ZBTB7A', 'GFI1', 'RARA', 'BCL6', 'FOXP1', 'KLF2']	1103.73	22
['RREB1', 'SMAD3', 'ERG', 'MNT', 'RFX2', 'BHLHE40', 'SPI1', 'ETV6', 'KLF6', 'RUNX2', 'STAT5A', 'CIC', 'RUNX1', 'MEF2D', 'RFX1', 'LYL1', 'GFI1', 'ZNF217', 'FOSL2', 'ZBTB7A', 'KLF3']	1102.76	21
['RREB1', 'SMAD3', 'ERG', 'FLI1', 'KLF6', 'E2F3', 'BHLHE40', 'ETV6', 'ELF1', 'ELF2', 'RUNX1', 'ARID3A', 'HMGA1', 'SOX4', 'BCL6', 'RARA', 'FOXP1', 'ZBTB16', 'MEF2D', 'POU2F1', 'MEF2C', 'CUX1', 'REL', 'BCL11A']	1102.25	24
['RREB1', 'SMAD3', 'ERG', 'FLI1', 'KLF6', 'E2F3', 'BHLHE40', 'ETV6', 'ELF1', 'ELF2', 'RUNX1', 'ARID3A', 'HMGA1', 'SOX4', 'BCL6', 'RARA', 'FOXP1', 'SPI1', 'NFATC1', 'KLF3', 'ZBTB7A', 'KLF7', 'CUX1', 'MEF2D', 'REL', 'POU2F1', 'BCL11A']	1102.11	27
['RREB1', 'SMAD3', 'ERG', 'FLI1', 'KLF6', 'E2F3', 'BHLHE40', 'FOXO3', 'RARA', 'ZBTB17', 'SPI1', 'KLF9', 'FOXP1', 'BCL11A', 'MEF2C', 'RUNX1', 'STAT5A', 'LYL1', 'RUNX2', 'ARID3A', 'NFATC1']	1098.14	21
['RREB1', 'SMAD3', 'ERG', 'FLI1', 'KLF6', 'E2F3', 'BHLHE40', 'ETV6', 'ELF1', 'ELF2', 'RUNX1', 'ARID3A', 'HMGA1', 'SOX4', 'BCL6', 'RARA', 'FOXP1', 'ZBTB16', 'MEF2D', 'POU2F1', 'KLF3', 'ZBTB7A', 'KLF2', 'CUX1', 'BCL11A']	1097.52	25
['RREB1', 'SMAD3', 'ERG', 'FLI1', 'KLF6', 'E2F3', 'BHLHE40', 'ETV6', 'ELF1', 'ELF2', 'RUNX1', 'ARID3A', 'HMGA1', 'SOX4', 'BCL6', 'RARA', 'FOXP1', 'ZBTB16', 'MEF2D', 'RUNX2', 'KLF7', 'KLF3', 'ZBTB7A', 'CUX1', 'REL', 'BCL11A']	1096.85	26
['RREB1', 'SMAD3', 'ERG', 'FLI1', 'KLF6', 'XBP1', 'MAFK', 'ZBTB17', 'BHLHE40', 'ZBTB7A', 'KLF9', 'FOXO3', 'SPI1', 'RARA', 'FOS', 'RFX1', 'RUNX2']	1095.59	17
['RREB1', 'SMAD3', 'ERG', 'FLI1', 'KLF6', 'E2F3', 'BHLHE40', 'FOXO3', 'RARA', 'ZBTB17', 'SPI1', 'KLF9', 'FOXP1', 'BCL11A', 'MEF2C', 'RUNX1', 'SP3', 'RUNX2', 'ARID3A', 'NFATC1']	1095.55	20
['RREB1', 'SMAD3', 'ERG', 'MNT', 'RFX2', 'BHLHE40', 'SPI1', 'ETV6', 'KLF6', 'RUNX2', 'STAT5A', 'CIC', 'RUNX1', 'ZBTB17', 'ARID3A', 'LYL1', 'NFATC1', 'BCL11A', 'ZBTB7A', 'XBP1']	1095.45	20
['RREB1', 'SMAD3', 'ERG', 'MNT', 'RFX2', 'BHLHE40', 'SPI1', 'ETV6', 'KLF6', 'RUNX2', 'STAT5A', 'CIC', 'RUNX1', 'ZBTB17', 'ARID3A', 'LYL1', 'NFATC1', 'GFI1', 'ZNF217', 'FOSL2', 'ZBTB7A', 'KLF3']	1095.09	22
['RREB1', 'SMAD3', 'ERG', 'MNT', 'RFX2', 'BHLHE40', 'SPI1', 'ETV6', 'KLF6', 'RUNX2', 'STAT5A', 'CIC', 'RUNX1', 'MEF2D', 'ARID3A', 'LYL1', 'NFATC1', 'GFI1', 'ZNF217', 'FOSL2', 'ZBTB7A', 'XBP1']	1094.59	22
['RREB1', 'SMAD3', 'ERG', 'FLI1', 'KLF6', 'E2F3', 'BHLHE40', 'ETV6', 'HLX', 'RUNX1', 'ARID3A', 'SPI1', 'SOX4', 'KLF9', 'NFATC1', 'MEF2D', 'FOXP1', 'POU2F1', 'KLF3', 'ZBTB7A', 'KLF7', 'REL', 'BCL11A']	1094.39	23
['RREB1', 'SMAD3', 'ERG', 'FLI1', 'ATF6B', 'RUNX1', 'BHLHE40', 'ARID3A', 'ELF1', 'ETV6', 'ELF2', 'HMGA1', 'SOX4', 'E2F3', 'KLF3', 'SPI1', 'ZBTB7A', 'RARA', 'NFATC1', 'BCL6', 'FOXP1', 'KLF9', 'ZBTB17', 'STAT5A', 'KLF2', 'BCL11A', 'RBPJ']	1093.63	27
['RREB1', 'SMAD3', 'ERG', 'MNT', 'RFX2', 'BHLHE40', 'SPI1', 'ETV6', 'KLF6', 'RUNX2', 'STAT5A', 'CIC', 'RUNX1', 'MEF2D', 'RFX1', 'FOSB', 'ZNF217', 'FOSL2', 'MEF2C', 'XBP1']	1093.25	20
['RREB1', 'SMAD3', 'ERG', 'FLI1', 'KLF6', 'E2F3', 'BHLHE40', 'FOXO3', 'RARA', 'ZBTB17', 'SPI1', 'KLF9', 'FOXP1', 'BCL11A', 'MEF2C', 'RUNX1', 'STAT5A', 'LYL1', 'RUNX2', 'RFX1']	1093.1	20
['RREB1', 'SMAD3', 'ERG', 'FLI1', 'ATF6B', 'RUNX1', 'BHLHE40', 'ARID3A', 'ELF1', 'ETV6', 'ELF2', 'HMGA1', 'SOX4', 'E2F3', 'KLF3', 'ZBTB16', 'MEF2D', 'BCL11A', 'FOXP1', 'RARA', 'ZBTB7A', 'BCL6', 'CUX1', 'KLF2']	1091.25	24
['RREB1', 'SMAD3', 'TGIF1', 'HMGA1', 'RUNX1', 'ZBTB17', 'BHLHE40', 'SPI1', 'KLF3', 'ETV6', 'FLI1', 'ELF2', 'KLF6', 'E2F3', 'ARID3A', 'SOX4', 'KLF9', 'ZBTB7A', 'GFI1', 'NFATC1', 'RARA', 'BCL6', 'FOXP1', 'KLF2']	1091.08	24
['RREB1', 'SMAD3', 'ERG', 'MNT', 'RFX2', 'BHLHE40', 'SPI1', 'ETV6', 'KLF6', 'RUNX2', 'STAT5A', 'CIC', 'RUNX1', 'ZBTB17', 'RFX1', 'LYL1', 'GFI1', 'ZNF217', 'FOSL2', 'ZBTB7A', 'KLF3']	1090.14	21
['RREB1', 'SMAD3', 'ERG', 'FLI1', 'KLF6', 'E2F3', 'BHLHE40', 'FOXO3', 'RARA', 'ZBTB17', 'SPI1', 'KLF9', 'FOXP1', 'BCL11A', 'MEF2C', 'RUNX1', 'SP3', 'RUNX2', 'RFX1']	1090.11	19
['RREB1', 'SMAD3', 'ERG', 'MNT', 'RFX2', 'BHLHE40', 'SPI1', 'ETV6', 'KLF6', 'RUNX2', 'STAT5A', 'CIC', 'RUNX1', 'ZBTB17', 'RFX1', 'LYL1', 'BCL11A', 'ZBTB7A', 'XBP1']	1090	19
['RREB1', 'SMAD3', 'ERG', 'FLI1', 'KLF6', 'E2F3', 'BHLHE40', 'ETV6', 'ELF1', 'ELF2', 'RUNX1', 'ARID3A', 'HMGA1', 'SOX4', 'BCL6', 'RARA', 'FOXP1', 'ZBTB16', 'MEF2D', 'POU2F1', 'KLF3', 'ZBTB7A', 'KLF7', 'CUX1', 'REL', 'ZNF217', 'NR4A2']	1089.74	27
['RREB1', 'SMAD3', 'ERG', 'MNT', 'RFX2', 'BHLHE40', 'SPI1', 'ETV6', 'KLF6', 'RUNX2', 'STAT5A', 'CIC', 'RUNX1', 'MEF2D', 'RFX1', 'LYL1', 'GFI1', 'ZNF217', 'FOSL2', 'ZBTB7A', 'XBP1']	1089.62	21
['RREB1', 'SMAD3', 'ERG', 'FLI1', 'KLF6', 'E2F3', 'BHLHE40', 'FOXO3', 'RARA', 'ZBTB17', 'SPI1', 'KLF9', 'FOXP1', 'BCL11A', 'KLF3', 'ZBTB7A', 'RUNX1', 'STAT5A', 'LYL1', 'NFATC1', 'ARID3A', 'KLF2']	1084.95	22
['RREB1', 'SMAD3', 'ERG', 'FLI1', 'KLF6', 'XBP1', 'RUNX1', 'BHLHE40', 'ARID3A', 'FOXO3', 'ZBTB17', 'SPI1', 'KLF9', 'STAT5A', 'NFATC1', 'RARA', 'LYL1', 'BCL11A', 'KLF2', 'ZBTB7A']	1084.45	20
['RREB1', 'SMAD3', 'ERG', 'FLI1', 'KLF6', 'E2F3', 'BHLHE40', 'ETV6', 'HLX', 'RUNX1', 'ARID3A', 'SPI1', 'SOX4', 'KLF9', 'NFATC1', 'ZBTB17', 'FOXP1', 'POU2F1', 'KLF3', 'ZBTB7A', 'KLF7', 'REL', 'BCL11A']	1082.87	23
['RREB1', 'SMAD3', 'ERG', 'MNT', 'RFX2', 'BHLHE40', 'SPI1', 'ETV6', 'KLF6', 'RUNX2', 'STAT5A', 'CIC', 'RUNX1', 'ZBTB17', 'ARID3A', 'LYL1', 'NFATC1', 'GFI1', 'ZNF217', 'FOSL2', 'ZBTB7A', 'XBP1']	1082.55	22
['RREB1', 'SMAD3', 'ERG', 'FLI1', 'KLF6', 'E2F3', 'BHLHE40', 'FOXO3', 'RARA', 'ZBTB17', 'SPI1', 'KLF9', 'FOXP1', 'BCL11A', 'KLF3', 'ZBTB7A', 'RUNX1', 'STAT5A', 'POU2F1', 'ARID3A', 'NFATC1', 'KLF2']	1082.27	22
['RREB1', 'SMAD3', 'ERG', 'FLI1', 'KLF6', 'E2F3', 'BHLHE40', 'FOXO3', 'RARA', 'ZBTB17', 'SPI1', 'KLF9', 'FOXP1', 'BCL11A', 'KLF3', 'ZBTB7A', 'RUNX1', 'SP3', 'NFATC1', 'ARID3A', 'KLF2']	1081.86	21
['RREB1', 'SMAD3', 'ERG', 'FLI1', 'KLF6', 'XBP1', 'RUNX1', 'BHLHE40', 'ARID3A', 'FOXO3', 'ZBTB17', 'SPI1', 'KLF9', 'STAT5A', 'NFATC1', 'RARA', 'LYL1', 'BCL11A', 'RUNX2', 'MEF2C']	1081.05	20
['RREB1', 'SMAD3', 'ERG', 'MNT', 'RFX2', 'BHLHE40', 'SPI1', 'ETV6', 'KLF6', 'RUNX2', 'STAT5A', 'CIC', 'RUNX1', 'ZBTB17', 'RFX1', 'FOSB', 'ZNF217', 'FOSL2', 'MEF2C', 'XBP1']	1080	20
['RREB1', 'SMAD3', 'ERG', 'FLI1', 'KLF6', 'E2F3', 'BHLHE40', 'FOXO3', 'RARA', 'ZBTB17', 'SPI1', 'KLF9', 'FOXP1', 'BCL11A', 'KLF3', 'ZBTB7A', 'RUNX1', 'STAT5A', 'LYL1', 'RFX1', 'KLF2']	1079.52	21
['RREB1', 'SMAD3', 'ERG', 'MNT', 'RFX2', 'BHLHE40', 'SPI1', 'ETV6', 'KLF6', 'RUNX2', 'MAFK', 'ZBTB17', 'RFX1', 'ZBTB7A', 'FOSB', 'ZNF217', 'FOSL2', 'KLF3']	1078.89	18
['RREB1', 'SMAD3', 'ERG', 'FLI1', 'KLF6', 'XBP1', 'RUNX1', 'BHLHE40', 'RFX1', 'STAT5A', 'KLF9', 'ZBTB17', 'FOXO3', 'SPI1', 'RARA', 'LYL1', 'BCL11A', 'ZBTB7A', 'KLF2']	1078.42	19
['RREB1', 'SMAD3', 'ERG', 'FLI1', 'KLF6', 'E2F3', 'BHLHE40', 'FOXO3', 'RARA', 'ZBTB17', 'SPI1', 'KLF9', 'FOXP1', 'BCL11A', 'KLF3', 'ZBTB7A', 'RUNX1', 'STAT5A', 'POU2F1', 'ARID3A', 'NFATC1', 'KLF7']	1077.32	22
['RREB1', 'SMAD3', 'ERG', 'MNT', 'RFX2', 'BHLHE40', 'SPI1', 'ETV6', 'KLF6', 'RUNX2', 'STAT5A', 'CIC', 'RUNX1', 'ZBTB17', 'RFX1', 'LYL1', 'GFI1', 'ZNF217', 'FOSL2', 'ZBTB7A', 'XBP1']	1077	21
['RREB1', 'SMAD3', 'ERG', 'MNT', 'RFX2', 'BHLHE40', 'SPI1', 'ETV6', 'KLF6', 'RUNX2', 'STAT5A', 'CIC', 'RUNX1', 'MEF2D', 'ARID3A', 'LYL1', 'NFATC1', 'BCL11A', 'MEF2C', 'XBP1']	1076.75	20
['RREB1', 'SMAD3', 'ERG', 'FLI1', 'KLF6', 'E2F3', 'BHLHE40', 'ETV6', 'ELF1', 'ELF2', 'RUNX1', 'ARID3A', 'HMGA1', 'SOX4', 'BCL6', 'RARA', 'FOXP1', 'ZBTB16', 'MEF2D', 'POU2F1', 'KLF3', 'ZBTB7A', 'KLF7', 'CUX1', 'REL', 'BCL11A']	1076.69	26
['RREB1', 'SMAD3', 'ERG', 'FLI1', 'KLF6', 'E2F3', 'BHLHE40', 'FOXO3', 'RARA', 'ZBTB17', 'SPI1', 'KLF9', 'FOXP1', 'BCL11A', 'KLF3', 'ZBTB7A', 'RUNX1', 'SP3', 'RFX1', 'KLF2']	1076	20
['RREB1', 'SMAD3', 'ERG', 'MNT', 'RFX2', 'BHLHE40', 'SPI1', 'ETV6', 'KLF6', 'RUNX2', 'MAFK', 'ZBTB17', 'RFX1', 'ZBTB7A', 'LYL1', 'KLF3', 'ZNF217', 'FOSL2']	1075.67	18
['RREB1', 'SMAD3', 'ERG', 'FLI1', 'KLF6', 'E2F3', 'TCF7L2', 'ZBTB17', 'SPI1', 'KLF3', 'BCL11A', 'HIVEP2', 'KLF9', 'ZBTB7A', 'BCL6', 'RARA', 'ELF1', 'ELF2', 'REL', 'ARID3A', 'NFATC1']	1075.57	21
['RREB1', 'SMAD3', 'ERG', 'FLI1', 'KLF6', 'XBP1', 'RUNX1', 'BHLHE40', 'RFX1', 'STAT5A', 'KLF9', 'ZBTB17', 'FOXO3', 'SPI1', 'RARA', 'LYL1', 'BCL11A', 'MEF2C', 'RUNX2']	1074.84	19
['RREB1', 'SMAD3', 'ERG', 'FLI1', 'KLF6', 'E2F3', 'TCF7L2', 'ZBTB17', 'SPI1', 'KLF3', 'BCL11A', 'FOXP1', 'ST18', 'ARID3A', 'ELF2', 'KLF7', 'ELF1']	1072.06	17
['RREB1', 'SMAD3', 'ERG', 'MNT', 'RFX2', 'BHLHE40', 'SPI1', 'ETV6', 'KLF6', 'RUNX2', 'STAT5A', 'CIC', 'RUNX1', 'MEF2D', 'RFX1', 'LYL1', 'BCL11A', 'MEF2C', 'XBP1']	1070.32	19
[truncated: 40 more rows]
